# Supplementary material for: tRNA-derived RNA processing in sperm transmits non-genetically inherited phenotypes to offspring in C. elegans
Source: Nat Commun. 2026 Mar 15;17:3999. doi: 10.1038/s41467-026-70029-7 (PMC13136342; doi:10.1038/s41467-026-70029-7)
Supplement: Supplementary file 4 — Supplementary Tables [file 41467_2026_70029_MOESM4_ESM.zip]

Archive with 7 entries (7 files):
- Supp Table 7_seq data for Supp. Fig 5..csv
- Supp Table 1_seq data for Fig. 1.csv
- Supp Table 2_seq data for Fig. 2.csv
- Supp Table 3_seq data for Fig. 3.csv
- Supp Table 4_seq data for Fig. 4.csv
- Supp Table 5_seq data for Fig. 5.csv
- Supp Table 6_seq data for Fig. 6.csv
