# Supplementary material for: tRNA-derived RNA processing in sperm transmits non-genetically inherited phenotypes to offspring in C. elegans
Source: Nat Commun. 2026 Mar 15;17:3999. doi: 10.1038/s41467-026-70029-7 (PMC13136342; doi:10.1038/s41467-026-70029-7)
Supplement: Supplementary file 4 — Supplementary Tables [file 41467_2026_70029_MOESM4_ESM.zip › Supp Table 7_seq data for Supp. Fig 5..csv]

Supplemental Table 7 mRNA-seq from rnst-2 mutant male and WT male crossed with WT female adult progeny (male and female (Supplemental Figure 5)
	mutant = rnst-2(pen4)
transcripts per million (tpm) + 1
			wt_F1female_1	wt_F1female_2	wt_F1female_3	rnst2_F1female_1	rnst2_F1female_2	rnst2_F1female_3	wt_F1male_1	wt_F1male_2	wt_F1male_3	rnst2_F1male_1	rnst2_F1male_2	rnst2_F1male_3
gene	Cosmid	Common name	hetcat_female_rep5	hetcat_female_rep6	hetcat_female_rep7	catdad_female_rep5	catdad_female_rep6	catdad_female_rep7	hetcat_male_rep4	hetcat_male_rep5	hetcat_male_rep6	catdad_male_rep5	catdad_male_rep6	catdad_male_rep7
Pseudogene:F54D7.7	F54D7.7	rpl-41.2	17596.91	18566.99	14409.67	18255.69	18650.35	15729.58	8961.41	8815.76	8222.92	7280.36	7479.18	9277.91
C06B8.8.6	C06B8.8	rpl-38	9578.19	8926.87	8397.02	8772.22	8796.16	8367.73	4092.46	3748.1	3975.49	3493.99	3632.88	3916.4
C26F1.9	C26F1.9	rpl-39	9394.54	10431.6	8145.2	10978.44	11241.78	10673.14	4516.94	4324.25	3994.17	3969.44	4097.87	4240.7
Y37E3.8a	Y37E3.8	Y37E3.8	9337.59	8801.97	8585.15	9116.89	8985.79	7684.91	3649.85	3626.95	3624.44	3488.66	3656.78	4478.87
Y41D4B.5	Y41D4B.5	rps-28	8919.7	8535.35	8102.96	8556.15	8346.68	6746.7	3755.53	3353.67	3491.78	3168.82	3147.93	4016.16
W01D2.1.3	W01D2.1	W01D2.1	8864.12	8193.56	7233.18	7283.19	7104.68	6524.47	3376.99	3320.22	3240.77	2626.24	2746.29	3022.05
K02B2.5	K02B2.5	rps-25	8024.47	7559.44	7799.08	7883.69	8129.59	6307.45	3148.95	2974.41	2969.89	3033.48	3197.35	3200.12
B0336.10.3	B0336.10	rpl-23	7532.09	7085.42	6849.94	7327.5	6900.77	5545.82	3016.33	2966.81	2845.41	2749.45	2882.38	3448.09
F43D9.4	F43D9.4	sip-1	7358.06	5176.72	6446.39	5498.69	4538.72	4266.86	574.04	641.39	611.03	375.74	298.55	382.83
F31E3.5.2	F31E3.5	eef-1A.1	7236.25	7235.17	7876.25	6342.71	6552.64	5241.22	2217.43	2211.64	4093.4	2031.65	2308.4	1833.31
F28D1.7a.1	F28D1.7	rps-23	7213.59	7337.73	6885.43	7256.34	7394.42	5871.21	3176.06	3094.28	3406.15	2770.24	2979.63	3176.17
F54E7.2.3	F54E7.2	rps-12	7169.4	6509.95	6014.98	6185.62	5943.6	4667.46	2798.41	2784.04	2536.61	2299.01	2439.61	2803.5
Y75B12B.2.1	Y75B12B.2	cyn-7	6953.98	6240.62	6839.07	6277.19	5588.21	5144.08	1371.08	1283.7	1231.52	1045.73	1158.96	1019.41
Y48B6A.2.2	Y48B6A.2	rpl-43	6674.45	6269.75	6114.14	5444.83	4749.52	4443.56	2811.8	2700.47	2351.95	2062.56	2340.82	2759.13
F40F8.10	F40F8.10	rps-9	6655.84	6612.39	6096.61	6296.61	6239.83	4833.38	2762.1	2799.41	2271.97	2188.97	2314.68	2742.8
T01C3.6.1	T01C3.6	rps-16	6541.37	6685.4	6229.87	5850.52	5663.92	4446.67	2671.72	2798.12	2935.2	2260.45	2459.4	2998.87
F10B5.1.2	F10B5.1	rpl-10	6538.49	7014.92	6744.04	6955.94	6817.89	6020.14	2997.18	3213.12	3585.56	2932.09	3035.23	3651.13
F37C12.11	F37C12.11	rps-21	6490.68	6215.68	5726.59	5502.26	5221.72	4770.52	2554.31	2658.54	1964.52	2213.97	2275.16	2814.35
F37C12.4	F37C12.4	rpl-36	6443.71	5925.6	5676.06	5311.23	5818.14	5041.87	2693.98	2705.39	2365.21	2347.56	2476.3	2543.04
B0513.3a	B0513.3	rpl-29	6333.56	5940.72	5731.81	6342.56	6479.52	5824.74	2445.01	2168.08	2035.91	2562.95	2546.19	2477.67
T24B8.1b.1	T24B8.1	rpl-32	6112.17	5833.93	5677.59	5433.79	5731.6	4825.66	2494.64	2512.89	2075.94	2058.48	2231.02	2530.69
F36A2.6.1	F36A2.6	rps-15	6072.82	5987.28	5519.58	6053.76	5804.15	4884.02	2596.32	2613.22	2798.51	2333.16	2464.98	2920.62
F42C5.8a	F42C5.8	rps-8	5682.84	5959.73	5622.72	5642.91	5393.06	4833.06	2357.8	2527.91	2773.8	2096.09	2221.92	2279.65
C27A2.2a	C27A2.2	rpl-22	5675.44	5308.38	5135.59	5755.19	5522.12	4094.11	2335.7	2156.89	2327.66	2025.45	2152.93	2511.42
Y37E3.7.2	Y37E3.7	rla-1	5662.58	5466.26	4706.95	4757.96	4612.09	3275.66	2303.01	2198.94	1918.36	1701.56	1837.31	1915.84
C32E8.2a	C32E8.2	rpl-13	5475.37	5567.43	5344.93	4098.95	4014.51	4546.36	2313.56	2477.56	2030.3	1678.66	1738.34	1915.02
Y48G8AL.8b	Y48G8AL.8	rpl-17	5432.14	5062.94	4643.01	3967.33	3785.18	3432.93	2163.45	2088.07	2008.74	1481.47	1611.89	1697.59
C37A2.7	C37A2.7	C37A2.7	5423.93	5116.72	4825.8	4736.97	4442.92	3659.92	1931.91	1851.23	1665.46	1582.04	1751.97	1931.63
T05F1.3.1	T05F1.3	rps-19	5382.49	4985.61	4938.65	4473.68	3922.5	3202.23	2234.32	2234.05	2008.61	1663.13	1769.79	1995.52
F25H2.5.1	F25H2.5	ndk-1	5370.43	4978.42	4716.58	3748.29	3629.55	2898.42	1328.29	1417.61	1444.24	945.16	1071.5	1121.76
C09H10.2	C09H10.2	rpl-36.A	5174.76	5269.52	5138.62	5030.07	5621.42	5198.65	1950.97	1934.6	2402.15	2207.39	2274.07	2005
C53H9.1	C53H9.1	rpl-27	5099.7	5010.83	4936.09	5317.31	5519.91	4575.74	2300.55	2206.31	2400.88	2188.58	2338.21	2209.19
T08B2.10	T08B2.10	rps-17	4986.57	5098.81	4989.35	5224.5	5718.54	4544.67	2283.49	2316.86	2429.24	2218.45	2273.97	2390.63
F10E7.7.2	F10E7.7	rpl-33	4914.69	4832.61	4683.94	4072.3	4134.64	3563.23	2051.14	2158.18	2267.6	1617.92	1798.78	1841.76
F02A9.3.3	F02A9.3	far-2	4884.83	4699.9	5822.22	4652.82	4520.29	4207.92	3531.79	4482.6	5378.43	4301	4440.97	3634.69
ZK1010.1	ZK1010.1	ubq-2	4874.69	4955.47	4838.28	4637.97	4711.33	3718.3	2238.36	2360.14	2346.19	1972.11	2162.2	2182.69
F40F11.1.2	F40F11.1	rps-11	4788.15	4343.51	4244.51	3855.93	3750.2	3157.09	1966.36	2027.9	1908.98	1443.13	1569.23	1552.85
D1007.6.2	D1007.6	rps-10	4740.71	3985.16	3848.86	3352.14	3390.31	2750.83	1733.34	1679.63	1757.83	1296.3	1441.22	1418.58
T07A9.11.2	T07A9.11	rps-24	4728.02	4400.72	4435.69	4560.43	4963.69	4252.93	2056.36	1952.71	2443.07	2094.03	2235.94	1932.26
C42C1.14.2	C42C1.14	rpl-34	4679.6	4437.38	4281.53	4078.94	3928.22	3346.5	1885.49	1893.26	2083.06	1653.05	1732.22	1799.22
D1007.12.2	D1007.12	rpl-24.1	4648.08	4179.02	4275.91	3545.45	3379.94	2911.79	2093.67	2075.71	2691.48	1669.26	1862.37	1688.3
K11H12.2	K11H12.2	rpl-15	4633.05	4391.95	4039.73	3702.57	3282.73	2682.28	2074.73	1971.27	2320.61	1620.31	1650.68	1974.47
Y77E11A.15	Y77E11A.15	col-106	4576.28	5088.06	4466.31	4681.64	4782.72	3664.72	3190.04	2875.77	3257.79	2837.76	3355.19	3625.71
Y82E9BR.3.2	Y82E9BR.3	Y82E9BR.3	4497.41	4071.29	3981.37	3417.2	3569.91	2831.01	2969.12	2917.05	3473.09	2313.74	2671.36	2164.93
F56E10.4.1	F56E10.4	rps-27	4466.16	3999.48	3918.8	3289.8	3385.83	2957.4	1916.17	1961.38	1595.64	1332.21	1460.5	1564.97
T05A1.2	T05A1.2	col-122	4434.29	4209.12	3785.67	3222.16	3517.05	2435.46	3404.83	2710.8	4649.95	2293.15	3115.51	2531.63
ZC434.2	ZC434.2	rps-7	4372.06	4038.43	4064.23	3476.15	3397.19	2692.42	1945.02	1973.92	2343.84	1588.26	1761.46	1675.45
C14B9.7.1	C14B9.7	rpl-21	4365.2	3785.32	3647.2	3561.67	3363.75	2915.89	1853.08	1776.19	1826.1	1370.3	1452.68	1616.42
C16A3.9	C16A3.9	rps-13	4314.8	4271.88	4134.73	3727.37	3838.18	2946.81	1824.41	1960.54	1858.63	1591.91	1672.28	1848.84
C23G10.3.2	C23G10.3	rps-3	4264.69	4300.89	4231.5	3649.6	3584.28	2785.07	1796.58	1901.27	1823.1	1532.83	1647.61	1707.41
R09B3.3	R09B3.3	rbm-3.2	4260.9	4023.31	3630.45	4292.96	4200.83	3857.1	1711.82	1712.33	1554.91	1583	1646.77	1905.86
Y38H6C.1a.1	Y38H6C.1	dct-16	4210.39	3750.94	3467.84	4700.44	5083.35	4679.01	2587.35	1992.36	2366.83	2385.27	2578.75	2582.21
F28C6.7a.3	F28C6.7	rpl-26	4208.35	3900.14	3778.89	3382.56	3258.43	2755.32	1870.42	1800.82	1603	1304.49	1447.59	1460.96
Y57G11C.16	Y57G11C.16	rps-18	4026.19	3851.12	3667.52	3446.62	3300.75	2865.05	1671.54	1704.92	1686.65	1289.72	1430.76	1312.96
C04F12.4.2	C04F12.4	rpl-14	4012.93	4029.63	3800.79	4041.27	4070.65	2946.23	1761.37	1670.44	1694.87	1461.23	1631.81	1641.33
F53G12.10.2	F53G12.10	rpl-7	3918.68	3862.27	3935.93	3245.42	3345.69	2994.08	1861.23	1962.15	2618.07	1701.32	1855.85	1660.77
Y105E8A.16.1	Y105E8A.16	rps-20	3916.26	4071.93	3651.99	4023.6	4035.31	3610.36	1743.99	1733.26	1638.54	1355.33	1475.6	1421.5
F39B2.6.2	F39B2.6	rps-26	3876.1	3746.84	3452.24	2955.62	2924.64	2446.39	1639.91	1552.05	1908.55	1302.98	1450.33	1337.72
T05E11.1	T05E11.1	rps-5	3824.41	3378.82	3086.62	2446.09	2278.41	1840.19	1680.69	1622.99	1433.51	1014.86	1138.82	1260.93
C26F1.4.2	C26F1.4	rps-30	3784.46	3151.08	3137.55	2941.86	2842	2288.6	1437.11	1305.81	1317.33	1097.44	1255.04	1211.21
B0412.4	B0412.4	rps-29	3707.87	3194.54	3191.55	3140	3146.26	2508.34	1689.77	1586.57	1173.98	1166.08	1339.41	1354.18
F26F12.1a	F26F12.1	col-140	3639.51	3419.35	2698.77	2418.98	2910.92	2067.8	2761.12	1629.67	3095.07	1344.93	2260.84	1563.01
W03G11.1b	W03G11.1	col-181	3619.95	4175.88	3595.22	3105.08	3255.74	2110.65	2738.51	2578.94	3617.26	2104.35	2768.62	2405.79
R11D1.8.1	R11D1.8	rpl-28	3607.64	3186.25	2947.91	2558.32	2298.13	2048.59	1617.09	1508.57	1209.25	989.57	1130.8	1182.46
C09D4.5.3	C09D4.5	rpl-19	3526.51	3266.16	3273.06	2693.73	2597.72	2320.15	1609.94	1650.67	1391.74	1122.11	1298.29	1186.37
C53B4.5	C53B4.5	col-119	3503.14	3695.77	3161.71	2659.85	3300.4	2387.03	2501.03	1474.33	3383.11	1233.42	2312.04	1352.55
Y62E10A.1	Y62E10A.1	rla-2	3453.7	3390.63	3096.28	3362.35	3216.2	2264.18	1298.57	1206.64	1123.81	1147.8	1238.67	1458.12
Y106G6H.3a	Y106G6H.3	rpl-30	3429.74	3550.69	3277.24	3246.17	3275.91	2950.69	1632.36	1585.58	1377.19	1313.36	1406.41	1443.35
F37C12.9.1	F37C12.9	rps-14	3400.89	3253.52	2982.35	2927.94	2787.65	2211.3	1510.46	1499.4	1229.55	1123.06	1261.38	1358.42
F23A7.4.1	F23A7.4	F23A7.4	3371	3312.6	2763.33	3467.85	3764.36	3022.03	506.34	486.02	563.38	453.94	466.19	711.11
ZK652.4.3	ZK652.4	rpl-35	3339.05	3080.76	2969.3	2661.68	2515.49	2019.02	1534.62	1538.42	1198.12	993.5	1154.24	1046.64
F25H2.10	F25H2.10	rla-0	3310.07	3034.11	2922.91	2668.03	2707.09	2081.8	1660.51	1562.84	2081.6	1290.01	1470.04	1383.51
JC8.3a	JC8.3	rpl-12	3299.73	3259.65	3266.97	2724.11	2834.4	2076.91	1427.53	1449.47	1860.15	1215.87	1354.57	1219.13
R13A5.8	R13A5.8	rpl-9	3264.7	3281.63	3099.39	2752.91	2883.09	2253.5	1268.63	1240.83	1656.73	1067.23	1164.96	1131.71
Y45F10D.12.3	Y45F10D.12	rpl-18	3257.72	2679.14	2577.12	2203.05	2290.27	1660.77	1451.91	1348.41	1878.62	1031.83	1154.89	1029.08
F13B10.2d.2	F13B10.2	rpl-3	3248.57	3326.18	3663.48	2546.24	2839.07	2125.66	1599.35	1761.56	2746.04	1571.24	1760.29	1539.69
F53A3.3a.3	F53A3.3	rps-22	3203.31	2891.13	2757.63	2654.99	2420.26	2008.19	1375.67	1348.82	1300.46	1066.76	1099.43	1175.8
T05G5.10a	T05G5.10	iff-1	3178.26	3175.57	3164.49	3356.99	3347.98	2742.62	1288.08	1351.74	1490.04	1331.75	1372.11	1471.32
B0393.1.2	B0393.1	rps-0	3147.72	2827.24	2640.31	2224.19	2140.15	1758.28	1331.07	1274.02	1221.11	839.92	963.13	951.75
Y71F9AL.13a.1	Y71F9AL.13	rpl-1	3091.68	2603.47	2465.46	2142.71	1977.89	1581.5	1352.54	1301.58	1440.62	980.08	1069.11	1078.97
T22F3.4	T22F3.4	rpl-11.1	3068.97	3205.86	3225.23	3083.34	3275	2678.7	1452.84	1522.99	1766.48	1341.07	1455.4	1416.31
F56F3.5	F56F3.5	rps-1	3015.69	2871.02	2882.28	2390.3	2442.74	2009.04	1416.39	1345.65	1963.78	1131.77	1275.84	1087.76
C49H3.11.1	C49H3.11	rps-2	2998.07	2790.52	2695.23	2416.58	2350.1	1862.05	1074.82	1030.5	1274.91	880.55	908.81	1041.62
K09F5.3.2	K09F5.3	spp-14	2955.03	2001.53	2895.65	2343.15	2217.16	2328.17	2935.79	3384.07	3625.53	3410.52	3577.18	4286.68
R151.3.2	R151.3	rpl-6	2945.92	2824.79	2942.8	2254.11	2235.89	1891.14	1313.09	1355.48	1960.7	1083	1204.51	1010.73
F46F11.2	F46F11.2	cey-2	2906.79	3147.37	3402.78	2951.78	2757.48	2717.4	171.4	184.62	266.81	159.75	168.15	159.85
H06I04.4a.2	H06I04.4	ubl-1	2884.6	2362.88	2287.99	2081.4	1960.33	1669.63	1384.61	1189.52	1262.92	964.11	1061.16	1010.9
Y40B10A.1a	Y40B10A.1	lbp-9	2872.29	2514.52	2891.66	2704.35	2544.46	2442.8	1286.88	1271.41	940.57	1186.67	1177.99	1140.77
F15A2.1b.1	F15A2.1	col-184	2871.38	3102.96	2814.23	2773.19	2807.1	2247.55	2138.52	1934.27	2589.71	1763.25	2138.82	2171.49
B0250.1	B0250.1	rpl-2	2789.04	2782.56	2830	2201.88	2400.84	1870.47	1172.13	1205.65	1945.8	1049.83	1148.53	1020.75
M01F1.2.1	M01F1.2	rpl-16	2787.62	2581.5	2549.54	2152.08	2290.64	1728.26	1151.64	1133.08	1560.6	934.93	1041.2	959.75
Y43B11AR.4	Y43B11AR.4	rps-4	2777.95	2534.47	2449.46	2192.7	2291.2	1637.65	1192.63	1107.58	1574.22	872.81	1010.82	844.72
Y119D3B.21	Y119D3B.21	Y119D3B.21	2744.56	1710.59	2316.82	2445.71	2325.22	2457.85	1515.1	1451.08	1855.17	1497.61	1960.5	2130.1
K04D7.1.3	K04D7.1	rack-1	2711.72	2625.99	2542.85	2103.6	1957.14	1525.63	1201.75	1191.93	1660.78	988.63	1047.16	1108.28
K02D7.3b	K02D7.3	col-101	2693.99	2554.48	2938.86	2873.92	2789.29	2776.08	3149.24	2911.02	3749.95	2809.47	3439.63	3232.35
B0280.5	B0280.5	cpg-2	2645.3	2905.62	3341.65	2607.55	2362.71	2188.77	46.06	46.57	58.65	28.68	26.37	25.78
F25H2.11	F25H2.11	tct-1	2601.82	2641.39	2621.55	2926.38	2953.54	2552.91	1120.95	1080.87	1209.97	1047.41	1104.66	1095.99
W09C5.6a	W09C5.6	rpl-31	2572.17	2251.93	2154.7	2033.41	2046.02	1704.37	1080.02	957.45	1327.34	801.33	869.98	791.72
T08A9.9.1	T08A9.9	spp-5	2518.45	2102.75	2252.96	2685.73	2582.42	1879.25	3388.97	3015.54	3474.57	3684.16	3704.64	3568.08
B0041.4	B0041.4	rpl-4	2517.98	2392.53	2322.58	1804.05	1917.17	1475.87	945.02	938.6	1407.13	740.78	862.49	749.52
F11G11.11	F11G11.11	col-20	2483.14	2733.17	1900.76	1718	2247.67	1339.71	1735.57	909.36	2071.55	656.19	1475.27	732.46
T27E9.1a.1	T27E9.1	ant-1.1	2464.48	2459.86	2693.98	2134.23	2211.41	1840.93	1074.49	1240.23	2148.11	1049.07	1256.93	1009.81
F52B5.6.4	F52B5.6	rpl-25.2	2454.39	2427.66	2379.51	2370.27	2355.82	2039.98	1101.52	1098.74	1462.08	866.85	921.53	821.27
F23A7.8	F23A7.8	F23A7.8	2397.28	2657.45	2041.59	2302.77	2577.71	1865.83	475.33	364.83	501.65	438.19	499.29	663.82
F11H8.3	F11H8.3	col-8	2283.78	2262.49	2129.85	2506.33	2609.34	1914.27	1618.06	971.97	1993.35	951.58	1758.01	896.9
E04A4.8	E04A4.8	rpl-20	2237.62	1974.8	1972.22	1503.67	1478.27	1128.78	985.59	920.64	1138.73	657.2	734.92	629.15
Y71A12B.1b	Y71A12B.1	rps-6	2195.28	2064.4	1957.45	1576.8	1645.33	1244.92	921.74	885.89	1253.03	711.34	796.96	665.38
C34F6.2	C34F6.2	col-178	2140.71	2462.05	1918.22	1907.68	2240.33	1647.09	1434.46	1027.01	1984.22	932.56	1420.08	998.96
Y18D10A.19	Y18D10A.19	fkb-2	2022.75	2102.63	2068.47	1921.02	1772.1	1780.09	692.07	762	674.26	648.98	686.1	718.94
E04A4.7.3	E04A4.7	cyc-2.1	1977.15	1964.91	2007.01	1978.09	1845.88	1933.77	1078.01	991.33	1241.59	916	1029.34	1030.04
F54C9.5	F54C9.5	rpl-5	1957.34	1770.92	1712.27	1345.85	1482.55	1101.42	839.89	744.44	1172.74	626.07	704.9	612.71
F54H12.6	F54H12.6	eef-1B.1	1949.68	1759.96	1838.44	1631.06	1539.63	1318.89	561.67	579.38	663.3	500.97	555.92	594.67
Y24D9A.4a	Y24D9A.4	rpl-7A	1946.81	1647.11	1530.99	1216.95	1348.93	1005.64	740.29	660.96	881.59	520.51	591.25	479.63
R09B3.2	R09B3.2	rbm-3.1	1891.36	1669.17	1513.5	1790.47	1730.97	1507.17	577.61	630.17	585.19	582.98	636.92	707.08
C54G6.5	C54G6.5	spp-17	1868.31	1868.99	1335.32	1709.55	1609.04	1951.28	3447.02	3765.72	4268.85	3511.55	4092.25	5702.39
Y55B1AR.1.2	Y55B1AR.1	lec-6	1834.66	1610.44	1854.05	2030.87	1925.4	1861.51	1552.63	1420.27	1040.98	1617.83	1396.31	1481.23
Y65B4BR.5b	Y65B4BR.5	icd-2	1772.64	1593.63	1665.98	1324.89	1161.2	1022.34	956.68	979.49	1024.01	720.26	736.64	734.08
R53.4	R53.4	R53.4	1765.08	1842.33	1699.56	1914.46	1922.42	1668.78	1181.88	1260.95	1090.82	1039.79	1098.31	1098.62
R06C7.4.3	R06C7.4	cpg-3	1730.03	1739.42	1932.69	1932.23	1763.64	1715.6	4.45	4.49	6.39	2.6	3.18	2.75
C44B12.1	C44B12.1	perm-2	1723.52	1575.13	1787.1	1633.66	1491.53	1406.43	117.01	153.07	167.74	122.01	120.32	124.82
W05B2.5	W05B2.5	col-93	1708.06	1631.78	1285.58	1085.51	1498.47	998.71	564.49	197.79	582.51	180.61	428.39	176.01
K08D12.3a	K08D12.3	K08D12.3	1632.36	1632.13	1720.34	1561.66	1415.15	1447.17	506.41	566.28	580.56	531.21	549.98	646.08
B0546.1.2	B0546.1	mai-2	1572.39	1412.7	1403.14	1415.68	1383.35	1229.98	676.24	678.5	571.17	676.22	711.18	788.73
F32D1.2.2	F32D1.2	hpo-18	1571.24	1434.52	1425.38	1584.24	1578.47	1730.19	721.13	651.47	640.05	760.39	774.47	783.53
F56D6.9	F56D6.9	F56D6.9	1551.58	445.42	1519.97	1262.19	725.96	810.77	61.94	69.93	15.06	43.92	15.5	86.82
Y69H2.14	Y69H2.14	col-42	1539	1405.98	1402.17	1307.48	1326.24	961.85	805.12	560.78	834.03	558.71	731.13	546.67
F09E5.15b	F09E5.15	prdx-2	1514.86	1578.32	1572.42	1408.56	1370.01	1402.89	661.95	643	534.48	580.41	589.12	343.38
F54C1.7.1	F54C1.7	pat-10	1504.58	1334.78	1410.22	1563.01	1611.94	1345.7	2140.93	1851.57	1916.96	1743.37	2115.92	1625.88
C47B2.3.1	C47B2.3	tba-2	1454.83	1444.52	1596.83	1284.36	1218.84	1055.63	769.92	872.03	1055.17	747.97	760.24	724.99
C25A1.8	C25A1.8	clec-87	1452.35	1466.9	1489.82	1609.77	1351.6	1290.59	6.57	5.12	6.34	2.76	3.3	4.01
T15B7.3	T15B7.3	col-143	1445.23	1259.46	1426.1	1214.89	1167.62	955.35	1365	1287.52	1649.48	1086.46	1338.62	1253.27
F29B9.11.1	F29B9.11	F29B9.11	1414.98	1185.49	1225.7	1149.73	976.77	898.8	1123.64	1111.35	877.22	807.29	869.36	831.38
F26E4.6	F26E4.6	cox-7C	1412.76	1195.1	1242.72	1097.62	1017.62	1111.34	1101.04	1033.16	953.59	855.51	918.08	940.47
C09G5.5	C09G5.5	col-80	1412.21	1323.15	1410.7	1095.02	1269.47	967.14	827.06	606.61	1303.38	462.12	954.29	552.81
M28.5.2	M28.5	snu-13	1387.08	1260.71	1214.18	1267.69	1252.52	1201.55	291.31	307.05	308.96	279.85	319.06	278.16
C56C10.8.2	C56C10.8	icd-1	1384.98	1525.08	1626.98	1398.67	1433.44	1246.79	598.33	583.62	820.92	586.81	626.64	495.43
ZC373.2	ZC373.2	ZC373.2	1376.11	1184.08	1309.08	1482.55	1230.26	1077.16	7.77	1.52	1	1	1	1
M117.2b.1	M117.2	par-5	1372.06	1391.62	1561.81	1256.84	1181.98	1157.74	580	610.38	684.2	521.95	555.7	495.81
M01E11.5.1	M01E11.5	cey-3	1369.22	1276.9	1337.33	1639.74	1393.42	1329.99	110.09	103.53	141.73	100.01	114.73	88.95
C36E6.5	C36E6.5	mlc-2	1362.92	1144.9	1291.92	1173.81	1088.64	1046.82	1433.85	1279.17	1441.59	1062.31	1294.81	991.51
F23H11.5.2	F23H11.5	F23H11.5	1357.28	1297.62	1226.82	1238.73	1211.53	1153.89	959.82	1098.25	948.32	837.91	919.12	932.28
R04F11.2.4	R04F11.2	R04F11.2	1352.25	1252.79	1290.85	1391.49	1360.19	1171.41	806.02	862.48	817.66	839.11	906.1	946.56
K07H8.6c	K07H8.6	vit-6	1343.79	2011.15	2464.54	1120.78	1875.84	1580.85	4.2	6.55	7.05	9.92	6.33	7.63
Y37D8A.19	Y37D8A.19	Y37D8A.19	1336.94	1245.79	1326.47	1589.09	1295.26	1175.29	14.72	4.68	2.51	10.34	8.67	7.69
F17C11.9a	F17C11.9	eef-1G	1336.21	1355.62	1376.38	1183.32	1235.45	1027.44	466.1	464.41	697.67	404.54	452.99	378.34
Y71H2AM.5.2	Y71H2AM.5	cox-6B	1333.22	1265.31	1264.02	1305.76	1290.9	1127.08	1021.22	997.21	1011.34	891.47	979.19	995.23
C07G2.1a	C07G2.1	cpg-1	1306.75	1380.74	1634.94	1212.56	1199.59	1038.91	43.84	36.76	49.43	22.31	22.49	14.98
F44E5.1.2	F44E5.1	F44E5.1	1305.65	1247.41	1236.77	1138.96	1045.69	1106.24	999.46	862.61	1098.29	781.91	885.91	842.44
F22A3.6a	F22A3.6	ilys-5	1293.53	1393.9	1482.31	1373.4	1597.62	1331.16	153.06	218.66	439.85	216.34	375.46	248.8
T19H12.2	T19H12.2	T19H12.2	1290.24	1146.86	1257.72	1033.45	941.44	908.12	157.48	164.81	129.27	124.8	123.87	133.29
C04F6.1	C04F6.1	vit-5	1285.89	1791.49	2352.54	1163.2	1709.01	1526.67	1.24	1.17	1.35	1.22	1.22	1.07
F25H5.4a.1	F25H5.4	eef-2	1282.7	1397.27	1528.85	1031.49	1221.5	910.78	501.79	564.57	1054.19	513.32	567.83	463.84
F26D10.3.2	F26D10.3	hsp-1	1278.84	1435.57	1495.31	1041.31	1240.57	944.73	538.29	591.45	1021.35	516.96	544.32	367.54
K12C11.2	K12C11.2	smo-1	1275.92	1268.8	1333.75	1361.9	1297.41	1271.71	237.13	250.81	256.29	252.02	256.98	227.58
C36E8.5.1	C36E8.5	tbb-2	1262.59	1335.59	1504.97	1117.61	1177.44	1022.75	311.47	337.23	462.29	298.31	318.67	255.6
C42D8.2a	C42D8.2	vit-2	1243.3	1905.11	2388.47	1051.25	1682.19	1455.71	3.73	5.44	3.57	11.19	3.83	8.1
ZK632.9.1	ZK632.9	ZK632.9	1233.06	1060.93	1286.6	1123.17	1058.27	1141.03	462.93	437.41	392.24	385.71	375.03	369.83
C47E8.5.2	C47E8.5	hsp-90	1218.72	1421.95	1508.77	1091.9	1114.14	882.99	701.72	751.76	1025.49	676.57	681.23	477.93
R05H5.3.2	R05H5.3	R05H5.3	1203.72	1150.69	1178.83	1284.26	1249.47	1133.46	39.34	32.63	34.47	32.84	40.65	36.58
F14F7.1	F14F7.1	col-98	1198.64	1197.88	1162.11	1005.17	1143.31	695.66	688.58	498.91	642.47	410.72	614.31	452.11
C53A5.1.1	C53A5.1	ril-1	1198.06	1227.99	1259.4	1315.36	1305.31	1290.06	844.72	942.82	838.04	842.89	872.01	799.25
F46H5.3b.3	F46H5.3	F46H5.3	1184.76	1244.61	1320.58	963.35	1067.79	890.16	960.91	987.41	1415.09	764.08	939.47	818.9
F02A9.2a	F02A9.2	far-1	1184.6	1217.24	1280.6	1285.61	1191.96	998.16	987.06	1112.03	1313.03	1085.27	1098.19	968.9
F49C12.11	F49C12.11	F49C12.11	1148.16	872.37	1083.14	1242.3	1014.8	1366.02	364.3	284.39	209.53	401.68	323.55	320.77
Y37D8A.14	Y37D8A.14	cox-5A	1147.08	1076.91	1138.61	1042.53	982.07	865.39	849.92	836.21	722.72	714.94	741.17	716.49
T04C12.5.1	T04C12.5	act-2	1127.29	1301.31	1317.94	1007.34	1052.76	887.92	558.9	555.64	895.71	504.11	547.52	435.26
C44B12.5	C44B12.5	perm-4	1118.84	1101.93	1295.75	1060.89	1055.74	909.13	70	91.28	127.2	80.92	87.25	67.6
C24F3.6.1	C24F3.6	col-124	1084.14	1492.53	879.32	789.84	1340.49	745.33	1248.37	974.27	1919.78	802.2	1322.86	681.48
Y75B12B.5	Y75B12B.5	cyn-3	1061.7	1024.99	1061.1	1060.86	967.94	917.1	313.88	313.48	318.29	277.79	282.28	318.91
F01F1.12a.1	F01F1.12	aldo-2	1060.6	982.87	1034.02	834.21	834.22	744.27	404.56	388.17	482.65	293.39	349.41	341.49
C06A8.3	C06A8.3	nlp-77	1059.89	997.57	1021.42	933.3	842.19	816.75	952.67	877.1	989.85	740.29	809.17	741.74
K07A12.3	K07A12.3	asg-1	1053.52	1000.22	946.28	1221.8	1096.3	963.3	670.09	658.78	533.53	605.16	630.53	689.09
ZK1193.1	ZK1193.1	col-19	1051.17	1385.15	809.19	678.78	969.73	545.97	746.86	351.21	790.78	320.5	664.25	301.25
F26E4.9.3	F26E4.9	cox-5B	1046.35	1074.06	1047.02	1116.16	1118.55	982.89	779.04	775.57	749.68	707.66	778.98	743.75
F56D12.5a.2	F56D12.5	vig-1	1017.53	1289.83	1401.16	1048.02	1164	1088.56	282.74	383.41	522.56	355.53	387.28	307.99
C34E10.6.2	C34E10.6	atp-2	1011.87	1195.52	1248.12	917.92	1054.93	826.67	571.27	653.55	988.04	550.41	649.61	488.93
T26A5.9.3	T26A5.9	dlc-1	1002.97	1044.68	1014.09	1110.63	1171.43	1354.07	307.24	284.32	251.68	277.43	291	241.63
C05D9.12	C05D9.12	C05D9.12	1002.85	661.68	778.12	884.55	748.03	568.22	202.11	148.29	174.27	250.02	304.85	391.85
T04C12.6.2	T04C12.6	act-1	999.31	1273.94	1338.23	848.43	1085.04	648.72	873.63	894.7	1796.93	753.6	986.71	631.48
Y41C4A.16	Y41C4A.16	col-95	981.08	432.13	1096.78	845.71	421.63	538.2	1896.07	1589.82	1922.35	1432.78	1719.28	1681.53
R05G6.7	R05G6.7	vdac-1	974.61	1035.45	1039.56	1012.25	1009.18	887.89	434.86	443.41	635.53	382.15	417.8	343.15
T05G5.7a	T05G5.7	rmd-1	969.34	1018.97	1007.22	1042.94	919.48	878.54	26.76	24.31	16.16	23.03	19.79	20.36
H28O16.1a	H28O16.1	atp-1	969.04	1113.22	1190.29	864.27	988.55	845.14	511.86	651.4	1061.66	550.89	621.52	520.89
Y67H2A.5	Y67H2A.5	kdp-1	956.07	976.07	989.48	882.55	877.35	813.13	771.37	817.62	983.62	709.38	799.72	696.87
F20D12.12	F20D12.12	F20D12.12	943.32	329.21	1240.4	435.36	362.15	242.81	1	1	1	141.91	240.23	374.74
F29C4.2	F29C4.2	cox-6C	937.82	914.77	888.6	773.32	831.34	806.06	451.76	462.63	563.63	358.05	419.96	403.19
C14B9.10	C14B9.10	C14B9.10	935.51	890.01	855.58	1069.03	997.96	943.9	664.64	640.38	536.41	612.33	635.34	672.28
JC8.8	JC8.8	ttr-51	916.03	666.7	853.69	1133.71	1042.87	1215.16	237.21	207.52	158.94	241.25	216.7	262.44
T02H6.11.2	T02H6.11	T02H6.11	907.37	915.62	980.12	886.41	903.63	913.23	557.06	559.61	567	475.88	535	529.26
F36A2.7.1	F36A2.7	F36A2.7	907.14	843.31	847.17	782.92	764.84	673.82	796.73	777.53	920.32	668.51	719.61	614.74
F57B10.14	F57B10.14	ucr-11	903.65	961.6	885.42	1066.04	1002.85	979.19	681.05	576.27	491.2	556.67	573.74	566.9
F15B9.1	F15B9.1	far-3	901.87	183.74	477.39	828.88	169.92	1267.69	195.14	452.16	63.01	305.97	117.34	438.57
C14E2.12	C14E2.12	C14E2.12	897.25	801.27	766.98	934.35	861.56	663.79	337.44	244.47	265.71	369.13	455.57	577.14
K06A4.7	K06A4.7	K06A4.7	890.3	733.21	755.97	924.21	860.01	896.66	854.06	598.12	511.86	890.83	636.97	894.72
F07D10.1	F07D10.1	rpl-11.2	886.88	884.46	823.91	647.87	729.05	555.45	373.58	389.47	459.32	302.45	371.88	388.24
F46E10.10a	F46E10.10	mdh-1	884.89	894.79	982.1	818.95	897.89	847.33	368.41	333.05	486.7	301.11	345.22	312.96
T08G5.10	T08G5.10	mtl-2	881.5	836.5	751.74	795.35	910.09	819.01	726.4	772.46	900.92	851.42	871.14	1092.48
Y62H9A.5	Y62H9A.5	Y62H9A.5	880.98	910.39	918.93	1317.59	1199.09	1041.58	5.51	1.52	1.15	1.29	1.44	1.14
K01G5.4	K01G5.4	ran-1	864.51	899.78	997.2	985.84	917.41	925.67	143.49	163.24	197.08	153.9	169.3	129.86
C36C9.10	C36C9.10	C36C9.10	849.07	1264.58	863.02	970.88	939.97	987.56	134.01	57.46	78.01	59.82	107.3	155.57
T03E6.7b.2	T03E6.7	cpl-1	844.46	806.76	957.26	817.37	840.22	741.05	902.36	990.17	1191.94	994.02	1011.42	987.53
ZC395.10.1	ZC395.10	daf-41	834.92	809.08	880.82	931.1	888.04	860.72	180.89	175.12	170.55	198.42	202.45	152.28
F59D8.1	F59D8.1	vit-3	833.37	1006.39	1199.42	647.25	968.53	811.38	1.3	1.36	1.88	1.76	1.76	1.18
W05F2.3	W05F2.3	W05F2.3	814.6	828.75	915.92	731.59	725.97	659.04	6.12	6.69	8.25	3.62	3.21	3.15
T07C4.5	T07C4.5	ttr-15	798.61	707.79	712.19	956.74	935.24	1019.42	248.64	227.69	163.07	235.99	215.14	180.58
F57B1.4.2	F57B1.4	col-160	798.57	735.85	664.81	607.59	721.01	501.69	222.23	98.77	221.81	91.91	173.95	90.8
F32D8.6	F32D8.6	sec-61.G	795.01	870.62	697.53	786.79	848.67	694.66	386.49	334.34	288.4	332.61	332.74	266.06
MTCE.23	MTCE.23	ctc-3	791.11	534.29	899.28	1032.73	774.09	3712.97	228.64	235.26	267.12	293.92	254.08	312.97
F01G4.6b.2	F01G4.6	F01G4.6	790.48	958.23	1074.53	841.18	851.72	785.63	287.98	364.97	527.39	313.63	342.94	288.24
F59D8.2	F59D8.2	vit-4	789.11	1097.46	1300.22	680.79	1102.32	898.4	1	1.06	1.15	1.1	1.03	1.17
Y38F2AR.9	Y38F2AR.9	sec-61.B	785.53	772.89	737.46	669.1	682.71	625.13	300.6	305.36	252.42	267.52	300.13	280.8
C28C12.2	C28C12.2	mesp-1	782.09	650.9	712.18	673.97	508	502.77	38.98	35.85	43.55	26.8	21.82	30.37
C08F11.11.1	C08F11.11	ule-4	777.71	806.88	684.91	1172.67	1285.84	1416.23	1	1	1	1	1	1
ZK652.1	ZK652.1	snr-5	777.53	713.51	746.61	837.15	768.14	763.82	193.68	161.48	188.57	185.9	191.26	210.15
F45H10.2.2	F45H10.2	F45H10.2	776.28	737.01	746.79	806.05	802.07	678.56	496.45	530.66	470.59	481.42	522.45	524.03
F31C3.1	F31C3.1	cyn-5	775.26	713.55	773.28	707.01	663.81	586.16	695.96	697.49	732.58	617.08	651.29	665.12
C44E4.6.1	C44E4.6	acbp-1	752.56	653.76	614.72	746.4	772.56	702.18	522.06	477.5	505.14	517.87	553.86	637.55
C15F1.7a	C15F1.7	sod-1	748.73	636.33	715.87	695.89	581.27	645.83	222.82	240.2	212.93	190.21	207.47	200.97
T05H4.12.3	T05H4.12	atp-4	747.83	682.8	691.83	634.6	611.19	557.63	484.32	467.45	537.42	365.91	419.48	378.98
T21B10.2c.2	T21B10.2	enol-1	743.34	750.27	839	660.17	683.76	594.22	323.58	330.57	424.65	296.87	323.94	272.19
F11G11.2	F11G11.2	gst-7	739.74	698.76	695.71	731.05	730.45	559.96	175.09	169.61	94.49	121.83	190.19	52.33
C25B8.3a	C25B8.3	cpr-6	736.69	681.23	906.76	749.27	738.33	861.62	684.93	800.55	1085.95	876.56	912.02	889.45
Y41E3.10a.2	Y41E3.10	eef-1B.2	732.91	748.31	793.85	747.8	707.05	644.33	233.68	219.33	246.26	204.06	220.38	230.85
Pseudogene:F54D7.6	F54D7.6	rpl-41.1	731.04	750.32	639.85	735.81	802.45	770.85	267.68	277.4	254.72	243.22	233.64	284.96
F56D6.8	F56D6.8	F56D6.8	725.67	149.58	648.15	459.77	249.61	387.43	85.06	106.53	17.52	141.66	21.14	139.01
F26E4.8b	F26E4.8	tba-1	724.49	716.22	783.73	627.58	624.86	542.33	136.08	139.21	184.62	126.5	131.46	108.58
F09F7.2a.2	F09F7.2	mlc-3	724.18	654.59	732.37	702.55	672.99	574.37	913.4	832.14	1062.98	835.25	929.26	845.93
Y22D7AR.10	Y22D7AR.10	Y22D7AR.10	718.93	585.09	671.45	805.55	598.1	677.83	4.54	8.73	4.43	8.9	11.44	5.15
K08D12.1	K08D12.1	pbs-1	700.6	652.87	725.66	635.99	576.84	508.14	190.38	180.29	227.71	150.49	159.1	147.93
T09F3.3.2	T09F3.3	gpd-1	695.78	630.6	727.5	529.88	521.19	450.2	81.35	83.15	125.87	71.8	73.05	68.41
Y18D10A.17	Y18D10A.17	car-1	690.5	765.81	804.07	570.69	673.23	605.1	61.11	73.12	113.04	57.64	71.39	53.41
W03D2.4	W03D2.4	pcn-1	685.31	657.84	759.97	649.54	625.06	588.32	27.97	23.41	32.86	23.85	23.59	21.87
F54D8.2.5	F54D8.2	cox-6A	683.04	652.74	680.77	712.57	716	601.17	529.65	539.36	487.79	440.05	504.44	444.79
F56B3.1	F56B3.1	col-103	678.61	594.16	565	464.73	540.14	360.49	338.07	208.58	406.86	213.02	325.31	199.59
C06H2.1	C06H2.1	atp-5	677.3	705.23	694.42	651.66	674.5	658.53	432.82	489.29	533.06	379.23	420.29	371.5
K01G5.7.1	K01G5.7	tbb-1	675.96	638.97	724.6	522.32	515.58	443.9	394.16	436.27	567.17	380.3	396.35	345.69
W08E3.1	W08E3.1	snr-2	671.79	661.69	666.64	687.72	673.59	643.68	115.18	111.12	125.03	98.82	116.12	95.58
T07A5.5	T07A5.5	ostf-4	659.02	638.16	512.83	697.37	563.62	762.07	498.75	533.01	320.3	470.04	442.11	460.77
K02F2.2.2	K02F2.2	ahcy-1	658.73	773.33	791.44	562.51	651.56	635.9	304.62	410.75	450.29	320.49	316.38	319.12
W09C5.8	W09C5.8	cox-4	654.14	558.08	602.49	549.97	483.13	437.09	481.05	453.49	509.27	420.93	448.19	418.49
Y71F9B.4.1	Y71F9B.4	snr-7	647.13	591.94	575.97	680.52	649.15	512	112.21	103.24	96.2	104.97	115.33	134.07
Y69A2AR.3	Y69A2AR.3	Y69A2AR.3	645.75	587.1	547.21	570.6	560.77	639.66	303.16	254.12	280.3	304.73	319.39	405.4
F44E5.16	F44E5.16	F44E5.16	630.63	509.67	619.4	954.44	649.29	873.29	1	1	1	1	14.99	6.62
W03F11.1a	W03F11.1	ule-1	628.06	532.27	683.69	744.46	591.9	659.64	1	1	1	1	1	1.21
T01C3.7.2	T01C3.7	fib-1	623.89	555.82	520.63	485.97	462.23	366.57	190.86	180.75	229.84	166.15	195.37	155.56
ZK813.3	ZK813.3	ZK813.3	622.21	588.07	656.3	742.39	674.25	579.55	4.04	1	1	1	1	1
Y116A8C.42	Y116A8C.42	snr-1	621.29	610.33	591.13	680.83	621.2	633.05	128.23	114.49	121.79	116.47	117.97	120.05
K11G9.6	K11G9.6	mtl-1	612.41	258.17	549.57	480.88	324.44	837.41	32.43	32.37	27.31	20.47	17.05	51.19
F28H1.2	F28H1.2	cpn-3	609.28	505.28	511.08	488.62	466.18	393.43	595.25	482.37	523.8	355.53	450.18	328.6
Y5F2A.1	Y5F2A.1	ttr-16	608	604.15	651.09	768.76	749.28	643.89	644.34	652.63	633.05	728.33	758.89	645.17
C10G8.4	C10G8.4	C10G8.4	605.9	523.85	536.14	825.38	732.42	808.72	1	1	1	1	1	1
Y49E10.15	Y49E10.15	snr-6	601.76	538.68	538.22	619.3	609.44	612.28	94.15	84.65	80.07	89.15	95.23	82.69
F32D1.5	F32D1.5	gmpr-1	598.26	589.56	649.88	501.41	466	410.99	107.41	112.39	162.28	92.34	119.55	90.83
ZK813.1.2	ZK813.1	ZK813.1	597.91	553.43	672.35	626.19	566.65	471.54	3.18	1	1	1	1	1
W05B10.1	W05B10.1	his-74	587.41	587.57	611.43	613.56	560.25	592	139.85	170.23	203.87	156.78	162.84	164.89
T27E9.2	T27E9.2	T27E9.2	584.68	563.03	553.87	577.48	561.83	488.22	331.66	300.65	300.68	316.84	348.73	341.73
Y39A3CR.4	Y39A3CR.4	ddp-1	584.53	546.29	508.01	564.37	512.06	419.6	172.84	156.67	167.36	166.34	163.91	212.96
Y38A10A.5.1	Y38A10A.5	crt-1	580.19	593.41	689.67	537.97	545.58	434.82	1031.87	978.28	1060.2	1070.76	1025.25	715.56
C01F6.9a	C01F6.9	znf-706	577.51	529.51	529.09	698.23	582.4	570.1	430.88	372.42	221.65	332.07	271.45	229.03
R107.7.2	R107.7	gst-1	574.74	537.84	573.64	592.58	621.16	447.59	510.51	295.16	173.36	303.23	306.61	130.87
Y22D7AL.10.1	Y22D7AL.10	Y22D7AL.10	571.96	577.59	544.09	578.32	566.84	532.55	219.24	176.85	181.57	199.52	205.12	193.82
Y38E10A.24.1	Y38E10A.24	Y38E10A.24	566.49	532.06	509.4	535.38	497.6	504.09	377.3	367.6	378.61	341.97	342.18	392.96
F53A2.6a	F53A2.6	ife-1	559.87	502.27	528.64	527.27	484.91	438.96	540.63	574.4	466.25	536.8	506.53	509.31
Y110A7A.14.1	Y110A7A.14	pas-3	557.84	608.12	640.2	650.37	651.52	583.37	238.87	238.12	276.14	219.9	225.62	190.52
F58F12.1	F58F12.1	F58F12.1	556.16	472.25	457.21	398.97	406.67	381.69	298.46	292.28	338.41	230.73	245.54	229.47
Y69A2AR.18b	Y69A2AR.18	Y69A2AR.18	554.83	698.92	731.3	608.23	647.88	572.97	407.89	494.48	623.7	428.94	452.66	402.87
C32D5.9	C32D5.9	lgg-1	552.75	547.71	596.09	811.25	702.63	896.25	422.12	379.85	237.86	420.48	359	284.53
JC8.14	JC8.14	ttr-45	551.86	405.61	528.16	567.93	541.58	629.81	281.15	276.33	251.33	279.28	282.28	334
Y39B6A.20.1	Y39B6A.20	asp-1	549.37	645.62	476.18	404.05	521.23	274.06	1665.36	1447.8	2241.18	1361.37	1454.02	1228.95
C28D4.3.1	C28D4.3	gln-6	549.15	534.88	599.04	551.22	496.06	447.17	31.66	30.64	34.26	27.82	26.24	21.52
F25H2.9.1	F25H2.9	pas-5	549.1	569.15	602.84	650.12	668.23	631.99	176.35	176.93	183.31	186.61	183.36	171.16
D1054.10	D1054.10	D1054.10	545.05	623.21	552.68	873.52	921.13	843.02	7.84	1	1	1	1.12	1.11
W03G11.1a	W03G11.1	col-181	544.26	644.62	561.36	519.64	629.92	747.7	421.38	526.03	606.96	408.52	476.52	507.84
C17F4.7	C17F4.7	C17F4.7	542.56	806.76	196.48	789.78	562.25	1536.12	3598.36	3176.13	3447.88	3208.44	3589.98	3540.71
Y111B2A.18.1	Y111B2A.18	rsp-3	542.51	588.49	577.9	630.84	556.82	429.16	111.07	151.89	132.41	122.58	127.67	129.46
R08C7.3.2	R08C7.3	htz-1	534.27	429.71	460.58	473.61	384.7	361.07	64.18	61.39	62.17	55.79	60.3	48.35
Y71H2AM.4	Y71H2AM.4	Y71H2AM.4	533.8	608.75	515.24	584	571.21	549.64	373.82	366.3	316.54	332.86	349.98	403.5
Y62H9A.6	Y62H9A.6	ule-5	533.46	611.98	622.52	889.27	934.84	801.05	2.87	1.12	1	1.18	1.21	1
Y106G6H.2b.2	Y106G6H.2	pab-1	530.02	670.01	679.91	555.12	615.39	501.78	422.95	494.92	674.6	472.7	485.62	352.72
Y51H1A.3b.2	Y51H1A.3	Y51H1A.3	529.55	517.9	531.72	548.93	503.94	478.03	323.12	316.76	278.99	274.24	295.03	304.75
K03B4.7a	K03B4.7	cpg-8	528.7	482.21	433.42	551.62	416.42	389.42	72.37	66.36	41.38	60.33	50.69	58.63
C07H6.5	C07H6.5	cgh-1	526.85	824.77	878.93	600.8	789.29	718.56	44.72	63.03	96.47	52.8	57.2	40.51
K08H10.1f.2	K08H10.1	lea-1	521.51	337.01	545.13	301.98	275.64	282.08	108.48	168.1	213.84	110.27	92	107.68
C18G1.5	C18G1.5	hil-4	520.59	386.23	449.29	433.72	325.35	315.26	89.14	91.54	116.17	85.7	88.49	75.12
T21H3.1a.1	T21H3.1	T21H3.1	519.34	371.82	422.51	368.76	349.01	389.53	1598.36	1489.84	2193.86	1292.06	1473.29	1491.19
Y57E12AL.6.1	Y57E12AL.6	Y57E12AL.6	516.57	531.36	492.42	522.25	506.94	519.14	192.13	217.4	195.48	170.81	181.98	173.33
Y113G7B.17.1	Y113G7B.17	prmt-1	514.95	580.38	614.47	528.72	578.58	513.43	123.87	149.59	183.24	122.82	144.39	112.98
Y39A3CL.3	Y39A3CL.3	Y39A3CL.3	512.37	444.42	448.53	521.29	482.15	416.03	235.57	197.64	159.37	227.07	210.49	230.69
ZK721.2	ZK721.2	unc-27	512.08	478.7	568.09	492.12	495.15	471.96	445.71	419.13	698.29	378.84	462.42	312.81
Y22F5A.4.2	Y22F5A.4	lys-1	510.09	481.97	491.89	750.1	778.69	777.72	451.88	526.51	616.33	443.14	489.51	546.93
Y17G7A.1.2	Y17G7A.1	hmg-12	508.87	437.04	460.46	405.33	333.22	285.66	66.33	69.31	102.42	50.11	62.34	52.22
F15E6.4	F15E6.4	F15E6.4	496.22	311.85	405.64	325.91	361.8	657.3	120.43	154.62	67	208.86	102.51	362.65
T25E12.5	T25E12.5	gyg-2	495.48	456.88	501.35	468.39	418.79	378.57	7.3	9.11	8.73	6.91	6.65	4.93
ZK652.2	ZK652.2	tomm-7	492.67	485.09	417.32	547.59	499.44	372.27	266.76	214.13	230.09	218.24	207.33	310.82
K08B4.6	K08B4.6	cpi-1	490.98	347.87	445.18	623.69	537	532.19	144.34	107.51	104.69	126.07	132.78	96.71
ZK287.5.2	ZK287.5	rbx-1	489.92	445.08	482.08	539.13	479.9	612.31	127.49	137.12	112.49	144.51	130.61	139.09
F27C1.7a.1	F27C1.7	atp-3	489.06	562.62	579.08	529.96	557.08	501.47	384.6	442.65	564.51	414.34	428.58	364.54
R01B10.1a	R01B10.1	cpi-2	486.44	413.91	535.31	551.4	481.5	571.73	349.02	318.42	308.35	358.25	332.61	343.32
C52E4.3.2	C52E4.3	snr-4	481.85	470.37	466.72	550.08	571.36	594.5	84.3	99.16	105.84	106.29	105.67	89.62
Y39A1C.3.1	Y39A1C.3	cey-4	480.42	434.17	504.11	399.65	386.44	358.91	186.8	184.45	282.9	190.1	199.61	153.22
F45H10.3	F45H10.3	F45H10.3	479.74	386.02	371.02	390.06	334.55	320.73	323.82	304.63	333.2	255.43	264.47	259.56
T07C4.4	T07C4.4	spp-1	478.55	362.6	390.65	463.62	502.04	462.6	244.56	246.98	285.46	256.71	304.37	379.85
F11E6.3.2	F11E6.3	F11E6.3	467.48	595.45	490.84	379.79	498.3	359.42	116.13	109.4	229.7	87.66	138.1	95.02
F56D6.10	F56D6.10	dct-8	460.74	138.3	392.9	283.29	162.77	253.02	112.9	98.51	15.79	109.36	29.68	123.66
Y56A3A.21.2	Y56A3A.21	trap-4	460.58	580.08	542.31	500.25	534.02	535.58	212.1	240.53	240.87	208.96	224.84	195.35
C33H5.12a	C33H5.12	rsp-6	459.55	448.54	418.32	518.23	404.45	382.23	89.7	89.97	82.64	84.57	86.17	77.49
F56H9.2a	F56H9.2	F56H9.2	458.21	357.72	389.3	601.63	481.34	559.08	660.36	586.57	600.34	610.55	541.34	585.64
K03H1.4.2	K03H1.4	ttr-2	457.63	433.69	493	525.43	520.05	476.64	270.46	293.33	277.02	278.35	273.21	303.44
Y56A3A.19	Y56A3A.19	Y56A3A.19	456.56	429.87	439.1	482.52	439.2	424.08	224.88	201.15	206.64	199.87	206.88	189.55
Y45G12C.2	Y45G12C.2	gst-10	454.72	447.08	418.3	396.54	651.32	292.89	256.03	324.93	275.06	178.65	364.93	161.39
C07D8.6	C07D8.6	C07D8.6	454.42	437.07	493.68	438.02	392.28	359.44	71.33	57.95	68.15	58	68.33	43.1
D1054.2.2	D1054.2	pas-2	453.9	474.42	501.92	550.23	568.01	504.05	170.57	164.66	180.21	175.72	180.52	156.78
DY3.1	DY3.1	tin-13	453.78	461.05	382.65	451.31	430.58	394.09	154.82	139.64	154.99	133.99	141.48	170.58
M7.1	M7.1	let-70	449.69	671.16	727.92	583.05	629.18	704.68	184.81	230.36	260.62	219.21	209.94	170.52
T12D8.8.2	T12D8.8	hip-1	447.58	433.41	509.41	396.24	376.68	348.4	135.53	131.79	142.57	114.72	118.73	95.97
ZK858.3	ZK858.3	clec-91	446.12	512.29	577.32	590.72	530.97	542.85	6.5	5.3	6	3.26	4.3	3.44
T28D9.10a	T28D9.10	snr-3	442.01	439.01	442.87	476.86	475.71	484.1	93.03	100.9	92	98.12	97.47	93.01
F15D4.3	F15D4.3	romo-1	440.85	373.42	333.62	388.66	326.49	347.04	170.34	177.11	157.45	154	156.43	178.68
F39H11.5	F39H11.5	pbs-7	440.54	472.69	464.19	496.65	502.42	468.79	188.85	177.61	180	167.26	163.69	160.46
F52E1.1	F52E1.1	pos-1	440.1	499.43	488.78	480.91	447.6	419.45	5.19	5.78	7.33	4.13	3.93	2.98
C38C3.5b.2	C38C3.5	unc-60	439.14	484	538.23	439.06	468.38	548.83	197.37	191.21	210.52	175.16	176.99	143.74
Y119D3B.15	Y119D3B.15	dss-1	436.91	343.5	382.35	387.59	382.64	424.82	162.8	159.37	120.76	187.25	178.96	174.95
R10E11.2	R10E11.2	vha-2	434.23	562.46	543.26	511.74	560.92	572.78	305.18	372.4	392.75	322.21	361.81	308.26
F23D12.11	F23D12.11	F23D12.11	432.46	311.3	324.11	606.68	566.95	1035.45	332.82	329.51	291.64	250.38	267.43	359.23
Y71F9B.3	Y71F9B.3	yop-1	430.09	440.27	445.38	379.32	391.92	372.34	67.56	69.77	76.36	51.11	57.77	51.59
T06E6.2b	T06E6.2	cyb-3	430.07	514.13	539.87	485.71	466.36	445.03	9.65	17.85	20.55	12.4	15.2	10.97
H22K11.1	H22K11.1	asp-3	426.15	405.05	470.11	367.88	341.63	307.21	604.27	650.04	954.07	640.43	673.19	594.47
T27F7.3	T27F7.3	eif-1	425.64	471.21	430.66	489.57	551.79	550.8	158.12	159.07	170.62	148.75	161.62	143.19
T04C12.4.1	T04C12.4	act-3	424.57	431.23	437.94	349.04	378.97	498.51	325.05	295.1	616.1	254.28	295.87	206.25
F55D10.2	F55D10.2	rpl-25.1	422.07	381.03	368.13	310.61	290.77	237.22	195.93	224.54	233.28	172.96	179.15	167.22
F46F2.3	F46F2.3	F46F2.3	420.76	419.54	438.5	367.33	372.72	308.73	178.54	147.39	259.12	159.53	173.49	130.45
T28F4.5.2	T28F4.5	T28F4.5	420.58	337.73	492.58	562.64	446.8	564.03	340.31	289.64	121.32	359.76	253.45	196.94
B0513.4a	B0513.4	B0513.4	420.33	330.66	415.7	407.41	370.24	365.38	8.24	1.2	3.64	4.03	2.98	3.39
Y37E3.3	Y37E3.3	rpb-10	418.63	372.1	380.54	426.26	381.24	408.42	78.02	82.01	53.65	60.85	59.81	69.23
Y19D10A.9	Y19D10A.9	clec-209	416.52	418.5	449.31	661.97	468.94	335.64	239.68	235.95	287.89	237.04	307.91	208.02
F56A4.2	F56A4.2	F56A4.2	416.52	418.5	449.31	661.97	468.94	335.64	239.68	235.95	287.89	237.04	307.91	208.02
Y49E10.6b	Y49E10.6	his-72	415.23	380.4	448.63	393.57	360.75	340.42	75.96	82.35	59.3	76.95	71.03	60.58
Y18D10A.20	Y18D10A.20	pfn-1	414.4	477.81	496.16	448.46	470.95	526.35	94.17	105.31	110.61	97.93	93.36	90.12
K10B3.7.2	K10B3.7	gpd-3	414.12	420	426.4	326.02	358.15	309.08	307.96	279.37	513.69	216.2	276.69	205.66
MTCE.26	MTCE.26	ctc-1	413.45	327.66	592.08	548.01	471.85	2233.04	132.79	175.96	200.16	196.82	180.85	178.07
C16A3.5.2	C16A3.5	C16A3.5	411.8	399.75	407.51	419.55	424.11	359.46	243.3	243.09	311.25	230.28	258.3	217.49
Y105C5B.28b	Y105C5B.28	gln-3	411.08	286.02	401.29	351.73	302.43	300.95	208.47	256.09	255.99	188.34	238.55	204.05
F35G12.10.2	F35G12.10	asb-1	410.73	479.3	461.73	493.93	507.62	483.9	295.09	318.56	296.38	280.48	287.42	249.29
Y49A3A.5	Y49A3A.5	cyn-1	409.71	385.86	358.68	439.84	413.21	370.92	134.52	129.88	124.23	127.6	133.24	126.94
W09H1.6a	W09H1.6	lec-1	408.46	453.17	498.24	390.27	385.43	353.93	299.92	341.32	488.16	323.52	331.55	307.5
F25B5.4a.2	F25B5.4	ubq-1	407.81	473.9	604.61	396.69	423.98	330.23	192.31	258.62	405.73	276.51	274.25	195.89
W02D9.7	W02D9.7	W02D9.7	407.44	339.1	340.13	434.79	401.8	338.41	2.03	1	1	1	1	1
C54C6.1.2	C54C6.1	rpl-37	406.26	408.01	292.08	431.8	462.61	398.14	168.84	172.86	177.97	166.81	147.7	175.26
T28D9.1	T28D9.1	T28D9.1	406.13	344.92	404.2	345.62	302.47	334.93	195.82	212.09	235.68	218.04	220.38	183.11
D1054.11	D1054.11	ule-3	405.72	415.12	458.35	464.41	461.16	428.44	4.05	1	1	1.15	1	1
W02D3.5	W02D3.5	lbp-6	404.96	370.32	332.36	402.25	480.72	513.49	349.81	314.36	309.54	320.78	349.04	315.45
R01H2.6	R01H2.6	ubc-18	403.77	394.88	399.23	423.8	452.68	431.58	117.86	122.39	171.04	121.86	123	104.75
Y48B6A.14	Y48B6A.14	hmg-1.1	400.86	448.18	439.29	370.42	382.03	363.99	238.1	262.29	259.35	254.48	244.68	239.47
F31D4.9	F31D4.9	F31D4.9	400.14	435.48	367.68	484.52	477.61	430.25	323.71	264.07	268.53	254.68	265.59	278.01
Y105E8B.1a	Y105E8B.1	lev-11	399.8	457.48	490.33	416.16	443.26	402.58	492.73	469.24	704.34	457.05	511.69	419.75
F18A1.7	F18A1.7	F18A1.7	399.17	472.47	427.48	590.86	580.42	608.41	15.16	19.12	15.97	11.23	12.13	12.59
Y54G2A.23	Y54G2A.23	manf-1	393.57	365.58	364.87	434.22	380.34	345.52	273.19	231.05	148.06	245.61	235.78	224.77
C18E9.4	C18E9.4	C18E9.4	393.16	395.08	326.49	460.02	459.01	472.54	279.99	247.11	243.99	226.59	253.52	267.36
F22H10.3.2	F22H10.3	F22H10.3	389.72	390.01	312.36	395.13	482.26	500.01	452.37	412.59	345.58	481.12	412.94	545.01
D2096.8	D2096.8	nap-1	388.33	427.92	464.41	401.4	431.02	394.81	129.64	136.91	212.01	130.48	153.44	106.1
K12H4.5	K12H4.5	K12H4.5	385.46	403.29	351.98	450.17	428.95	451.02	304.56	274.79	278.35	259.63	270.31	246.73
C34B2.8	C34B2.8	C34B2.8	383.57	384.09	387.3	433.11	427.45	397.75	233.76	251.54	272.77	240.22	251.24	223.77
Y37E3.4.2	Y37E3.4	moag-4	382.16	320.44	354.77	424.66	390.44	366.8	186.67	155	131.06	187.71	184.59	173.07
T20F5.2	T20F5.2	pbs-4	380.38	374.55	385.1	448.95	441.57	414.5	170.67	173.04	150.18	161.24	159.91	148.51
F23C8.5a.2	F23C8.5	F23C8.5	378.91	430.18	425.21	407.72	410.06	408.55	248.21	258.18	216.77	220.54	234.3	234.63
C36B1.4.1	C36B1.4	pas-4	378.33	405.05	389.07	451.92	457.52	412.31	144.4	141.66	179.64	136.22	143.1	117.47
F39B2.2.1	F39B2.2	uev-1	378.03	407.05	395.17	470.92	434.17	438.48	166.82	183.14	159.41	164.05	154.44	161.62
Y94H6A.8.2	Y94H6A.8	Y94H6A.8	377.46	352.39	330.98	370.85	340.86	314.2	239	225.27	208.34	200.14	206.34	208.25
MTCE.11	MTCE.11	nduo-1	376.64	426.59	391.78	601.38	555.62	1024.22	207.94	152.39	214.82	183.05	181.99	177.56
R06C1.4	R06C1.4	R06C1.4	376.46	429.64	338.53	345.91	466.66	363.89	201.75	241.39	240.65	195.36	256.37	280.06
Y73B6BL.24	Y73B6BL.24	acp-6	375.33	455.81	566.4	653.94	669.04	609.55	322.06	367.11	598.57	362.04	567.46	314.19
C25A1.16	C25A1.16	C25A1.16	375.19	350.86	328.8	410.74	399.85	433.37	148	130.44	106.01	114.98	122.42	127.1
R07E5.14.2	R07E5.14	rnp-4	375.19	356.5	352.33	434.01	431.12	408.63	84.49	65.3	69.92	72.4	72.93	69.51
F20H11.3	F20H11.3	mdh-2	372.05	492.36	494.65	394.28	434.41	392.98	161.04	195.8	305.02	156.08	193.27	154.19
H06H21.3	H06H21.3	eif-1.A	371.45	341.45	391.98	404.29	400.39	411.96	158.1	155.99	152.89	179.79	179.44	150.91
C25H3.9b	C25H3.9	C25H3.9	370.9	395.73	372.01	439.1	420.23	383.99	254.34	242.51	237.82	211.84	224.66	204.38
Y38F2AR.2	Y38F2AR.2	trap-3	370.24	375.31	387.5	322.46	328.98	252.98	207.65	230.5	235.24	199.09	215.36	170.8
C50B6.2	C50B6.2	nasp-2	366.83	389.6	476.38	390.33	354.38	329.3	20.79	23.41	24	25.18	20.98	18.23
Y54G2A.18	Y54G2A.18	Y54G2A.18	365.89	349.96	385.89	359.93	336.14	296.09	218.22	191.32	234.49	173.88	181.07	177.49
H06O01.1.1	H06O01.1	pdi-3	365.68	431.82	462.47	408.54	442.76	391.26	249.2	242.32	297.93	251.62	249.17	183.85
H02I12.1	H02I12.1	cbd-1	365.22	546.32	596.43	402.66	465.08	414.01	6.46	7.19	8.02	5.17	5.78	4.29
W03C9.5	W03C9.5	W03C9.5	364.99	331.88	315.47	398.73	335.4	370.02	70.42	44.89	36.74	45.58	41.89	58.73
F40F4.2.2	F40F4.2	lbp-2	362.78	366.8	351	563.87	587.77	504.77	110.79	106.17	82.17	145.38	131.92	109.66
C08F8.9	C08F8.9	C08F8.9	361.86	310.93	319.82	326.51	296.87	247.59	149.25	138.91	124.97	124.62	125.59	137.37
F35C5.6	F35C5.6	clec-63	360.54	338	344.35	370.92	283.45	273.42	1143.62	1180.15	1634.6	1336.43	1230.4	1192.86
D1037.3	D1037.3	ftn-2	360.41	314.68	420.61	428.55	368.87	379.22	519.1	613.04	513.75	515.76	590.63	523.26
F33H1.2	F33H1.2	gpd-4	360.15	315.53	371.44	268.31	276.6	235.26	96.25	89.21	132.38	76.22	83.66	64.93
C02F5.9	C02F5.9	pbs-6	359.59	389.15	377.25	383.14	356.92	354.24	186.76	196.66	204.2	145.17	152.57	142.8
R12H7.2	R12H7.2	asp-4	358.96	270.44	370.97	414.09	358.32	386.32	251.74	276.42	321.31	266.25	276.61	237.25
ZK484.1a	ZK484.1	oaz-1	358.24	414.91	413.14	422.34	427.3	461.97	348	378.16	375.95	385.27	336.84	404.14
R07E5.2	R07E5.2	prdx-3	357.98	386.2	369.24	398.99	401.27	352.32	307.28	329.73	308.14	276.26	284.52	291.79
F53F4.10	F53F4.10	F53F4.10	357.95	347.43	336.81	445.56	426.03	427.56	228.59	213.97	240.58	205.55	211.84	206.64
B0348.6a.1	B0348.6	ife-3	356.07	374.58	397.85	327.23	344.51	330.09	178.2	203.71	211.41	169.27	162.75	162.39
Y48E1B.12	Y48E1B.12	csc-1	355.78	294.41	328.39	347.96	267.59	271.96	121.14	111.44	93.4	113.84	99.99	127.3
K11H3.6	K11H3.6	mrpl-36	355.48	336.21	278.69	413.68	348.58	389.27	86.59	69.03	66.57	72.96	69.71	103.96
F28D1.5	F28D1.5	thn-2	354.21	196.22	494.75	228.11	205.54	307.68	41.11	111.18	127.73	89.16	118.02	182.41
F46A9.4	F46A9.4	skr-2	351.19	348.98	348.43	382.63	388.4	385.73	101.33	117.95	149.17	110.34	119.87	114.53
M03F4.2a	M03F4.2	act-4	351.04	465.66	519.92	309.26	402.24	349.65	321.45	375.91	709.52	320.35	402.03	239.88
K10B2.3a	K10B2.3	clec-88	350.68	396.06	457.56	477.14	480.15	598.9	9.87	11.81	13.64	11	9.03	7.68
Y34D9A.6	Y34D9A.6	glrx-10	348.49	294.95	277.37	364.08	329.68	316.61	220.53	157.24	121.97	184.92	155.18	148
C24B9.9	C24B9.9	dod-3	347.36	246.07	346.71	228.74	257.86	276.28	103.35	79.96	84.37	52.23	87.88	141.84
Y57G11C.12a.1	Y57G11C.12	nuo-3	346.7	366.13	324.75	385.66	401.88	368.27	159.5	181.17	164.4	177.18	187.34	176.52
F32D1.7	F32D1.7	F32D1.7	343.29	308.56	377.49	362.7	289.04	296.81	14.35	11.58	15.67	10.65	10.38	11.89
B0464.3.2	B0464.3	nlp-36	342.94	387.98	288.41	400.08	416.3	390.14	158.19	145.29	116.28	155.52	142.47	172.2
Y71G12B.14	Y71G12B.14	lsm-6	342.32	283.3	286.83	338.57	284.01	301.58	46.85	52.4	34.86	52.73	48.22	53.6
F10G7.11	F10G7.11	ttr-41	340.11	250.04	294.28	349.01	330.45	339.04	285.54	299.76	261.29	290.66	302.05	328.92
CD4.6	CD4.6	pas-6	338.87	406.53	413.9	368.28	358.11	347.56	153.78	161.54	169.84	136.89	145.46	119.43
R119.4	R119.4	pqn-59	338.79	386.65	412.25	317.33	319.87	261.61	96.16	109.53	165.79	100.51	102.46	76.5
R148.6	R148.6	heh-1	338.71	264.19	322.77	406.71	334.5	334.22	853.12	867.08	667.4	1010.77	937.87	949.46
W08F4.3	W08F4.3	W08F4.3	337.77	400.16	408.71	345.46	338.04	295.08	41.79	56.98	62.68	45.49	49.95	38.45
F37C12.3.2	F37C12.3	F37C12.3	337.15	317.73	286.11	383.99	368.19	367.62	192.44	180.5	152.69	181.94	180.29	190.48
C47B2.4	C47B2.4	pbs-2	337.03	330.11	342.98	299.5	305.88	271.39	118.43	128.13	140.17	100.74	109.13	88.72
Y38A8.2	Y38A8.2	pbs-3	335.86	352.74	372.52	419.42	413.85	380.64	112.94	115.35	121.41	127.71	122.34	97.4
K05C4.1	K05C4.1	pbs-5	331.94	343.4	348.82	323.13	291.64	267.55	124.77	147.26	146.29	113.23	120.21	108.88
F15E6.3	F15E6.3	F15E6.3	327.61	172.27	344.6	315.49	213.68	305.46	136.29	219.65	57.42	213.65	150.69	171.11
K10D2.4	K10D2.4	emb-1	325.37	315.65	247.18	307.7	312.47	305.58	119.19	132.98	102.6	99.22	93.43	114.06
T22F3.3a	T22F3.3	pygl-1	325.02	469.05	522.71	296.15	405.44	332.71	42.06	55.88	88.99	45.46	55.1	41.1
Y54G2A.75	Y54G2A.75	dib-1	324.38	276.7	260.36	346.94	303.56	243.04	119.33	112.48	112.78	109.67	110.96	116.52
C33A12.1	C33A12.1	C33A12.1	324.2	302.67	285.06	374.67	342.62	301.57	215.51	206.05	200.79	200.27	203.99	219.18
ZK686.1.1	ZK686.1	ZK686.1	323.27	320.19	254.19	397.4	376.58	363.35	47.74	30.16	29.9	29.17	30.95	30.59
ZK863.6.3	ZK863.6	dpy-30	322.88	324.34	327.47	409.17	364.7	365.56	68.89	69	71.2	75.31	74.76	73.98
Y48A6B.3	Y48A6B.3	Y48A6B.3	322.02	264.6	282.41	261.75	208.53	208.84	107.12	95.06	82.18	77.88	94.4	72.71
F16B4.4	F16B4.4	F16B4.4	321.67	289.01	293.8	373.52	315.38	377.75	370.89	343.79	178.65	376.27	394.23	386.25
T20B12.7	T20B12.7	T20B12.7	321.27	324.92	303.87	342.55	288.71	304.56	59.87	55.55	61.49	52.92	57.12	59.45
F43G9.9.2	F43G9.9	cpn-1	320.99	358.34	372.79	410.78	412.56	403.94	93.8	97.89	107.33	98.18	94.93	78.88
R11A5.4b.1	R11A5.4	pck-2	320.55	358.79	425.32	313.02	324.9	347.08	138.45	140.15	226.67	124.37	151.43	141.47
C48B6.10	C48B6.10	C48B6.10	320.12	334.53	295.09	400.65	393.33	328.59	254.66	228.99	135.77	249.94	225.66	200.24
ZK970.4.2	ZK970.4	vha-9	319.67	336.95	330.26	373.07	419.36	421.95	187.48	185.97	176.58	176.96	180.72	156.3
F55H12.4	F55H12.4	F55H12.4	317.57	342.42	352.68	322.33	353.82	316.27	179.87	221.62	169.39	209.01	184.93	166.4
T20G5.2	T20G5.2	cts-1	316.78	414.22	403.2	300.34	361.13	334.92	240.69	269.96	414.48	243.35	273.26	236.18
F33A8.5.1	F33A8.5	sdhd-1	315.67	359.22	329.5	308.02	317.42	291.7	244.84	251.99	274.17	205.01	206.44	216.12
ZK813.7.1	ZK813.7	ZK813.7	314.91	367.77	382.78	480.91	499.49	406.24	1.97	1	1	1	1	1
F26D10.10	F26D10.10	gln-5	313.97	320.5	383.58	309.35	284.1	240.55	14.05	14.87	15.91	12.75	10.95	12.56
K09F5.2	K09F5.2	vit-1	313.9	471.27	455.72	225.93	421.46	304.99	1.19	1.05	1.13	1.22	1.21	1.08
ZK637.13.1	ZK637.13	glb-1	313.84	237.69	290.04	404.98	396.69	284.16	93.79	51.4	72.64	79.33	98.74	44.09
K10B3.8.2	K10B3.8	gpd-2	313.53	354.32	363.2	274.84	313.13	288.02	234.54	206.81	352.37	170.71	211.6	176.37
D2030.4	D2030.4	D2030.4	313.19	293.87	317.72	344.22	335.8	332.66	200.35	183.29	195.04	181.21	192.37	202.39
F22B3.4	F22B3.4	gfat-2	312.96	373.56	418.89	325.63	320.69	258.24	3.88	4.28	6.7	3.4	3.84	3.14
Y11D7A.10a	Y11D7A.10	Y11D7A.10	312.57	303.79	346.13	349.02	336.55	374.99	189.88	158.43	207.19	204.84	194.34	158.33
F41E7.8	F41E7.8	cnc-8	309.61	281.29	301.85	403.3	312.66	355.79	298.18	301.56	224.71	354.25	352.31	390.52
F09E10.11a	F09E10.11	tts-1	307.78	135.38	270.07	376.37	145.41	710.25	207.25	191.48	90.61	244.33	162.47	215.79
F42G8.12	F42G8.12	isp-1	307.49	331.98	302.16	286.97	284.58	254.86	272.2	303.13	296.84	236.31	257.21	227.41
Y57E12AM.1	Y57E12AM.1	tmem-258	307.41	330.46	278.94	318.55	350.47	367.5	150.87	153.27	112.59	138.75	146.81	136.27
Y71H2B.4	Y71H2B.4	Y71H2B.4	306.4	302.97	312.8	394.68	316.5	279.68	452.06	450.45	326.8	424.72	398.44	469.44
C35B1.5	C35B1.5	C35B1.5	304.64	310.98	302.07	322.6	310.07	268.33	373.59	285.16	183.28	341.36	314.83	199.46
W01A8.4	W01A8.4	nuo-6	303.16	321.55	313.5	352.24	370.37	338.78	216.68	205.3	235.12	190.85	207.14	196.82
W01G7.3.2	W01G7.3	rpb-11	301.62	251.58	241.43	299.73	255.75	256.48	58.01	59.99	51.8	50.39	56.47	53.74
F44G4.2	F44G4.2	F44G4.2	300.83	315.14	315.97	358.92	336.9	314.23	222.49	247.39	227.82	196.19	214.72	212.08
C06G3.11a	C06G3.11	tin-9.1	300.64	323.01	306.6	376.85	359.96	357.13	168.96	141.06	146.93	111.84	125.04	145.69
Y45F10A.2	Y45F10A.2	puf-3	299.55	377.41	416.4	398	356.06	336.28	6.79	6.35	11.22	4.95	5.33	5.94
F21F8.7	F21F8.7	asp-6	296.96	347.11	322.79	302.14	330.38	301.69	476.55	567.56	1087.72	634.06	726.02	595.59
Y111B2A.2	Y111B2A.2	Y111B2A.2	296.11	293.86	266.89	348.32	339.96	316.99	194.22	182.82	164.79	213.03	193.41	193.47
W04E12.8	W04E12.8	clec-50	296.06	264.06	259.14	266.76	217.19	235.41	952.48	985.01	1178.53	937.37	996.31	993.34
ZK593.7.2	ZK593.7	lsm-7	295.64	293.22	317.92	328.39	299.3	257.72	88.6	81.72	91.11	96.39	85.79	98.39
ZK945.2.1	ZK945.2	pas-7	295.18	313.16	341.53	383.99	353.16	351.96	113.04	120.09	120.65	122.98	131.92	95.46
T06D8.8.1	T06D8.8	rpn-9	294.81	307.62	353.33	336.71	319.53	318.01	109.44	113.98	134.91	106.33	112.68	86.22
M04F3.1.2	M04F3.1	rpa-2	293.64	280.18	310	312.76	290.59	270.5	176.39	175.88	131.35	177.5	162.42	139.84
W05B2.1	W05B2.1	col-94	293.09	258.25	217.73	186.89	251.08	173.2	39.19	22	54.87	14.78	38.94	27.1
F42G8.10.1	F42G8.10	F42G8.10	292.93	295.82	282.46	324.97	296.1	262.13	187.46	175.04	196.34	175.18	181.59	194.29
C45B2.1	C45B2.1	C45B2.1	292.56	320.14	262.46	454.93	451.94	317.61	369.85	312.39	349.45	386.86	462.23	419.15
F52D10.3a.1	F52D10.3	ftt-2	291.51	353.44	373.39	278.52	304.76	255.39	147.05	130.93	186.74	133.28	152.14	128.12
Y63D3A.7	Y63D3A.7	Y63D3A.7	289.98	262.87	231.72	288.35	280.2	250.07	165.74	163.61	143.41	143.7	163.57	174.03
F57B9.6a.2	F57B9.6	inf-1	289.88	342.61	331.62	234.04	304.85	262.69	176.6	210.97	309.22	175.91	187.21	142.45
W08E12.7.1	W08E12.7	W08E12.7	289.68	382.7	429.44	313.7	364.59	330.08	83.02	114.38	180.78	110.03	113.86	91.77
Y92C3B.1	Y92C3B.1	kbp-4	289.28	251.35	237.33	349.63	307.98	323.3	68.6	69.19	88.14	87.54	79.61	88.24
F59A2.3	F59A2.3	cri-3	288.94	304.12	304.47	295.99	246.4	224.88	89.31	89.2	84.49	67.04	75.91	65.78
F57C2.4	F57C2.4	F57C2.4	288.68	273	308.97	363.87	326.51	389.38	2.79	1.66	1	1.96	1.18	1
F54C9.8	F54C9.8	puf-5	288.62	335.95	341.56	270.61	278.56	246.27	2.52	3.31	4.77	2.69	2.3	2.18
F45E4.2	F45E4.2	plp-1	288.44	322.65	310.12	333.78	359.76	331.79	122.86	129.21	117.77	132.06	125.76	102.03
Y69A2AR.28	Y69A2AR.28	Y69A2AR.28	286.69	213.64	277.32	234.44	210.35	241.06	24.34	36.61	37.59	26.01	27.55	33.52
Y37D8A.10	Y37D8A.10	spcs-2	286.61	265.54	275.01	308.24	285.07	293.61	173.82	179.96	167.63	192.38	190.01	166.26
T11F8.3a.1	T11F8.3	rme-2	285.31	313.97	349.04	274.96	270.61	232.4	11.43	10.92	14.07	7.23	6.99	5
T04F8.8a	T04F8.8	T04F8.8	284.76	288.03	298.25	372	346.22	338.26	306.27	295.23	338.07	365.08	433.15	328.95
C53B7.4	C53B7.4	asg-2	284	292.95	262.85	288.76	317.66	252.57	188.83	183.56	219.23	136.78	190.13	165.23
B0244.8	B0244.8	egg-1	283.28	319.71	367.23	297.76	267.25	226.04	3.78	4.11	7.28	4.14	3.64	2.13
Y57G11B.5	Y57G11B.5	Y57G11B.5	283.2	309.32	324.22	470.3	507.96	499.36	3.17	1	1	1	1	1
ZC434.8.1	ZC434.8	ZC434.8	282.91	304.89	354.34	276.95	289.9	249.52	925.28	1042.52	1478.25	1073.96	1168.71	997.66
ZK829.4.1	ZK829.4	gdh-1	282.81	399.61	420.87	282.27	348.23	292.35	223.09	304.07	500.06	283.93	295.03	230.73
Y75B8A.17	Y75B8A.17	gmn-1	282.24	316.33	313.13	366.12	291.84	320.26	20.59	25.87	32.05	23.84	25.48	23.41
T19C4.7	T19C4.7	nlp-33	281.22	214.28	230.78	309.42	265.35	263.24	269.09	166.35	76.33	276.57	249.59	187.07
ZK652.3.2	ZK652.3	ufm-1	280.94	245.59	265.74	258.94	222.46	265.07	120.04	109.47	74.64	113.71	103.27	105.59
B0464.7	B0464.7	baf-1	278.29	245.17	230.69	287.93	293.67	319.19	81.1	79.39	62.32	77.38	76.19	83.15
C26D10.2a	C26D10.2	hel-1	277.65	329.58	361.22	341.56	316.61	299.19	97.04	100.73	116.96	97.76	107.99	73.65
Y52B11A.8	Y52B11A.8	Y52B11A.8	276.77	230.83	260.34	264.76	206.19	196.49	50.49	59.46	54.38	44.18	52.78	53.15
Y54E10BL.5	Y54E10BL.5	nduf-5	274.85	265.62	274.31	300.88	291.23	270.48	176.25	150.49	165.07	159.57	169.91	131.24
M02H5.8	M02H5.8	M02H5.8	274.4	207.16	238.72	1075.18	282.54	178.37	399.98	256.61	23.09	554.34	104.01	44.44
T25F10.6a.2	T25F10.6	clik-1	274.21	265.62	293.78	231.27	261.66	215.81	342.24	313.5	511.24	276.25	364.68	235.37
Y105C5B.5a	Y105C5B.5	Y105C5B.5	274.07	155.76	231	299.15	223.09	414.73	331.43	277.75	248.53	305.18	317.72	331.28
F36H1.1a.2	F36H1.1	fkb-1	273.71	266.69	268.04	300.11	319.77	291.43	255.43	215.28	211.76	208.27	222.35	174.05
Y74C9A.2a.2	Y74C9A.2	nlp-40	272.84	242.84	307.58	342.97	276.17	326.61	198.26	159.64	164.48	205.67	182.1	172.27
C56G7.1	C56G7.1	mlc-4	272.35	294.3	345.24	312.51	308.75	342.44	114.84	127.14	129.96	121.17	119.14	97.16
C16C10.11	C16C10.11	har-1	272.31	256.01	240.88	198.18	197.06	197.04	223.2	153.16	189.19	143.86	154.37	121.68
ZC513.6	ZC513.6	oma-2	272.16	359.83	392.42	324.26	321.51	292.08	3.12	3.23	3.93	3.41	2.45	2.61
C03C10.3	C03C10.3	rnr-2	269.84	292.11	302.23	353.56	349.36	308.16	13.29	12.98	15.81	12.76	12.91	9.85
K07D4.3	K07D4.3	rpn-11	269.69	272.64	315.01	241.16	223.64	205.05	60.28	54	60.06	40.44	45.22	37.06
C16H3.2	C16H3.2	lec-9	269.58	250.29	270.17	345.18	299.18	287.61	267.67	218.77	241.5	214.92	225.94	208.26
F57H12.1	F57H12.1	arf-5	269.24	321.37	335.73	278.48	323.27	348.11	332.86	420.79	364.45	388.03	358.26	320.58
F13G3.10a	F13G3.10	F13G3.10	269.1	261.31	222.05	350.09	322.61	317.43	172.5	151.56	156.7	170.6	168.71	168.34
T24B8.5	T24B8.5	sysm-1	268.76	142.69	267.17	498.73	266.8	282.21	683.75	787.52	1005.7	775.08	906.25	891.72
C02A12.4	C02A12.4	lys-7	268.22	202.96	246.75	246.14	206.87	328.31	40.72	42.11	50.33	47.84	53.66	34.18
F32B5.8b.3	F32B5.8	cpz-1	267.14	218.71	258.77	210.68	207.8	180.27	405.5	504.44	568.67	443.16	466.2	445.8
K05C4.2	K05C4.2	K05C4.2	266.59	309.95	278.93	311.51	267.88	262.94	119.01	112.56	102.15	99.39	97.91	105.44
F53G12.1.2	F53G12.1	rab-11.1	266.56	361.06	389.08	346.94	393.72	421.29	200.08	235.77	238.87	242.44	230.43	184.27
ZK813.2	ZK813.2	ZK813.2	266.39	249.01	295	392.68	333.25	359.35	1	1	1	1	1	1
K08E3.5a.1	K08E3.5	rml-1	266.23	296.66	337.35	292.7	295.8	288.67	49.81	69.78	81.79	65.44	65.8	54.1
F12A10.1	F12A10.1	F12A10.1	264.89	97.7	144	180.65	85.65	399.82	178.88	100.69	73.44	125.86	74.94	201.7
F13D12.4a.3	F13D12.4	alh-8	264.82	302.61	274.49	196.69	257.61	269.63	129.41	163.37	217.23	137	147.23	168.58
C49H3.3.2	C49H3.3	C49H3.3	261.3	241.1	244.33	376.2	362.93	373.57	51.16	33.73	47.87	62.17	64	45.05
T12D8.10	T12D8.10	T12D8.10	261.28	240.82	257.5	266.46	229.46	203.37	55.77	58.18	56.2	52.71	60.79	64.97
C16C10.4.3	C16C10.4	C16C10.4	260.18	230.72	223.84	268.88	238.78	229.74	96.93	89.69	95.18	71.9	76.31	78.31
F48D6.4b	F48D6.4	F48D6.4	259.84	185.47	283.47	343.24	267.91	543.69	111.6	137.05	86.28	134.81	122.88	129.01
VZK822L.1c	VZK822L.1	fat-6	259.64	201.01	290.73	303.11	257.73	307.57	181.05	139.65	208.46	131.79	149.99	143.77
Y57G11C.15b.5	Y57G11C.15	sec-61.A	257.55	349.54	346.46	256.97	313.88	237.01	123.29	161.56	167.7	147.08	149.27	105.01
T10C6.5	T10C6.5	cwc-15	257.14	223.08	253.28	321.32	262.16	278.4	72.26	67.93	81.89	84.49	77.49	69.58
C06A1.5	C06A1.5	rpb-6	256.74	226.81	234.11	254.94	236.9	247.16	67.03	78.48	66.82	57.21	71.12	64.6
C07G2.3b.4	C07G2.3	cct-5	255.46	341.03	335.96	306.5	332.63	303.92	76.88	81.66	84.48	73.44	77.21	57.06
F45H11.2	F45H11.2	ned-8	254.18	273.9	267.75	323.28	323.96	349.33	92.19	80.63	86.01	92.2	85.58	86.46
Y22F5A.5	Y22F5A.5	lys-2	253.85	199.46	209.01	357.84	320.26	338.99	78.85	67.14	68.23	73.96	69.24	66.52
T21C9.5a	T21C9.5	lpd-9	253.49	256.48	236.19	270.52	234.72	243.43	175.35	164.85	199.38	149.06	163.85	145.83
W03G9.8	W03G9.8	mzt-1	253.2	248.22	225.17	273.99	279.75	265.22	52.84	39.12	29.93	32.89	31.41	43.51
EEED8.7a	EEED8.7	rsp-4	252.76	239.84	258.89	296.73	263.64	263.3	63.51	66.34	84.06	76.16	77.3	79.21
F15D3.7	F15D3.7	timm-23	252.15	245.66	239.88	249.51	216.72	207.37	125.66	124.62	103.78	114.81	106.07	127.61
R10E11.8.2	R10E11.8	vha-1	251.9	285.05	283.29	322.15	317.28	346.43	143.26	157.83	151.47	154.37	156.58	159.33
C42D4.1	C42D4.1	C42D4.1	251.57	305.12	338.18	377.93	387.63	458.33	221.39	218.1	189.04	307.78	317.32	250.09
B0414.3	B0414.3	hil-5	251.56	195.28	185.03	172.87	153.62	117.92	64.02	67.93	121.76	59	71.06	62.67
Y54E5A.5	Y54E5A.5	Y54E5A.5	250.86	206.43	210.68	256.38	224.03	218.53	70.06	64.05	64.13	66.89	67.23	67.76
ZK973.10.2	ZK973.10	lpd-5	249.62	231.29	243.95	285.48	283.66	263.18	180.97	157.55	172.39	173.21	186.59	143.63
C07A12.4b.1	C07A12.4	pdi-2	249.31	265.27	295.02	214.84	262.97	210.41	270.78	243.22	264.98	236.63	240.02	175.55
C27H6.4c.5	C27H6.4	rmd-2	247.1	219.48	265.02	210.54	212.68	198.2	91.41	86.2	90.24	74.76	81.34	67.62
C17E7.12	C17E7.12	C17E7.12	246.02	192.94	218.02	224.94	196.79	216.18	1	1	1	1	1	1
F40A3.3a	F40A3.3	F40A3.3	245.16	221.36	240.14	245.07	234.23	211.18	75.86	81.58	86.15	74.24	74.17	66.06
F10D11.1.2	F10D11.1	sod-2	245.09	247.85	254.18	303.73	295.41	266.38	107.99	101.27	107.24	101.1	110.96	87.38
T10G3.6a	T10G3.6	gut-2	245.04	205.44	163.51	238.74	247.27	182.28	25.23	26.99	20.21	21.55	27.03	21.64
C05C10.4.3	C05C10.4	pho-11	243.81	230.25	243.62	287.42	325.7	309.91	1.17	1.26	1.54	1.23	1.18	1.27
C14A4.10	C14A4.10	taf-13	242.47	167.41	215.68	257.55	236.53	228.22	68.98	51.19	38.93	59.6	52.6	44.92
F22D6.4.2	F22D6.4	nduf-6	242.39	192.08	215.95	270.65	262.7	250.8	131.1	120.6	132.13	120.42	134.39	103.65
D1086.10a	D1086.10	D1086.10	242.35	285.6	258.69	319.86	327.05	328.46	1	1	1	1.16	1	1
MTCE.4	MTCE.4	ndfl-4	242.23	37.02	181.4	103.29	68.34	23.5	30.5	14.79	17.94	30.85	72.88	52.85
F28F8.3.1	F28F8.3	lsm-5	241.4	169.22	181.83	200.13	187.57	201.32	42.29	30.75	40.85	35.07	40.97	40.22
C23G10.2b	C23G10.2	C23G10.2	241.23	231.33	213.65	297.62	285.59	245.14	162.67	144.8	149.8	147.54	151.77	135.75
Y67H2A.8	Y67H2A.8	fat-1	241.03	232.23	293.88	302.85	282.49	352.3	321.87	378.73	535.62	372.92	375.71	406.83
W02B12.3b	W02B12.3	rsp-1	240.15	235.37	234.74	233.08	219.13	195.79	65.99	71.98	87.17	59.66	69.71	54.41
F58A4.10	F58A4.10	ubc-7	240.09	290.53	293.58	364.89	374.83	451.19	181.94	184.47	131.14	206.4	197.71	181.64
F59C6.16	F59C6.16	F59C6.16	239.11	205.46	206.21	455	352.33	714.32	519.31	532.98	312.57	437.67	420.27	458.12
R09B3.5	R09B3.5	mag-1	238.74	237.88	225.17	259.39	259.35	234.44	61.41	55.7	63.95	56.4	58.91	56.7
K07A1.2.3	K07A1.2	dut-1	238.7	247.18	270.32	276.2	247.41	223.2	10.27	9.36	14.18	9.68	10.91	8.42
K07A3.1a.2	K07A3.1	fbp-1	238.53	255.97	289.31	273.41	256.41	275.55	85.23	84.26	103.9	67.33	94.83	79.12
T10H9.4	T10H9.4	snb-1	237.41	222.59	256.82	282.82	259.1	333.65	121.53	110.5	86.65	126.27	95.63	112.11
Y110A2AR.1	Y110A2AR.1	Y110A2AR.1	237.26	220.74	195.34	239.56	193.81	170.12	83.5	81.11	40.92	87.52	61.9	75.09
Y39G10AR.20	Y39G10AR.20	tbca-1	236.72	195.67	212.89	204.19	154.3	157.55	70.73	61.53	44.52	48.28	47.32	53.55
F07A11.2a.4	F07A11.2	gfat-1	236.5	282.87	309	188.55	241.9	192.62	81.59	85.52	90.84	70.49	67.14	50.64
F01G4.2a	F01G4.2	ard-1	235.97	262.91	243.7	293.39	280.71	302.44	79.23	91.21	91.54	68.24	90.98	81.89
F23B2.6	F23B2.6	aly-2	234.6	209.71	225.03	259.76	243.65	223.39	53.29	54.2	78.16	67.19	64.95	48.56
T07C12.7	T07C12.7	ttr-46	234.59	223.74	277.58	273.13	284.23	289.41	230.96	271.44	363.98	299.91	325.9	293.66
EEED8.3	EEED8.3	EEED8.3	233.95	229.98	225.14	289.47	323.92	332.14	1.09	2.16	1.29	1.55	1.94	1.43
Y17G7B.7	Y17G7B.7	tpi-1	233.49	266.9	289.69	278.5	249.53	297.83	171.7	164.61	172.74	160.32	162.94	145.76
F27D4.4b	F27D4.4	F27D4.4	233.45	1	1	1	1	233.52	1	1	1	1	1	29.63
C34F6.3	C34F6.3	col-179	232.86	466.83	234.26	264.29	425.31	290.51	397.32	224.32	622.92	190.68	430.93	207.96
F08B12.4b	F08B12.4	F08B12.4	231.88	167.87	205.29	220.7	188.57	269.36	185.68	230.77	189.52	206.71	203.98	238.37
ZC155.1.1	ZC155.1	nex-1	231	227.64	280.24	183.21	186.17	177.17	174.27	222.99	236.23	185.13	191.15	164.02
C36E6.3	C36E6.3	mlc-1	230.98	291.13	277.56	254.22	284.91	285.01	358.15	385.58	482.92	337.56	406.91	327.13
C07H6.2	C07H6.2	C07H6.2	228.9	231.24	212.48	250.01	236.99	224.51	36.8	35.29	23.73	28.3	25.24	30.04
T05G5.6.1	T05G5.6	ech-6	227.78	269.7	229.88	255.81	293.87	358.39	105.94	108.42	187.35	109.79	135.31	177.46
ZK809.3	ZK809.3	ZK809.3	227.27	267.81	246.2	287.76	293.11	257.94	157.42	166.99	210.3	153.91	164	136.89
Y23H5A.3	Y23H5A.3	pid-3	227.14	212.86	240.95	228.87	217.53	206.14	39.7	38.26	47.89	40.5	40.21	39.58
Y97E10AR.7.2	Y97E10AR.7	lmtr-2	226.94	204.97	204.1	216.25	197.46	194.72	56.83	51.29	50.86	59.75	46.41	56.68
ZC404.8.2	ZC404.8	spn-4	225.69	353.55	289.44	315.69	329.05	329.83	8.74	14.74	18.3	10.92	9.92	8.51
Y71F9AM.6	Y71F9AM.6	trap-1	225.2	273.76	274.96	214.15	262.42	217.69	81.79	94.93	102.27	91.86	103.32	71.21
F23H12.2	F23H12.2	tomm-20	221.69	224.61	247.23	262.53	215.41	246.44	103.91	107.2	124.49	112.45	110.65	118.17
Y51F10.2a	Y51F10.2	Y51F10.2	221.43	204.68	211.76	201.08	164.39	139.1	6.29	5.33	6.02	4.69	3.75	3.68
MTCE.21	MTCE.21	ctb-1	221.35	188.06	295.92	336.47	238.65	1701.3	102.07	79.75	137.36	109.8	107.2	93.64
C41G7.9a.1	C41G7.9	tspo-1	221.06	252.94	210.14	267.49	258.48	234.53	82.9	86.48	86.11	75.54	87.19	69.4
F54A3.5	F54A3.5	F54A3.5	221.01	240.29	222.99	232.61	221.44	260.48	184.81	174.47	161.79	138.48	155.89	151.6
B0491.5.1	B0491.5	nduf-11	220.55	207.98	227.96	197.48	191.71	156.82	147.4	164.38	201.45	141.75	153.16	116.81
C32D5.8a	C32D5.8	C32D5.8	220.18	219.76	235.34	253.26	237.86	229.14	290.64	299.36	251.28	305.22	293.6	249.29
T08A9.7	T08A9.7	spp-3	218.68	324.51	218.84	244.81	283.71	237.33	407.41	323.91	389.28	335.48	379.01	367.03
F23H11.3.1	F23H11.3	sucl-2	218.51	220.41	233.4	241.49	237.2	217.14	121.74	125.87	135.5	122.75	133.26	118.04
Y67D2.3	Y67D2.3	cisd-3.2	218.31	229.58	209.1	233.21	230.57	213.13	156.88	153.16	151.21	135.45	161.48	118.35
H21P03.1	H21P03.1	mbf-1	218.31	202.06	206.53	182.83	169.18	154.6	82.53	73.35	81.39	63.39	64.2	51.8
MTCE.12	MTCE.12	atp-6	217.85	86.07	269.56	220.72	92.64	1159.58	33.87	22.43	46.67	50.53	62.46	57.11
W04C9.2	W04C9.2	W04C9.2	217.78	209.01	217.78	246.5	222.11	197.31	144.25	149.42	133.56	149.57	143.59	133.52
T28D9.2d	T28D9.2	rsp-5	217.29	203.84	191.65	205.32	169.52	131.89	64.16	56.86	67.07	49.17	49.01	44.3
Y54E2A.3	Y54E2A.3	tac-1	216.58	201.76	217.55	200.17	183.32	190.64	51.2	48.71	51.32	46.9	45.6	51.48
F26B1.3	F26B1.3	ima-2	216.17	242.47	281.69	229.63	242.63	194.18	11.7	12.47	22.54	12.91	13.93	9.96
B0213.2	B0213.2	nlp-27	215.86	125.45	206.7	221.37	188.94	168.93	379.69	276.9	171.19	413.98	392.98	373.93
C56G2.6a.1	C56G2.6	let-767	215.83	242.76	240.41	206.88	224.52	216.66	85.66	115.75	162.61	89.49	113.73	103.48
Y69A2AR.21	Y69A2AR.21	ccdc-12	214.7	160.27	157.1	209.53	210.45	171.2	50.76	39.66	38.87	37.21	35.06	35.68
Y41C4A.10	Y41C4A.10	elb-1	214.08	182.87	204.02	204.43	153.62	157.9	32.88	24.24	33.5	22.52	24.96	32.25
C35B1.4.1	C35B1.4	C35B1.4	213.86	199.91	233.68	262.26	215.71	206.42	1	1	1	1	1	1
F54C9.1.2	F54C9.1	iff-2	212.22	214.38	203.59	192.83	185.26	164.51	150.85	143.28	140.8	127.22	141.47	122.27
R09E12.3	R09E12.3	sti-1	212.13	220.12	229.97	205.2	199.63	176.01	112.67	100.66	137.35	92.94	97.92	75.9
C39F7.4	C39F7.4	rab-1	211.71	280.13	304.2	248.16	277.74	302.63	144.92	166.42	197.65	163.89	159.14	142.69
T05B9.1	T05B9.1	T05B9.1	211.64	247.48	251.36	261.48	247.64	258.65	15.66	18.79	21.53	20.44	14.41	12.93
W06A7.3e	W06A7.3	ret-1	211.58	289.46	303.33	234.71	268.94	283.19	48.15	75.93	84.79	59.83	56.78	54.44
F37C4.5b	F37C4.5	F37C4.5	211.15	173.06	238.11	191.67	191.61	176.1	180.43	170.18	195.61	163.79	153.62	123.57
F46F11.5	F46F11.5	vha-10	211.05	229.79	264.42	263.96	272.37	261.85	180.87	175.98	204.08	206.7	212.53	158.7
Y66D12A.22.1	Y66D12A.22	tin-10	210.99	185.33	188.25	195.54	209	225.32	55.85	57.18	48.03	63.54	64.08	58.01
MTCE.34	MTCE.34	nduo-3	210.87	33.24	178.21	122.43	86.74	90.36	19.68	8.82	20.01	60.79	55.74	89.44
C15H9.9.2	C15H9.9	C15H9.9	209.12	217.05	211.4	264.03	250.6	254.36	74.45	79.15	76.2	75.96	85.5	88.89
K04G2.1.3	K04G2.1	eif-2beta	209.02	214.84	212.6	268.98	272.37	238.55	97.85	84.54	84.63	107.56	104.18	81.62
Y73F8A.34d	Y73F8A.34	ari-1.4	208.73	192.39	170.63	227.84	207.36	168.45	48.7	43.72	39.92	45.53	39.83	52.35
F01G10.1.2	F01G10.1	tkt-1	208.67	228.52	242.13	162.28	193.61	150.29	105.31	112.41	176.63	95.25	106.68	85.37
F53E10.4	F53E10.4	irg-3	207.63	183.45	189.73	178.83	253.91	49.27	460.14	499.16	176.46	433.87	374.03	228.11
F08B4.7	F08B4.7	snrp-3	207.16	184.73	182.74	223.43	222.14	225.75	48.72	34.74	43.94	49.64	42.38	42.61
W05G11.6a.1	W05G11.6	pck-1	206.97	148.74	181.45	159.23	140.08	119.41	187.62	111.92	190.51	126.62	125.32	93.38
T23F2.5	T23F2.5	T23F2.5	206.77	215.99	227.74	258.08	247.89	274.01	14.55	14.22	16.33	16.79	17.1	13.24
W02B12.15a	W02B12.15	cisd-1	206.65	206.85	223.7	260.39	225.69	216.37	166.4	139.36	122.68	151.73	144.7	121.7
R09B3.4	R09B3.4	ubc-12	206.41	231.53	229.21	212.74	189.43	170.2	61.18	48.48	52.88	44.34	42.64	36.85
F21F8.3.2	F21F8.3	asp-5	206.07	209.53	231.9	162.16	181.07	148.66	422.85	453.56	635.13	397.92	428.17	378.03
Y79H2A.1e	Y79H2A.1	brp-1	205.43	208.52	283.21	221.01	204.16	210.49	168.89	215.62	305.07	232.59	217.35	170.84
Y54E10BR.6	Y54E10BR.6	rpb-7	205.29	224.11	182.94	246.58	229.19	193.72	49.55	44.27	43.19	44	43.45	46.01
F59F4.2	F59F4.2	serp-1.1	204.6	239.84	239.07	194.74	234.67	192.57	173.81	164.39	231.49	171.78	173.18	191.31
T12B5.15	T12B5.15	T12B5.15	204.33	179.17	181.51	235.06	222	220.8	1	1	1	1	1	1
F29G9.5	F29G9.5	rpt-2	204.19	249.25	290.23	241.39	260.64	242.59	108.55	118.86	158.68	129.63	127.66	96.97
C27A2.3.1	C27A2.3	ify-1	203.54	183.71	190.41	194.06	190.42	156.45	113.85	120.54	78.86	126.69	103.94	84.71
W01A11.4	W01A11.4	lec-10	202.38	230.95	224.43	256.79	260.22	233.86	281.65	240.54	270.92	290.43	274.73	247.4
Y19D10B.7	Y19D10B.7	pud-1.2	202.2	298.18	340.41	371	307.36	190.12	6909.96	7112.95	8388.23	6567.29	8732.16	7417.21
F35H10.5	F35H10.5	F35H10.5	202.1	164.49	135.78	202.13	145.16	147.48	23.24	25.53	17.86	22.86	18.38	32.69
Y57G11C.10c.2	Y57G11C.10	gdi-1	201.81	291.35	328.85	239.9	273.1	281.87	92.87	144.74	171.01	142.06	133.07	114.64
F22D6.2.1	F22D6.2	F22D6.2	201.39	210.85	226.52	234.1	217.25	307.3	308.68	324.76	237.46	322.37	283.95	255.69
C05D11.11a.1	C05D11.11	mel-32	201.07	221.82	249.94	195.91	210.24	198.22	110.03	117.42	170.62	115	128.96	100.81
Y54E10BR.5	Y54E10BR.5	sec-11	200.28	236.63	228.08	265.72	280.1	269.46	155.97	146.71	159.21	164.89	171.18	144.81
Y73B6BL.38	Y73B6BL.38	puf-11	200.24	255.3	263.85	256.38	238.93	204.96	10.59	7.75	12.29	6.95	6.1	6.91
B0213.4	B0213.4	nlp-29	199.16	192.89	188.18	149.19	132.05	200.78	110.73	111.18	15.69	195.77	121.91	101.88
B0205.12	B0205.12	B0205.12	198.6	226.11	179.26	273.66	217.31	194.9	65.77	78.48	77.61	102.92	83.53	92.48
C15H11.7	C15H11.7	pas-1	197.63	285.27	266.08	245.29	275.76	275.56	81.89	83.24	118.92	76.58	88.92	68.25
F21C3.5	F21C3.5	pfd-6	197.48	185.86	197.35	250.85	256.7	252.53	31.51	28.8	33.99	37.33	40.92	37.24
F27C8.6.1	F27C8.6	trcs-1	197.34	238.81	230.06	270.78	287.78	279.57	17.32	18.1	22.2	17.1	14.87	12.3
Y39B6A.42	Y39B6A.42	Y39B6A.42	197.3	199.82	204.39	184.35	163.63	154.99	47.42	49.91	64.77	45.6	48.94	44.79
F43E2.2	F43E2.2	rpb-4	196.65	210.76	192.67	262.66	276.26	254.82	50.84	42.49	59.98	49.83	49.74	42.24
F41E6.2	F41E6.2	grd-5	196.6	221.9	197.66	194.38	238.01	239.65	228.19	219.37	211.51	188.59	251.67	197.9
F23F12.6	F23F12.6	rpt-3	196.38	262.08	266.07	226.43	254.09	228.26	115.47	135.83	164.04	137.13	136.48	111.05
C54G4.8	C54G4.8	cyc-1	195.98	265.62	267.83	259.08	266.44	252.63	155.27	185.22	210.85	179.88	178.19	152.62
W02A2.1a	W02A2.1	fat-2	195.63	223.9	302.41	341.25	290.6	384.08	371.59	509.31	844.8	639.46	605.49	666.51
MTCE.31	MTCE.31	ctc-2	195.45	89.87	259.66	228.08	94.72	1780.66	36.38	35.05	52.89	48.69	60.96	41.18
T12D8.6.2	T12D8.6	mlc-5	195.01	214.57	209.55	225.55	230.87	263.93	89.6	109.46	78.72	102.26	102.03	92.73
T20H4.5	T20H4.5	T20H4.5	194.76	193.1	189.77	211.37	225.91	193.24	114.18	117.61	138.79	121.06	125.47	103.75
T15B7.4	T15B7.4	col-142	194.64	233.39	190.05	147.34	216.94	122.63	24.91	13.54	25.87	11.73	21.52	11.29
W10D5.2.1	W10D5.2	nduf-7	193.05	209.55	199.37	232.09	235.94	220.46	155.3	154.51	151.94	138.62	149.84	137.85
MTCE.3	MTCE.3	nduo-6	192.61	34.39	163.09	115.86	61.26	26.35	23.15	16.94	24.14	36.09	50.04	52.31
W02A2.1b.2	W02A2.1	fat-2	191.48	73.46	88.1	147.95	67.57	107.8	268.75	145.86	258.82	163.39	193.58	156.33
F02E8.1.3	F02E8.1	asb-2	191.18	203.14	229.6	184.58	200.31	191.82	147.48	150.91	229.34	121.12	153.75	123.35
T01C3.3	T01C3.3	T01C3.3	190.8	194.83	211.78	246.95	233.08	194.39	3.61	3.09	2.74	1.43	2.56	2.14
C17G10.5.2	C17G10.5	lys-8	190.76	170.71	202.35	217.2	183.82	211.7	222.83	248.58	287.56	222.58	237.54	216.59
E04A4.5	E04A4.5	timm-17B.1	190.65	193.46	188.67	219.92	201.07	208.79	76.71	76.09	85.09	83.43	76.09	78.29
F29B9.6	F29B9.6	ubc-9	190.64	246.17	264.24	260.8	283.87	357.55	29.49	33.02	45.04	37.48	33.26	26.88
C15H9.6a.1	C15H9.6	hsp-3	190	222.26	268.39	192.13	210.51	222.84	143.71	129.01	180.1	147.63	148.79	95.65
T04G9.7	T04G9.7	T04G9.7	189.55	183.58	185.41	249.27	241.94	231.44	2.64	2.07	1.89	1.67	2.45	1.48
Y37E3.9	Y37E3.9	phb-1	189.24	207.79	204.86	158.91	172.25	154.46	99.2	100.55	136.76	84.77	100.23	79.68
F53A9.10b.3	F53A9.10	tnt-2	188.91	203.19	249.61	165.35	203.34	173.81	250.4	237.71	446.18	229.95	291.1	174.16
F42A6.7c.3	F42A6.7	hrpa-1	188.88	198.45	199.56	180.31	183.31	159.65	57.8	72.4	74.57	76.65	68.36	51.43
F57B10.10	F57B10.10	dad-1	188.66	261.83	176.36	321.84	406.81	493.61	142.42	132.84	93.73	107.67	98.56	119.42
Y37E3.10b	Y37E3.10	eif-2alpha	188.39	145.87	203.73	202.08	186.35	141.01	81.24	46.85	69.12	81.71	72.47	72.7
T24H7.5c.1	T24H7.5	tat-4	186.79	193.81	183.74	235.43	233.38	255.85	39.76	32.3	39.69	37.36	34.74	37.5
W10D9.5	W10D9.5	tomm-22	186.79	221.36	154.97	244.4	259.3	230.85	91.61	83.41	79.42	81.03	72.21	88.35
C14F11.1a.2	C14F11.1	got-2.2	186.6	183.79	210.93	151.2	158.28	139.61	102.57	97.52	178.73	75.59	99.28	91.89
F49E11.10a	F49E11.10	scl-2	186.5	120.33	150.43	258.1	146.16	205.12	32.74	26.32	38.93	29.11	47.95	37
T06D8.9.2	T06D8.9	T06D8.9	186.17	186.12	164.24	221.74	180.19	177.9	112.7	98.82	91.14	103.55	96.83	95.76
F44E7.9	F44E7.9	F44E7.9	186.15	209.15	209.95	223.63	228.52	220.41	44.07	52.05	41.03	53.18	44.48	53.26
F26F4.11	F26F4.11	rpb-8	186.1	187.98	165.41	247.71	241.55	253.32	27.21	31.82	29.98	30.91	30.73	29.83
C09H10.3	C09H10.3	nuo-1	185.62	190.54	211.99	177.9	185.25	152.52	123.23	145.23	182.48	133.67	149.31	110.18
F09E10.1	F09E10.1	F09E10.1	185.25	178.61	186.27	212.31	210.7	175.66	1849.92	1571.31	1647.51	1394.93	1631.3	1557.28
ZK637.2	ZK637.2	ZK637.2	185.23	195.5	188.65	250.7	228.5	248.23	45.87	52.75	56.52	42.93	48.05	45.24
C31E10.7.2	C31E10.7	cytb-5.1	184.93	115.58	182.05	228.98	120.69	206.87	82.5	70.46	82.37	69.14	73.13	77
F59B8.2b	F59B8.2	idh-1	184.87	223.1	246.83	248.45	222.51	207.65	67.95	65.8	77.01	67.71	75.99	50.97
F54D5.3	F54D5.3	F54D5.3	184.48	177.67	186.85	225.4	207.58	232.65	343.3	338.25	348.27	390.33	356.55	398.7
W08E3.3a	W08E3.3	ola-1	184.26	212.96	225.61	213.26	228.32	222.37	58.9	66.96	87.59	66.56	71.55	48.29
F40G9.3	F40G9.3	ubc-20	183.32	215.47	231.87	220.72	217.18	229.77	78.98	82.94	88.08	83.64	82.94	81.3
H27M09.2	H27M09.2	rpb-5	182.93	212.28	198.84	236.65	255.64	239.67	29.91	31.53	40.93	35.59	35.63	25.44
W02D3.1	W02D3.1	cytb-5.2	182.77	175.6	170.32	215.59	200.66	253.47	111.58	124.6	127.3	114.3	113.22	126.03
W02A2.7	W02A2.7	mex-5	182.51	254.82	266.76	203.33	217.53	197.72	18.8	34.87	39.84	29.3	26.73	19.52
F53A2.7.2	F53A2.7	acaa-2	182.4	172.84	210.57	153.38	169.24	160.22	109.67	120.62	127.3	108.61	120.2	104.43
T01C3.2	T01C3.2	T01C3.2	181.98	168.58	196.88	239.45	224.67	249.79	34.13	24.02	26.5	38.85	36.79	22.6
ZK20.5.2	ZK20.5	rpn-12	181.17	210.38	208.7	227.97	240.22	209.84	97.36	87.32	126.39	96.9	102.25	79.12
F54H12.1a	F54H12.1	aco-2	181.1	255.56	273.19	210.41	241.96	206.41	134.84	174.87	266.63	174.61	185.5	130.72
H24K24.3a.2	H24K24.3	adh-5	180.7	174.83	201	194.81	177.07	170.54	46.82	51.73	57.3	40.57	51.89	46.5
Y51H7C.7	Y51H7C.7	Y51H7C.7	179.86	161.15	130.17	181.77	156.58	152.64	30.95	22.01	29.7	24.74	23.2	30.55
PAR2.1	PAR2.1	mtss-1	179.7	188.96	181.34	219.9	221.62	203.53	52.09	59.78	73.34	63.73	58.71	53.56
F59C6.5	F59C6.5	F59C6.5	179.55	208.48	211.84	220.56	243.74	211.95	152.57	132.21	161.8	133.79	146.8	113.49
C14B1.1.2	C14B1.1	pdi-1	179.4	206.37	218.3	174.36	190.15	152.18	245.74	282.3	357.8	249.57	266.04	197.87
Y48G8AL.14	Y48G8AL.14	aps-3	179.35	165.11	169.15	195.41	161.15	222.35	40.8	45.09	34.4	39.23	35.42	41.75
C52E4.1	C52E4.1	cpr-1	178.13	153.93	202.73	89.64	93.75	222.13	53.21	135.62	352.42	146.75	194.25	285.67
Y24D9A.8a.2	Y24D9A.8	tald-1	177.82	182.01	167.43	153.97	160.26	162.83	104.88	113.46	131.21	88.37	102.9	83.88
F43E2.7b	F43E2.7	mtch-1	177.62	199.01	220.52	198.61	199.05	223.79	88.82	92.94	89.63	82.34	84.44	68.87
T04G9.5	T04G9.5	trap-2	177.24	194.49	191.55	167.98	198.4	170.88	74.42	65.16	79.66	65.89	72.04	49.19
LLC1.3a	LLC1.3	dld-1	177.15	172.5	190.48	145	157.99	131.9	118.43	118.7	137	109.05	116.16	90.95
C31H5.4	C31H5.4	C31H5.4	176.66	151.1	158.99	189.59	154.47	191.7	66.83	76.48	58.03	75.09	69.2	90.62
T25C8.2.1	T25C8.2	act-5	176.2	208.39	206.87	155.33	218.85	170.1	162.12	151.37	213.76	157.63	175.75	90.97
F46A9.5.3	F46A9.5	skr-1	176.06	205.25	232.74	228.84	230.06	271.17	121.37	136.85	96.77	139.47	133.11	107.55
C09G4.3	C09G4.3	cks-1	176.05	205.87	224.49	230.45	260.78	389.26	28.01	35.65	31.09	32.4	30.31	33.02
W01A11.1	W01A11.1	W01A11.1	175.52	136.33	208.02	260.06	173.33	290.33	28.57	33.42	51.16	32.45	37.53	29.04
F23B2.13a	F23B2.13	rpb-12	175.4	174.83	163.46	194.2	182.7	208.51	32.19	33.96	29.68	36.33	36.4	45.03
T22D1.5	T22D1.5	T22D1.5	175.33	183.46	192.15	215.6	179.41	184.67	18.59	21.12	26.01	17.69	15.81	15.24
T19B10.11	T19B10.11	mxl-1	174.92	196.41	196.37	210.19	210.97	191.77	28.4	29.05	36.22	28.81	28.19	24.74
T10B5.5a	T10B5.5	cct-7	174.67	201.78	214.22	164.47	179.39	152.61	46.62	51.27	68.9	46.65	49.31	39.48
C06A1.1	C06A1.1	cdc-48.1	174.38	257.85	291.14	187.49	231.18	194.05	74.84	115.81	139.51	113.92	109.01	84.2
W02B12.2	W02B12.2	rsp-2	174.26	167.92	179.96	171.8	144.98	143.5	72.69	85.8	100.18	78.45	73.68	70.14
D1086.3	D1086.3	D1086.3	173.99	159.84	195.93	253.54	226.28	220.12	135.55	129.23	114.59	139.99	129.99	81.59
T15B7.2.2	T15B7.2	hpo-8	173.99	186.52	174.33	192.14	181.04	184.27	88.18	88.93	104.83	81.6	81.48	81.84
F01F1.8a.2	F01F1.8	cct-6	173.6	211.72	229.69	173.67	181.96	185.75	53.47	54.18	75.75	50.32	51.91	41.12
Y67D8C.8	Y67D8C.8	cpg-9	172.14	237.95	139.85	200.26	235.95	195.74	36.8	37.25	33.39	28.88	37.52	27.11
F49C12.12a.1	F49C12.12	F49C12.12	171.87	181.51	166.37	209.55	213.81	310.31	120.59	142.33	98.12	134.58	125.96	147.46
D2096.2a	D2096.2	praf-3	171.4	205.84	133.86	203.17	209.56	213	33.87	42.18	44.06	29.75	29.02	30.18
R151.9	R151.9	pfd-5	171.14	182.86	164.26	208.73	233.23	212.77	52.88	48.84	57.48	53.86	56.32	47.47
C01G10.8.1	C01G10.8	ahsa-1	171.09	199.16	208.75	232.03	247.35	221.68	72.65	65.71	90.4	76.53	70.84	49.88
C44B12.2a	C44B12.2	ost-1	170.46	187.51	195.32	171.71	184.83	178.8	90.59	102.81	148.31	102.75	113.89	81.78
C17H12.14	C17H12.14	vha-8	169.88	217.57	231.57	217.79	230.71	240.57	148.6	167.03	219.56	177.63	182.34	130.01
F31C3.9	F31C3.9	rrn-3.1	169.23	309.19	225.56	319.91	296.09	14951.98	263.45	100.8	244.11	353.04	143.24	192.72
C47E12.4d.3	C47E12.4	pyp-1	168.43	153.43	173.54	162.54	161.98	146.94	109.97	116.55	135.64	98.52	109.1	89.67
M01H9.3c	M01H9.3	M01H9.3	168.34	190.94	213.78	182.31	182.5	219.02	96.2	74.86	77.03	72.4	66.28	63.39
K07C5.4	K07C5.4	nol-56	168.23	151.42	140.65	124.82	136.45	98.8	64.53	65.72	90.38	56.87	65.81	49.38
F56B3.11a	F56B3.11	F56B3.11	167.97	143.64	136.5	171.89	159.98	156.26	54.67	52.64	41.04	50.91	53.88	56.64
F59E10.3	F59E10.3	copz-1	167.76	176.57	168.72	219.13	218.91	201.13	133.77	120.04	122.96	112.4	119.06	113.87
T03F1.3	T03F1.3	pgk-1	167.65	166.46	172.34	149.3	151.2	134.08	85.12	75.28	112.61	69.29	81.09	59.9
C08F8.1a	C08F8.1	pfd-1	167.48	173.7	153.7	184.4	202.81	194.57	50.33	29.89	23.5	31.16	55.24	41.14
F33G12.7	F33G12.7	F33G12.7	167.31	143.32	150.8	185.01	155.93	157.91	49.92	33.27	32.78	33.99	35.54	47.11
Y37D8A.1	Y37D8A.1	arx-5	167.17	154.92	167.21	174.05	160.71	165.59	38.82	40.94	43.64	35.83	38.75	35.61
F57F5.1	F57F5.1	cpr-9	166.57	180.66	172.07	157.14	160.1	173.52	520.61	479.45	781.86	523.4	598.05	563.55
F28D1.11	F28D1.11	dpm-3	165.38	154.08	149.84	188.51	217.36	266.43	70.02	75.75	59.47	52.99	52.83	76.88
F33A8.3	F33A8.3	cey-1	165.04	188.24	214.61	161.58	165.44	174.95	119.54	171.52	214.02	167.02	164.93	132.19
F14H3.6	F14H3.6	F14H3.6	163.39	177.19	180.29	196.83	180.3	157.55	1.59	1.07	1.63	1.05	1.08	1.14
K08F4.3	K08F4.3	K08F4.3	163.35	180.64	150.87	217.82	228.52	240.16	115.7	132.85	102.68	118.6	115.9	103.61
C05C10.5a	C05C10.5	C05C10.5	163.29	155.72	163.45	165.44	134.34	122.43	4.07	4.83	2.57	3.64	2.54	3.13
F15E6.8	F15E6.8	dct-7	163.22	106.27	173.45	117.27	118.78	249.6	49.04	119.13	19.26	125.45	39.23	106.28
B0495.6	B0495.6	moa-2	162.87	134.57	140.57	157.07	131.38	125.67	40.33	32.58	31.31	30.22	31.76	38.44
Y44E3A.3	Y44E3A.3	trx-4	162.71	154.7	165.53	220.43	183.9	180.83	96.83	78.28	74.29	84.93	80.53	79.15
K02F3.11	K02F3.11	rnp-5	162.7	126.32	133.11	118.33	92.07	87.04	40.48	29.78	43.59	28.07	30.17	27.17
T07C4.7.2	T07C4.7	mev-1	162.55	182	175.86	160.38	155.23	143.74	165.37	166.04	189.88	132.59	143.65	132.3
K01G5.5	K01G5.5	K01G5.5	162.5	148.63	157.12	134.73	126.29	96.4	47.82	45.73	63.95	37	50.14	26.24
C03G5.2	C03G5.2	nspc-7	162.2	155.35	140.49	193.61	191.08	161.56	1	1	1	1	1	1
Y73B6BL.6b.2	Y73B6BL.6	sqd-1	162.17	193.35	208.51	168.08	174.38	204.3	56.68	71.16	109.39	76.19	77.62	57.04
T02G5.9b	T02G5.9	kars-1	162.03	182.93	203.88	146.51	168.16	146.19	51.38	54.71	97.74	50.03	57.28	43.24
D1054.3a	D1054.3	D1054.3	162.02	188.45	159.69	246.72	243.53	237.01	27.21	17.72	25.92	22.35	23.83	18.59
Y54F10AM.5	Y54F10AM.5	Y54F10AM.5	161.94	180.41	170.11	200.14	201.56	181.55	113.62	108.21	108.21	98.09	109.77	88.52
Y48C3A.16	Y48C3A.16	pinn-4	161.91	120.38	142.29	150.84	144.91	145.98	63.25	53.95	55.02	55.57	62.66	54.36
C35D10.13	C35D10.13	tost-1	161.73	158.92	160.46	218.55	234.76	235.44	16.68	17.72	17.96	22.02	20.27	19.91
T28B4.3	T28B4.3	ttr-6	161.7	128.95	157.49	187.66	174.94	169.37	189.41	215.94	163.13	208.27	216.85	204.74
Y71D11A.2a.2	Y71D11A.2	smr-1	161.52	135.58	146.26	178.92	132.86	123.49	46.02	41.61	49.77	43.63	43.15	40.9
W01A8.1c.2	W01A8.1	plin-1	161.26	197.46	239.96	178.07	205.83	208.16	68.52	55.67	46.8	53.91	49.43	36.06
T08G2.3.2	T08G2.3	acdh-10	161.13	156.97	190.96	162.94	147.95	154.54	88.99	94.89	93.65	75.5	75.4	77.58
C14B1.2	C14B1.2	C14B1.2	161.12	167.85	167.3	198.75	193.03	184.88	8.35	7.42	7.51	7.86	6.98	5.9
Y55B1AL.2	Y55B1AL.2	gtf-2H5	160.78	139.24	149.98	173.55	161.07	157.33	61.26	59.34	50.58	69.19	66.59	60.32
F40G9.2	F40G9.2	cox-17	160.14	159.64	107.45	158.25	137.45	138.54	39.55	28.47	20.99	22.12	29.27	28.14
R07E5.13	R07E5.13	mpc-1	160.08	171.83	143.78	174.93	194.06	224.75	62.65	64.22	64.73	59.2	71.45	83.25
F54C9.3	F54C9.3	F54C9.3	159.77	160.65	137.04	238.59	205.86	281.44	297.13	270.89	92.86	327.01	218.4	327.14
B0035.4	B0035.4	pfd-4	159.02	151.36	116.03	198	207.34	219	33.53	28.43	28.14	33.45	34.97	30.99
F49E12.2	F49E12.2	dod-23	158.56	198.16	168.85	252.82	257.34	231.49	1	1	1.12	1.08	1.12	1.43
K03B4.2	K03B4.2	K03B4.2	158.45	173.69	201.19	182.29	156.62	171.91	19.51	14.43	15.97	14	14.42	16.65
F44C4.3	F44C4.3	cpr-4	158.25	90.13	105.67	75.22	74.08	203.92	153.65	361.64	690.68	323.72	443.14	593.6
W07B8.5	W07B8.5	cpr-5	157.77	148.66	122.11	106.71	126.35	103.79	51.12	55.6	93.19	51.59	49.31	92.3
F52A8.5.2	F52A8.5	gcsh-2	157.77	150.99	137.59	195.65	190.87	190.31	94.77	91.31	81.57	98.86	115.54	99.05
T05G5.3.2	T05G5.3	cdk-1	157.16	201.48	209.9	216.37	217.49	226.87	32.97	35.38	42.07	40.01	40.51	31.09
W01G7.4	W01G7.4	W01G7.4	157.15	141.25	146.85	158.96	130.37	129.1	14.57	17.25	15.63	13.34	13.59	15.22
Y24F12A.2a	Y24F12A.2	ragc-1	157.02	138.73	133.94	189.83	180.99	153.4	59.01	28.43	38.39	31.58	32.97	23.96
Y45F10D.4	Y45F10D.4	iscu-1	157.01	159.38	147.34	186.62	193.01	208.97	70.79	58.71	52.9	61.3	56.64	62.54
T06A10.3	T06A10.3	gtsf-1	156.96	115.27	118.52	168.85	141.44	116.81	26.22	27.65	21.71	30.97	26.4	24.43
R06C7.1	R06C7.1	wago-1	156.88	173.48	191.1	149.22	162.63	125.26	51.26	72.24	98.69	72.57	74.95	51.54
Y18D10A.11	Y18D10A.11	Y18D10A.11	156.31	154.88	166.1	150.73	133.29	132.75	10.34	10.39	12.23	8.72	6.84	6.59
T05H10.6a.3	T05H10.6	pdha-1	156.12	197.4	200.41	173.49	174.75	163.47	74.36	102.86	141.48	90.88	100.8	73.3
Y37D8A.9b	Y37D8A.9	mrg-1	156.03	172.36	189.25	176.87	171.11	159.15	18.57	19.37	29.55	20.59	21.01	16.3
C50B8.1	C50B8.1	slrp-1	155.94	164.71	166.32	209.32	182.3	226.98	82.75	75.69	69.78	80.63	72.84	69.27
H14A12.2a	H14A12.2	fum-1	155.86	185.98	182.49	154.09	176.57	153.07	103.49	120.62	169.46	100.93	114.85	93.02
T24H10.6.2	T24H10.6	dyrb-1	155.78	164.55	167.6	190.95	195.46	193.74	52.1	48.25	40.21	51.25	47.81	44.73
T12G3.6b	T12G3.6	T12G3.6	155.72	153.96	163.14	214.93	228.5	242	3.77	1.62	2.67	1.99	2.8	2.93
F58E10.3a.3	F58E10.3	ddx-17	155.64	181.31	196.71	186.19	191.62	172.69	35.44	49.59	64.92	53.7	55.32	37.2
Y34D9A.11	Y34D9A.11	spp-23	155.44	93.62	132.22	126.06	141.21	148.76	156.1	138.46	197.77	93.4	195.04	202.74
T13F2.2	T13F2.2	T13F2.2	155.13	143.95	157.8	206.39	211.62	275.76	14.04	15.28	16.42	26.2	22.99	17.5
Y14H12B.1a	Y14H12B.1	Y14H12B.1	154.27	156.68	167.02	145.46	136.37	136.26	17.92	16.1	22.99	16.01	16.97	12.65
F41F3.4	F41F3.4	col-139	153.92	121.58	112.09	109.71	112.67	87.27	59.61	25.84	52.45	22.88	39.86	18.34
ZK512.4	ZK512.4	ZK512.4	153.89	150.98	149.94	186.6	196.7	156.13	92	74.87	66.98	72.16	71.55	89.77
Y75B12B.1a	Y75B12B.1	Y75B12B.1	153.12	169.74	129.58	191.44	177.69	132.15	5.47	8	7.51	9.38	7.02	7.6
D2005.3	D2005.3	D2005.3	152.63	151.38	138.83	180.68	180.54	167.34	84.08	68.21	52.38	76.7	67.68	68.65
C03D6.8	C03D6.8	rpl-24.2	152.41	163.78	147.25	180.9	174.2	161.19	51.66	45.26	66.29	50.71	56.19	49.29
F56H11.4b.4	F56H11.4	elo-1	152.21	213.7	168.98	206.71	233.21	253.68	135.82	166.7	218.92	143.74	154.99	139.97
ZK6.7b	ZK6.7	lipl-5	152.14	219.27	100	215.95	142.21	307.77	476.15	617.44	1011.73	570.34	756.18	789.83
F11C7.5	F11C7.5	osm-11	151.08	204.02	195.46	170.34	189.74	199.95	136.96	145.37	195.34	132.49	135.89	120.3
W02F12.3	W02F12.3	era-1	151	129.59	136.94	128.39	107.39	92.85	4.92	4.35	6.95	5.98	4.79	4.2
F35G12.11.2	F35G12.11	erh-2	150.74	139.96	123.38	168.5	183.96	153.59	12.62	14.13	10.83	10	11.44	9.91
B0250.5	B0250.5	B0250.5	150.56	154.08	136.94	168.03	159.52	143.01	86.35	74.66	91.95	76.86	84.35	79.97
T10E9.7a	T10E9.7	nuo-2	150.56	165.22	152.61	174.44	187.72	169.95	135.01	143.5	145.12	123.63	127.15	105.85
Y39G10AR.8	Y39G10AR.8	eif-2gamma	150.2	148.56	147.5	119.93	125.62	110.52	69.9	69.33	105.5	58.64	68.08	52.95
F26A3.2b.2	F26A3.2	ncbp-2	150.15	173.52	188.34	211.59	217.16	191.43	35.5	34.85	36.78	42.22	51.36	30.6
F49C12.8	F49C12.8	rpn-7	150.07	222.64	198.72	177.39	203.71	184.07	95.67	116.55	174.29	106.88	106.68	80.24
M18.7a.2	M18.7	aly-3	149.95	148.47	145.16	166.72	172.34	132.79	84.18	94.45	89.52	96.74	95.43	84.43
R53.5	R53.5	R53.5	149.91	129	145.41	165.25	136.57	157.51	98.69	106	74.03	107.11	96.9	98.18
F52E4.1b	F52E4.1	pccb-1	149.33	171.31	189.54	146.27	155.21	136.97	43.22	50.1	75.04	39.33	49.55	38.37
F23F1.8b	F23F1.8	rpt-4	149.21	204.44	214.84	200.9	211.24	196.22	83.07	89.03	121.57	93.22	96.18	69.9
R05D11.3	R05D11.3	ran-4	149.1	176.95	167.75	205.45	224.32	265.34	48.9	46.17	50.69	59.68	46.73	44.78
F56H1.4	F56H1.4	rpt-5	149.1	177.77	176.6	161.03	174.8	161.31	74.29	86.43	133.69	81.48	84.7	67.81
T23G11.12	T23G11.12	T23G11.12	148.7	46.58	89.85	118.06	66.66	91.75	77.95	10.34	10.15	16.11	39.24	22.02
F40F8.1.1	F40F8.1	F40F8.1	148.69	132.5	121.1	158.88	147.95	129.54	54.07	48.96	47.91	49.17	48.13	46.92
Y46E12BL.3	Y46E12BL.3	spsb-2	148.02	149.43	161.26	163.27	143.79	152.41	1.46	1.71	2.06	1.94	1.61	1.53
T21H3.3	T21H3.3	cmd-1	147.8	168.94	222.43	136.85	164.84	178.43	228.03	265.15	252.95	232.36	230.91	207.72
F56D2.1	F56D2.1	ucr-1	147.66	162.8	165.58	127.27	145.43	111.95	99.65	113.96	151.04	90.98	109.97	84.18
C52E4.4.1	C52E4.4	rpt-1	147.56	185.88	200.82	152.99	176.01	161.77	102.19	121.37	175.68	115.46	121.87	91.12
K07F5.15b.2	K07F5.15	K07F5.15	147.53	136.07	119.41	175.32	165.57	169.41	65.68	69.77	59.83	62.89	65.33	50.53
K08F4.2	K08F4.2	gtbp-1	147.39	182.87	197.71	132.15	164.72	149.44	31.79	40.98	65.41	35.71	41.86	29.19
R12E2.3	R12E2.3	rpn-8	147.05	198.69	199.33	226.31	232.82	243.51	71.98	81.73	84.95	101.11	91.14	57.84
Y54G11A.17	Y54G11A.17	Y54G11A.17	146.95	136.02	123.55	150.94	153.03	163.1	54.3	45.11	44.23	65.43	58.52	66.04
Y87G2A.9	Y87G2A.9	ubc-14	146.55	131.13	124.28	155.22	133.37	121.71	40.45	37.19	36.03	32.76	36.1	36.99
T16G1.11	T16G1.11	eif-3.K	146.12	166.61	153.34	169.05	184.26	174.01	54.11	63.56	85.21	56.9	57.41	48.8
T05H4.5.2	T05H4.5	hpo-19	146.08	163.42	159.79	177.78	174.16	150.4	69.11	67.82	102.89	67.42	73.86	57.21
F49C12.13	F49C12.13	vha-17	145.51	154.92	150.64	202.05	191.54	262.86	131.15	113.09	97.53	130.53	116.69	111.04
Y54G9A.6	Y54G9A.6	bub-3	145.01	139.46	156.33	154.11	143.67	132.66	40.45	44.84	61.74	44.44	39.26	35.84
W03C9.7a.2	W03C9.7	mex-1	145.01	170.85	198.24	137.48	147.66	125.09	3.22	3.91	4.32	2.68	3.33	2.37
T23G5.1.2	T23G5.1	rnr-1	144.88	191.24	217.55	154.05	178.91	157.77	5.31	6.46	10.22	5.22	6.05	4.27
F23C8.4	F23C8.4	ubxn-1	144.87	129.79	140.33	126.79	104.83	91.94	69.38	62.99	79.04	63.12	59.72	55.77
B0432.2	B0432.2	djr-1.1	144.24	141.66	153.83	168.61	160.13	159.78	71.25	77.96	76.24	87.08	82.29	73.27
F31D4.3	F31D4.3	fkb-6	144.06	153.19	172.55	132.25	142.88	109.65	109.12	119.75	146.82	124.87	122.4	86.38
W09G3.8.2	W09G3.8	W09G3.8	144.05	140.22	120.83	154.73	145.1	148.21	66.53	65.48	46.88	52.16	47.1	62.11
M01D7.6.1	M01D7.6	emr-1	143.44	165.89	152.84	181.65	154.59	151.93	58.19	35.31	39.79	36.56	34.12	32.62
T02G5.8.2	T02G5.8	kat-1	143.29	179.05	162.06	151.6	179.47	169.37	65.79	61.7	95.61	60.99	67.83	64.5
Y65B4BL.5a	Y65B4BL.5	acs-13	143.25	168.49	195.89	142.43	147.79	151.62	20.5	30.93	33.08	30.9	28.74	24.01
F56C9.1	F56C9.1	gsp-2	142.94	188.81	203.35	195.11	202.75	215.37	48.32	58.84	62.42	53.72	53.24	37.1
Y66H1A.4.2	Y66H1A.4	Y66H1A.4	142.91	127.02	132.68	118.26	134.7	109.71	55.35	54.48	57.94	58.51	64.6	53.05
C01G8.1a	C01G8.1	C01G8.1	142.89	140.16	156.68	131.08	134.38	124.84	1.67	1.9	2.11	1.8	1.52	1.48
F10E7.5	F10E7.5	F10E7.5	142.63	169.02	150.02	183.94	210.99	206.71	26.14	23.44	38.45	28.46	31.25	28.48
Y49E10.1	Y49E10.1	rpt-6	142.62	144.43	162.3	136.76	148.95	127.97	115.7	127.34	144.94	121.9	124.27	105.41
Y55F3AM.13	Y55F3AM.13	Y55F3AM.13	142.43	136.35	126.84	132.82	120.23	99.18	36.96	29.94	35.99	27.29	26.1	28.39
K01D12.12	K01D12.12	cdr-6	142.42	122.2	125.49	195.3	158.67	174.07	37.56	28.78	37.6	30.71	31.7	25.56
C47B2.5.2	C47B2.5	eif-6	142.39	125.76	112.81	113.55	93.81	90.86	30.3	31.06	32.66	22.75	29.59	25.56
B0365.3.1	B0365.3	eat-6	142	177.51	195.06	136.51	164.82	133.94	51.93	66.55	101.06	58.04	64.38	42.62
R05D3.6	R05D3.6	R05D3.6	141.64	118.46	96.85	138.42	129.19	105.4	181.04	148.8	160.18	160.28	194.44	177.88
ZC262.5	ZC262.5	ZC262.5	141.64	118.46	96.85	138.42	129.19	105.4	181.04	148.8	160.18	160.28	194.44	177.88
T22B7.7	T22B7.7	T22B7.7	141.61	181.91	182.52	303.98	329.15	375.18	3.69	2.73	2.89	6.55	4.54	3.83
K10B2.4	K10B2.4	K10B2.4	141.51	144.34	106.97	181.26	182.79	162.23	46.68	47.95	48.82	36.42	37.78	44.69
C37H5.6a	C37H5.6	adss-1	141.39	157.44	171.14	150.29	149.35	138.45	78.01	74.96	92.4	75.9	75.59	73.7
Y73B6BL.32	Y73B6BL.32	lsm-8	141.36	154.69	138.36	159.21	161.99	169.76	33.63	24.83	32.67	28.79	29.21	26.29
T05C12.7	T05C12.7	cct-1	141.04	171.34	169.82	126.58	149.98	125.52	35.49	36.87	46.41	27.26	31.93	22.99
F10G7.3	F10G7.3	unc-85	141.04	125.24	149.97	172.8	142.21	144.04	16.61	18.35	22.78	18.34	17.44	16.8
T06D8.7	T06D8.7	fndc-1	140.81	148.13	130.29	183.95	162.92	173.22	23.8	32.37	23.91	27.01	23.39	25.21
F53F10.3.2	F53F10.3	mpc-2	140.72	115.44	127.41	139.86	118.46	125.79	81.8	70.6	76.57	62.88	68.68	70.58
C24D10.6	C24D10.6	C24D10.6	140.71	134.86	142.11	173.77	161.83	146.69	30.43	35.08	41.89	46.4	41.42	28.76
C50F4.13	C50F4.13	his-35	140.7	136.2	131.71	129.52	107.53	101.46	135.05	118.95	120.88	108.86	105.71	90.5
F01F1.6.2	F01F1.6	alh-9	140.64	142.1	166.99	162.26	173.44	159.36	52.38	58.81	66.87	59.46	61.92	52.94
F09E10.15	F09E10.15	F09E10.15	140.1	167.54	269.32	80.05	99.55	1	1	197.84	1	109.84	74.59	97.8
C37H5.8	C37H5.8	hsp-6	140.02	191.07	214.24	143.12	175.74	144.45	77.78	98.43	125.58	98.89	99.8	73.72
Y46G5A.12	Y46G5A.12	vps-2	140	116.65	109.51	138.89	110.8	121.26	83.22	72.9	65.87	73.97	72.5	70.34
F09G8.7	F09G8.7	F09G8.7	139.96	181.47	150.03	181.41	187.6	177.77	57.89	49.66	63.73	55.3	50.59	40.19
Y62E10A.12a.2	Y62E10A.12	lsm-3	139.64	155.35	112.19	174.83	165.19	194.49	34.74	31.38	22.84	26.81	27.62	29.12
F42A9.8a	F42A9.8	F42A9.8	139.63	126.9	99.51	160.87	129.16	121.63	22.72	18.31	8.49	16.49	13.35	11.32
Pseudogene:F07H5.5a	F07H5.5a	#N/A	139.23	181.96	166.06	174.57	198.76	197.35	154.8	166.68	226.61	152.43	167.37	138.19
F53A9.8	F53A9.8	F53A9.8	139.11	136.71	111.14	160.57	99.72	125.32	840.1	599.27	619.95	1030.37	739.64	777.45
K08F9.2	K08F9.2	aipl-1	139.04	147.55	159.89	185.26	164.37	149.74	36.33	41.59	49.05	44.48	40.79	29.31
Y22D7AL.5b.2	Y22D7AL.5	hsp-60	138.98	168.17	183.77	131.14	149.54	131.14	77.69	89.62	94.08	85.59	96.33	77.95
ZK1320.3.2	ZK1320.3	ZK1320.3	138.96	156.5	151.34	206.42	211.83	187.13	129.59	131.43	196.28	158.33	160.45	150.01
Y48G1A.2	Y48G1A.2	Y48G1A.2	138.7	135.95	144.52	179.67	139.07	156.79	4.04	4.13	6.34	4.86	4.18	3.73
T25G12.5	T25G12.5	acdh-7	138.56	116.76	151.63	119.23	109.51	111.76	61.65	59.35	73.76	45.2	56.29	51.05
H31G24.4.2	H31G24.4	cyb-2.2	138.28	180.64	199.9	234.42	228.87	255.41	16.09	15.04	14.95	13.8	11.43	9.75
C50F4.7	C50F4.7	his-37	138.21	117.95	102.14	148.53	145.98	144.69	117.74	103.85	72.75	107.83	102.55	100.3
C40H1.6.2	C40H1.6	ufc-1	137.9	131.86	116.33	155.71	140.05	132.42	49.48	44.37	49.86	54.15	50.22	48.17
ZK632.10	ZK632.10	ZK632.10	137.83	138.3	135.6	153.35	156.2	174.93	45.36	52.11	49.63	50.98	43.03	45.6
R53.6.2	R53.6	psf-1	137.77	123.5	116.12	161.25	156.5	138.67	20.08	14.41	11.74	12.73	13.39	9.52
W01B11.3.1	W01B11.3	nol-58	137.61	150.59	171.11	138.74	154.87	126.07	50.55	60.02	98.56	58.15	71.83	44.49
C37A5.2	C37A5.2	fipr-22	137.49	83.79	145.34	80.31	65.65	103.3	33.52	24.15	5.22	15.31	13.46	10.36
C05E4.9a	C05E4.9	icl-1	137.1	160.91	205.44	122.64	145.19	180.5	155.19	183.37	215.49	114	142.73	148.14
VF13D12L.1	VF13D12L.1	inos-1	136.68	138.44	143.86	157.65	144.43	131.9	37.65	48.77	52.94	48.04	47.6	60.11
R07H5.8	R07H5.8	adk-1	136.67	182.96	190.63	146.63	166.19	138.02	114.86	142.14	196.99	146.38	148.08	113.24
F37H8.5	F37H8.5	F37H8.5	136.38	105.93	131.6	138.55	118.12	116.44	83.35	99.2	129.26	90.01	94.39	83.06
F22D6.3a	F22D6.3	nars-1	136.37	154.89	168.27	153.18	156.13	156.66	43.77	48.79	69.66	45.18	47.08	37.88
Y51H7C.3	Y51H7C.3	Y51H7C.3	135.39	118.31	115.28	151.59	130.32	108.84	3.19	3.5	2.1	2.04	2.05	2.3
C50D2.5	C50D2.5	sftb-6	135.22	135.67	141.39	160.04	156.16	150	56.53	45.96	48.79	51.26	48.99	47.28
F25B4.9	F25B4.9	clec-1	135.12	132.28	159.57	209.5	151.23	199.78	258.72	205.27	174.46	165.16	160.48	152.73
F43D9.6	F43D9.6	urm-1	134.41	109.54	102.61	144.62	120.2	108.22	26.55	20.96	14.5	19.17	24.03	20.81
W02D7.7	W02D7.7	sel-9	134.26	141.83	148.65	177.77	198.97	182.49	107.91	108.74	108.85	109.67	106	96.05
Y73F8A.27	Y73F8A.27	Y73F8A.27	133.84	115.78	114.08	133.07	116.9	119.29	38.39	41.27	31.95	37.21	33.98	32.52
F42A8.2.2	F42A8.2	sdhb-1	133.8	146.7	150.65	125.31	134.8	116.14	119.02	132.26	202.71	113.54	126.25	95.26
Y71F9AM.5b	Y71F9AM.5	nxt-1	133.66	116.56	119.7	166.22	150.79	145.51	34.33	26.97	17.98	31.86	26.09	21.01
R09F10.8	R09F10.8	R09F10.8	133.64	148.13	176.05	166.08	151.68	166.04	1.18	1.06	1	1.12	1.13	1.12
F40F8.9	F40F8.9	lsm-1	133.61	127.98	99.2	153.67	168.98	175.44	16.94	13.06	10.16	10.11	12.38	13.88
F52A8.1	F52A8.1	F52A8.1	133.41	163.57	158.33	180.47	179.39	228	41.02	36.56	34.06	48.24	39.11	38.9
B0334.1.2	B0334.1	ttr-18	133.35	141.07	109.02	135.25	138.9	142.28	80.38	88	63.68	93.49	67.05	71.95
DY3.8	DY3.8	DY3.8	133.18	149.54	131.72	174.97	176.71	192.34	6.81	5.49	5.06	4.33	2.86	3.82
ZK20.3.1	ZK20.3	rad-23	133.16	154.22	154.06	149.38	157.23	151.49	76.16	87.47	89.88	84.81	81.09	65.32
B0336.2.1	B0336.2	arf-1	133.1	189.89	217.55	178.21	207.72	284.51	208.7	236.79	214.99	236.92	231.18	228.61
B0035.1b	B0035.1	znf-207	132.8	126.34	135.75	170.68	152.39	151.33	33.99	31.39	41.51	32.79	33.57	24.48
F25H5.3d	F25H5.3	pyk-1	132.72	220.14	225.23	180.7	230.26	225.97	76.44	106.12	134.22	99.8	103.3	83.32
K02F3.10	K02F3.10	moma-1	132.39	158.92	129.26	189.09	187.92	189.16	103.77	90.64	104.77	94.51	102.86	80.45
T23G11.3.2	T23G11.3	gld-1	132.09	214.03	222.89	145.41	183.52	155.43	11.28	19.82	30.36	14.83	15.03	11.38
Y106G6H.8	Y106G6H.8	Y106G6H.8	132.08	143.18	135.62	156.09	132.58	134.51	18.18	20.43	16.36	18.78	19.89	21.55
Y77E11A.4	Y77E11A.4	jtr-1	131.26	117.36	116.31	159.41	129.4	133.8	45.81	36.3	33.11	36.63	32.25	41.46
ZK180.4	ZK180.4	sar-1	131.17	166.42	173.14	168.68	173.08	226.42	97.5	98.46	82.5	98.12	90.25	84.19
T20D3.2.1	T20D3.2	T20D3.2	131.09	125.42	114.73	190.17	172.76	274.5	249.1	197.79	210.7	226.07	203.26	215.59
F32A5.7	F32A5.7	lsm-4	131.08	118.71	128.83	145.6	142.66	158.4	25.93	27.71	23.19	24.51	26.39	28.25
Y18D10A.16	Y18D10A.16	coa-5	130.51	104.93	104.55	131.39	118.67	109.41	15.07	11.14	16.45	14.99	13.76	12.73
Y74C10AR.1a	Y74C10AR.1	eif-3.I	130.08	146.17	171.67	144.4	138.68	135.52	79.8	90.17	77.73	84.93	83.63	74.34
F19C7.1	F19C7.1	F19C7.1	129.96	109.57	110.7	114.22	93.64	86.21	199.9	179.88	159.81	135.89	149.33	131.59
C56G2.7	C56G2.7	rpn-13	129.82	152.55	159.82	128.21	134.06	118.93	75.51	82.86	104.66	78.71	79.25	63.29
E04F6.9	E04F6.9	E04F6.9	129.72	91.73	127.69	159.88	125.42	164.31	344.76	336.59	287.2	421.2	370.29	339.58
F25D7.1.2	F25D7.1	cup-2	129.66	132.29	123.54	175.7	175.52	161.72	80	74.97	72.9	71.24	71.66	59.16
F13H10.6a	F13H10.6	F13H10.6	129.65	100.05	128.05	126.82	104.68	125.26	117.62	112.49	85.31	124.98	114.33	110.98
C29E4.8.1	C29E4.8	let-754	129.64	164.02	166.14	164.33	167.34	166.55	168.6	189.92	185.16	170.55	187.27	150.7
ZC168.4.2	ZC168.4	cyb-1	129.6	149.85	148.2	128.23	134.76	117.6	257.12	300.56	190.18	297.25	255.45	217.87
F48E8.5.2	F48E8.5	paa-1	129.29	191.83	210.82	158.72	179.89	181.52	44.75	66.91	78.58	61.32	55.41	49.17
W05E7.1	W05E7.1	grd-3	128.91	135.47	144.17	111.07	139.91	107.95	153.99	142.44	184.75	118.01	175.41	124.1
W09C5.1	W09C5.1	W09C5.1	128.86	140.08	149.17	156.53	158.69	162.28	59.18	49.03	69.27	63.64	67.85	45.25
F33D4.7	F33D4.7	emc-6	128.77	141.54	126.35	184.16	180.75	147.13	49.72	38.8	49.4	40.77	37.78	39.12
T07C4.1.1	T07C4.1	umps-1	128.76	112.39	112.48	110.13	91.82	84.85	11.21	9.86	12.48	7.68	8.26	7.85
ZK856.7.2	ZK856.7	ZK856.7	128.76	114.79	121.01	161.51	150.29	191.12	177.78	155.12	144.38	208.17	185.02	193.49
F09E10.3	F09E10.3	dhs-25	128.66	169.93	96.08	123.27	160.37	162.57	33.56	12.18	21.32	12	16.75	27.9
Y48G1C.9.2	Y48G1C.9	natc-3	128.66	105.28	112.28	145.66	111.66	102.9	31.18	28.9	24.54	25.26	28.8	25.66
LLC1.2a	LLC1.2	LLC1.2	128.5	116.25	135.34	160.32	134.1	138.2	165.8	159.09	214.6	174.88	177.23	158.46
C44B7.10.2	C44B7.10	acer-1	128.32	178.67	178.77	150.96	175.64	157.64	123.28	109.77	180.77	105.61	123.96	112.55
F22F7.1b	F22F7.1	ldp-1	128.17	146.2	158.5	130.75	129.57	127.85	40.92	50.12	70.05	44.56	50.91	47.11
Y51A2D.14.1	Y51A2D.14	txt-14	128.17	150.94	89.54	194.01	181.74	175.82	245.16	205.78	111.93	201.68	191.2	230.99
K04D7.3a	K04D7.3	gta-1	128.16	165.76	148.05	184.49	221.36	208.17	95.07	96.43	114.95	97.17	116.47	79.92
F55H2.2.2	F55H2.2	vha-14	128.03	157.34	165.6	166.15	189.42	195.06	86.56	86.64	111.11	98.26	101.39	73.92
Y105E8A.4	Y105E8A.4	ech-7	127.72	96.86	101.28	106.66	96.49	109.24	54.99	60.95	61.89	61.98	66.6	89.56
C28H8.4.1	C28H8.4	erd-2.2	127.35	169.88	129.09	147.71	156.39	150.65	171.58	214.69	126.63	149	149.23	156.47
F58A4.2	F58A4.2	F58A4.2	127.23	124.24	117.96	128.27	132.77	108.63	49.05	57.49	68.23	47	50.92	50.64
F53G12.5b	F53G12.5	mex-3	126.64	180.94	214.4	164.94	170.18	164.75	3.59	5.19	5.51	4.92	4.57	3.11
F57B10.12	F57B10.12	mei-2	126.56	136.78	137.98	160.86	147.73	166.78	8.54	6.62	6.67	5.6	7.04	5.67
B0336.8	B0336.8	lgg-3	126.04	116.89	104.03	145.91	131	130.35	27.82	28.77	25.96	23.23	20.34	17.48
B0403.4	B0403.4	pdi-6	125.86	123.57	142.94	115.53	116.85	109.45	139.14	104.47	106.17	101.41	103.97	68.7
C04C3.3	C04C3.3	pdhb-1	125.73	141.93	151.94	123.32	135.55	125.47	64.23	76.23	110.24	67.33	79.94	65.19
B0213.3	B0213.3	nlp-28	125.64	137.05	155	111.78	92.67	138	122.38	80.13	47.2	150.97	117.94	88.81
T24H7.1	T24H7.1	phb-2	125.04	180.45	165.75	188.45	197.36	187.97	54.83	61.81	74.38	59.46	64.96	46.06
T27E4.4	T27E4.4	fip-2	124.07	118.23	126.07	163.02	130.57	136.98	170.9	194.24	203.04	189.03	210.32	252.5
C07A9.2.1	C07A9.2	bud-31	124.01	123.31	119.66	156.59	152.18	164.24	26.7	25.38	34.9	28.3	26.03	23.71
T01G9.6b.2	T01G9.6	kin-10	123.87	146.87	144.23	141.95	148.75	158.42	65.5	84.03	84.85	73.49	68.37	55.56
F54C8.2	F54C8.2	cpar-1	123.86	106.37	113.25	131.38	98.28	94.33	9.05	7.82	9.49	6.73	6.41	6.05
F58F6.4	F58F6.4	rfc-2	123.59	118.81	129.86	126.77	110.64	110.85	15.74	15.22	19.52	16.95	14.44	14.71
Y62H9A.3	Y62H9A.3	Y62H9A.3	122.8	147.16	154.85	183.28	202.11	165.81	1.57	1	1	1	1	1
T23D8.6	T23D8.6	his-68	122.75	109.92	108.86	95.15	71.13	74.88	37.73	30.19	25.77	23.46	21.03	20.28
T28D6.3	T28D6.3	T28D6.3	122.59	128.63	109.73	139.57	147.72	106.27	241.69	276.57	240.06	222.02	322.66	236.58
H06I04.9	H06I04.9	H06I04.9	122.58	1	1	1	1	1	1	1	1	1	1	1
C44B7.5	C44B7.5	C44B7.5	122.43	116.87	129.69	174.71	178.01	212.96	1.1	1	1.43	1.28	1.05	1.19
M01E11.4c	M01E11.4	pqn-52	121.94	148.03	156.07	171.32	163.12	152.68	47.16	48.1	59.87	60.77	55.6	45.32
Y53F4B.14a	Y53F4B.14	Y53F4B.14	121.83	90.84	118.12	146.93	110.33	123.07	66.79	74.27	45.03	76.29	80.88	82.43
F20A1.1	F20A1.1	F20A1.1	121.12	85.86	121.65	134.04	124.52	125.87	405.26	404.39	430.31	407.79	433.16	466.81
ZK816.5	ZK816.5	dhs-26	120.92	150.76	130.61	181.38	224.12	167.97	1	1	1	1.17	1.03	1
K11H3.1d.1	K11H3.1	gpdh-2	120.75	132.55	165.04	165.07	160.5	196.52	76.7	97.38	102.13	99.35	92.27	83.61
F23F1.10	F23F1.10	F23F1.10	120.66	111.5	103.68	132.38	138.68	142.77	33.96	41.45	37.46	48.64	45.15	37.64
Y48A6B.5	Y48A6B.5	exos-1	120.58	110.54	106.82	121.93	103.76	100.41	27.06	27.01	20.41	21.74	22.29	22.95
R06B10.3	R06B10.3	clec-150	120.39	152.99	120.97	153.23	153.11	164.44	232.7	217.53	262.98	248.79	246.33	314.65
C15F1.6	C15F1.6	art-1	120.3	158.2	152.19	127.77	150.16	129.58	66.63	78.7	114.87	72.58	79.43	67.93
C39E9.13	C39E9.13	rfc-3	120.2	146.57	130.46	143.95	140.87	124.38	17.16	20.29	25.97	18.08	17.8	15.27
Y34B4A.6	Y34B4A.6	Y34B4A.6	120.12	132.53	121.37	143.57	118.72	119.06	227.81	222.33	211.97	199.31	191.95	178.54
VW02B12L.3	VW02B12L.3	ebp-2	120.11	119.72	118.27	125.3	111.97	111.3	44.8	45.74	48.49	38.82	35.93	30.09
C16B8.3	C16B8.3	C16B8.3	119.98	95.79	100.5	101.17	95.17	81.98	128.18	101.11	88.76	115.4	97.33	73.77
F19B2.5.2	F19B2.5	F19B2.5	119.85	52.2	72.38	131.53	74.74	73.14	165.23	78.16	13.58	124.23	49.03	42.66
Y66D12A.21	Y66D12A.21	Y66D12A.21	119.84	122.14	103.27	142.07	137.32	137.37	19.07	15.83	12.58	15.66	14.75	16.21
F25G6.8	F25G6.8	F25G6.8	119.69	121.7	121.5	175.04	182.49	201.04	35.26	27.4	31.03	41.41	35.25	31.09
F56D1.3	F56D1.3	mrps-16	119.28	128.97	106.98	147.74	118.58	121.42	34.9	31.87	28.62	25.99	25.37	30.3
Y94H6A.10	Y94H6A.10	Y94H6A.10	119.28	105.64	104.65	135.9	126.74	106.75	221.86	132.01	53.11	239.46	128.48	64.23
Y37E3.10a	Y37E3.10	eif-2alpha	119.21	149.6	160.41	160.49	157.43	162.31	55.27	68.59	85.16	66.5	67.71	55.81
K04C2.3a.2	K04C2.3	K04C2.3	119.2	98.65	91.74	116.57	115.83	111.85	30.88	43.57	38.59	34.01	30.93	31.95
ZK546.15	ZK546.15	try-1	118.93	116.13	117.35	135.33	113.65	112.54	1.23	1.56	1	1.47	1	1.15
F41H10.8	F41H10.8	elo-6	118.86	123.09	104.01	157.24	199.53	315.28	90.05	109.43	92.69	97.03	109.51	122.38
T01H3.1.1	T01H3.1	vha-4	118.83	154.11	142.71	157.21	163.93	170.24	90.2	104.83	90	94	92.58	85.93
R03D7.6b	R03D7.6	gst-5	118.42	87.38	106.13	133.5	94.66	74.13	248.96	167.49	118.48	212.4	168.32	72.29
F35G2.2.1	F35G2.2	marb-1	117.81	127.98	105.84	140.53	140.05	136.55	93.48	93.33	82.3	78.15	82.53	80.99
W09D10.3	W09D10.3	mrpl-12	117.74	120.75	116.65	149.45	119.76	93.17	50.84	42.92	54.19	45.3	54.36	48.17
T02E1.5a	T02E1.5	dhs-3	117.64	118.01	121.04	160.1	184.66	213.41	66.72	56.07	55.01	67.25	65.53	56.78
T02G5.7	T02G5.7	T02G5.7	117.55	133.49	123.71	150.45	156.85	147.68	32.91	25.12	28.04	30.23	31.28	30.9
C44E4.4	C44E4.4	ssb-1	117.48	103.79	128.93	103.19	103.63	85.25	51.09	56.73	71.36	64.33	66.51	48.43
F10E9.11	F10E9.11	F10E9.11	117.33	118.33	115.27	206.52	195.68	214.91	17.39	6.74	17.18	21	14.65	11.26
T21B10.7	T21B10.7	cct-2	117.22	158.19	161.1	117.19	141.3	126.35	32.2	38.2	57.95	33.5	35.16	26.89
Y62E10A.10	Y62E10A.10	emc-3	117.22	104.84	98.48	127.27	131.06	113.46	73.53	59.26	67.69	62.11	64.33	52.63
F10G7.8.1	F10G7.8	rpn-5	117.09	163.93	164.2	138.53	161.25	141.89	68.82	81.13	122.6	81.02	86.54	61.16
Y51A2D.10a	Y51A2D.10	ttr-25	116.61	98.18	122.2	138.78	113.59	130.95	41.77	43.38	44.13	51.59	49.33	48.1
Y62E10A.13h	Y62E10A.13	Y62E10A.13	116.51	79.04	106.18	114.57	102.07	125.23	176.24	173.25	157.83	174.8	176.08	163.04
Y51A2D.9a	Y51A2D.9	ttr-24	116.48	107.94	115.99	153.92	138.48	145.45	68.79	77.74	64.37	88.68	87.05	81.04
F08B6.4c.2	F08B6.4	unc-87	116.23	110	134.02	101.07	110.52	95.81	150.86	137.13	213.95	126.74	158.44	105.55
Y69H2.3c	Y69H2.3	Y69H2.3	116.21	112.7	135.72	114.26	116.13	95.56	175.56	193.5	262.38	201.55	196.59	165.1
B0205.3.2	B0205.3	rpn-10	116.14	136.28	134.11	125.42	130.83	132.88	78.71	93.83	112.89	92.7	92.2	77.5
K07H8.3	K07H8.3	daf-31	116.04	114.26	105.38	138.22	152.18	149.27	74.4	69.76	60.92	69.03	66.79	52.91
F49E8.5.2	F49E8.5	dif-1	115.91	127.1	129.78	140.14	134.21	135.34	55.59	67.02	67.84	61.7	68.09	61.98
C16A3.10a.2	C16A3.10	oatr-1	115.81	155.93	142.6	127.07	141.22	132.17	158.63	205.96	193.84	195.62	200.13	170.06
Y65B4BR.8	Y65B4BR.8	psf-3	115.42	132.17	138.49	159.79	139.51	146.14	12.92	11.97	10.42	12.15	10.08	12.15
C30G12.2	C30G12.2	C30G12.2	115.21	125.83	116.35	162.13	245.2	335.41	1.89	2.46	2.1	1.99	1.83	2.4
B0464.1.2	B0464.1	dars-1	115.08	133.88	151.64	129.46	139.44	127.73	51.33	50.95	79.76	50.01	54.48	38.98
Y43F4B.10.2	Y43F4B.10	Y43F4B.10	114.92	111.07	110.57	147.68	150.34	149.72	21.3	13.64	20.93	20.28	16.77	18.87
F48E3.4	F48E3.4	F48E3.4	114.8	131.84	126.52	165.1	159.33	169.83	1.36	1.4	1.31	1.34	1.26	1
F27D4.1	F27D4.1	F27D4.1	114.79	126.52	116.91	115.29	114.98	113.52	78.06	85.68	85.44	77.63	81.29	70.36
C34B2.10	C34B2.10	spcs-1	114.71	108.1	119.33	162.06	157.56	135.04	115.98	81.27	42.88	91.14	78.47	71.85
C03G5.11	C03G5.11	nspc-4	114.67	118.55	111.73	182.23	150.85	151.47	1	1	1	1	1	1
ZK381.4b	ZK381.4	pgl-1	114.59	126.74	140.44	111.46	114.64	94.42	35.18	43.02	60.73	42.7	42.99	32.16
ZK1127.1.1	ZK1127.1	nos-2	114.54	132.77	128.45	137.26	140.86	153.08	1.25	1.08	1.21	1.06	1.09	1.29
C04F12.9	C04F12.9	rnh-1.3	114.37	108.48	74.38	97.2	90.95	70.58	16.18	14.9	7.13	10.64	9.85	9.34
Y59A8B.12	Y59A8B.12	Y59A8B.12	114.03	119.51	104.57	146.62	127.2	141.42	7.28	7.03	6.98	6.2	5.47	4.31
B0213.6	B0213.6	nlp-31	113.89	81.82	112.24	109.74	87.15	107.17	81.35	87.6	10.92	148.66	73.36	78.14
F21C3.3	F21C3.3	hint-1	113.77	138.61	108.69	161.17	167.72	168.88	53.46	52.22	50.93	44.34	47.05	45.67
B0304.2	B0304.2	B0304.2	113.66	111.89	99.84	130.9	111.94	100.46	14.44	11.78	12.78	10.98	10.19	12.09
Y74C10AL.2.2	Y74C10AL.2	Y74C10AL.2	113.41	124.8	121.16	134.23	128.89	119.07	40.51	43	34.22	43.68	38.54	44.27
Y59A8A.3	Y59A8A.3	tcc-1	112.84	129.08	150.62	121.28	137.51	135.53	34.54	38.07	38.41	50.26	43.85	31.16
H20J04.5	H20J04.5	pfd-2	112.39	123.54	100.98	117.83	112.82	133.81	29.45	24.65	33.83	30.61	30.3	24.76
K01G5.8a	K01G5.8	K01G5.8	112.37	131.98	122.76	150.05	131.12	134.62	61.94	65.83	66.33	63.31	67.18	52.25
B0261.7	B0261.7	B0261.7	112.32	138.65	126.31	171.24	164.87	151.47	10.48	13.62	19.3	13.28	13.42	11.01
Y65B4A.6a	Y65B4A.6	Y65B4A.6	112.25	120.41	135.17	133.95	116.44	110.69	42.75	44.84	57.9	42.21	42.97	42.44
C36B1.3	C36B1.3	rpb-3	112.1	118.01	105.35	157.38	148.02	140.38	32.35	25.3	42.64	24.68	24.15	21.64
C54F6.14	C54F6.14	ftn-1	111.97	68.86	125.7	125.22	84.93	125.84	41.51	55.61	19.99	30.46	36.4	34.17
R07E5.7	R07E5.7	R07E5.7	111.86	119.87	115.24	140.24	142.11	139.93	49.26	38.65	47.44	41.3	38.97	32.78
F38H4.9.2	F38H4.9	let-92	111.72	155.49	174.6	149.64	167.39	187.61	40.65	61.28	71.47	63.78	59.21	48.53
Y82E9BR.22	Y82E9BR.22	Y82E9BR.22	111.68	93.59	108.44	142.01	119.67	116.29	45.08	55.89	25.51	48.05	50.82	53.84
C26F1.3.1	C26F1.3	C26F1.3	111.67	115.82	109.39	149.65	148.16	156.68	15.95	13.18	17.02	17.76	14.76	11.58
F28B3.10	F28B3.10	F28B3.10	111.42	130.67	110.78	136.69	126.73	131.99	53.77	44.86	47.06	47.63	51.34	50.03
C46F11.2a	C46F11.2	gsr-1	111.41	113.46	129.22	123.48	120.38	105.59	53.2	52.62	52.35	47.32	60.78	27.54
Y47G6A.33	Y47G6A.33	Y47G6A.33	111.33	131.88	126.49	144.74	160.52	128.58	68.61	58.99	103.21	55.01	94.11	83.63
R03G5.1d.3	R03G5.1	eef-1A.2	111.28	138.15	176.95	119.84	148.84	119.12	104.04	134.01	190.45	155.92	140.43	120.12
ZK1127.13	ZK1127.13	ZK1127.13	111.21	107.11	110.92	146.43	125.63	120.64	22.97	18.89	19.49	21.19	18.84	19.62
K07A1.1	K07A1.1	K07A1.1	111.2	112.23	88.4	130.7	134.78	146.96	14.8	19.22	20.79	17.66	17.67	19.35
E01G4.3b.2	E01G4.3	E01G4.3	111.16	86.97	88.46	99.24	83.44	92.3	62.31	68.14	68.56	67.06	62.94	53.62
K06A5.6.1	K06A5.6	acdh-3	111.09	134.55	124.79	167.61	163.76	164.56	47.9	43.52	68.5	46.91	47.84	38.68
F13H10.8a	F13H10.8	F13H10.8	111	104.83	103.91	130.23	118.42	163.55	78.04	55.46	53.28	77.76	71.06	56.32
C55A6.1.2	C55A6.1	C55A6.1	110.96	109.36	102.63	144.97	139.75	141.23	42.19	43.21	43.99	38.06	39.46	31.73
C03C10.1.2	C03C10.1	kin-19	110.89	144.19	162.85	130.82	154.99	145.63	91.88	132.53	115.63	136.11	121.62	97.41
R02F2.1d.2	R02F2.1	R02F2.1	110.89	115.23	127.45	124.44	102.08	112.82	114.81	148.04	147.69	127.05	110.88	120.68
Pseudogene:C10C6.9	C10C6.9	C10C6.9	110.59	113.47	104.9	147.63	119.5	131.52	14.84	16.54	11.24	13.38	12.46	17.79
F25D7.4	F25D7.4	maph-1.2	110.45	138.24	164.5	110.61	114.67	103.78	10.11	11.98	17.81	9.52	9.97	8.47
C15H11.4.1	C15H11.4	dhs-22	110.08	127.62	136.81	160.48	171.48	153.34	48.46	40.6	35.17	45.67	38.93	24.81
Y71F9AL.9	Y71F9AL.9	Y71F9AL.9	109.92	150.1	161.33	114.79	138.52	128.32	58.56	66.62	103.4	65.42	67.34	52.73
F54D5.4	F54D5.4	F54D5.4	109.68	125.47	113.08	216.3	197.42	209.6	132.23	108.63	138.47	149.77	129.21	110.92
H36L18.2	H36L18.2	lep-5	109.18	118.89	98.24	141.4	146.4	174.4	74.74	67.22	70	64.73	68.51	83.45
Pseudogene:F07H5.3b	F07H5.3b	#N/A	109.12	130.53	120.99	154.55	141.77	158.58	178.96	156.85	164.93	144.3	159.72	167.65
C18G1.4a	C18G1.4	pgl-3	109.11	110.94	127.1	101.98	104.16	88.24	45.82	57.09	66.9	50.33	50.94	40.06
C41C4.8.2	C41C4.8	cdc-48.2	108.6	123.17	132.14	91.45	105.83	93	92.96	113.64	149.09	104.19	105.77	78.38
M03C11.4.2	M03C11.4	hat-1	108.58	104.57	120.11	136.27	124.7	124.76	13.03	12.51	17.35	15.18	13.3	8.94
Y60A3A.9	Y60A3A.9	tmed-4	108.58	113.4	118.71	139.66	146.49	147.31	77.57	73.77	53.89	78.06	71.3	59.56
T12D8.2	T12D8.2	drr-2	108.56	103.14	99.98	109.06	107.26	101.73	51.44	68.51	59.7	66.76	60.07	44.46
C30C11.2	C30C11.2	rpn-3	108.39	152.16	151.78	139.25	152.7	144.54	70.43	81.45	93.42	84.48	78.69	57.5
Y76A2B.1a	Y76A2B.1	pod-1	108.36	176.18	205.42	126.04	153.94	132.01	29.89	50.47	52.22	48.57	42.81	37.36
C56A3.2a	C56A3.2	ttr-44	108	125.67	124.13	130.7	172.33	179.22	75.33	89.83	112.91	81.41	102.11	87.6
T05E11.3a.1	T05E11.3	enpl-1	107.99	166.63	185.18	135.31	164.33	148.2	90.08	98.71	119.94	114.63	101.98	63.61
T25B9.9	T25B9.9	T25B9.9	107.96	142.15	146.23	149.8	153.61	172.32	62.16	73.84	62.04	74.29	69.44	59.57
F58B3.5c	F58B3.5	mars-1	107.76	114.66	135.26	105.32	103.15	91.94	32.41	28.17	39.15	28.48	30.53	23.37
Y39B6A.5a	Y39B6A.5	Y39B6A.5	107.68	51.09	83.25	91.6	69.99	108.12	110.07	80.32	59.38	108.32	85.56	94.44
Y56A3A.18	Y56A3A.18	znf-593	107.66	67.12	76.08	92.71	63.92	63.71	26.41	30.09	26.06	25.62	23.24	25.49
R11H6.1.1	R11H6.1	pes-9	107.58	119.91	125.97	125.43	124.58	118.13	74.34	72	113.62	85.41	91.15	70.55
K08F11.3.1	K08F11.3	cif-1	107.57	126.08	133.75	99.83	108.38	100.35	45.53	53.32	90.32	49	54.36	39.8
Y54G9A.5	Y54G9A.5	Y54G9A.5	107.52	94.82	102.93	115.91	100.62	99.45	7	8.32	7.27	8.81	8.25	7.39
F23C8.6	F23C8.6	did-2	107.46	91.88	110.5	106.97	122.67	108.85	70.78	54.05	59.45	66.26	56.27	37.51
Pseudogene:F45H11.8	F45H11.8	#N/A	107.34	107.76	79.16	116.5	126.36	113.22	20.36	19.23	22.5	15.35	22.52	20.41
C17E4.5	C17E4.5	pabp-2	106.84	111.3	117.84	142.81	147.85	145.18	42.36	34.85	38.88	45.55	36.47	31.37
C29E4.12	C29E4.12	C29E4.12	106.81	95.15	88.56	137.93	126.5	129.28	36.96	27.31	36.83	43.12	38.4	30.67
Y97E10AR.5	Y97E10AR.5	rpb-9	106.74	106.48	95.75	135.4	132.08	130.69	22.97	27.81	26.16	29.69	24.94	22.79
F56H1.7	F56H1.7	oxy-5	106.4	109.53	91.99	153.31	164.67	160.91	71.14	52.41	51.82	52.54	53.78	46.51
F37F2.2.2	F37F2.2	F37F2.2	106.36	87.11	72.21	93.51	82.76	77.54	60.91	47.32	47.88	45.76	48.76	40.02
F54D8.3a.1	F54D8.3	alh-1	106.35	111.2	116.54	98.14	111.57	103.35	65.41	83.81	109.68	68.16	86.5	67.36
F41E7.5	F41E7.5	fipr-21	106.29	112.86	82.52	108.37	139.88	121.34	177.7	121.11	146.37	180.16	203.94	159.39
Y62E10A.2.4	Y62E10A.2	popl-7	106.23	114.31	105.58	146.69	161.41	168.01	33.54	34.33	30.77	31.93	31.09	31.41
F42F12.8.2	F42F12.8	nspc-15	105.7	110.93	86.53	179.31	155.27	146.82	1.29	1	1.64	1	1	2.38
F35G12.9	F35G12.9	apc-11	105.62	112.94	95.62	142.78	138.69	132.85	19.42	14.17	24.67	22.45	18.5	16.69
F35C8.6	F35C8.6	pfn-2	105.45	116.15	119.92	114.91	111.31	131.27	85.88	72.13	66.49	80.3	71.92	72.17
T09A12.5	T09A12.5	serp-1.2	105.44	112.83	96	128.89	124.33	100.58	101.38	94.28	89.85	94.8	98.2	94.45
F31C3.5	F31C3.5	psf-2	105.41	112.39	109.23	144.42	107.66	97.83	10.55	13.1	14.58	10.33	7.1	8.61
F38A5.7	F38A5.7	sup-36	105.27	90.68	103.7	111.74	110.87	93.08	25.01	14.07	12.65	16.13	14.18	11.33
Y82E9BR.14b	Y82E9BR.14	Y82E9BR.14	105.23	108.81	103.25	108.61	108.89	102.17	49.04	50.01	40.31	49.94	46.28	43.44
F58A4.3	F58A4.3	hcp-3	104.85	107.28	120.9	112.17	99.18	85.75	23.14	26.3	29.73	22.28	19.11	15.77
F45E12.5b.1	F45E12.5	mrpl-14	104.63	95.96	106.89	103.22	108.76	99.44	38.29	44.21	49.54	44.83	41.71	39.48
B0272.3	B0272.3	B0272.3	104.31	100.13	111.49	102.26	97.3	96.17	30.29	29.98	37.82	25.9	27.65	23.28
T12D8.7	T12D8.7	taf-9	104.12	103.65	108.45	142.66	109.78	95.8	15.01	12.39	18.36	16.53	14.08	13.02
F13D12.6.1	F13D12.6	ctsa-1.2	104.11	83.9	129.87	113.09	84.78	102.16	219.09	221.78	273.93	207.74	190.96	196.15
F43E2.8a.1	F43E2.8	hsp-4	103.9	118.07	142.24	106.86	98.22	85.51	423.96	356.74	356.51	404.68	352.4	273.83
Y39G10AR.14b	Y39G10AR.14	mcm-4	103.89	30.41	13.46	52.17	7.54	23.9	5.9	2.39	2.74	1.92	1.31	1
C23H5.8a	C23H5.8	C23H5.8	103.55	118.02	100.77	119.72	140.23	210.13	10.68	7.06	25.43	14.96	15.14	61.26
H14N18.3	H14N18.3	ttr-47	103.02	113.62	116.42	164.23	162.76	169.13	122.45	119.16	134.24	137.85	138.92	117.13
F59A2.1a.2	F59A2.1	npp-9	103	151.34	171.23	103.76	135.85	117.62	12	18.79	30.18	16.51	17.04	11.85
T27F7.1.3	T27F7.1	vps-24	102.97	107	101.58	139.92	152.86	148.44	55.82	44.53	37.14	66.12	53.37	44.99
F54C4.1	F54C4.1	mrpl-40	102.81	95.77	89.13	85.1	79.35	73.86	26.93	31.05	33.67	27.64	31.97	27.24
F42H10.2	F42H10.2	F42H10.2	102.79	80.13	70.35	108.24	102.09	86.79	14.97	12.24	12.58	12.72	17.19	15.59
F44E2.8	F44E2.8	F44E2.8	102.72	138.52	143.09	122.13	130.74	120.73	35.81	36.92	70.51	37.37	37.7	30.79
C08C3.4a	C08C3.4	cyk-7	102.56	94.29	93.34	78.53	66.5	62.62	41.95	48.01	53.24	34.11	36.87	33.15
T03F6.3	T03F6.3	T03F6.3	102.54	96.18	94.43	113.43	130.84	129.47	13.56	11.51	12.5	14.15	13.75	14.54
R10D12.14a	R10D12.14	sao-1	102.5	154.68	163.06	110.2	142.49	147.25	15.84	26.03	27.56	23.84	23.53	17.54
F23B12.5	F23B12.5	dlat-1	102.44	125.28	135.89	108.69	114.1	108.84	73.4	97.77	130.09	80.67	84.87	66.72
C13B4.2	C13B4.2	usp-14	102.1	113.05	130.77	103.64	112.25	103.33	46.33	43.1	68.67	45.01	49.33	36.31
Y76B12C.3a	Y76B12C.3	Y76B12C.3	102.09	91.58	76.67	111.57	107.27	95.01	89.23	73.94	56.29	79.4	75.49	71.33
K07A1.12	K07A1.12	lin-53	102.06	124.87	131.64	119.1	124.02	119.85	10.58	14.11	23.68	10.92	13.26	8.3
K01G5.2b	K01G5.2	hpl-2	101.99	104.11	122.98	134.1	117.3	109.41	21.44	15.09	23.96	20.5	18.04	13.55
K01H12.1a	K01H12.1	dph-3	101.94	93.92	80.18	104.36	85.87	108.88	37.23	34.34	27.72	39.12	25.87	45.42
EEED8.1.2	EEED8.1	tofu-6	101.79	106.57	104.77	109.45	104.3	98.88	12.53	11.2	17.99	10.24	10.09	8.55
F08B6.2	F08B6.2	gpc-2	101.72	105.85	106.64	139.1	119.33	121.01	39.59	41.11	37.69	47.67	44.51	43.02
C53H9.3	C53H9.3	C53H9.3	101.69	106.29	92.97	109.96	107.85	93.36	27.29	20.32	25.21	22.99	25.26	33.81
Y40B1B.7	Y40B1B.7	Y40B1B.7	101.35	85.61	97.74	146.58	145.48	137.14	18.78	18.59	22.33	32.28	35.77	24.78
F15D4.2	F15D4.2	F15D4.2	101.34	75.23	72.66	84.18	69.8	66.67	18.16	18.08	17.92	20.73	17.65	25.12
K04G2.5a	K04G2.5	ath-1	101.33	91.81	113.05	128.65	103.36	167.05	54.55	46.47	32.95	50.86	46.6	48.68
C27B7.9	C27B7.9	C27B7.9	101.33	98.62	85.07	150.15	115.92	276.18	161.61	153.3	66.34	133.84	90.96	144.37
C47D12.6a	C47D12.6	tars-1	101.31	126.72	145.56	114.22	124.54	108.02	39.02	47.71	73.33	48.7	50.62	37.83
K12H4.4	K12H4.4	spcs-3	101.25	110.37	107.1	115.12	127.07	131.98	79.61	87.11	71.81	82.39	77.2	68.8
R12E2.13	R12E2.13	R12E2.13	101.2	84.99	79.64	94.34	93.35	104.83	95.12	75.7	75.7	67.94	67.83	65.75
MTCE.35	MTCE.35	nduo-5	100.98	102.04	137.22	158.08	157.65	267.11	40.66	38.16	57.46	51.76	57.97	29.42
C39E9.8a	C39E9.8	C39E9.8	100.88	79.85	91.64	115.72	89.87	147.94	122.47	104.13	74.3	111.8	98.56	100.05
F40G9.11	F40G9.11	mxl-2	100.78	79.62	70.16	90.85	62.3	54.4	18.33	19.06	20.87	17.51	17.59	12.67
F54C4.2	F54C4.2	spt-4	100.45	90.35	91.18	109.34	100.23	100.6	20.05	22.04	15.01	19.52	19.15	16.48
F15A4.10	F15A4.10	F15A4.10	100.34	95.66	111.96	113.11	101.97	99.1	2.64	1.5	1.3	2.1	2.52	2.82
C32H11.4	C32H11.4	C32H11.4	100.28	137.97	123.17	234.82	205.34	61.07	165.45	230.27	169.67	211.75	304.21	62.23
R06B9.5	R06B9.5	R06B9.5	100.16	126.27	126.76	114.02	94.96	132.19	7.73	14.68	20.71	16.17	11.32	17.13
T20G5.14	T20G5.14	cox-14	100.15	113.96	92.14	126.2	138.93	177.26	46.87	38.2	35.82	35.8	31.98	36.59
AH6.5	AH6.5	mex-6	99.83	139.33	154.82	115.21	118.83	116.16	6.33	8.79	12.24	8.46	6.64	5.07
Y60A3A.19b	Y60A3A.19	Y60A3A.19	99.82	110.9	100.12	117.24	103.72	96.1	44.91	49.69	41.26	45.18	39.05	53.59
ZK1098.5	ZK1098.5	trpp-3	99.78	100.38	84.36	122.35	108.79	124.51	33.88	29.44	26.36	27.04	23.1	22.75
C36A4.4	C36A4.4	C36A4.4	99.66	136.32	144.41	138.12	148.39	160.68	13.2	17.34	20.82	16.53	18.14	13.75
F41E6.9	F41E6.9	vps-60	99.55	115.8	123.82	147.64	147.34	157.58	41.63	37.96	37.33	54.8	45.78	33.25
K01C8.10.2	K01C8.10	cct-4	99.47	135.22	130.35	125.3	142.87	124.66	61.78	56.53	92.38	58.13	58.87	44.35
Y55F3AR.3a	Y55F3AR.3	cct-8	99.46	146.13	156.77	112.51	144.93	121.9	20.77	27.77	39.39	25.36	27.87	22.57
F32D1.10	F32D1.10	mcm-7	99.32	116.47	128.61	96.8	103.59	89.25	7.62	7.91	12.76	6.44	6.93	4.77
T14B4.2	T14B4.2	mrps-18.C	99.3	94.53	83.05	96.67	91.05	82.25	32.04	29.39	30	30.35	25.05	30.71
Pseudogene:ZC513.7	ZC513.7	ZC513.7	99.12	128.03	122.73	130.83	166.28	160.9	167.64	219.31	227.06	204.72	197.73	185.29
C54E4.2b	C54E4.2	test-1	99.09	108.01	104.84	131.11	116.5	110.37	81.19	79.11	78.8	71.26	90.21	70
F10G7.2	F10G7.2	tsn-1	99.03	168.04	182.08	119.13	164.24	128.38	33.85	54.42	73.88	52.36	55.03	38.04
C36B1.7	C36B1.7	dhfr-1	98.91	90.71	90.36	122.6	127.49	144.99	15.25	12.47	10.42	17.87	14.68	9.68
Y43F8B.2d	Y43F8B.2	Y43F8B.2	98.87	62.98	75.69	92.4	76.4	69.01	97.12	62.42	53.96	77.42	61.77	50.94
C43E11.12a.1	C43E11.12	C43E11.12	98.86	82.62	88.5	103.25	106.61	88.76	29.31	24.47	36.17	38.5	35.08	30.97
C56C10.3.2	C56C10.3	vps-32.1	98.71	118.06	130.17	140.5	130.39	158.47	51.44	64.18	66.44	77.74	59.4	51.2
F59B2.7	F59B2.7	rab-6.1	98.69	113.43	98.91	130.09	130.44	155.88	48.51	42.79	37.12	42.42	41.71	37.56
T09A5.5	T09A5.5	T09A5.5	98.55	95.01	99.89	114.17	124.7	111.26	29.97	27.49	34.61	31.25	32.7	24.33
T01B7.4	T01B7.4	cyn-11	98.54	94.62	84.16	102.53	101.77	114.51	19.47	19.61	18.23	16.59	19.07	21.48
H02I12.5	H02I12.5	memi-3	98.53	99.88	117.66	101.46	92.68	86.7	3.73	4.51	5.7	3.9	3.55	2.96
F56B3.12	F56B3.12	skr-18	98.45	117.93	125.03	133.32	137.54	134.47	42.72	42.27	56.15	52.11	53.91	37.11
F53A2.5	F53A2.5	dro-1	98.39	122.53	121.87	147.16	160.72	149.74	14.05	11.39	12.31	12.66	11.36	10.35
B0205.7	B0205.7	kin-3	98.34	141.95	142.66	137.9	154.47	154.69	58.56	84.58	89.21	76.78	79.67	61.38
T06D8.6.2	T06D8.6	cchl-1	98.26	118.18	123.84	105.64	107.86	102.42	56.46	71.19	77.88	72.01	67.35	57.56
C41H7.9	C41H7.9	C41H7.9	98.22	1	14.15	32.32	28.55	38.63	41.93	5.83	6.65	5.5	2.05	1
C06H2.6a	C06H2.6	lmtr-3	98.01	115.91	114.76	148.24	140.42	144.81	17.11	18.14	21.85	20.11	17.56	17.19
T14G12.3	T14G12.3	tag-18	98	108.36	107.1	105.01	107.45	96.87	122.44	100.14	173.42	105.3	107.18	84.8
F27D9.5	F27D9.5	pcca-1	97.93	118.16	138.68	105.37	105.73	103.4	37.99	39.55	66.13	36.62	43.68	32.03
C37A5.3.2	C37A5.3	C37A5.3	97.92	59.12	88.58	60.8	43.92	101.39	20.17	18.29	7.04	11.15	7.6	9.11
F42F12.1	F42F12.1	nspc-9	97.85	95.04	89.06	146.76	140.57	116.13	1	1.57	4.04	1	1.86	2.17
ZK1128.8a	ZK1128.8	vps-29	97.81	105.62	121.17	126.01	123.19	123.58	18.55	13.93	20.08	16.72	17.42	15.18
R09B3.1a.1	R09B3.1	exo-3	97.63	88.92	88.3	103.01	80.95	70.72	12.3	12.29	13.37	11.39	11.22	9.93
C02B10.4	C02B10.4	C02B10.4	97.57	85.29	87.2	92.44	89.78	82.13	21.85	26.17	37.88	24.44	25.42	19.47
Y39G10AR.32a	Y39G10AR.32	Y39G10AR.32	97.54	79.22	154.06	114.62	97.89	103.95	41.8	12.2	16.22	15.12	21.47	23.99
C09G9.6	C09G9.6	oma-1	97.42	159.59	164.09	131.15	152.42	150.88	13.91	20.96	15.9	20.51	16.66	12.8
Y54G2A.6a	Y54G2A.6	clec-85	97.39	68.85	129.84	114.29	74.13	90.73	195.53	188.13	214.89	200.22	196.69	254.02
W03C9.3.2	W03C9.3	rab-7	97.37	104.21	127.35	92.96	100.11	97.16	33.53	34.61	38.77	36.98	38.46	37.62
K10C2.3	K10C2.3	asp-14	97.25	135.64	143.53	164.97	193.94	34.72	303.76	292.18	229.49	292.46	239.21	69.48
K07H8.10	K07H8.10	nucl-1	97.25	128.56	145.49	115.67	135.54	107.12	48.11	66.06	82.28	79.57	87.31	47.63
W02B12.10	W02B12.10	metl-1	97.11	107.26	91.55	113.74	117.57	108.75	13.28	12.17	17.71	14.86	14.06	9.82
R13H4.2a	R13H4.2	R13H4.2	97.11	99.74	118.91	119.21	106.23	97.51	139.54	126.41	159.82	113.95	124.47	103.3
Y39A1A.14	Y39A1A.14	Y39A1A.14	97.07	92.37	73.82	103.6	113.45	86.26	18.08	11.15	12.24	12.17	12.96	10.41
T08A9.12	T08A9.12	spp-2	97.06	74.77	88.2	93.42	98.99	102.38	75.67	77.9	53.99	87.75	75.36	107.19
C53D5.6	C53D5.6	imb-3	97	127.72	127.91	89.27	110.41	91.76	31.04	45.09	63.81	40.74	40.32	30.98
R05D11.7	R05D11.7	snrp-27	96.98	87.29	95.28	109.01	129.63	104.52	27.3	17.26	18.44	27.44	24.11	21.52
D2007.4	D2007.4	mrpl-18	96.7	101.48	103.16	122.61	133.91	125.55	26.63	24.41	33.37	22.78	25.14	21.39
K10D2.5	K10D2.5	K10D2.5	96.63	84.98	99.51	115.87	112.89	122.67	25.63	22.82	22.88	22.55	21.47	25.43
F53F4.13	F53F4.13	F53F4.13	96.6	101.45	97.02	124.82	134.05	148.84	183.4	178.51	190.81	187.71	180.32	184.19
Y39B6A.34a	Y39B6A.34	Y39B6A.34	96.58	89.42	83.51	90.96	88.47	80.19	28.08	27.45	22.14	28.31	29.32	36.73
C32F10.8a.1	C32F10.8	C32F10.8	96.48	118.16	121.72	132.82	151.82	141.66	83.91	82.05	99.41	85.77	93.62	61.59
R11E3.8a.1	R11E3.8	dpf-5	96.47	111.09	125.65	89.63	101.75	91.15	31.93	33.37	42.29	30.65	30.68	24.95
Y17G7B.5a	Y17G7B.5	mcm-2	96.45	119.4	141.95	101.1	109.64	99.56	7.58	8.33	10.71	7.19	7.9	5.99
F26H11.1	F26H11.1	kbp-3	96.31	122.91	106.08	159.74	208.01	212.65	39.76	37.61	27.45	41.98	40.01	33.42
C15H11.8.2	C15H11.8	rpoa-12	96.29	113.33	94.04	117.65	122.42	104.91	10.79	13.62	6.88	12.1	10.75	10.45
R151.2d.2	R151.2	R151.2	96.2	132.65	129.11	145.98	161.88	171.38	29.11	29.88	45.01	36.67	35.57	31.96
T27F2.3.2	T27F2.3	bir-1	96.17	112.35	108.27	135.06	141.65	170.05	43.78	45.55	26.35	43.02	38.59	45.07
F53F10.4	F53F10.4	unc-108	96.04	113.38	133.24	117.64	119.21	145.65	66.89	70.55	78.38	75.47	68.46	62.96
ZC64.2.1	ZC64.2	ttr-48	96.03	89.15	106.83	134.05	129.98	150.96	117.05	125.12	122.27	149.91	140.44	142.9
R106.7	R106.7	R106.7	96.02	117.9	97.34	158.96	116.86	65.48	49.61	126.52	247.01	144	140.87	106.99
F23D12.7	F23D12.7	F23D12.7	95.94	66.53	57.72	80.53	91.77	106.88	82.77	85.36	46.44	74.14	66.78	93.67
C31C9.2	C31C9.2	C31C9.2	95.88	67.52	76.37	75.26	60.86	76.73	97.97	91.8	94.62	63.79	78.76	99.11
T19B10.4a	T19B10.4	pqn-70	95.84	100.09	107.78	136.15	130.45	117.71	22.91	20.31	24.17	33.55	31.65	18.9
Y76A2B.5.1	Y76A2B.5	Y76A2B.5	95.74	98.26	107.92	111.1	109.01	105.29	58.93	60.58	74.87	58.01	61.78	44.68
C34B2.2	C34B2.2	kbp-5	95.71	107.63	108.37	126.32	145.75	142.42	18.96	16.78	28.83	25.46	19.48	18.05
Y54E10A.5.2	Y54E10A.5	dnc-6	95.54	104.71	87.06	133.88	137.03	130.18	21.08	19.05	20.25	18.43	16.36	15.31
Y116A8C.30b	Y116A8C.30	Y116A8C.30	95.5	49.22	121.24	116.84	121.58	60.51	43.33	66.9	43.94	70.24	39.6	30.98
C47E12.5b.4	C47E12.5	uba-1	95.29	160.06	174.55	112.49	152.92	145.57	33.18	56.68	66.38	54.07	49.56	37.79
F29B9.10	F29B9.10	mrps-21	95.18	105.74	81.81	118.38	107.21	111.53	23.64	24.16	22.27	27.76	23.25	22.91
Y105E8A.11	Y105E8A.11	Y105E8A.11	95.05	93.87	90.34	113.91	84.6	71.93	55.64	50.5	58.93	50.4	47.26	50.92
Y71H2AM.23.2	Y71H2AM.23	tufm-1	94.86	116.54	124.19	103.83	107.31	89.03	47.28	47.76	77.15	55.19	61.99	43.77
C07G1.8	C07G1.8	glrx-22	94.84	79.04	78.83	117.74	122.61	126.54	41.11	35.16	28.94	38.77	41.08	33.42
C27B7.1a	C27B7.1	spr-2	94.81	113.15	136.17	117.62	109.15	131.33	16.2	14.23	21.55	21.61	20.03	13.09
F20B6.2	F20B6.2	vha-12	94.74	153.29	162.53	104.99	132.21	119.45	54.15	77.87	117.52	71.74	82.76	56.24
Y43F4B.4	Y43F4B.4	npp-18	94.64	100.23	106.66	127.09	113.8	109.92	17.79	15.14	19.65	16.8	17.11	16.1
K08D12.6	K08D12.6	K08D12.6	94.61	166.51	114.27	62.92	123.63	61.61	128.69	135.76	292.45	109.23	189.54	72.67
M01A10.3.2	M01A10.3	ostd-1	94.52	128.76	122.56	119.99	148.77	157.08	59.69	73.36	94.78	68.81	67.83	57.93
C50F4.5	C50F4.5	his-41	94.49	106.09	101.16	111.86	104.7	102.99	67.42	67.09	56.3	73.47	62.59	61.65
Y39E4B.3a.2	Y39E4B.3	pqn-83	94.49	106.12	124.21	141.05	122.17	114.11	45.34	55.43	54.65	63	55.04	45.29
F35D11.4.2	F35D11.4	F35D11.4	94.48	70.73	87.03	110.07	84.39	65.59	20.32	17.64	23.48	22.75	25.37	21.25
W02F12.5	W02F12.5	dlst-1	94.36	120.42	117.81	86.91	104.84	88.42	79.29	99.25	137.58	87.03	94.9	75.83
W07G4.4	W07G4.4	lap-2	94.35	142.49	147.14	106.65	131.7	117.18	70.1	86.15	117.59	76.14	76.69	64.42
R119.3.1	R119.3	R119.3	94.04	100.67	85.12	123.67	104.36	97.22	35.93	34.2	32.79	33.83	35.59	31.26
C14B1.12	C14B1.12	C14B1.12	94.02	75.74	85.57	105.34	96.9	88.12	26.37	20.14	26.2	23.89	25.02	20.32
Y49A3A.2.3	Y49A3A.2	vha-13	93.98	152.28	161.36	114.69	148.04	130.01	70.44	111.12	155.45	110.51	117.83	81.43
F45H11.5	F45H11.5	cox-19	93.95	94.8	91.11	111.52	119.77	116.46	17.72	17.29	26.92	25.78	19.88	34.55
ZK616.6a	ZK616.6	perm-3	93.95	109.69	100.64	111.93	117.69	110.14	31.76	39.64	57.41	37.74	41.24	30.24
W08F4.8b	W08F4.8	cdc-37	93.94	97.87	109.12	80.16	79.96	83.52	123.13	142.96	125.05	142.08	129.3	117.22
T02B11.3a	T02B11.3	T02B11.3	93.94	95.71	108.06	105.35	99.8	99.04	168.84	182.05	266.31	176.55	196.82	173.62
W02A2.9	W02A2.9	W02A2.9	93.94	90.33	86.72	80.59	120.38	128.4	28.55	39.77	36.64	24.95	19.86	25.35
W01F3.2	W01F3.2	W01F3.2	93.85	82.68	102.27	89.32	93.37	112.53	57.91	64.62	41.77	73.78	58.57	53.2
C03G5.9	C03G5.9	nspc-2	93.84	66.93	1	288.48	1.06	1	1	1	1	1	1	1
C03G5.13	C03G5.13	nspc-6	93.84	126.47	209.01	1.01	246.97	229.94	1	1	1	1	1	1
C15C8.7	C15C8.7	C15C8.7	93.81	84.59	90.03	105.88	92.54	121.8	18.1	19.87	13.44	17.12	16.12	15.72
C10G11.7.1	C10G11.7	chdp-1	93.73	98.03	118.78	101.47	103.58	96.86	16.13	21.25	20.86	21.93	19.74	15.62
Y54G2A.31	Y54G2A.31	ubc-13	93.5	125.59	130.26	119.34	126.93	137.99	34.41	32.04	32.61	34.17	31.57	26.08
R09B5.9	R09B5.9	cnc-4	93.48	58.78	79.95	61.96	31.86	63.07	125.31	96.41	5.06	97.24	28.94	61.54
W06B4.1	W06B4.1	W06B4.1	93.48	106.75	128.19	130.75	119.33	125.01	4.24	4.02	4.34	3.88	3.48	2.73
C25G4.2.1	C25G4.2	C25G4.2	93.43	77.65	73.67	93.9	81.96	76.68	34.61	37.64	32.71	32.45	32.13	37.22
C41G7.2	C41G7.2	klp-16	93.38	100.76	116.41	112.63	94.52	83.48	13.38	13.08	18.17	10.67	10.16	8.69
R07G3.5	R07G3.5	pgam-5	93.34	103.33	101.54	113.64	118.62	109.19	70.71	77.46	99.82	72.36	75.94	48.17
F26B1.2a	F26B1.2	hrpk-1	93.22	120.91	137.1	114.16	138.69	130.95	20.86	30.98	38.2	26.57	27.79	23.52
T19B4.3	T19B4.3	T19B4.3	93.19	86.08	95.42	115.1	115.96	116.6	57.05	54.55	59.23	49.44	53.96	58.54
R09B5.6	R09B5.6	hacd-1	93.14	77.71	91.67	101.68	84.23	101.26	11.04	11.73	14.15	12.48	11.64	11.01
B0432.3	B0432.3	mrpl-41	93.05	87.74	78.02	94	90.12	86.8	38.08	30.33	35.76	30.26	34.87	30.97
B0511.9a	B0511.9	cdc-26	92.92	104.24	114.01	119.78	100.49	103.58	28.2	28.17	36.9	27.63	25.43	20.15
C01F6.8a	C01F6.8	icln-1	92.86	101.97	103.07	119.18	125	123.01	14.68	14.91	15.94	15.25	17.37	14.07
Y43F8C.7.2	Y43F8C.7	Y43F8C.7	92.85	94.48	100.28	123.2	105.02	105.84	32.89	31.2	29.69	30.06	27.39	27.92
F21F3.6	F21F3.6	F21F3.6	92.84	110.09	130.43	101.01	105.75	116.73	92.5	132.75	102.51	122.21	99.65	80.51
C44F1.3	C44F1.3	lec-4	92.75	98.34	103.15	127.01	118.99	126.86	124.17	116.39	122.03	127.79	125.96	117.18
K11H12.8a	K11H12.8	K11H12.8	92.69	97.07	102.53	89.34	87.54	86.17	121.16	139.91	122.71	116.06	109.31	98.71
T08A9.8	T08A9.8	spp-4	92.61	86.59	85.55	96.64	105	90.01	82.48	82.87	129.5	68.48	112.75	85.95
F49E8.3b	F49E8.3	pam-1	92.52	138.21	157.17	107.28	131.77	116.35	68.76	97.41	118.82	96.96	95.09	70.63
T10B5.6	T10B5.6	knl-3	92.49	94.99	102.16	101.83	86.61	88.82	42.6	43.48	54.89	42.07	44.05	42.55
T22D1.4	T22D1.4	ribo-1	92.45	145.58	136.85	133.51	159.02	151.87	51.82	62.96	84.71	80.22	71.98	50.52
F49E8.4	F49E8.4	cdd-2	92.42	92.76	76.37	96.07	106.04	99.6	38.9	31.19	29.97	26.98	30.11	28.5
R186.8.1	R186.8	R186.8	92.38	80.93	68.51	102.94	108.79	112.54	40.39	31.38	35.82	37.84	39.82	38.31
F13G3.4	F13G3.4	dylt-1	92.33	96.79	93.98	114.65	126.5	148.18	37.4	32.88	29.54	38.83	33.58	26.55
W06D12.3	W06D12.3	fat-5	92.28	26.09	69.69	76.58	34.53	103.12	11.12	21.49	24.75	10.68	20.57	32.43
F01F1.2	F01F1.2	F01F1.2	92.18	84.07	84.84	129.67	124.54	106.95	27.8	18.47	17.38	21.05	19.02	18.6
F23C8.5b	F23C8.5	F23C8.5	92.15	1	1	15.03	1.01	1	28.33	1.58	1	1	14.38	1
R05F9.10	R05F9.10	sgt-1	92.11	114.29	116.79	82.84	98.86	88.29	72.5	85.98	80.52	81.7	80.08	56.7
Y40B1A.1a	Y40B1A.1	wac-1.2	92.09	75.16	66.35	91.58	74.11	82.65	23.33	31.65	22.28	25.28	22.38	24
F10G8.6	F10G8.6	nubp-1	92.06	107.86	100.76	119.14	110.94	103.32	24.59	26.31	24.17	25.75	27.84	27.01
C34D4.12a	C34D4.12	cyn-12	91.99	90.18	90.4	110.84	116.08	106.81	15.75	14.24	21.58	18.2	17.73	14.75
Y32H12A.4.2	Y32H12A.4	szy-2	91.89	109.54	127.6	111.72	116.54	129.16	25.66	27.53	39.33	30.6	27.59	22.36
T20D3.6a	T20D3.6	T20D3.6	91.78	90.19	82.95	91.76	90.3	96.61	41.43	46.45	46.65	39.93	40.48	48.41
C04F12.5	C04F12.5	C04F12.5	91.57	93.73	73.62	92.28	82.08	86.02	32.42	24.42	36.05	24.59	30.94	32.94
F46F11.4	F46F11.4	ubl-5	91.43	110.37	73.48	144.78	172.62	199.99	20.97	26.82	29.09	27.7	31.1	32.48
Y97E10AL.2.2	Y97E10AL.2	abhd-12	91.41	98.38	80.67	117.49	126	131.51	50.96	52.72	33.94	51.28	40.46	40.86
T12D8.5	T12D8.5	T12D8.5	91.38	82.53	80.55	48.54	46.48	90.63	61.24	22.42	12.27	20.82	16.8	27.09
F53A2.4	F53A2.4	nud-1	91.36	88.49	101.88	105.6	99.43	85.04	18.67	17.15	30.14	23.34	25.03	16.42
Y71H2AR.1	Y71H2AR.1	txdc-17	91.35	88.7	84.97	104.41	110.88	98.34	47.38	40.47	38.75	37.31	36.91	31.91
F58D5.1b.1	F58D5.1	hrpr-1	91.28	129.87	145.68	97.21	119.79	109.19	20.39	28.69	44.68	29.02	31.54	22.01
Y53G8AL.2	Y53G8AL.2	nduf-9	91.23	102.67	107.32	131.43	125.31	109.95	79.94	83.86	89.33	80.41	81.78	57.1
Y49E10.3a	Y49E10.3	pph-4.2	91.18	102.66	107.48	130.6	102.89	100.85	15.51	17.01	17.53	16.58	14.04	14.5
C34C12.8	C34C12.8	C34C12.8	91.09	96.74	95.88	116.16	111.71	109.79	30.92	25.19	39.15	31.58	32.72	22.99
Y53C12B.2	Y53C12B.2	pno-1	91.05	79.03	93.56	106.14	97.53	90.58	23.62	24.82	26.94	24.91	28.83	19.66
F20A1.10	F20A1.10	txt-17	90.9	83.8	101.19	111.91	101.39	103.38	242.52	256.29	323.32	248.7	267.38	276.75
Y59E9AL.7	Y59E9AL.7	nbet-1	90.89	101.19	87.48	117.23	122.51	136.24	51.89	38	36.63	49.07	44.61	47.37
R155.1a	R155.1	mboa-6	90.8	96.95	100.6	106.49	109.81	110.15	36.72	50.51	55.04	41.85	46.54	42.42
T11G6.8a	T11G6.8	rbm-22	90.78	100.75	96.01	100.83	105.95	92.14	30.35	24.37	42.59	32.21	28.02	24.94
Y54E10A.17.2	Y54E10A.17	Y54E10A.17	90.75	102.85	94.66	129.68	119.13	109.86	64.59	74.97	80.48	60.98	72.98	53.54
F57B10.3a	F57B10.3	ipgm-1	90.67	99.21	109.15	105.26	105.73	97.97	67.85	59.9	77.42	64.13	66.9	46.26
F56C9.6b	F56C9.6	F56C9.6	90.62	96.55	94.41	100.9	95.05	82.4	14.17	15.55	21.84	17.21	16.03	11.3
M60.4b.3	M60.4	M60.4	90.6	107.42	114.18	105.25	106.22	126.64	142.27	121.37	106.05	123.13	103.29	113.13
B0286.4b	B0286.4	ntl-2	90.56	92.18	92.35	90	81.92	79.84	28.78	27.94	27.33	29.85	23.25	24.65
Y55F3AM.1	Y55F3AM.1	mrps-25	90.53	107.75	91.87	104.28	108.65	96.04	35.63	33	37.87	30.18	31.55	37.02
C41D11.5	C41D11.5	cmt-1	90.31	82.94	86.04	117.04	114.53	120.85	5.46	5.47	5.23	5.17	5.92	5.16
F59B1.2	F59B1.2	F59B1.2	90.28	98.28	105.35	93.92	108.73	97.52	100.24	104.41	162.76	150.72	138.71	119.78
F41C3.5.2	F41C3.5	ctsa-1.1	90.26	130.43	114.62	139.52	169.81	150.94	26.94	33.57	45.54	34.27	40.14	26.66
T24C4.1	T24C4.1	ucr-2.3	90.16	104.69	102.23	95.15	95.96	84.16	102.35	98.94	117.11	90.96	95.58	77.96
F27C1.2a	F27C1.2	F27C1.2	89.98	110.04	113.1	127.9	121.22	134.63	21.88	22.07	19.13	20.73	20.46	22.53
F46B6.12	F46B6.12	F46B6.12	89.92	80.94	84.64	114.26	108.04	98.08	28.84	23.71	26.74	26.53	30.23	22.36
T21G5.3	T21G5.3	glh-1	89.88	97.85	118.95	90.51	86.84	68.9	70.17	100.55	160.84	104.33	112.25	81.92
Y41E3.4b.2	Y41E3.4	qars-1	89.85	67.87	74.4	79.05	71.15	60.03	35.38	31.47	38.51	30.38	31.18	24.8
F12E12.1	F12E12.1	F12E12.1	89.35	77.98	75.52	97.45	68.72	73.94	1	1	1.39	1	1	1
T05F1.2	T05F1.2	T05F1.2	89.3	101.93	114.42	114.42	112.32	126.59	2.59	2.34	3.06	2.43	2.29	1.4
Y47G6A.22	Y47G6A.22	Y47G6A.22	89.22	97.38	83.92	113.26	109.4	113.9	58.73	61.99	58.37	55.91	53.35	69.46
T04A8.8	T04A8.8	T04A8.8	89.17	103.06	121.19	133.53	143.44	149.47	12.61	12.56	18.2	17.6	15.83	11.52
C36A4.9a.2	C36A4.9	acs-19	89.08	121.83	121.42	92.85	103.73	89.25	24.87	25.9	45.88	28.14	29.33	26.6
Y54E10A.3	Y54E10A.3	txl-1	88.97	124.09	109.77	126.57	137.11	151.85	43.4	46.43	54.79	42.39	44.5	37.12
F41G3.6	F41G3.6	F41G3.6	88.91	108.37	116.64	123.61	125.32	135.27	4.63	7.29	5.83	5.52	5.78	4.75
R09B5.3	R09B5.3	cnc-2	88.83	95.48	90.9	58.45	49.81	56.27	145.08	139.3	32.76	284.65	86.22	215.78
F38E1.9	F38E1.9	mpdu-1	88.83	96.21	80.81	111.94	106.56	118.6	53.61	57.56	59.12	50.98	49.6	45.04
R08D7.3	R08D7.3	eif-3.D	88.73	93.93	96.59	72.04	81.95	66.34	56.68	54.88	81.83	52.23	51.07	38.86
R107.5b	R107.5	R107.5	88.73	80.17	89.21	114.51	113.4	107.15	28.62	22.92	25.66	25.98	25.62	17.9
W02D3.12	W02D3.12	W02D3.12	88.59	64.78	65.06	82.68	81.47	70.12	41.85	24.68	32.73	37.48	30.02	34.64
Y57G11C.12b.2	Y57G11C.12	nuo-3	88.36	69.83	67.76	95.45	58.75	42.1	108.21	78.66	86.65	59.67	59.89	51.57
F43G9.1	F43G9.1	idha-1	88.08	112.37	106.43	89.96	108.94	92.8	82.26	115.13	135.39	95.5	104.64	85.58
DC2.3a	DC2.3	lec-12	88.02	102.81	98.27	110.36	101.05	89.14	49.38	48.44	50.61	51.45	48.39	47.2
K05C4.7.2	K05C4.7	K05C4.7	87.91	86.07	83.56	97.43	82.68	83.06	22.99	18.92	29.23	23.73	25.79	17.16
K08D10.4	K08D10.4	rnp-2	87.78	83.51	84.22	125.89	111.82	102.78	26.15	20.4	24.07	20.87	21.19	18.27
C09B8.6b	C09B8.6	hsp-25	87.72	88.51	95.89	81.47	94.93	76.51	84.93	79.45	131.96	71.81	87.68	51.35
F22B5.10	F22B5.10	F22B5.10	87.56	107.15	105.95	130.78	143.28	170.6	33.54	31.12	28.55	36.9	33.76	26.62
F28F8.5b	F28F8.5	mdt-28	87.51	81.64	77.14	103.17	91.25	91.73	10.91	11.04	6.91	11.48	9.29	8.51
C25D7.8	C25D7.8	otub-1	87.31	97.68	101.42	106.03	106.64	111.49	26.53	29.84	41.45	29.37	30.23	23.65
Y47G6A.8	Y47G6A.8	crn-1	87.28	89.33	105.01	98.87	92.39	78.1	18.66	15.61	25.68	18.52	19.47	14.49
W04D2.5	W04D2.5	mrps-11	87.25	90.21	83.8	107.99	111.31	100.6	36.78	28.29	34.68	30.87	27.91	26.76
Y38C1AA.11	Y38C1AA.11	prdx-6	87.25	92.14	89.19	99.36	83.69	85.71	20.24	19.43	20.67	18.71	19.2	19.6
R08E5.2b.2	R08E5.2	cysl-3	87.24	66.99	83.61	79.24	63.49	56.13	29.39	38.58	48.64	30.14	47.98	39.26
Y39G10AR.14a.1	Y39G10AR.14	mcm-4	87.21	107.18	115.71	104.33	107.51	95.03	5.49	7.48	9.31	4.95	5.84	4.37
C32E8.3	C32E8.3	tppp-1	87.2	69.7	91.41	104.31	89.27	110.73	48.05	36.81	42.02	46.37	42.68	30.07
Y71H2B.6	Y71H2B.6	mdt-19	87.08	82.49	91.1	120.81	103.55	104.33	25.72	20.51	31.46	29.2	26.58	19.85
Y53F4B.3	Y53F4B.3	pole-4	86.91	66.98	68.5	102.57	73.33	70.36	17.26	13.74	12.83	15.12	12.9	11.45
B0303.15	B0303.15	mrpl-11	86.85	93.84	85.34	111.94	113.54	133.24	18.47	16.21	22.74	22.83	22.29	18.65
Y57A10A.29.2	Y57A10A.29	Y57A10A.29	86.84	85.97	86.19	110.08	98.37	90.87	21.68	22.17	25.08	21.64	24.76	23.4
Y45G12B.1a	Y45G12B.1	nuo-5	86.66	100.32	119.16	93.3	97.28	76.45	53.7	68.03	84.34	70.31	72.86	58.09
Y116A8C.34a.1	Y116A8C.34	cyn-13	86.64	80.32	91.3	97.79	86.07	81.81	21.84	21.66	21.47	20.17	19.19	18.05
F09G2.9	F09G2.9	attf-2	86.51	104.17	126.55	89.92	99.14	95.8	6.96	12.46	17.43	12.37	12.69	9.15
T05B11.3	T05B11.3	clic-1	86.43	117.36	120.15	101.48	112.7	102.13	40.56	50.63	67.24	54.99	54.8	38.74
F15A4.12.2	F15A4.12	tag-280	86.39	74.1	72.12	87.58	68.23	63.03	22.48	19.98	15.77	16.73	14	15.7
M110.5b.2	M110.5	dab-1	86.27	134.32	149.22	109.87	124.54	122.67	12.68	20.3	25.15	18.73	17.34	14.49
F13D12.2	F13D12.2	ldh-1	86.25	95.27	95.56	81.06	78.57	66.4	77.53	58.05	96.59	54.96	68.18	55.42
T22E5.5.2	T22E5.5	mup-2	86.22	86.07	98.17	70.88	82.51	62.51	88.73	69.45	124.1	65.42	87.83	55.39
B0238.10	B0238.10	natc-2	86.22	96.17	87.49	100.9	99.11	90.25	51.44	56.66	48.92	52.86	58.06	43.38
C24H11.5b	C24H11.5	C24H11.5	86.2	70.08	65.14	88.65	75.04	81.69	27.69	20.81	20.04	29.18	25.48	14.45
F15E11.1	F15E11.1	pud-2.1	86.11	1	114.5	71.76	103.33	66.37	971.41	977.92	828.2	1437.47	1833.57	1248.73
F15E11.14	F15E11.14	pud-2.2	86.11	264.78	177.56	248.66	171.56	66.37	3434.75	3506.42	4964.21	3161.24	4502.76	2971.78
C27H5.3.2	C27H5.3	fust-1	86.08	82.7	106.17	86.39	80.24	76.96	22.48	25.23	37.59	25.67	31.03	21.77
R102.5a	R102.5	allo-1	85.95	95.42	102.32	101.62	95.9	106.99	29.21	24.86	23.33	30.71	22.09	16.73
D2063.3a	D2063.3	glrx-3	85.91	85.51	80.35	88.2	94	89.34	53.66	47.03	53.85	44.2	45.29	32.05
ZK856.16	ZK856.16	ZK856.16	85.85	101.52	95.86	119.4	120.01	113.14	21.98	16.72	21.86	18.37	22.55	21.83
F54D5.8	F54D5.8	dnj-13	85.82	99.05	100.04	111.71	121.39	115.45	52.43	55.41	66.13	64.74	52.11	37.08
F54D5.7.2	F54D5.7	F54D5.7	85.77	83.44	87.65	88.41	89.48	79.57	65.41	62.87	63.64	63.31	61.55	52.28
C30B5.2a	C30B5.2	C30B5.2	85.62	94.68	79.89	111.09	104.95	117.59	37.42	37.95	33.28	36.83	31.91	31.03
T12G3.5.2	T12G3.5	mrpl-51	85.27	99.94	90.17	126.18	141.24	128.88	28.02	25.26	31.23	31.83	29.7	21.36
F40E10.3	F40E10.3	csq-1	85.23	78.28	92.93	78.77	81.14	77.63	109.32	114.7	157.77	109.26	123.94	85.02
F32A11.1	F32A11.1	F32A11.1	85.2	92.23	90.98	96.93	89.4	94.59	54.45	54.7	55.34	55.07	57.15	45.08
F21D5.8	F21D5.8	mrps-33	85.12	86.06	69.76	96.36	102.44	129.77	29.09	24.41	21.72	27.49	27.01	27.05
T04C9.4b	T04C9.4	mlp-1	85.1	101.7	91.19	103.04	105.89	97.02	67.72	42.03	49.73	43.4	57.34	51.12
F11C3.3.3	F11C3.3	unc-54	85.09	135.07	146.7	60.91	112.36	77.08	81.99	147.38	261.79	117.88	147.53	81.06
B0336.6.2	B0336.6	abi-1	85.01	93.23	103.49	97.6	103.5	94.6	9.44	10.6	12.56	10.89	10.3	6.26
T05D4.1.2	T05D4.1	aldo-1	85.01	91.63	100.17	79.26	82.32	70.21	143.36	122.51	236.14	112.24	131.4	93.88
R12E2.10	R12E2.10	egg-5	84.95	87.21	95.17	80.55	74.85	66.45	3.64	3.38	4.64	2.44	3.08	2.22
F07A5.7b.4	F07A5.7	unc-15	84.95	126.9	146.25	73.61	117.61	86.07	111.03	167.6	268.35	148.37	170.23	103.17
ZK783.2	ZK783.2	upp-1	84.95	86.82	95.57	109.21	98.59	94.5	84.35	87.09	78.36	81.48	79.31	63.15
Y48A5A.3a	Y48A5A.3	Y48A5A.3	84.89	60.15	53.98	82.47	81.6	70.88	30.58	28.98	30.34	25.22	24.36	31.36
ZK418.5	ZK418.5	ZK418.5	84.88	107.46	90.24	109.01	123.95	114.38	23.19	28.68	28.92	26.57	25.58	22.5
W09C5.6b.4	W09C5.6	rpl-31	84.85	85.53	67.11	79	77.89	50.38	21.57	37.79	44.52	25.73	41.32	43
Y65B4BL.2b.2	Y65B4BL.2	deps-1	84.78	104.4	106.13	81.11	89.02	82.25	20.75	23.02	39.74	20.33	23.25	17.41
T23F2.3	T23F2.3	T23F2.3	84.58	70.8	60.86	86.79	79.29	106.79	117.74	119.71	81.47	117.53	102.41	136.47
W08A12.2	W08A12.2	W08A12.2	84.55	59.38	85.72	91.53	68.9	121.06	63.18	45.39	22.06	49.21	39.29	46.09
E01A2.6.1	E01A2.6	akir-1	84.51	101.25	99.88	94.72	107.16	86.78	52.02	57.41	63.85	65.96	56.97	44.91
R74.3c	R74.3	xbp-1	84.49	104.32	124.53	92.03	112.72	108.4	121.24	129.63	140.42	158.32	124.62	105.76
ZK353.6	ZK353.6	lap-1	84.46	102.15	108.11	94.48	114.53	101.99	58.5	65.52	75.69	67.19	66.08	49
Y57G11C.13	Y57G11C.13	arl-8	84.42	97.2	108.96	127.71	126.76	157.73	17.49	19.98	15.75	19.47	17.69	12.34
M01E11.6	M01E11.6	klp-15	84.42	89.63	97.48	93	78.21	68.39	10.98	9.42	14.28	6.76	7.06	6.59
T27F6.4	T27F6.4	sygl-1	84.34	93.85	102.48	73.28	83.69	59.58	4.12	6.27	9.9	6.05	6.25	5
F22B5.2a	F22B5.2	eif-3.G	84.21	87.9	92.85	74.95	78.29	72.44	53.98	58.14	68.91	54.36	62.32	45.45
M176.3	M176.3	chch-3	84.18	91.3	93.36	87.84	95.35	94.44	74.66	83.12	84.3	69.85	76.81	64.62
F09F7.6	F09F7.6	F09F7.6	84.01	74.25	68.4	75.42	48.36	100.46	55.42	34.85	16.86	19.51	25.34	35.34
F43G6.7	F43G6.7	F43G6.7	83.98	59.9	93.86	77.48	61.63	61.91	1	1	1	1	1	1
E04D5.1a.2	E04D5.1	eif-2A	83.84	100.23	118.56	94.96	105.21	94.1	29.96	35	42.02	34.14	36.07	24.32
ZK1248.16.1	ZK1248.16	lec-5	83.8	98.23	104.49	126.74	127.74	125.63	56.93	58.31	78.76	74.9	72.27	52.73
F25H2.4	F25H2.4	F25H2.4	83.77	92.14	93.62	93.78	81.44	79.91	34.84	31.32	46.85	31.44	27.51	26.17
K10C3.2	K10C3.2	ensa-1	83.66	125.33	148.47	120.62	127.73	205.15	16.09	28.03	34.99	30.31	28.27	23.72
B0273.2.2	B0273.2	puf-7	83.57	78.17	83.94	74.78	62.5	58.32	7.1	7.68	7.15	5.37	5.9	4.53
Y62E10A.5a	Y62E10A.5	agt-1	83.53	78.27	82.17	115.22	91.87	89.34	28.2	31.58	28.94	30.57	30.6	32.4
M01G5.6	M01G5.6	ave-1	83.52	66.98	64.44	79.72	75.06	73.91	21.44	18.37	20.55	19.79	19.86	20.69
F46B6.7.2	F46B6.7	ztf-7	83.19	117.62	130.24	98.65	121.53	112.77	27.53	37.82	52.12	35.11	33.59	27.93
C23G10.4a.2	C23G10.4	rpn-2	83.13	118.77	126.55	88.19	103.12	87.08	56.82	75.24	103.48	68.44	71.34	53.05
C14B9.4a	C14B9.4	plk-1	83.11	116.42	131.62	104.22	116.13	114.25	18.66	23.71	32.93	23.22	21.34	17.36
Y66D12A.10	Y66D12A.10	Y66D12A.10	82.97	70.13	65.06	88.96	75.13	83.88	9.16	12.13	10.16	9.43	9.58	9.53
C14B1.9	C14B1.9	C14B1.9	82.8	112.25	95.44	122.39	145	172.95	3.39	3.33	3.56	3.37	3.74	3.1
F42A10.5	F42A10.5	F42A10.5	82.66	84.73	89.09	85.22	88.97	88.4	40.2	45.23	52.72	44.25	42.61	33.38
Y94H6A.9b	Y94H6A.9	ubxn-2	82.59	92.66	103.98	89.46	85.92	95.96	40.74	48.94	53.77	45.51	40.77	36.62
T08H10.1	T08H10.1	exc-15	82.57	85.85	86.09	81.64	85.04	87.71	85.45	102.41	111.75	75.81	99.46	78.09
R05F9.6	R05F9.6	R05F9.6	82.54	76.99	89.31	83.69	81	74.81	30.76	24.81	35.58	23.16	26.28	17.13
Y66D12A.9	Y66D12A.9	Y66D12A.9	82.47	76.38	73.68	79.54	71.58	80.04	30.03	34.52	30.81	26.2	25.8	22.07
R01H2.3	R01H2.3	egg-2	82.38	81.92	90.87	80.5	72.1	63.51	3.01	3.39	4.62	3.22	3.22	2.06
W03G9.4.1	W03G9.4	app-1	82.36	104.19	106.99	112.23	116.55	116.25	38.05	43.66	44.14	40.85	40.23	35.45
F32D1.6b	F32D1.6	neg-1	82.18	85.68	74.78	91.54	78.57	71.38	10.53	8.9	10.77	7.4	8.71	7.5
F13B9.8a	F13B9.8	fis-2	82.11	78.32	93.7	107.01	80.68	92.27	43.44	32.32	17.57	39.84	27.85	27
H06H21.11	H06H21.11	H06H21.11	81.98	88.41	90.39	103.44	108.64	105.64	8.54	7.07	6.86	6.49	7.79	8.12
Y116A8A.9b.2	Y116A8A.9	map-2	81.88	94.32	95.54	72.79	85.23	68.15	30.12	33.79	45.29	29.55	33.5	28.26
F48C1.5	F48C1.5	F48C1.5	81.81	71.59	81.72	95.21	94.98	99.2	14.04	9.52	10.06	9.56	10.61	8.42
Y71G12B.1b	Y71G12B.1	chaf-2	81.67	79.19	83.01	83.24	69.99	65.65	17.8	19.19	26.45	17.75	17.69	14.96
B0041.8.2	B0041.8	B0041.8	81.58	102.07	90.5	132.23	149.19	136.4	21.23	21.09	26.44	19.9	21.25	18.47
F29F11.1	F29F11.1	sqv-4	81.5	105.16	101.14	116.81	117.45	113.18	23.83	23.52	30.35	20.47	23.49	15.76
F42A10.7.1	F42A10.7	F42A10.7	81.38	54.21	97.99	33.04	85.21	27.55	3.29	5.16	5.17	2.19	3.14	2.21
F42F12.7	F42F12.7	nspc-14	81.33	90.9	84.44	113.41	119.89	120.55	1	1	1	1	1.46	1
Y54F10AM.11	Y54F10AM.11	Y54F10AM.11	81.2	70.34	66.88	70.85	52.07	54.17	2.13	1.53	1.96	1.39	1.68	1.31
Y53F4B.22a	Y53F4B.22	arp-1	81.18	100.48	111.25	98.8	103.89	103.14	33.39	33.54	41.17	33.79	32.15	29
T27E9.7.1	T27E9.7	abcf-2	81.07	137.32	146.52	126.15	149.23	132.23	51.88	75.23	85.91	80.18	76.94	60.42
Y56A3A.20	Y56A3A.20	ccf-1	80.79	79.75	85.43	76.14	77.33	74.44	19.74	21.21	29.95	19.17	19.5	16.54
C52E4.2a	C52E4.2	mif-2	80.79	104.67	88.57	113.11	120.56	102.41	96.63	97.02	92.13	80.92	104.14	94.85
M01B12.3	M01B12.3	arx-7	80.7	71.21	74.47	87.59	75.22	70.39	15.77	13.87	14.5	15.99	11.95	10.82
Y110A2AL.13	Y110A2AL.13	pinn-1	80.56	88.71	92.9	104.36	110.18	106.07	39.47	37.47	51.87	43.72	37.14	32.22
Y48C3A.10	Y48C3A.10	mrpl-20	80.54	77.1	84.83	93.08	75.58	81.09	23.69	23.81	23.19	22.82	22.44	21.51
Y17G7B.20a	Y17G7B.20	Y17G7B.20	80.52	83.15	96.26	93.4	83.73	84.72	18.35	24.66	22.62	25.05	24.81	16.82
Y39E4A.3a	Y39E4A.3	bckd-1A	80.49	94.44	86.56	79.51	83.51	79.78	71.09	90.75	64.59	85.99	78.98	76.27
Y46G5A.31	Y46G5A.31	gsy-1	80.42	102.39	107.12	96.79	98.26	95.12	12.07	16.11	20.15	12.89	15.3	11.17
F56A11.5a	F56A11.5	F56A11.5	80.23	73.46	97.16	74.98	73.71	63.29	15.92	18.84	21.94	15.26	16.6	15.69
Y34D9A.4	Y34D9A.4	spd-1	80.16	77.88	88.4	84.87	72.33	77.33	33.07	34.42	42.2	32.8	30.66	30.57
Y43E12A.1	Y43E12A.1	cyb-2.1	80.12	105.11	104.77	130.41	131.47	150.21	3.57	4.26	5.16	4.28	3.94	2.68
Y54E10BR.2.2	Y54E10BR.2	Y54E10BR.2	80.09	81.98	81.21	103.3	101.95	106	24.24	28.01	22.4	20.81	19.35	18.46
ZK265.6	ZK265.6	nol-16	80.08	88.54	86.79	116.1	117.76	119.36	14.35	11.36	18.83	16.58	17.75	12.06
F40F11.3b	F40F11.3	F40F11.3	80.02	89.34	76.46	108.58	127.04	136.8	18.89	11.25	13.01	14.2	12.52	10.59
C24G6.8.2	C24G6.8	C24G6.8	80	71.85	76.73	64.6	64	51.13	30.15	27.69	45.82	30.8	32.27	25.25
R07E4.3	R07E4.3	R07E4.3	79.99	117.71	53.23	118.47	167.55	216.71	60.69	54.12	32.64	37.5	43.4	42.25
Y41D4A.4d	Y41D4A.4	Y41D4A.4	79.94	39.55	75.23	75.96	58.96	1	47.46	81.33	50.36	59.46	64.83	73.39
F58A4.9.1	F58A4.9	rpac-19	79.89	104.37	87.91	127.7	156.58	169.97	13.96	11.44	14.35	14.8	12.93	8.65
F53E10.6	F53E10.6	F53E10.6	79.86	62.63	80.39	73.21	59.27	55	21.27	19.69	19.14	20.45	21.33	15.95
W06D4.5	W06D4.5	snx-3	79.86	118.03	106.55	129.1	126.47	134.19	18.68	18.71	18.62	19.09	20.28	14.21
Y39G10AR.2b	Y39G10AR.2	zwl-1	79.84	73.77	88.99	75.79	71.68	69.9	34.07	29.4	39.66	31.18	29.87	27.26
Pseudogene:F07H5.3a	F07H5.3a	#N/A	79.8	81.36	75.77	107.27	113.83	121.08	121.73	143.82	113.28	104.08	116.44	125.33
Y116A8C.30a	Y116A8C.30	Y116A8C.30	79.79	82.09	73.66	94.89	80.34	77.1	42.71	42.77	43.81	35.68	40.5	37.75
Pseudogene:C38D4.10	C38D4.10	C38D4.10	79.72	58.74	61.96	75.24	70.56	83.63	16.96	20.05	15.52	19.22	26.15	26.62
Y73E7A.6.2	Y73E7A.6	Y73E7A.6	79.62	82.36	78.6	83.73	76.5	76.78	24.16	24.57	28.03	21.07	23.35	19.61
C26B2.7a	C26B2.7	C26B2.7	79.52	65.81	61.67	86.64	95.2	79.54	29.93	14.53	15.85	14.42	16.14	10.67
R07B1.10	R07B1.10	lec-8	79.37	70.03	63.93	80.77	82.58	86.69	157.14	101.51	98.47	113.56	116.17	99.77
T01E8.6	T01E8.6	mrps-14	79.22	84.64	76.93	90.77	91.88	90.26	28.19	30.39	33.04	31.3	30.05	28.06
F55A12.4a	F55A12.4	dhs-2	79.17	47.01	75.48	100.9	60.61	150.63	8.63	10.81	8.09	6.73	7.92	8.21
C32E8.5.1	C32E8.5	pmlr-1	79.12	72.4	80.1	85.24	80.88	70.88	15.5	14.32	18.07	19.67	17.88	14.19
C25H3.17	C25H3.17	C25H3.17	79.11	105.07	60.49	112.83	121.9	143.65	25.86	24.3	24.21	26.89	24.31	39.9
C16A3.4	C16A3.4	znf-622	79.06	89.08	88.52	99.43	94.45	92.4	17.43	19.79	23.99	22.04	22.89	13.02
C02D5.4	C02D5.4	C02D5.4	79.05	93.63	88.83	98.64	105.3	94.75	59.69	74.38	54.5	60.06	74.07	42.51
Y62E10A.14	Y62E10A.14	memi-2	79.04	73.04	95.61	77.72	63.4	63.51	3.81	4.22	3.44	3.9	3.36	2.47
Y56A3A.17a	Y56A3A.17	npp-16	78.99	81.92	96.31	83.44	77.47	73.69	17.39	17.6	24.55	17.52	16.11	13.52
ZK652.11	ZK652.11	cuc-1	78.98	92.62	72.13	125.25	142.04	186.51	42.25	27.47	25.6	35.52	36.03	34.45
F54D11.1.1	F54D11.1	pmt-2	78.98	108.81	78.73	77.03	104.89	86.1	67.26	85.3	126.04	70.19	95.36	74.2
F48A11.5b	F48A11.5	ubxn-3	78.8	113.06	125.85	95.02	101.85	89.3	44.81	67.53	55.53	62.53	54.46	50
Y56A3A.22	Y56A3A.22	Y56A3A.22	78.8	68.88	62.37	85.77	80.75	66.51	23.38	21.43	23.47	23.04	20.67	19.06
K11D2.2.1	K11D2.2	asah-1	78.78	73.89	103.08	54.93	59.51	33.74	83.59	69.35	109.58	52.53	67.49	43.02
Y92H12BR.3b	Y92H12BR.3	Y92H12BR.3	78.76	114.34	131.73	112.3	124.65	122.32	16.4	21.02	23.41	19.35	18.31	18.53
R74.8b	R74.8	R74.8	78.72	100.57	112.03	88.93	100.66	95.31	16.54	22.55	23.22	23.48	21.05	16.44
K10C2.4.2	K10C2.4	fah-1	78.68	85.61	84.8	81.96	84.7	70.25	36.04	38.67	54.31	33.48	43.01	38.3
ZK512.7	ZK512.7	ZK512.7	78.68	91.18	63.92	105.16	124.45	123.89	47.51	31.67	48.62	33.34	52.07	35.11
Y62F5A.12	Y62F5A.12	Y62F5A.12	78.65	101.96	89.66	112.85	121.66	136.36	16.86	18.59	23.02	27.28	21.65	19.66
K08E7.2.4	K08E7.2	hsb-1	78.59	90.83	91.21	104.26	111	138.47	17.55	17.79	20.61	21.51	21.09	19.55
C35D10.17	C35D10.17	C35D10.17	78.56	66.14	67.84	96.07	93.43	80.37	35.18	30.87	24.51	26.43	33.18	30.63
ZK1098.11	ZK1098.11	ZK1098.11	78.47	78.01	63.72	76.15	74.59	83.81	55.76	46.9	44.47	63.43	54.16	64.26
F56F3.1	F56F3.1	ifet-1	78.44	143.24	158.89	99.58	130.97	122.73	15.84	25.66	30.97	25.2	21.13	14.01
C30C11.4.2	C30C11.4	hsp-110	78.35	121.41	125.36	76.25	107.59	85.42	54.26	69.23	88.46	62.76	64.35	41.09
T23H2.5.2	T23H2.5	rab-10	78.27	89.49	80.87	104.17	122.83	143.13	26.93	23.69	28.61	33.04	28.92	21.5
F22H10.2	F22H10.2	F22H10.2	78.18	65.44	69.16	64.56	122.45	120.76	63.8	84.36	33.98	85.53	63.35	70.17
K01C8.3a	K01C8.3	tdc-1	78.17	85.47	85.57	87.95	91.6	73.28	6.77	6.59	7.31	6.26	6.81	4.62
ZK1236.5	ZK1236.5	ZK1236.5	78.14	79.78	72.67	97.87	94.67	81.89	23.68	19.97	25.12	21.58	26.28	22.21
B0035.18	B0035.18	B0035.18	78.08	85.15	51.64	100.37	121.39	136.99	72.75	96.12	76.75	64.08	63.06	61.72
F20C5.3d	F20C5.3	elli-1	78.07	114.99	113.96	123.5	118.64	119.2	27.36	37.43	41.78	36.57	32.27	27.16
M106.5	M106.5	cap-2	77.96	92.26	100.63	88.13	89.34	94.5	31.5	33.4	39.27	41.73	35.56	27.88
R07E5.10b.3	R07E5.10	pdcd-2	77.91	102.99	78.35	107.05	102.25	112.16	40.77	29.22	35.69	33.94	37.05	27.68
B0213.17	B0213.17	nlp-34	77.82	162.38	40.09	8.56	24.57	27.92	161.72	293.13	22.45	362.8	208.06	327.25
Y53H1B.2	Y53H1B.2	Y53H1B.2	77.79	71.47	81.22	84.2	71.94	67.77	274.25	317.53	304.99	307.88	303.98	281.98
K04G7.4a.1	K04G7.4	nuo-4	77.77	95.6	97.17	120.94	147.05	146.23	74.1	82.44	76.66	76.6	80.44	52.16
T21C9.4	T21C9.4	erh-1	77.51	113.43	93.3	131.68	164.77	210.47	28.06	31.97	31.48	36.53	33.43	25.51
ZK632.13a	ZK632.13	lin-52	77.48	67.79	60.18	83.99	84.58	75.64	22.19	16.52	24.45	21.69	20.29	15.84
Y71G12B.15a.2	Y71G12B.15	ubc-3	77.48	75.5	94.46	84.6	78.85	98.74	28.05	36.26	28.29	33.7	29.86	26.69
Y39G10AR.9a	Y39G10AR.9	Y39G10AR.9	77.4	78.15	87.99	88.38	80.39	74.85	8.27	7.16	10.08	6.91	7.94	5.79
ZK673.2	ZK673.2	ZK673.2	77.39	78.49	87.1	94.25	84.7	101.84	62.14	47.93	46.27	47.87	42.21	38.23
Y87G2A.8b	Y87G2A.8	gpi-1	77.03	101.42	99.24	101.35	114.1	102.93	40.51	40.47	51.76	39.82	39.9	28.4
C02B10.1.1	C02B10.1	ivd-1	76.98	92.13	91.4	81.84	82.6	70.71	88.32	100.69	95.72	94.52	89.42	84.09
C28C12.7a	C28C12.7	spp-10	76.88	87.06	89.75	91.88	101.48	119.2	129.44	147.23	186.83	137.17	132.87	116.52
K07C11.2.2	K07C11.2	air-1	76.87	129.47	137.42	138.58	165.54	187.72	45.32	57.3	67.39	66.5	64.53	50.79
T28D6.6b	T28D6.6	T28D6.6	76.85	78.77	68.88	69.71	68.26	63.79	31.59	32.38	39.67	29.61	32.92	24.32
Y52E8A.2	Y52E8A.2	Y52E8A.2	76.55	69.71	61.08	89.15	79.95	77.45	8.28	11.76	10.36	9.42	9.15	8.81
M106.7	M106.7	M106.7	76.53	60.07	54.01	72.94	74.83	89.23	19.61	13.88	18.24	12.47	12.09	11.74
Y71H2AM.20b	Y71H2AM.20	Y71H2AM.20	76.52	72.36	69.49	81.9	80.27	85.15	32.23	25.18	29.98	22.67	20.57	19.77
T10C6.6a	T10C6.6	T10C6.6	76.16	80.06	81.22	77.27	67.35	66.59	15.59	15.88	14.48	14.12	12.94	13.04
ZK1320.1	ZK1320.1	gstk-1	76.1	75.66	66.8	86.68	81.06	75.73	71.67	45.08	57.26	61.01	58.77	56.85
W03F8.4	W03F8.4	W03F8.4	76.05	80.48	73.66	84.84	93.12	83.93	26.57	22.84	26.7	23.42	24.52	20.02
R01E6.3b	R01E6.3	cah-4	76.02	84.74	85.75	92.36	107.48	94.76	85.61	86.43	120.83	70.68	90.34	83.47
K11D9.2b.2	K11D9.2	sca-1	75.99	130.55	146.17	81.14	117	93.39	75.66	137.68	179.98	115.2	122.57	78.27
F52H3.7b	F52H3.7	lec-2	75.85	87.71	91.16	79.36	89.78	83.62	80.31	76.17	141.53	81.97	98.16	59.36
T18H9.2a	T18H9.2	asp-2	75.79	105.17	95.32	73.27	111.68	99.91	77.7	97.17	200.2	92.12	109.52	102.41
C13B7.6	C13B7.6	C13B7.6	75.77	90.2	92.82	82.84	77.43	75.35	14.51	21.59	21.15	17.74	15.35	17.69
T28D6.9	T28D6.9	pen-2	75.72	72.94	54.53	82.27	70.74	89.3	15.92	20.33	11.66	11.99	13.24	13.54
F45D3.4b.1	F45D3.4	F45D3.4	75.69	79.66	91.09	96.25	80.84	131.88	103.08	72.77	41.32	85.46	61.44	52.54
F14B4.2a	F14B4.2	hxk-1	75.69	113.38	121.08	104.11	117.92	112.79	19.24	22.75	22.02	26.13	22.5	16.4
F55A11.1	F55A11.1	F55A11.1	75.43	97.7	101.93	111.68	111.85	143.71	20.54	24.91	24.5	24.29	26.61	17.18
B0547.1	B0547.1	csn-5	75.41	88.44	84.45	93.96	90.35	98.16	23.11	25.32	28.66	21.68	22.45	17.73
Y48G1A.5b	Y48G1A.5	xpo-2	75.3	79.01	91.34	71.52	80.88	75.78	7.73	9.69	12.68	8.66	8.11	6.71
T09A5.11.2	T09A5.11	ostb-1	75.13	88.83	80.88	87.99	84.04	69.32	68.81	76.13	68.22	66.17	66.13	56.68
W04C9.4	W04C9.4	W04C9.4	74.99	79.61	73.54	93.33	83.88	71.24	21.88	18.4	29.59	28.76	31.2	21.47
R31.2a	R31.2	R31.2	74.89	65.78	79.7	71.02	69.75	71.8	41.97	34.56	45.95	37.05	34.64	27.62
C47G2.3	C47G2.3	C47G2.3	74.88	55.37	64.43	74.36	64.22	59.11	27.98	22.61	29.41	23.28	22.43	20.54
M03F4.7a	M03F4.7	calu-1	74.84	88.23	85.19	75.74	95.5	66.1	27.37	23.76	21.87	25.77	27.58	20.05
T05C3.5	T05C3.5	dnj-19	74.83	100.76	113.41	109.82	125.68	114.69	55.61	68.01	85.86	73.3	71.31	43.54
F42F12.6	F42F12.6	nspc-13	74.72	57.18	66	79.51	77.91	78.81	1	1	1	1	1	1
F40F4.3.2	F40F4.3	lbp-1	74.62	93.75	87.59	97.75	122.53	110.93	48.82	43.47	49.14	42.33	48.85	38.52
Y69A2AR.1b	Y69A2AR.1	Y69A2AR.1	74.59	56.98	56.88	65.14	46.24	43.43	14.54	9.67	10.15	9.33	9.49	8.65
T21D12.3	T21D12.3	pqbp-1.1	74.57	74.7	77.65	98.3	85.43	87.13	22.46	16.52	22.78	21.59	18.92	17.74
R102.2	R102.2	R102.2	74.56	74.92	67.89	62.24	63.32	71.94	125.8	129.15	151.22	137.08	139.76	179.43
Y39B6A.1	Y39B6A.1	Y39B6A.1	74.52	95.17	91.92	47.39	79.35	51.25	26.94	30.62	52.32	28.01	29.94	18.14
F13B12.1	F13B12.1	F13B12.1	74.51	69.65	87.07	88.42	79.1	74.25	15.99	14.71	21.61	18.6	19.69	12.64
F25B5.3e	F25B5.3	F25B5.3	74.47	97.37	112.13	104.4	111.67	139.51	54.45	75.22	74.49	73.73	76.43	65.86
Y75B8A.18a	Y75B8A.18	Y75B8A.18	74.34	73.11	63.41	98.88	102.53	112.69	3.68	4.07	3.8	3.77	5.17	4.94
F47B7.1	F47B7.1	F47B7.1	74.33	92.97	85.25	86.92	92.63	108.35	80.51	82.57	126.82	82.42	93.04	76.46
C25A1.4.1	C25A1.4	sup-46	74.33	76.24	76.99	77.93	71.13	65.98	31.3	38.35	41.52	33.2	33.9	29.4
Y69A2AR.30c	Y69A2AR.30	mdf-2	74.2	68.84	78.32	92.88	80.3	96.7	4.8	7.25	7.72	7.24	7.18	6.4
T21E3.1	T21E3.1	egg-4	74.12	74.99	101.83	79.63	69.32	64.85	5.2	3.61	7.31	3.54	3.26	2.75
ZK1320.2	ZK1320.2	ZK1320.2	74.07	61.59	79.84	93.71	95.19	93.31	179.11	183.01	215.71	195.98	191.06	187.48
T22D1.9.1	T22D1.9	rpn-1	74.02	113.68	116.1	79.11	106.31	92.45	54.69	87.55	100.46	72.06	68.69	60.51
F55B11.4	F55B11.4	F55B11.4	73.95	82.41	76.82	107.33	102.84	104.07	90.6	78.81	47.88	70.62	77.74	78.79
F47G9.1	F47G9.1	tmed-10	73.85	106.74	101.51	106.32	122.84	190.61	53.51	59.79	57.66	58.74	60.58	50.56
ZK742.5.1	ZK742.5	lbp-4	73.82	86.53	72.78	114.04	120.1	114.37	20.12	20.36	21.69	24.45	22.1	19.51
Y39G8B.1b	Y39G8B.1	Y39G8B.1	73.79	69.77	74.66	74.18	67.71	58.18	81.57	85.88	91.69	80.8	83.67	87.58
T19B4.4	T19B4.4	dnj-21	73.6	63.51	56.89	84.74	75.54	69.91	24.16	24.04	19.5	27.46	26.64	28.82
F41H10.10	F41H10.10	htp-1	73.51	88.34	80.37	94.41	91.69	83.1	33.16	29.61	29.64	32.04	29.95	24.97
C42C1.12.2	C42C1.12	C42C1.12	73.48	57.19	60.72	94.19	104.44	95.27	15.69	11.79	10.01	13.62	14.89	10.76
B0280.3.2	B0280.3	rpia-1	73.47	94.12	84.98	94.5	104.19	104.14	15.39	14.9	21.78	18.4	15.35	14.09
ZC410.5c.3	ZC410.5	msa-1	73.33	6.84	75.85	1	1	1	4.44	1	15.73	22.18	22.88	1
Y49E10.14a.2	Y49E10.14	pie-1	73.32	88.41	90.7	81.55	76.44	69.18	3.79	3.36	3.82	2.86	2.31	1.57
Y73E7A.1a	Y73E7A.1	Y73E7A.1	73.28	60.81	78.25	78.88	71.01	66.16	45.41	41.8	48.37	55.84	52.18	41.63
F27D4.8	F27D4.8	F27D4.8	73.19	80.03	64.04	100.79	98.29	104.54	6.76	6.02	4.86	5.29	7.75	4.64
K12H4.7a	K12H4.7	K12H4.7	73.16	103.39	93.06	109.76	129.16	96.71	109.34	96.2	126.87	143.76	120.17	75.94
T24D1.3	T24D1.3	T24D1.3	73.16	68.77	76.26	72.65	60.97	55.95	5.12	3.53	5.3	3.6	3.49	2.25
K07A12.2	K07A12.2	egg-6	73.11	103.3	117.22	88.37	102.05	97.49	4.43	5.86	7.12	5.04	4.39	3.79
R13A5.12	R13A5.12	lpd-7	73.11	87.58	93.02	86.44	91.74	81.36	26.25	29.88	50.87	33.48	33.62	26.23
K07B1.6c	K07B1.6	tos-1	72.9	61.05	81.15	89.67	77.26	53.22	47.51	51.63	27.32	50.21	40.88	40.04
Y46G5A.18a	Y46G5A.18	Y46G5A.18	72.84	67.35	73.98	85.62	67.88	68.85	27.02	29.45	25.83	28.92	22.87	26.49
W02D9.6	W02D9.6	W02D9.6	72.82	71.52	62.83	86.29	96.35	62.92	2.5	1.6	1	1.87	1.55	1.21
T09A5.15	T09A5.15	T09A5.15	72.81	80.12	59.01	96.47	85.53	91.31	22.04	16.47	14.68	17	16.48	20.23
Y62H9A.4.2	Y62H9A.4	Y62H9A.4	72.8	97.68	97.02	127.3	157.73	141.28	1.34	1.11	1	1.08	1	1
F56C9.7.2	F56C9.7	F56C9.7	72.79	91.2	76.37	103.34	125.93	132.69	64.14	59.16	64.12	58.41	52.21	59.36
ZK121.1a	ZK121.1	glrx-21	72.79	73.94	70.1	102.17	92.01	102.88	36.26	34.37	31.51	31.18	30.86	27.34
F57B10.11	F57B10.11	bag-1	72.68	92.34	69.94	104.68	124.74	119.96	32.03	19.73	30.48	33.52	30.41	21.83
C41H7.3	C41H7.3	lido-12	72.64	81.48	83.58	100.15	73.66	69.18	7.47	9.36	7.84	9.77	6.46	6.74
Y17G7B.1	Y17G7B.1	acbp-6	72.59	46.71	54.41	63.53	49.68	50.4	3.84	2.75	3.32	3.73	5.35	3.95
F10C5.2.2	F10C5.2	nemp-1	72.56	75.82	87.58	75.14	74.77	74.98	29.86	36.71	23.51	37.17	30.19	26.57
F53C11.3	F53C11.3	F53C11.3	72.43	60.34	67.75	81.64	68.51	86.33	83.74	79.17	75.04	65.44	91.63	72.1
T26C12.1	T26C12.1	T26C12.1	72.31	74.59	77.66	78.7	64.39	64.55	31.24	34.62	33.56	32.43	34.66	35.29
Y41D4B.13a	Y41D4B.13	ced-2	72.11	69.53	72.4	66.01	63.74	62.62	11.94	13.03	15.53	11.8	11.87	9.64
F25D1.1c.3	F25D1.1	ppm-1.A	72.09	95.82	111.49	119.89	113.48	132.28	24.84	29.2	33.63	37.77	33.96	21.52
R04D3.3	R04D3.3	R04D3.3	72	93.89	109.22	88.37	91.41	91.6	1	1	1	1	1.03	1
D1025.4	D1025.4	nspc-20	71.95	96.72	70.2	151.65	132.84	109.61	5.89	9.03	7.97	9.13	8.28	10.1
F58G1.4	F58G1.4	dct-18	71.85	92.76	59.14	80.63	98.69	64.97	119.63	80.96	80.13	110.52	101.09	63.14
R04A9.4	R04A9.4	ife-2	71.84	62.16	73.64	73.33	66.9	65.77	20.8	19.74	17.55	21.47	21.86	17.86
C03B1.12	C03B1.12	lmp-1	71.83	86.58	96.76	79.21	85.85	81	35.11	44.62	56.72	42.56	43.19	37.25
C18E9.6	C18E9.6	tomm-40	71.81	87.9	94.91	88.65	79.67	82.25	35.66	40.31	59.19	42.19	44.88	31.79
K11D12.2.3	K11D12.2	pqn-51	71.77	92.91	96.7	84.38	80.87	75.13	17.42	20.83	22.29	20.6	20.34	17.18
F43G6.10	F43G6.10	F43G6.10	71.7	53.12	70.41	60.13	47.31	43.67	1.28	3.05	3.42	2.31	2.26	1.26
Y43F8C.8	Y43F8C.8	mrps-28	71.59	64.88	58.01	74.53	61.45	50.46	20.29	26.59	24.89	23.13	23.27	27.1
C08B11.9	C08B11.9	C08B11.9	71.52	62.5	67.45	74.28	68.46	62.49	35.71	27.92	38.24	31.41	28.4	21.48
Y48B6A.12.1	Y48B6A.12	men-1	71.48	96.58	98.3	76.45	83.97	71.94	83.55	115.35	121.28	110.56	105.91	83.49
E02H1.8	E02H1.8	mrpl-53	71.4	71.48	60.76	86.22	93.71	104.59	19.46	18.96	22.67	19.18	20.62	20.76
T08B2.7a	T08B2.7	ech-1.2	71.34	105.52	125.7	91.4	113.03	112.86	75.83	110.94	110.36	124.85	120.67	95.85
C27H6.8	C27H6.8	C27H6.8	71.3	90.04	80.52	103.7	116.83	102.29	18.64	19.13	24.45	19.71	20.54	14.6
F43D2.1	F43D2.1	ccnk-1	71.22	94.19	78.37	116.85	119.95	117.62	23.29	25.95	23.01	27.7	19.63	22.12
D2024.5a	D2024.5	D2024.5	71.08	89.92	75.02	111.24	111.94	114.24	16.56	14.58	14.89	15.04	14.68	11.81
D2013.7	D2013.7	eif-3.F	71	94.56	89.58	104.79	119.06	119.75	39.66	38.99	48.58	41.45	44.34	35.84
K08A8.1b	K08A8.1	mek-1	70.99	105.02	127.17	102.6	104.04	94.55	10.33	11.04	7.85	12.05	9.57	8.35
C49F5.7	C49F5.7	C49F5.7	70.89	112.78	53.61	113.18	119.48	103.86	68.59	51.59	55.85	45.57	56.87	46.91
T04D3.8	T04D3.8	T04D3.8	70.89	51.94	49.86	72.9	71.55	63.41	9.51	10.57	15.03	10.98	10.76	18.64
B0252.4b	B0252.4	cyn-10	70.87	78.69	74.79	113.33	115.13	102.91	24.37	17.82	22.17	22.29	17.45	14.26
F11A10.2	F11A10.2	repo-1	70.83	83.73	74.15	99.74	112.09	103.67	22.76	18.12	19.05	16.32	18.92	14.53
R05H10.5b.2	R05H10.5	gpx-2	70.79	84.33	114.87	103.48	112.3	104.89	49.36	55.19	52.27	77.1	71.09	43.06
C10H11.10	C10H11.10	kca-1	70.73	77.39	76.73	76.99	69.43	66.39	3.35	4.52	7.62	4.18	4.51	3.7
T07A9.13b	T07A9.13	ssna-1	70.73	95.83	84.17	116.47	118.18	134.27	15.85	14.76	18.63	16.77	16.98	15.34
F33D4.8	F33D4.8	mrps-24	70.72	77.17	62.23	108.9	116.11	109.55	33.65	28.05	27.07	24.94	24.77	27.11
F26H9.6	F26H9.6	rab-5	70.65	88.27	94.61	87.08	99.67	115.43	20.97	23.68	23.48	27.79	24.13	20.27
T13B5.8b	T13B5.8	sut-1	70.63	60.62	52.84	66.75	57.23	58.41	10.69	13.01	12.81	12.59	12.43	12.04
F28A12.4.2	F28A12.4	asp-13	70.58	70.88	80.86	87.97	105.75	183.78	3.05	7.99	12.51	5.96	7.36	12.45
F55A4.9	F55A4.9	rncs-1	70.41	68.95	56.82	80.09	62.92	52.13	74.73	61.86	72.44	85.78	91.37	111.17
C17F4.5	C17F4.5	fbxc-50	70.4	69.2	65.52	69.99	51.79	50.7	1.55	2.02	1.59	1.66	1.22	1.4
Y39H10A.7a.2	Y39H10A.7	chk-1	70.27	65.43	68.89	68.27	61.17	59.01	13.92	16.4	19.65	14.17	14.46	13.18
ZC262.8.2	ZC262.8	mrps-18A	70.26	74.88	58.34	97.21	98.82	109.14	26.09	20.05	21	27.95	22.1	19.18
B0334.4	B0334.4	B0334.4	70.19	81.68	84.04	110.68	131.72	175.07	20.43	18.87	20.5	24.58	17.74	14.31
F35C11.5	F35C11.5	F35C11.5	70.16	83.81	79.06	79.49	82.01	83.84	13.51	13.91	11.86	13.06	10.94	11.23
Y54E2A.11a.1	Y54E2A.11	eif-3.B	70.1	76.54	89.9	68.16	74.26	62.9	43.3	53.22	69.82	52.04	52.23	47.74
C26D10.1	C26D10.1	ran-3	69.99	84.7	100.73	75.98	85.29	76.29	13.31	18.88	31.67	22.79	21.56	16.12
W02D9.1b.3	W02D9.1	pri-2	69.92	54.9	63.84	58.63	56.16	52.34	11.57	8.09	10.44	8.56	7.9	6.72
Pseudogene:F22D6.14	F22D6.14	F22D6.14	69.91	49.77	32.43	69.96	70.67	43.3	25.79	16.71	9.68	17.81	12.72	13.66
C13F10.5	C13F10.5	C13F10.5	69.88	68.39	62.06	80.99	78.9	79.8	17.67	19.41	23.18	26.76	21.98	19.2
Y66H1A.3	Y66H1A.3	mrpl-55	69.86	69.65	81.45	81.76	78.99	74	38.63	33.23	29.31	31.1	31.55	30.73
C11D2.7	C11D2.7	C11D2.7	69.78	75.56	75.04	87.18	96.97	85.73	25.15	21.43	31.22	26.66	25.58	20.5
Y48A5A.2.1	Y48A5A.2	ulp-3	69.76	58.21	56.41	66.12	61.05	60.25	16.48	12.81	12.47	15.81	11.23	14.31
W06H3.2a	W06H3.2	pus-1	69.74	50.07	46.04	57.04	43.75	35.88	16.33	14.06	14.92	17.59	17.77	15.7
C30F12.4	C30F12.4	C30F12.4	69.5	83.37	83.78	93.57	77.8	73.21	4.75	4.09	5.34	4.22	3.99	2.79
T07G12.12a	T07G12.12	him-8	69.49	104.12	37.65	119.58	75.28	95.58	3.87	2.22	2.09	8.5	3.44	17.92
C06H2.6b	C06H2.6	lmtr-3	69.47	95.55	16.92	66.08	33.47	1	17.75	19.71	6.23	30.82	3.87	14.14
F45E4.9	F45E4.9	hmg-5	69.39	77.03	86.61	113.09	115.49	133.06	10.64	9.23	11.08	15.29	13.45	7.03
C29H12.2.2	C29H12.2	C29H12.2	69.35	110.98	101.67	90.7	117.18	125.53	27.8	37.94	34.4	28.4	30.73	29.24
B0238.11	B0238.11	B0238.11	69.34	85.95	87.72	111.01	114.11	109.1	13.03	15.83	21.65	19.94	20.35	12.34
Y45G5AL.1a	Y45G5AL.1	Y45G5AL.1	69.31	84.86	81.88	69.92	77.22	78.24	14.48	17.63	22.99	17.16	16.01	11.71
Y92C3B.2c	Y92C3B.2	uaf-1	69.27	66.59	72.97	61.83	66.65	57.07	26.16	28.39	43.01	28.27	28.76	25.8
K03H1.7	K03H1.7	K03H1.7	69.26	72.71	85.52	89.68	102.6	93.57	4.26	5.53	7.25	4.34	7.23	4.29
T04A8.6	T04A8.6	nifk-1	69.26	67.6	67.86	70.9	64.77	53.97	15.64	16.53	35.43	17.48	20.89	14.3
F37A4.9	F37A4.9	bath-41	69.21	90.91	81.11	106.89	110.24	107.89	12.35	13.83	20.61	13.92	12	11.42
W01G7.5	W01G7.5	lem-2	69.2	67.83	78.76	78.54	61.59	65.9	11.01	9.09	13.86	9.35	9.59	7.72
F22A3.7	F22A3.7	ttr-36	69.13	53.68	57.47	71.19	80.55	79.71	33.74	35.85	25.73	31.1	39.58	39
T17E9.2c	T17E9.2	nmt-1	68.91	92.63	97.74	80.8	89.41	77.78	26.64	39	61.41	34.88	34.83	26.27
K08F4.9	K08F4.9	dhs-12	68.9	87.33	80.77	92.55	101.96	79.57	30.08	38.66	37.67	29.69	34.05	28.27
VW06B3R.1b	VW06B3R.1	ucr-2.1	68.87	76	79.25	61.04	63.55	51.71	50.33	54.43	83.9	43	53.44	41.46
K12C11.1a	K12C11.1	K12C11.1	68.86	57.1	57.92	66.6	56.06	49.65	46.83	34.93	48.75	39.73	44.19	37.77
Y73B6BL.30a	Y73B6BL.30	blos-2	68.82	80.93	81.95	94.12	100.33	90.13	12.11	9.75	10.44	10.74	11.41	7.27
C03G5.8	C03G5.8	nspc-1	68.77	105.36	96.5	120.3	116.94	131.46	1	1	1	1	1	1
F31E3.3	F31E3.3	rfc-4	68.57	101.51	87.93	130.31	151.69	153.16	17.12	18.94	22.73	18.34	16.81	14.83
B0511.10	B0511.10	eif-3.E	68.56	94.77	96.79	82.03	86.98	78.08	40.33	47.84	66.39	50.53	47.92	41.14
T27F6.7	T27F6.7	T27F6.7	68.55	61.25	64.13	66.86	51.73	47.34	10.01	8.22	8.57	7.15	6.27	7.76
Y37E3.17a	Y37E3.17	Y37E3.17	68.5	79.28	84.54	70.57	77.78	72.28	30.74	37.45	42.6	37.53	35.52	34.2
W01B11.6a	W01B11.6	W01B11.6	68.48	44.92	48.43	67.27	47.72	120.21	69.41	31.73	22.79	49.79	43.78	43.43
Y69E1A.5	Y69E1A.5	Y69E1A.5	68.48	48.12	48.47	66.11	59.11	77.16	148.1	94.91	127.9	111.6	125.22	106.5
T10B5.3	T10B5.3	T10B5.3	68.45	67.91	64.53	77.88	69.45	77.41	19.8	20.07	20.07	18.66	19.78	15.95
F36A2.8	F36A2.8	phip-1	68.41	75.17	66.72	91.82	105.99	98.3	12.23	18.7	12.35	15.89	14.8	13.7
F08F8.7.1	F08F8.7	F08F8.7	68.4	68.62	62.95	93.94	95.99	91.91	27.84	27.44	26.87	25.42	23.97	24.01
F09E5.17	F09E5.17	bmy-1	68.39	78.33	66.98	85.69	103.73	81.85	18.45	14.59	8.78	15.41	14.84	10.94
F35B12.7.1	F35B12.7	nlp-24	68.34	63.43	56.79	59.48	85.48	65.87	45.15	33.32	34.8	35.41	46.21	39.4
Y46G5A.17	Y46G5A.17	cpt-1	68.2	84.9	111.14	82.63	80.4	93.44	38.31	62.54	62.85	55.97	48.07	39.23
Y54G9A.7	Y54G9A.7	Y54G9A.7	68.18	70.04	70.23	62.87	59.82	60.28	21.02	20.65	28.08	16.58	21.02	15.42
C18A11.7b	C18A11.7	dim-1	68.05	80.93	83.38	62.37	85.84	66.42	75.34	74.78	154.81	73.82	89.93	58.16
F13G3.5a.2	F13G3.5	ttx-7	67.94	84.03	89.21	93.44	85.8	87.55	48.36	39.02	42.16	41.11	40.66	29.63
VC5.3a	VC5.3	npa-1	67.92	53.06	67.99	53.12	52.05	53.84	81.5	76.45	117.9	106.68	130.26	70.09
Y39A1A.11	Y39A1A.11	dhs-11	67.91	71.62	72.86	84.74	72.06	63.93	39.26	35.81	40.81	35.12	37.87	40.46
Y73F8A.6	Y73F8A.6	ccg-1	67.88	59.7	88.15	81.15	74.33	81.84	86.5	93.7	115.91	127.58	115.08	86.86
Y25C1A.5	Y25C1A.5	copb-1	67.85	80.83	88.1	75.46	81.72	68.83	37.57	47.01	59.47	45.27	43.33	35.89
Y39B6A.36	Y39B6A.36	gtf-2F2	67.83	68.23	75.06	82.55	77.38	83.54	25.56	24.8	31.93	24.1	25.5	19.76
F39B2.10.2	F39B2.10	dnj-12	67.72	77.94	95.79	83.41	81.38	83.76	47.83	44.4	48.19	52.59	50.63	31.98
F09F7.4a.2	F09F7.4	hach-1	67.64	86.31	91.19	73.08	88.75	152.59	33.45	36.28	58.25	41.87	41.83	60.76
C09G9.1b	C09G9.1	C09G9.1	67.53	75.3	82.29	83.31	90.5	77.45	21.08	22.71	27.52	25.75	20.12	18.63
C15C8.3a	C15C8.3	hrg-7	67.53	70.98	82.29	101.11	94.94	55.12	38.44	39.43	46.73	29.49	26.68	17.58
C47E12.1.2	C47E12.1	sars-1	67.53	89.9	89.21	91.67	100.66	81.81	27.17	33.66	60.6	41.88	41.96	25.57
DY3.2.2	DY3.2	lmn-1	67.52	105.47	115.7	80.44	97.45	98.44	30.12	46.09	59.72	46.73	46.3	33.62
Y39A1A.3	Y39A1A.3	Y39A1A.3	67.52	66.58	64.62	69.31	61.16	56.76	22.94	17.2	16.13	16.59	16.99	18.05
T07C4.12	T07C4.12	T07C4.12	67.49	50.13	53.31	73.64	55.06	62.64	12.29	6.55	9.72	7.77	7.2	10.24
F02A9.4b	F02A9.4	mrpl-44	67.43	88.91	86.94	79.05	89.11	75.15	43.36	55.07	56.53	57.55	58.11	41.69
Y37E11AL.7a	Y37E11AL.7	map-1	67.4	44.68	72.86	64.7	38.68	39.38	42.98	28.96	40.54	19.34	21.94	21.28
F49D11.8	F49D11.8	cpn-4	67.37	56.82	66.86	81.68	72.2	65.62	33.71	29.77	26.66	35.08	35.68	26.26
T19B10.6.3	T19B10.6	dvc-1	67.32	75.99	71.27	88.22	83.78	76	25.69	31.57	24.47	28.32	24.13	18.36
Y6D11A.1	Y6D11A.1	exos-4.2	67.16	80.55	96.98	98.53	99.19	93.26	12.23	10.67	11.93	9.99	10.12	10.6
Y110A7A.4	Y110A7A.4	tyms-1	67.13	64.54	75.62	86.11	89.69	91.63	2.56	1.96	3.07	2.74	2.52	2.37
C35D10.16	C35D10.16	arx-6	67.05	93.85	101.43	93.69	92.9	117.25	19.68	20.46	23.07	18.82	21.5	20.22
F18A1.5	F18A1.5	rpa-1	66.93	103.39	113.69	103.73	114.19	107.08	18.44	22.54	31.79	32.41	29.14	19.1
F23H11.9b.2	F23H11.9	crls-1	66.9	58.25	56.19	75.23	78.52	73.1	34.31	35.13	35.49	30.6	29.1	25.47
T22C1.4	T22C1.4	ctf-8	66.81	47.44	47.77	75.49	66.76	62.47	6.26	6.06	3.52	6.72	6.83	4.23
Y46G5A.5	Y46G5A.5	pisy-1	66.76	67.47	71.03	57.68	54.7	42.61	22.76	24.51	22.17	16.75	16.5	14.22
F28H1.3.3	F28H1.3	aars-2	66.73	85.13	108.19	67.46	78.96	72.23	16.15	22.59	37.51	19.39	21.19	15.06
Y38F1A.9	Y38F1A.9	oig-2	66.73	76.66	66.48	90.24	79.16	85.7	122.37	83.26	83.76	90	92.94	84.62
Y37E11AL.3a.2	Y37E11AL.3	Y37E11AL.3	66.69	59.05	66.53	53.61	57.04	45.88	22.3	20.41	32.76	26.25	23.75	16.78
Y34B4A.9	Y34B4A.9	Y34B4A.9	66.65	79.48	68.59	110.17	116.58	103.16	118.57	104.31	116.17	117.93	118.85	92.24
F53B7.3.1	F53B7.3	isy-1	66.55	68.28	72.74	82.62	88.84	75.7	18.76	19.64	18.13	26.07	20.52	13
F02D8.5	F02D8.5	nlp-59	66.55	68.59	64.98	97.65	87.46	81.58	27.19	16.68	21.36	15.94	16.78	22.33
T03F6.1	T03F6.1	qdpr-1	66.47	88.09	67.6	86.11	101.02	94.37	35.2	42.72	40.14	42.37	45.38	41.39
R02F2.9	R02F2.9	R02F2.9	66.47	73.38	64.4	79.89	85.39	75.14	17.9	21.06	23.78	23.75	24.7	19.71
F44E2.6a	F44E2.6	F44E2.6	66.37	59.17	55.93	76.43	76.88	74.11	27.44	25.66	20.73	27.17	26.54	28.01
F52B11.2a	F52B11.2	F52B11.2	66.35	75.7	76.84	78.51	82.74	68.75	74.06	65.98	69.77	66.82	71.55	55.03
T05E11.9	T05E11.9	T05E11.9	66.27	78.11	73.09	81.36	81.9	115.58	119.92	133.24	173.03	135	143.57	139.56
C02B10.2	C02B10.2	snpn-1	66.22	76.65	61.88	83.94	79.51	86.05	10.72	9.3	10.17	11.44	12.41	9.24
Y38A10A.7	Y38A10A.7	Y38A10A.7	66.22	70.35	62.75	94.89	108.08	102.86	8.15	6.28	5.19	8.57	8.66	5.58
C44B7.1	C44B7.1	psmd-9	66.09	70.3	59.09	88.18	101.27	89.24	25.34	20.51	19.99	19.51	21.12	16.32
C18D11.4a.2	C18D11.4	rsp-8	66.07	62.96	74.36	65.21	61.09	61.71	30.27	32.78	34.63	37.2	37.01	28.68
F44G4.4b	F44G4.4	tdp-1	66.07	73.76	70.76	81.43	71.38	72.46	6.67	9.41	11.1	9.39	8.47	5.51
K08E3.4	K08E3.4	dbn-1	66.04	66.16	82.97	59.83	60.84	54.23	11.08	15.97	18.38	15.47	13.63	9.68
W10G11.20.2	W10G11.20	dnc-3	65.93	59.72	57.97	65.99	72.57	81.37	20.05	15.98	22.13	18.33	16.52	15.2
Y47D7A.1	Y47D7A.1	skr-7	65.76	63.59	70.07	77.59	79.2	64.87	1.13	1	1	1	1	1
Y106G6H.14	Y106G6H.14	Y106G6H.14	65.73	72.72	68.45	81.88	69.71	63.6	8.73	9.44	9.46	10.27	8.94	8.82
C30F8.2.3	C30F8.2	vha-16	65.67	106.19	89.73	95.76	119.06	118.07	73.75	79	99.02	84	88.68	62.69
F55B11.3	F55B11.3	F55B11.3	65.63	81.37	70.27	103.78	123.38	98.94	1.76	1	1	1	1	1
B0365.1	B0365.1	acly-2	65.6	91.02	102.75	77.35	88.73	79.82	10.59	15.8	19.82	12.97	12.99	9.92
F55B11.2.2	F55B11.2	F55B11.2	65.59	109.72	83.04	124.32	157.79	174.36	1.55	1	1	1	1	1
C05D11.3	C05D11.3	txdc-9	65.59	65.55	64.86	91.22	97.1	97.92	16.11	15.12	14.49	22.2	16.86	13.84
C05D11.10	C05D11.10	mrps-17	65.49	77.95	65.07	94.86	98.96	100.1	24.26	20.03	21.01	22.47	19.86	18.19
M142.8a	M142.8	M142.8	65.48	65.55	56.22	72.95	72.47	64.89	11.9	11.5	10.07	9.95	9.66	8.78
R06F6.1	R06F6.1	cdl-1	65.47	76.7	89.61	72.69	76.43	75.07	7.1	11.54	12.93	8.75	8	6.74
Y23H5A.2a	Y23H5A.2	Y23H5A.2	65.46	53.79	48.49	50.09	37.16	39.39	7.83	6.47	4.93	5.91	5.58	4.31
F20D1.3	F20D1.3	F20D1.3	65.45	67.13	84.2	69.24	67.38	65.07	32.01	36.78	47.13	32.76	32.92	24.58
Y54E10A.7	Y54E10A.7	mrpl-17	65.4	65.25	63	70.98	66.14	62.86	21.99	24.59	21.34	21.18	21.13	17.63
F38H4.10	F38H4.10	mob-1	65.39	95	67.55	90.59	104.71	100.56	11.94	11.15	13.77	12.6	9.05	13.06
D1037.4	D1037.4	rab-8	65.38	67.07	69.99	66.73	73.54	84.85	29.72	38.58	29.86	34.28	32.38	30.39
Y54F10BM.14	Y54F10BM.14	phf-5	65.29	104.11	89.44	112.77	142.69	136.18	20.44	16.19	42.57	30.82	27.94	23.49
Y6D11A.2	Y6D11A.2	arx-4	65.25	68.63	64.73	79.84	87.84	86.24	17.85	15.31	16.71	18.21	21.18	12.81
K02F3.3	K02F3.3	far-8	65.22	67.72	82.56	90.11	97.37	102.12	97.24	111.87	187.63	124.78	139.52	118.41
F19H6.4	F19H6.4	F19H6.4	65.16	68.73	80.19	71.63	66.47	71.66	26.77	26.6	21.25	24.54	22.04	23.81
Y77E11A.6a	Y77E11A.6	rpc-11	65.16	51.72	54.44	54.63	51.22	55.71	11.1	12.73	10.21	9.92	11.2	14.28
C04F5.8	C04F5.8	C04F5.8	65.01	65.28	64.47	74.14	72.55	67.33	15.49	15.03	19.63	13.93	14.46	12.5
Y79H2A.6	Y79H2A.6	arx-3	64.99	68.67	80.9	79.88	79.94	79.3	22.46	24.84	27.86	22.49	23.12	21.59
Y39G10AR.12a	Y39G10AR.12	tpxl-1	64.99	99.68	116.75	72.95	85.29	73.6	40.09	51.32	57.61	48.12	43.63	33.49
C30H6.7a	C30H6.7	dlat-2	64.98	68.93	63.82	99.13	102.62	112.04	61.51	55.2	55.21	56.95	55.26	34.23
Y63D3A.5.2	Y63D3A.5	tfg-1	64.98	75.12	80.39	52.97	62.23	48.43	70.41	90.4	60.29	84.13	74.78	63.25
C08H9.2a	C08H9.2	vgln-1	64.98	101.7	112.07	64.08	96.33	76.31	53.88	93.9	87.71	100.65	87.52	64.76
T24F1.1	T24F1.1	raga-1	64.97	78.47	78.02	85.71	86.59	90.18	21.39	16.96	25.01	21.4	21.13	17.87
F53H2.2	F53H2.2	cnc-7	64.94	111.32	90.13	63.34	30.1	93.56	36.36	48.78	9.17	79.68	30.19	59.52
W09H1.5	W09H1.5	mecr-1	64.93	61.87	63.69	67.38	64.9	52.29	43.9	44.95	65.98	49	49.75	41.51
Y51H4A.15	Y51H4A.15	Y51H4A.15	64.8	60.8	65.67	78.97	77.71	69	18.57	13.71	16.84	16.63	15.63	15.45
H20J04.8	H20J04.8	mog-2	64.76	70.11	82.72	85.79	88.48	85.07	12.22	13.11	20.72	18.48	18.04	13.21
Y48G10A.1.3	Y48G10A.1	Y48G10A.1	64.74	73.21	73.9	76.32	77.11	64.96	20.1	26.94	26.19	26.26	29.45	20.27
T01B11.3	T01B11.3	syx-4	64.71	62.52	66.68	72.84	57.78	57.09	10.48	14.18	14.65	11.29	10.68	11.29
C29A12.1	C29A12.1	C29A12.1	64.68	74.62	72.99	102.08	105.31	101.64	13.62	13.47	16.72	14.56	13.09	7.88
W03F9.10	W03F9.10	sftb-2	64.67	63.77	73.93	65.48	64.61	56.06	23.34	23.64	29.1	27.54	28.39	17.3
F52F12.7a	F52F12.7	strl-1	64.66	69.45	75.01	95.45	105.06	107.36	46.17	36.01	41.99	45.47	45.53	34.1
B0513.2a.1	B0513.2	thoc-7	64.54	70.51	68.8	81.99	75.44	72.4	4.28	27.45	26.72	33.88	32.18	24.35
R09H10.3a	R09H10.3	R09H10.3	64.52	59.01	52.48	69.56	70.41	89.85	50.32	62.65	64.82	57.65	67.26	80.89
ZK616.3a	ZK616.3	ZK616.3	64.52	59.08	63.85	80.06	90.75	77.05	19.44	7.73	6.48	8.28	16	7.15
C09H10.6	C09H10.6	nasp-1	64.42	66.88	75.77	84.29	76.06	64.11	18.27	17.84	25.07	27.19	23.6	13.16
W02D9.2a	W02D9.2	W02D9.2	64.38	69.63	65.77	70.54	65.97	62.01	105.58	113.66	66.63	107.9	95.77	97.34
Y54G11A.11.2	Y54G11A.11	elof-1	64.31	55.31	60.96	64.61	65.66	59.81	15.41	15.46	14.62	15.67	13.38	12.29
T13H5.5	T13H5.5	mrps-18B	64.23	65.9	70.78	86.93	83.24	81.71	25.91	21.86	21.23	23.17	21.96	21.18
R12E2.11	R12E2.11	R12E2.11	64.12	64.68	65.46	66.09	62.1	67.38	34.26	25.5	26.84	24.64	23.26	21.62
F44F4.2.1	F44F4.2	egg-3	64.04	83.1	86.21	77.62	75.48	77.72	9.2	11.42	11.08	11.2	9.13	7.4
Y48G8AL.13b.1	Y48G8AL.13	Y48G8AL.13	64.02	60.02	62.24	72.24	58.79	61.34	104.03	86.83	69.83	91.8	76.55	79.4
F09G2.2	F09G2.2	F09G2.2	63.88	64.66	66.37	61.12	64.89	69.57	31.98	38.21	51.46	33.79	34.03	30.46
ZK892.2	ZK892.2	nlt-1	63.83	69.5	56.95	68.14	73.63	81.32	253.17	267.7	274.86	273.83	296.78	399.77
Y37E11B.3a	Y37E11B.3	blos-7	63.82	55.58	58.1	70.63	60.87	54.5	7.12	5.16	7.79	5.7	3.48	4.32
T08B2.9b.2	T08B2.9	fars-1	63.76	75.75	79.49	78.4	84.44	79.37	28.15	29.9	40.46	32.27	32.19	22.38
F53F4.16	F53F4.16	F53F4.16	63.7	75.7	52.11	82.59	76.6	101.96	26.6	21.73	23.77	17.05	19.77	17.64
W01A8.5	W01A8.5	tofu-5	63.62	74.91	62.38	92.62	83.15	84.66	5.91	7.32	9.7	9.96	8.29	6.01
K08D9.9	K08D9.9	K08D9.9	63.55	87.79	66.37	81.21	80.83	74.2	2.38	1	1	1	1	2.17
C14A4.5	C14A4.5	crn-5	63.54	54.55	49.65	65.08	64.97	58.46	15.57	14.35	7.39	13.01	11.99	10.76
C05G5.4	C05G5.4	sucl-1	63.51	68.7	75.06	66.39	62.95	60.7	48.02	49.74	86.74	47.59	57.26	45.65
Y55F3AM.4a	Y55F3AM.4	atg-3	63.46	53.3	60.03	59.43	55.66	55.28	16.38	14.17	12.24	11.82	10.96	9.31
C13G5.2	C13G5.2	C13G5.2	63.36	63.69	59.54	83.11	78.31	75.2	6.98	6.68	5.45	6.44	5.38	5.23
T24H7.3.2	T24H7.3	T24H7.3	63.32	63	69.27	82.99	90.66	105.36	13.73	10.92	12.78	10.29	9.51	9.49
F29F11.6b	F29F11.6	gsp-1	63.25	102.58	105.43	89.36	106.75	123.56	31.6	50.89	59.55	50.87	47.68	36.82
Y116A8C.35	Y116A8C.35	uaf-2	63.22	64.46	68.46	66.94	57.55	52.74	33.8	35.55	39.05	38.41	38.04	31.69
Y37D8A.18	Y37D8A.18	mrps-10	63.14	56.32	45.12	49.64	51.01	46.63	13.84	15.17	20.37	11.87	15.52	15.18
Y119D3B.13	Y119D3B.13	Y119D3B.13	63.14	48.58	57.56	64.76	59.42	70.68	61.53	78.92	80.22	62.05	74.37	106.41
H19N07.1a.2	H19N07.1	erfa-3	63.03	87.54	103	75.66	87.42	81.74	32.41	41.67	51.58	43.86	46.37	33.46
Y71F9AR.4	Y71F9AR.4	Y71F9AR.4	62.98	59.79	58.63	58.9	49.38	47.11	10.33	12.16	8.44	10.27	10.32	12.79
F42F12.9	F42F12.9	nspc-10	62.91	72.84	76.77	109.8	95.05	117.86	1.27	1	1.3	1.18	1.54	1
T07C4.3a.2	T07C4.3	T07C4.3	62.87	74.16	76.85	55.7	58.98	54.69	11.6	17.51	24.28	14.17	14.96	11.98
T22B11.5b.1	T22B11.5	ogdh-1	62.86	80.83	89.13	57.2	73.82	61.16	62.61	93.27	113.91	87.2	88.06	70.07
T26C5.1	T26C5.1	gst-13	62.83	79.43	48.56	119.65	157.73	84.16	126.18	88.37	80.79	122.46	181.51	66.51
F15A4.6	F15A4.6	phat-8	62.83	63.39	68.77	81.37	77.05	70.52	93.89	75.34	95.92	82.02	95.64	113.66
Y39B6A.3a	Y39B6A.3	Y39B6A.3	62.77	72.06	63.64	84.82	84.34	94.37	43.09	41.23	36.02	47.78	42.93	40.85
C05D2.10a	C05D2.10	wdr-37	62.67	64.55	65.26	77.76	67.62	67.36	20.95	20.03	23.22	22.75	20.11	17.73
ZK550.6	ZK550.6	ZK550.6	62.51	65.36	79.16	71.71	56.73	82.17	152.4	154.2	112.7	118.77	126.4	126.82
Y71F9AL.14.2	Y71F9AL.14	dnc-5	62.43	52.62	64.91	69.3	61.41	64.25	18.64	17.88	13.6	17.53	16.51	15.01
F53C3.13b.1	F53C3.13	plpp-1.1	62.41	68.23	74.19	57.11	62.3	52.31	36.87	47.68	50.33	43.07	37.63	33.08
F21D5.1	F21D5.1	F21D5.1	62.38	96.42	105.73	87.59	98.96	97.34	8.18	8.67	11.7	7.15	8.71	6.05
Y62E10A.11b.3	Y62E10A.11	mdt-9	62.29	58.15	71.27	70.27	75.43	57.93	17.81	13.37	13.04	13.56	14.27	12.15
Y18H1A.4.1	Y18H1A.4	Y18H1A.4	62.28	53.08	58.49	68.02	59.56	66.99	19.97	16.6	16.55	23.14	19.69	17.51
K04G7.11	K04G7.11	syf-2	62.27	77.04	74.62	108.64	120.83	112.52	11.23	10.33	10.55	16.15	14.69	9.26
F13B10.2b	F13B10.2	rpl-3	62.17	79.42	70.41	52.81	87.55	90.3	30.84	46.38	69.45	43.33	37.66	35.87
T07C4.8	T07C4.8	ced-9	62.15	55.78	55.77	58.45	50.66	52.58	9.21	6.93	4.33	8.46	6.62	6.21
F36H9.3	F36H9.3	dhs-13	62.15	62.55	68.46	72.14	63.14	69.5	47.91	52.1	43.72	52.7	45.66	45.9
H02I12.8	H02I12.8	cyp-31A2	62.1	67.63	71.19	76.68	76.03	79.86	4.31	4.47	4.36	3.76	4.15	2.96
Y54G9A.9	Y54G9A.9	Y54G9A.9	62.08	42.99	42.7	59.46	44.74	48.11	8.42	10.23	13.18	8.31	9.23	14.88
C43E11.9	C43E11.9	C43E11.9	62.01	56.45	53.22	68.87	62.34	55.16	17.93	20.44	19.22	18.42	20.09	16.78
F21C10.11a	F21C10.11	F21C10.11	61.99	50.57	65.22	92.5	72.29	115.26	68.03	38.35	35.32	49.27	36.92	49.88
R07G3.1	R07G3.1	cdc-42	61.94	97.36	114.18	87.64	107.52	132.93	32.53	40.17	42.22	47.11	42.18	32.82
D2005.7	D2005.7	D2005.7	61.93	57.18	59.58	68.53	69.11	89.22	15.05	8.74	10.01	13	10.86	10.2
F33D11.9a	F33D11.9	gpaa-1	61.92	84.18	77.59	98.42	105	124.45	9.17	6.85	8.3	7.58	8.3	5.41
Y54G11A.3	Y54G11A.3	Y54G11A.3	61.9	54.1	56.01	55.62	50.29	41.6	31.07	34.14	48.71	31.65	34.27	25.65
F23F1.1	F23F1.1	nfyc-1	61.75	60.57	46.02	78.24	79.25	73.77	16.59	14.1	15.91	14.21	11.37	10.72
Y56A3A.12a.1	Y56A3A.12	faah-4	61.72	60.62	67.9	68.17	63.74	58.63	18.31	22.57	21.99	18.48	18.18	17.85
R10E4.4.2	R10E4.4	mcm-5	61.7	93.74	95.4	92.23	106.88	94.16	6.53	7.66	11.88	9.49	8.38	6.36
T03D8.2	T03D8.2	mrps-12	61.7	60.66	59	71.06	69.17	64.38	37.31	36.8	40.36	32.24	38.45	32.55
C18D11.3.2	C18D11.3	C18D11.3	61.68	70.69	73.46	77.97	66.91	65.02	16.88	21.17	15.81	18.43	17.04	14.54
K08D10.3a	K08D10.3	rnp-3	61.61	60.91	48.83	72.49	72.16	78.23	26.63	17.26	23.65	16.95	20.87	13.6
Y54G2A.2a	Y54G2A.2	atln-1	61.59	50.57	60.27	50.14	48.55	47.04	37.56	30.94	34.55	30.17	29.31	23.87
F10E7.6	F10E7.6	F10E7.6	61.56	78.48	68.68	88.55	90.43	79.84	18.25	14.99	19.07	22.13	19.9	14.68
F56D12.1d.2	F56D12.1	alh-6	61.48	63.93	73.58	65.29	65.78	62.82	55.66	67.99	46.86	64.65	59.23	60.74
Y47G6A.20b	Y47G6A.20	rnp-6	61.46	59.66	57.12	70.8	72.56	63.2	22.5	21.2	22.63	19.67	19.09	15.89
C39D10.7.1	C39D10.7	C39D10.7	61.42	111.22	114.36	66.57	107.42	87.7	1.27	1.79	1.87	1.6	1.83	1.49
T06A10.4	T06A10.4	lsy-13	61.38	61.85	61.18	74.36	76.7	62.18	19.89	17.89	22.37	20.09	20.49	13.45
F26H11.5	F26H11.5	exl-1	61.35	51.6	52.72	66.69	59.41	49.44	151.43	147.63	135.57	133.49	129.8	124.39
F45G2.10	F45G2.10	ciao-2B	61.27	81.3	68.33	104.91	100.83	92.95	17.98	12.85	24.66	19.43	18.56	14.95
C39E9.12	C39E9.12	C39E9.12	61.2	60.3	66.55	55.2	55.88	47.14	8.57	11.61	16.04	12.11	10.24	8.5
D1014.3.2	D1014.3	snap-1	61.19	70.23	69.59	84.26	92.19	106.15	30.6	30.98	27.58	34.19	28.15	20.52
D2023.4	D2023.4	D2023.4	60.93	62.71	59.87	74.03	74.86	81	33.65	28.17	31.13	29.44	28.74	32.16
F19B6.2b	F19B6.2	ufd-1	60.91	55.53	60.95	62.27	54.57	58.53	39.65	38.68	37.31	38.95	36.09	34.41
C54D10.3	C54D10.3	C54D10.3	60.9	63.85	65.61	78.66	87.71	87.87	69.32	73.9	102.78	76.79	82.21	82.46
Y105E8A.14	Y105E8A.14	Y105E8A.14	60.9	86.14	99.98	87.8	96.69	80.41	13.76	21.96	38	30.9	24.72	18.73
Y82E9BR.16a	Y82E9BR.16	Y82E9BR.16	60.88	65.26	65.65	69.39	59.91	57.28	22.6	30.79	28.41	25.43	22.45	22.97
R119.7a	R119.7	rnp-8	60.81	71.18	79.51	58.65	64.33	54.11	8.39	8.83	9.63	7.6	7.08	5.48
T19C3.8	T19C3.8	fem-2	60.73	78.19	83.72	78.17	81.09	73.51	8.22	12.6	13.44	10.38	10.88	8.73
F59C12.4	F59C12.4	F59C12.4	60.72	39.16	39.49	53.31	30.49	24.78	23.42	22.49	20.35	24.86	26.21	26.96
Y66D12A.8a	Y66D12A.8	Y66D12A.8	60.62	55.89	51.81	70.58	63.43	56.34	15.34	15.43	19.01	18.81	16.8	13.58
R09E12.9	R09E12.9	R09E12.9	60.55	21.19	30.01	74.18	12	25.23	7.27	3.9	3.34	4.73	4.73	2.32
F57C2.5a.1	F57C2.5	F57C2.5	60.54	68.44	65.19	78.18	91.18	78.96	36.35	41.73	44.58	34.73	46.94	38.71
ZK970.3	ZK970.3	mdt-22	60.51	74.16	67.16	100.41	115.76	126.92	19.28	13.47	17.52	17.23	15.91	17.65
T28B8.1.2	T28B8.1	T28B8.1	60.45	49.13	57.33	57.38	56.59	78.46	67.86	50.42	55.69	52.39	45.51	57.62
T20G5.7	T20G5.7	dod-6	60.4	48.57	77.69	73.64	58.07	109.28	34.39	50.79	62.39	34.86	39.37	35.46
F25H2.8	F25H2.8	ubc-25	60.4	83.99	83.96	90.95	101.47	121.06	27.61	32.58	28.69	33.53	28.37	21.42
E04F6.8.2	E04F6.8	E04F6.8	60.31	54.8	63.33	90.09	88.23	144.78	39.5	38.59	26.69	43.2	38.46	40.56
B0024.9a	B0024.9	trx-2	60.3	56.37	51.26	64.02	66.48	63.53	26.66	27.45	31.61	31.15	30.66	29.8
R53.2	R53.2	dtmk-1	60.28	73.95	59.65	85.04	83.76	96.95	8.74	7.23	8.13	7.34	7.34	6.19
F23H11.1	F23H11.1	bra-2	60.21	65.8	75.04	88.22	85.53	75.06	8.32	6.72	9.56	10.77	12.17	10.29
Y87G2A.18	Y87G2A.18	Y87G2A.18	60.2	58.15	51.65	57.06	47.84	56.38	10.96	9.45	4.48	9.42	7.47	8.82
W05H7.3	W05H7.3	sedl-1	60.19	57.53	57.25	60.92	52.82	51.51	9.23	8.31	6.77	8.26	9.43	7.29
C14A4.1	C14A4.1	dohh-1	60.17	58.93	60.52	72	77.08	63.33	19.56	24.79	22.32	22.43	19.71	17.5
F55F8.6	F55F8.6	mff-2	60.16	60.54	64.82	76.76	83.33	84.68	19.91	16.12	17.17	18.28	16.63	14.58
T25G3.1.2	T25G3.1	T25G3.1	59.99	62.83	59.28	76.59	79.03	78.4	9.95	9.6	14.86	14.44	14.02	11.81
Y69H2.3f	Y69H2.3	Y69H2.3	59.93	72.7	98.1	67.33	67.24	54.94	74.24	80.56	138.37	96.91	94.61	80.21
R06F6.9	R06F6.9	ech-4	59.87	57.29	61.15	57.87	61.14	57.66	50.79	54.85	74.07	56.33	62.32	50.54
K06A5.7.2	K06A5.7	cdc-25.1	59.82	89.16	94.81	85.37	99.32	100.1	6.14	7.96	11.5	7.45	7.46	6.22
K02B7.3b	K02B7.3	K02B7.3	59.8	47.68	45.55	69.37	58.81	55.93	148.66	143.48	80.71	164.56	143.72	134.79
R12E2.12	R12E2.12	mrps-6	59.79	65.81	68.62	72.11	74.66	75.76	23.12	20.22	25.82	19.59	22.68	16.95
B0334.3b	B0334.3	B0334.3	59.74	69.29	74.68	61.76	66.22	61.34	68.2	82.51	105.36	78.55	85.75	69.18
ZK1320.13	ZK1320.13	ZK1320.13	59.7	47.85	49.51	60.2	61.76	58.66	47.67	42.24	34.76	57	55.4	58.52
C03G5.12	C03G5.12	nspc-5	59.64	60.55	29.06	94.53	57.19	84.63	1	1	1	1	1	1
K10H10.2.2	K10H10.2	cysl-2	59.55	47.65	51.94	46.53	37.92	32.37	110.2	60.01	58.63	50.8	83.76	30.52
C17E4.3	C17E4.3	3-Mar	59.5	69.7	78.37	83.44	82.52	88.33	3.15	2.45	2.47	2.11	2.45	1.48
K08F4.7	K08F4.7	gst-4	59.47	81.08	63.17	66.83	116.19	106.96	30.78	63.26	32.04	35.1	82.8	17.98
R08C7.2a	R08C7.2	chat-1	59.44	61.55	62.13	74.41	63.67	73.18	34.88	45.81	32.79	44.71	36.15	34.82
F33H1.3	F33H1.3	wbp-11	59.43	60.39	53.45	58.82	57.49	51.22	19.03	19.78	29.43	16.39	17.67	13.41
K09A9.5	K09A9.5	gas-1	59.41	69.24	76.69	57.18	56.64	55.06	39.3	43.99	75.01	40.17	52.79	39.25
T20G5.11	T20G5.11	rde-4	59.4	53.28	62.1	63.56	65.42	60.75	14.21	12.65	22.54	16.8	13.4	11.59
T13F2.8c	T13F2.8	cav-1	59.27	59.37	59.96	55.19	92.79	73.52	1	1	1	1.26	1.05	1
D1007.16	D1007.16	eaf-1	59.21	67.79	55.95	83.82	92.29	83	19.3	19.96	20.25	24.95	21.55	15.49
C03D6.5	C03D6.5	asfl-1	59.16	66.74	66.18	74.97	71.4	69.61	16.29	14.48	23.13	20.03	16.79	15.59
F32E10.6.1	F32E10.6	cec-5	59.15	64.74	78.34	82.37	70.2	71.6	17.16	15.37	28.87	26.39	26.79	17.64
F10E9.7.2	F10E9.7	F10E9.7	59.15	67.02	56.07	86.89	111.88	130.49	12.06	9.23	13.48	10.9	10.7	9.88
ZK1058.4.2	ZK1058.4	ccdc-47	59.14	73.95	85.76	91.63	98.74	107.1	14.57	17.64	25.04	24.2	23.78	13.28
F26F4.10a.1	F26F4.10	rars-1	59.13	63.86	63.21	73.86	78.14	79.65	24.55	35.16	37.7	35.91	36.1	29.63
C34D4.13	C34D4.13	mutd-1	59.09	74.87	68.55	103.28	110.77	127.24	12	13.39	13.3	10.59	13.97	11.62
C48E7.10	C48E7.10	spp-15	59.07	51.24	61.28	81.57	82.15	121.64	81.59	120.2	63.58	116.21	94.67	112.35
Y102A5C.36.1	Y102A5C.36	Y102A5C.36	59.07	48.44	57.12	61.97	49.65	51.89	23.07	26.58	11.32	21.08	23.48	21.49
C28H8.1	C28H8.1	bcl-7	59.03	57.56	55.78	69.23	62.57	57.32	3.18	4.44	4.58	4.45	3.79	4.6
Y57E12AL.1a	Y57E12AL.1	Y57E12AL.1	59.03	76.15	67.93	75.01	81.56	78.02	44.94	58.14	50.29	50.94	44.82	39.88
F26H11.2c	F26H11.2	nurf-1	59.02	53.8	60.03	55.38	54.72	51.58	24.04	18.52	16.69	17.96	17.63	15.23
B0035.3	B0035.3	B0035.3	58.94	68.66	68.48	90.74	86.56	108.35	26.32	22.92	20.27	24.21	22.33	18
F37B12.3.2	F37B12.3	F37B12.3	58.93	82.8	64.08	86.56	96.05	99.19	22.43	22.32	23.59	23.33	19.51	21.08
R07E5.11	R07E5.11	R07E5.11	58.77	63.64	55.01	65.23	69.09	68.08	10.43	11.51	10.79	10.18	12.1	7.59
F43G9.5	F43G9.5	cfim-1	58.62	56.64	50.76	54.83	55.38	52.45	7.78	9.84	13.49	7.81	7.83	7.41
Y54G11A.2	Y54G11A.2	Y54G11A.2	58.6	58.55	67.39	67.36	68.72	64.54	12.31	11.28	19.29	20.02	16.92	12.43
Y57E12AL.5	Y57E12AL.5	mdt-6	58.55	75.59	73.09	82.3	84.67	79.36	8.16	7.2	10.88	9.41	8.12	5.45
B0336.13	B0336.13	B0336.13	58.53	54.8	57.1	75.02	66.2	73.58	12.33	11.31	11.21	9.65	10.24	8.68
K11B4.2	K11B4.2	blos-9	58.41	64.01	69.64	76.13	78	84.56	7.2	5.38	5.32	6.46	6.53	6.86
C41D11.2	C41D11.2	eif-3.H	58.41	82.1	85.5	80.14	92.79	81.27	29.41	29.92	62.17	38.57	37.24	27.72
C01G6.3	C01G6.3	C01G6.3	58.4	60.29	57.31	72.48	69.14	63.08	1.06	1.16	1	1.12	1.21	1.06
R08C7.10e	R08C7.10	wapl-1	58.37	40.34	46.71	43.76	31.42	34.06	6.15	5.79	7.21	4.66	5.36	3.24
F09E5.3	F09E5.3	F09E5.3	58.34	61.18	64.92	80.53	84.86	77.31	30.41	26.7	31.82	29.49	34.74	25.33
ZK829.7	ZK829.7	ZK829.7	58.24	60.74	68.95	71.84	71.79	72.82	27.13	24.99	33.43	25.28	27.79	18.64
Y22D7AL.15	Y22D7AL.15	Y22D7AL.15	58.23	43.5	43.2	55.99	56.11	46.82	53.3	54.94	36.64	60.42	44.92	59.78
Y51H4A.3b	Y51H4A.3	rho-1	58.12	102.1	93.22	65.28	108.19	51.13	42.43	65.08	73.84	68.11	64.65	50.38
F42A9.6b	F42A9.6	F42A9.6	58.07	55.41	56.45	75.47	66.14	104.42	13.94	13.69	11.46	15.45	14.99	14.09
Y47D3A.20	Y47D3A.20	Y47D3A.20	58.04	55.22	60.11	61.83	58.52	61.84	17.13	11.94	6.85	8.89	8.83	9.47
F25H5.6.1	F25H5.6	mrpl-54	58.03	62.58	52.56	75.67	75.7	64.76	15.59	15.53	13.3	13.71	14.58	17.54
C33F10.14	C33F10.14	C33F10.14	58	69.66	67.86	77.97	78.65	70.96	17.51	12.76	11.08	14.14	15.54	13
D2030.6	D2030.6	prg-1	57.8	58.21	64.62	53.58	53.84	42.52	27.94	41.98	58.67	39.83	40.44	30.46
Y34D9A.10	Y34D9A.10	vps-4	57.78	68.31	80.54	64.64	64	70.71	27.7	32.29	33.53	28.64	26.63	25.57
F47B10.1	F47B10.1	suca-1	57.77	77.25	88.4	60.68	70.45	69.49	28.94	40.46	76.89	39.4	42.64	27.73
T09E8.3	T09E8.3	cni-1	57.76	93.6	74.52	100.79	114.27	160.44	40.1	46.79	33.28	40.36	38.81	40.92
T26A5.3	T26A5.3	nduf-2.2	57.75	78.8	76.24	77.93	80.53	72.47	65.57	67.37	88.91	65.44	66.11	50.38
F56A8.3b.4	F56A8.3	F56A8.3	57.73	69.19	72.26	56.99	65.68	61.79	45.13	58.28	53.3	49.83	53.17	42.68
C18E3.7a	C18E3.7	ppw-1	57.72	67.63	83.52	62.93	69.19	59.87	36.22	49.63	48.69	51.81	46.14	34.4
F33E11.2	F33E11.2	F33E11.2	57.71	62.1	60.7	57.56	49.88	45.12	18.34	20.76	24.1	20.68	18.49	18.84
T12A2.7.1	T12A2.7	bcas-2	57.69	70.91	69.63	91.77	95.66	90.12	10.88	11.92	15.39	13.86	14.86	9.74
F52C6.2	F52C6.2	F52C6.2	57.64	47.11	41.33	58.11	55.32	52.61	14.39	13.65	20.59	11.21	18.13	15.03
F49C12.9	F49C12.9	F49C12.9	57.63	58.21	55.46	57.42	53.86	65.96	22.3	19.5	26.13	18.63	18.03	15.77
C37C3.9	C37C3.9	C37C3.9	57.59	63.65	53.42	73.96	96.27	89.71	10.35	12.3	12.86	9.28	9.54	6.74
K07E3.8a	K07E3.8	vem-1	57.59	53.69	55.12	70.26	54.71	72.98	33.97	26.85	29.13	32.47	27.03	29.67
K03E5.2a	K03E5.2	clik-3	57.56	57	65.41	57.81	56.38	57	124.61	113.69	132.11	106.4	122.99	107.22
F29A7.6	F29A7.6	F29A7.6	57.52	57.04	45.29	69.66	56.67	68.33	11.68	8.58	8.98	9.4	9.73	8.79
F45H10.1a.2	F45H10.1	alh-7	57.51	57.11	73.09	69.05	61.91	54.85	16.12	26.4	29.3	26.82	27.66	28.22
C48B6.2	C48B6.2	C48B6.2	57.44	58.11	47.6	76.18	82.25	68.84	11.24	9.77	10.08	9.37	9.97	9.9
Y38F1A.6.1	Y38F1A.6	hphd-1	57.36	78.33	67.2	48.91	63.88	121.89	45.13	51.21	77.4	50.48	54.42	79.07
T01G9.5b	T01G9.5	mei-1	57.36	57.17	67.82	59.11	56.35	53.48	5.22	4.94	5.66	3.99	4.44	3.38
F40E3.2	F40E3.2	mage-1	57.31	51.94	60.92	63.4	61.71	53.07	22.41	26.19	31.45	23.45	23.8	20.1
T25G12.7	T25G12.7	dhs-30	57.27	48.11	50.21	56.77	49.6	53.34	22.5	18.98	17.47	16.08	17.64	19.92
CD4.3.2	CD4.3	mrpl-48	57.27	69.72	64.65	86.03	85.61	85.58	23.1	21.38	21.34	19.13	22.4	16.93
W06E11.4	W06E11.4	sbds-1	57.26	58.76	66.07	72.54	72.37	83.11	11.18	10.67	16.24	10.5	11.05	9.2
F18A1.8	F18A1.8	pid-1	57.23	46.17	51.27	73.08	65.82	76.37	9.13	7.88	9.01	10.52	11.57	9.82
R05D11.5	R05D11.5	tmem-208	57.14	57.79	48.64	85.73	81.9	71.04	17.21	17.53	13.6	16.15	15.17	12.8
D1054.15b	D1054.15	plrg-1	57.11	69.35	67.66	79.63	74.47	71.54	15.26	16.26	30.79	22.12	20.53	14.77
C38D4.6a	C38D4.6	pal-1	56.99	75.21	80.88	96.08	102.31	79.5	4.01	5.03	6.26	6.1	4.81	4.3
Y73B6BL.2	Y73B6BL.2	htp-2	56.96	71.32	64.02	80.34	73.26	72	16.25	15.9	10.25	14.77	11.9	13.45
C39E9.14b.1	C39E9.14	dli-1	56.93	53.89	61.27	50.6	49.27	44.45	27.94	27.51	34.9	23.78	25.77	20.57
C05C10.6b	C05C10.6	ufd-3	56.91	50.72	53.42	60.24	51.07	44.97	28.21	25.94	27.76	26.08	25.89	17.37
ZK1127.10.2	ZK1127.10	cth-2	56.88	96.42	67.67	97	113.66	110.12	180.01	214.91	156.52	195.96	186.14	151.73
F55G1.8.1	F55G1.8	plk-3	56.86	88.49	82.83	82.3	93.49	91.19	11.27	13.9	14.18	14.01	14.59	10.41
H13N06.5	H13N06.5	zipt-7.2	56.83	69.24	79.97	74.24	71	61.24	19.77	21.89	21.91	18.29	18.25	17.23
F35E12.6.2	F35E12.6	F35E12.6	56.78	65.8	72.76	98.06	118.72	73.51	121.83	129.01	139.47	129.84	125.45	68.69
F13G11.3	F13G11.3	ule-2	56.76	65.53	59.5	106.12	115.73	192.43	1	1	1	1	1	1
ZK632.1a	ZK632.1	mcm-6	56.75	66.85	67.58	64.41	66.84	62.82	3.47	5.9	7.47	3.87	4.09	3.18
K02D10.1b.2	K02D10.1	K02D10.1	56.72	72.45	80.92	81.98	95.22	96.67	32.24	38.46	39.59	40.13	40.95	32.2
ZK622.3c.10	ZK622.3c.10	#N/A	56.69	53	69.5	66.07	53.24	62.79	83.32	82.24	127.06	90.24	93.51	77.71
F11A10.8	F11A10.8	cpsf-4	56.67	68.7	63.23	74.25	73.27	66.65	17.36	14.33	34.21	16.37	16.11	15.12
B0205.8	B0205.8	B0205.8	56.49	50.46	51.09	63.26	56.16	63.65	15.81	14.39	13.39	22.06	17.23	17.17
Y53G8B.2	Y53G8B.2	Y53G8B.2	56.48	44.88	58.22	62.21	45.57	67.82	25.75	14.71	7.37	6.5	9.62	8.71
Y48G8AL.5a	Y48G8AL.5	nsun-2	56.47	59.58	56.31	58.69	61.38	55.98	17.62	17.76	28.64	15.28	18.98	18
Y71G12B.10	Y71G12B.10	Y71G12B.10	56.46	52.57	50.71	60.88	48.12	50.99	35.8	35.69	41.16	34.4	36.84	28.72
VF13D12L.3	VF13D12L.3	VF13D12L.3	56.44	61.5	64.7	61.66	65.02	58.84	49.66	43.87	57.52	45.94	59.3	44.29
Y77E11A.13a	Y77E11A.13	npp-20	56.42	63.29	64.62	75.99	73.13	74.84	38.14	46.72	40.84	40.44	41.3	35.63
F56A8.6.1	F56A8.6	cpf-2	56.36	55.76	63.5	50.9	47.93	42.29	17.74	20.3	31.23	18.77	20.77	16.66
D2024.6	D2024.6	cap-1	56.34	71.83	68.05	79.93	92.78	94.91	22.46	22.55	26.66	21.6	20.68	15.88
Y48B6A.1	Y48B6A.1	Y48B6A.1	56.34	51.57	57.88	52.15	47.37	42.06	13.76	14.9	17.93	11.12	13.16	9.24
Y40B1B.5.1	Y40B1B.5	eif-3.J	56.29	50.33	53.2	41.45	42.7	40.02	31.15	28.61	30.62	22.83	26.34	21.51
F43C1.6	F43C1.6	mrpl-21	56.27	56.46	48.15	72.45	76.18	69.36	16.41	11.6	13.64	12.75	12.29	11.81
F35G12.2.2	F35G12.2	idhg-1	56.22	79.64	76.9	73.61	77.63	79.64	63.16	78.2	64.65	73.95	70.93	56.28
R09B5.8	R09B5.8	cnc-3	56.2	38.68	57.19	62.19	42.22	61.63	61.74	76.62	40.88	85.1	70.95	87.35
F56F11.4b	F56F11.4	F56F11.4	56.19	57.31	62.69	68.9	74.57	67.13	3.53	2.79	4.57	4.75	3.84	4.47
M02D8.4a	M02D8.4	asns-2	56.08	75.6	95.57	64.75	86.45	125.85	65.81	107.05	138.18	84.22	107.7	88.52
T28D9.4a	T28D9.4	T28D9.4	56.07	50.58	36.17	46.8	41.34	41.34	9.49	11.27	15.84	10.13	9.48	7.07
ZC308.4b	ZC308.4	ZC308.4	56.07	82.43	67.5	95.85	129.23	159.51	1.34	1.07	1.68	1.05	1.07	1
R06F6.11	R06F6.11	tag-209	56.04	58.6	64.37	61.48	61.18	66.88	103.14	94.75	94.87	91.8	100.38	135.22
ZK632.6a	ZK632.6	cnx-1	55.89	70.18	85.68	78.48	81.08	90.47	23.49	26.02	25.76	34.53	31.07	18.91
F59A2.5	F59A2.5	F59A2.5	55.83	51.01	58.24	65.65	63.54	71.01	16.65	7.08	6.19	10.54	10.17	8.61
Y46H3A.7	Y46H3A.7	mrpl-39	55.76	62.22	57.66	62.34	63.81	55	18.3	18.28	18.41	12.72	14.13	14.46
T05H4.13a.2	T05H4.13	alh-4	55.73	61.7	77.91	65.64	61.81	65.28	62.91	77.06	92.93	75.91	80.03	63.7
E01A2.1b	E01A2.1	E01A2.1	55.69	65.96	57.44	77.49	72.37	69.44	18.45	17	17.6	16.02	19.02	15.07
C25A1.13	C25A1.13	mrpl-34	55.65	54.68	43.78	60.15	57.65	58.99	11.04	8.97	15.51	12.18	14.05	10.79
C49G7.3	C49G7.3	phat-7	55.64	63.24	57.47	56.36	62.25	49.67	46.07	50.27	101.56	37.1	53.96	32.88
M88.7	M88.7	cisd-3.1	55.54	68.02	44.49	72.08	80.64	77.69	14.88	13.57	20.74	18.29	16.48	15.02
ZK1010.3.2	ZK1010.3	frg-1	55.51	50.47	52.26	58.33	57.37	47.5	16.01	13.3	21.07	18.7	14.71	10.36
F28C6.8b	F28C6.8	F28C6.8	55.44	50.89	50.58	67.43	75.67	69.43	22.17	17.74	20.9	24.72	24.36	16.67
K08E3.6.1	K08E3.6	cyk-4	55.41	64.99	74.28	55.95	54.86	48.35	47.17	54.6	66.07	51.58	47.34	39.97
C03H5.2	C03H5.2	nstp-4	55.4	60.86	60.4	62.93	65.09	61.23	35.9	41.37	47.1	43.8	39.02	35.66
BE0003N10.2	BE0003N10.2	chin-1	55.34	65.65	66.23	69.02	65.79	63.13	3.94	4.66	4.44	4.56	5.04	4.13
T20H4.3a	T20H4.3	pars-1	55.3	74.9	84.53	82.2	87.35	81.16	18.92	24	27.73	34.52	32.7	17.06
C47B2.2.1	C47B2.2	C47B2.2	55.29	60.53	57.09	81.46	78.55	90.3	15.02	13.47	12.53	11.94	12.66	10.11
W02F12.6	W02F12.6	sna-1	55.29	60.11	61.63	70.51	75.69	66	19.37	15.6	22.58	21.21	15.67	12.31
C08E8.10	C08E8.10	C08E8.10	55.24	31.11	43.05	35.31	30.77	35.99	22.69	13.53	20.41	17.68	18.39	15.23
K03B4.3b.1	K03B4.3	taf-10	55.22	66.15	54.88	64.94	62.9	62.19	19.52	16.51	23.25	14.61	15.36	14.76
Y56A3A.1b.1	Y56A3A.1	ntl-3	55.21	72.72	78.64	57.63	67.38	62.84	27.97	36.73	55.46	36.99	35.81	24.77
Y39B6A.10	Y39B6A.10	Y39B6A.10	55.21	49.82	45.39	56.95	59.86	63.14	1.19	1.09	1.1	1.06	1.05	1.09
C37C3.2a.5	C37C3.2	C37C3.2	55.1	75.11	79.47	70.32	80.52	82.72	72.53	92.87	91.21	100.28	84.46	69.49
C41H7.6	C41H7.6	lido-9	55.09	52.72	54.08	59.45	47.82	43.16	6.26	6.82	7.2	8.42	6.17	5.58
E04F6.5a.2	E04F6.5	acdh-12	55.05	76.26	80.9	73.79	78.97	78.31	66.21	88.39	78.25	93.35	86.78	65.27
C06A8.4	C06A8.4	skr-17	55	60.07	71.72	78.09	83.13	86.06	10.29	10.87	16.81	10.72	10.36	7.62
C09H10.5b	C09H10.5	C09H10.5	54.85	74.95	67.56	70.2	71.09	64.68	16.44	19.55	18.99	13.75	13.27	12.19
T05H4.6b.1	T05H4.6	erfa-1	54.85	68.62	71.52	80.15	97.33	91.6	41.63	48.08	37.45	52.07	49.8	36.22
Y49E10.2	Y49E10.2	glrx-5	54.84	69.11	55.38	64.74	72.48	60.29	42.08	35.48	45.39	36.23	39.8	28.92
C16C10.3	C16C10.3	hrde-1	54.84	73.45	84.36	59.97	59.36	52.55	20.53	34.5	47.42	35.07	32.74	22.79
ZK1127.3	ZK1127.3	ZK1127.3	54.84	67.42	69.5	85.42	84.74	89.77	7.52	7.55	13.11	14.51	10.97	10.03
C08B6.9	C08B6.9	aos-1	54.81	63.53	58.87	83.86	90.93	104.75	12.43	13.53	15.36	15.12	13.82	10.68
F15C11.2b	F15C11.2	ubql-1	54.77	69.52	69.73	56.03	62.86	60.65	44.1	48.62	60.99	49.81	47.96	33.91
M28.10	M28.10	M28.10	54.75	59.61	73.27	67.54	64.34	72.91	69.62	75.84	117.7	91.26	81.06	83.95
Y55F3AR.2	Y55F3AR.2	Y55F3AR.2	54.74	64.46	69.84	71.2	58.08	54.74	25.75	29.11	27.06	24.95	26.39	20.08
T06G6.9	T06G6.9	pfd-3	54.71	70.36	71.73	69.09	76.2	89.16	14.42	17.97	26.03	13.83	17.55	15.9
F20G2.2	F20G2.2	F20G2.2	54.69	59.42	50.18	62.72	59.28	47.9	23.08	25.03	24.81	22.85	28	21.58
C38C10.2	C38C10.2	slc-17.2	54.68	61.31	58.3	65.51	63.83	51.07	15.59	13.54	19.69	15.21	16.74	10.96
C25D7.6	C25D7.6	mcm-3	54.58	78.36	90.14	62.96	76.58	69.57	3.57	4.19	5.65	3.47	3.49	2.45
Y54E5B.4	Y54E5B.4	ubc-16	54.58	59.04	63.35	56.15	56.65	62.31	14.29	12.73	12.62	13.68	12.86	13.8
K11D9.1a	K11D9.1	klp-7	54.57	59.41	63	52.22	46.26	44.11	32.05	42.69	53.63	40.08	36.71	32.24
C17E7.4	C17E7.4	C17E7.4	54.55	50.64	44.27	52.77	44.42	39.65	1	1	1	1	1	1
Y97E10AL.3	Y97E10AL.3	natb-1	54.47	57.37	45.6	65.65	75.5	65.79	16.77	18.27	15.73	13.46	14.55	15.03
T07A9.6	T07A9.6	daf-18	54.41	77.37	87.58	84.33	87.52	77.53	9.02	11.03	8.98	14.98	10.65	7.11
M02D8.1	M02D8.1	zig-12	54.38	49.92	53.76	53.9	63.55	57.44	84.95	79.51	131.73	93.07	104.76	65.02
F33D11.10	F33D11.10	F33D11.10	54.37	68.41	70.75	89.08	109.26	103.93	11.15	12.58	17.18	16.01	15.13	9.5
Y65A5A.2a	Y65A5A.2	Y65A5A.2	54.37	62.79	64.45	57.81	67.78	71.74	6.2	8.48	8.37	8.33	7.17	6.3
Y47G6A.2.2	Y47G6A.2	inx-22	54.35	56.56	57.65	57.65	58.64	52.59	5.63	6.72	7.85	5.47	5.28	4.36
F02E8.3	F02E8.3	aps-2	54.27	60.39	51.18	77.13	64.07	71.85	14.39	12.71	10.39	10.78	11.35	13.5
T10B11.1	T10B11.1	pcbd-1	54.23	54.46	44.95	68.11	75.86	78.88	17.51	14.88	24	19.69	18.41	18.6
F53F4.3	F53F4.3	tbcb-1	54.17	61.52	68.92	82.53	86.34	82.24	13.53	12.4	14.13	19.7	17.71	11.75
C40H1.5	C40H1.5	ttr-5	54.17	53.52	50.1	67.48	53.29	69.39	28.08	36.14	23.77	38.68	37.22	35.8
Y75B8A.14	Y75B8A.14	Y75B8A.14	54.15	46.01	51.16	54.52	46.01	46.11	13.3	10.22	8.86	8.74	10.55	7.87
M05D6.6.2	M05D6.6	taap-1	54.12	64.19	53.21	65.69	68.88	78.96	50.03	32.95	29.93	29.53	33.34	30.54
Pseudogene:F44E7.17	F44E7.17	F44E7.17	54	60.91	53.77	69.24	74.3	78.5	20.9	7.6	9.18	18.97	15.4	9.86
K02F3.4.2	K02F3.4	zip-2	53.99	58.42	60.12	58.25	70.28	77.36	56.68	58.04	57.01	69.39	65.77	54.81
R13F6.1	R13F6.1	kbp-1	53.96	59.53	52.41	94.55	99.24	108.27	11.25	11.34	12.59	13.89	14.16	12.81
Y108G3AL.1.2	Y108G3AL.1	cul-3	53.95	78.57	90.08	69.11	76.26	69.86	53.82	71.33	78.87	75.24	69.97	52.36
E02D9.1c	E02D9.1	mek-5	53.95	59.74	55.77	64.16	59.37	50.83	15.76	19.04	21.88	18.29	20.37	14.62
F33D11.11.2	F33D11.11	vpr-1	53.88	84.36	96.24	82.71	88.86	111.27	35.67	34.11	45.64	36.99	36.13	25.9
W04G3.5b	W04G3.5	W04G3.5	53.83	68.35	72.35	67.97	70.52	73.92	17.05	20.87	23.91	19.36	18.24	16.57
Y87G2A.10a	Y87G2A.10	vps-28	53.82	75.57	62.01	82.82	104.05	96.62	30.17	26.72	24.44	32.92	23.25	22.73
W05F2.6	W05F2.6	W05F2.6	53.78	48.34	54.92	44.83	40.77	38.8	21.28	17.98	28.43	16.15	16.66	14.34
Y34D9A.1.1	Y34D9A.1	mrpl-38	53.76	48.97	53.63	64.59	61.96	57.27	20.67	19.6	21.49	18.31	19.28	17.28
C06B3.6.1	C06B3.6	C06B3.6	53.75	38.4	33.38	53.26	61.72	101.59	71.66	21.44	16.21	45.2	31.4	29.22
VW02B12L.4	VW02B12L.4	adbp-1	53.73	51.3	51.47	63.68	62.17	47.56	10.35	11.71	12.71	9.45	10.98	8.9
F59C6.4	F59C6.4	exos-3	53.73	60.9	56.32	78.22	89.72	91.04	11.08	8.35	10.77	8.78	8.07	8.2
F37A4.2.2	F37A4.2	F37A4.2	53.72	63.34	57.74	88.89	93.4	93.35	9.74	13.42	15.74	18.15	18.27	15.26
T23G11.2	T23G11.2	gna-2	53.72	69.13	73.41	79.19	93.03	113.13	3.04	3.28	2.69	3.98	2.94	1.85
Y116A8C.12	Y116A8C.12	arf-6	53.67	65.02	66.31	61.85	67.6	57.58	30.04	34.15	30.75	34.09	31.6	24.51
ZK1098.7	ZK1098.7	mrps-23	53.64	68.39	49.39	72.82	91.87	79.99	34.29	26.61	28.37	21.51	23.21	25.82
C08F8.3a	C08F8.3	C08F8.3	53.55	63.3	68.79	56.7	52.58	49.72	5.55	6.61	8.97	7.74	6.74	7.19
Y105E8B.6	Y105E8B.6	Y105E8B.6	53.49	51.8	42.17	61.99	52.52	42.61	8.92	6.1	13.22	6.53	12.38	12.92
ZK686.4	ZK686.4	snu-23	53.41	38.34	38.29	54.88	56.26	54.02	12.12	10.53	11.96	22.71	19.07	11.81
R10H10.1	R10H10.1	nfu-1	53.24	72.42	61.82	88.44	105.44	92.7	22.53	20.42	20.8	25.33	25.63	17.54
F53A3.7.2	F53A3.7	F53A3.7	53.18	48.96	47.61	57.56	51.2	42.33	26.18	18.81	22.04	17.42	21.42	18.35
Y37E3.11b	Y37E3.11	pcyt-2.1	53.1	50.55	64.18	66.52	57.7	62.45	37.22	44.76	39.52	44.09	40.28	36.21
ZC97.1a	ZC97.1	mtx-2	53.09	66.35	61.51	78.74	81.98	93.53	26.23	24.68	32.67	27.21	26.7	18.66
C49C3.6	C49C3.6	C49C3.6	53.08	58.26	63.48	83.61	83.93	76.01	10.04	9.94	12.13	14.59	12.87	11.03
Y62E10A.15a	Y62E10A.15	cyp-31A5	53.04	63.56	66.64	73.83	78.14	67.01	4.63	4.62	5.29	4.09	4.16	3.14
F54E7.8	F54E7.8	ska-3	53	55.57	58.26	73.31	76.49	64.48	10.4	9.43	13.26	9.69	8.43	6.78
ZC334.11.2	ZC334.11	ins-27	52.97	42.74	44.48	57.57	39.48	50.41	29.67	36.54	29.8	27.43	28.35	42.1
F56D1.7	F56D1.7	daz-1	52.88	76.11	82.09	50.53	69.52	58.2	12.14	21.79	29.34	18.47	19.75	13.85
T24H10.3	T24H10.3	dnj-23	52.85	58.03	62.17	75.41	80.71	77.58	5.94	7.34	7.5	7.97	7.95	5.58
H40L08.2a	H40L08.2	H40L08.2	52.85	57.86	58.49	60.15	62.72	66.47	58.14	45.92	20.83	32.94	28.7	28.05
K03E6.6	K03E6.6	pfn-3	52.8	49.26	48.01	54.7	58.12	49.02	60.93	44.77	48.18	43.19	52.44	38.74
C02F5.13	C02F5.13	C02F5.13	52.75	38.82	39.89	57.71	60.15	60.68	5.62	4.08	4.14	5.56	6.12	3.25
Y54F10AR.2	Y54F10AR.2	Y54F10AR.2	52.72	40.65	49.5	50.97	45.64	44.6	13.48	13.8	17.32	12.17	11.42	11.34
Y17G7B.17.1	Y17G7B.17	Y17G7B.17	52.61	56.2	60.96	56.9	50.81	56.02	45.14	40.27	35	44.73	37.81	30.45
F20D12.1a	F20D12.1	csr-1	52.59	74.92	80.04	55.94	70.44	68.65	34.4	52.74	76.54	50.53	52.95	36.76
C17G10.8	C17G10.8	dhs-6	52.54	53.84	57.34	63.73	72.37	77.51	25.16	24.93	31.31	25.07	28.55	18.5
B0336.5b	B0336.5	arle-14	52.5	53.63	55.19	62.4	56.22	56.19	11.28	6.96	9.39	10.49	8.21	6.51
Y37D8A.11b	Y37D8A.11	cec-7	52.48	37	48.31	43.5	37.63	33.04	5.87	5.04	8.54	5.4	6.27	5.14
cTel55X.1b	cTel55X.1	cTel55X.1	52.48	48.53	55.42	52.51	40.94	46.65	35.02	31.9	33.25	23.73	25.72	27.25
B0454.5	B0454.5	B0454.5	52.42	49.12	45.87	62.68	53.22	54.19	21.99	20.99	17.99	31.57	30.1	34.77
C35D10.1.2	C35D10.1	C35D10.1	52.39	63.14	58.37	70.22	81.9	81.64	24.81	20.86	18.87	29.88	24.86	17.41
F58B3.6	F58B3.6	F58B3.6	52.36	54.43	55.33	68.18	69.15	69.51	13.24	10.93	13.02	11.48	10.64	7.64
Y57A10C.6	Y57A10C.6	daf-22	52.29	51.02	55.9	59.16	50.66	57.69	199.09	215.98	226.13	190.3	210.27	184.48
ZC410.5b	ZC410.5	msa-1	52.28	59.43	53.42	126.52	88.52	169.03	75.54	79.81	30.22	59.45	44.36	69.24
F33H2.3	F33H2.3	F33H2.3	52.26	53.64	62.54	63.52	63.81	53.56	9.84	13.86	13.55	11.56	14.36	9.78
C17H12.13a	C17H12.13	anat-1	52.22	73.65	66.77	87.77	99.48	119.95	9.35	11.49	12.02	10.2	9.6	7.65
T23G7.5a.1	T23G7.5	pir-1	52.14	49.41	45.82	57.43	68.87	64.74	13.73	11.28	15.95	17.87	14.12	10.91
CD4.4	CD4.4	vps-37	52.12	77.87	66.4	76.26	82.52	77.39	21.8	26.22	29.1	21.69	22.62	18.17
T12A2.2.3	T12A2.2	stt-3	52.09	73.02	75.17	58.67	73.45	63.37	37.3	56.67	76.71	53.07	50.08	38.98
T20G5.10	T20G5.10	blos-1	52.08	65.37	45.73	76.48	77.62	79.69	8.16	8.62	5.66	10.15	12	8.59
F30F8.3	F30F8.3	gras-1	52.05	68.03	64.8	80.04	78.61	100.69	10.54	11.5	12.75	11	9.21	11.12
T01C8.2	T01C8.2	T01C8.2	52.01	61.36	48.46	68.17	60.31	77.07	64.9	50.64	42	56.71	61.06	55.33
C33H5.13a	C33H5.13	C33H5.13	51.99	53.38	49.08	58.93	61.42	71.61	44.3	35.3	30.4	40.29	34.35	33.75
ZC434.4.1	ZC434.4	ZC434.4	51.92	59.74	52.8	76.16	89.87	84.58	7.3	9.93	11.27	13.19	11.75	8.21
D1005.1	D1005.1	acly-1	51.9	58.66	75.04	53.87	56.05	50.86	9.76	11.64	14.36	14.85	11.31	10.19
Y57G11C.3a	Y57G11C.3	Y57G11C.3	51.9	58.47	58.48	74	67.99	72.89	20.58	20.76	25.48	22.55	19.54	12.64
T13F2.1a.1	T13F2.1	fat-4	51.89	76.25	70.57	98.19	110.53	152.91	67.68	89.65	110.22	96.04	93	92.1
F44F4.11	F44F4.11	tba-4	51.8	61.63	52.06	53.84	65.42	43.95	37.5	36.34	42.19	33.53	39.94	24.68
M01F1.6	M01F1.6	mrpl-35	51.75	51.52	52.56	67.02	62.58	59.35	22.45	22.12	20.8	19.31	24.86	23.64
R07B7.3a	R07B7.3	pqn-53	51.73	63.86	62.45	63.12	59.6	52.87	22.39	28.1	38.65	29.8	27.44	19.88
W06H8.1c	W06H8.1	rme-1	51.71	67.14	75.48	52.99	66.58	61.26	32.16	41.49	53.69	48.28	45.97	36.03
D2023.2b	D2023.2	pyc-1	51.7	76.62	81.98	52.29	69.63	76.53	58.99	70.13	73.34	59.77	67.45	59.5
ZK686.3.2	ZK686.3	ZK686.3	51.57	73.88	68.24	66.19	77.87	67.09	61.29	79.16	79.96	66.13	65.29	55.62
F37C12.7	F37C12.7	acs-4	51.55	79.71	92.29	60.3	79.56	76.36	25.3	45.13	49.95	49.15	38.09	32.52
W02A11.2.1	W02A11.2	vps-25	51.48	41.59	40.74	59.13	64.83	81.75	34.3	27.07	18.82	22.31	26.61	24.55
C48B4.7	C48B4.7	C48B4.7	51.47	50.86	45.77	59.31	61.26	57.14	7.65	14.24	8.34	6.81	7.55	7.7
F39B2.11	F39B2.11	mtx-1	51.38	52.44	45.7	52.45	45.17	43.82	16.41	15.51	22.92	14.94	14.67	10.88
F54C8.4b	F54C8.4	F54C8.4	51.37	40.68	40.98	53.63	49.86	39.94	5.86	9.11	8.86	9.02	9.83	5.69
F42H10.6.1	F42H10.6	F42H10.6	51.32	34.65	42.98	52.01	46.72	43.82	21.08	26.05	16.3	24.82	20.35	23.3
R144.9	R144.9	mdt-11	51.32	37.08	40.85	61.89	59.71	86.98	7.68	7.94	7.36	9.61	7.83	9.29
C55B7.4b.4	C55B7.4	acdh-1	51.31	102.06	78.63	74.57	134.37	386.17	4.43	3.01	32.92	8.11	11.51	65.4
F15H10.3a.2	F15H10.3	apc-10	51.21	61.23	47.87	66.86	65.21	60.12	20.15	13.83	18.74	15.22	15.94	11.06
F58A4.4b	F58A4.4	pri-1	51.13	30.41	35.24	45.56	39.07	43.75	3.34	4.32	6.54	4.47	3.83	3.38
Y39G10AR.13b.2	Y39G10AR.13	icp-1	51.08	50.14	61.5	50.35	43.66	41.89	5.68	4.82	8.92	4.08	5.18	3.45
ZK632.12	ZK632.12	ZK632.12	51.07	54.51	57.78	71.01	75.5	66.77	16.88	11	13.33	11.53	13.2	8.74
C53A5.3	C53A5.3	hda-1	51.03	65.31	74.59	58.21	65.6	59.45	7.06	9.32	15.02	9.18	8.44	6.4
M04F3.4b	M04F3.4	M04F3.4	51.02	52.04	51.54	52.01	60.24	67.36	49.69	46.59	23.72	32.47	27.94	29.06
F20D1.1	F20D1.1	flwr-1	50.95	59.22	63.3	57.5	50.31	65.69	20.09	25.82	24.03	19.28	20.81	20.09
ZK381.1a.1	ZK381.1	him-3	50.92	64.02	55.53	74.77	84.6	68.73	26.91	24.14	29.47	33.73	29.74	22.64
Y39A1A.7	Y39A1A.7	lron-10	50.92	58.12	63.59	82.16	77.76	86.86	18.68	21.56	13.45	19.18	19	14.58
F57B9.10a	F57B9.10	rpn-6.1	50.89	77.49	76.92	64.62	80.43	82.69	12.06	18.04	27.72	17.2	19.14	13.04
Y43F8B.1d	Y43F8B.1	Y43F8B.1	50.85	43.69	54.01	42.23	40.09	39.88	57.27	48.75	72	46.61	56.35	42.8
Y92H12BR.2	Y92H12BR.2	Y92H12BR.2	50.8	63.89	70.95	70.11	72.87	77.94	15.95	14.77	27.57	25	25.19	20.75
F35C5.8.2	F35C5.8	clec-65	50.73	49.98	49.66	68.92	48.22	59.47	23.1	26.83	37.01	27.05	29.49	24.95
M01F1.3.1	M01F1.3	lias-1	50.67	57.56	72.83	59.2	55.67	48.33	47.35	46.93	54.38	50.76	48.9	38.62
Y111B2A.16	Y111B2A.16	taf-7.2	50.66	45.16	54.07	73.26	62.84	71.83	8.97	8.15	13.14	10.46	10.92	6.88
F18A11.1.1	F18A11.1	puf-6	50.65	59.86	62.37	52.34	45.72	44.14	3.64	6.52	8.95	5.1	5.7	3.75
B0261.4b	B0261.4	mrpl-47	50.64	45.99	49.05	49.71	53.24	54.76	16.82	15.78	21.29	15.7	17.17	13.14
Y51A2D.11.2	Y51A2D.11	ttr-26	50.56	20.54	45.49	36.57	16.28	42.9	63.96	49.15	28.21	58.63	42.92	35.52
ZK593.6b.2	ZK593.6	lgg-2	50.45	59.1	60.24	62.3	64.11	93.62	41.11	37.27	36.62	43.37	33.41	30.4
T24H7.4.2	T24H7.4	blos-4	50.39	56	54.53	72.15	67.68	105.22	10.69	5.33	3.41	7.89	6.1	9.38
C01A2.4	C01A2.4	C01A2.4	50.34	56.59	52.46	74.35	79.63	76.59	25.69	19.87	19.6	31.36	26.54	13.37
T07A9.15	T07A9.15	T07A9.15	50.24	49.13	24.34	58.16	62.28	102.99	18.79	21.66	9.21	15.5	18.23	22.2
F40F8.3	F40F8.3	F40F8.3	50.2	39.14	40.09	50.5	39.93	43.52	20.83	22.23	17.98	17.25	16.21	21.33
K08E4.6	K08E4.6	tmed-1	50.13	53.34	52.66	63.84	68.73	98.67	20.82	25.89	21.3	19.74	18.74	17.59
Y25C1A.13	Y25C1A.13	Y25C1A.13	50.12	55.23	57.61	67	57.99	52.4	73.86	89.33	66.6	80.32	87.27	93.6
[truncated: 45,644 more rows]
