# Supplementary material for: tRNA-derived RNA processing in sperm transmits non-genetically inherited phenotypes to offspring in C. elegans
Source: Nat Commun. 2026 Mar 15;17:3999. doi: 10.1038/s41467-026-70029-7 (PMC13136342; doi:10.1038/s41467-026-70029-7)
Supplement: Supplementary file 4 — Supplementary Tables [file 41467_2026_70029_MOESM4_ESM.zip › Supp Table 1_seq data for Fig. 1.csv]

Supplementary Table 1. Male and Sperm 18-40 nt small RNA-seq (Figure 1)
raw counts
id	type	ce_male1	ce_male2	ce_male3	ce_male4	ce_sperm1	ce_sperm2	ce_sperm3	ce_sperm4
26S	rRNA	445945	511958	145081	180019	4257139	4323897	9267734	2591868
18S	rRNA	172858	217946	77788	80169	532122	1025692	2246020	608476
5S	rRNA	154664	196173	207901	200477	289982	348671	650513	215651
5.8S	rRNA	33106	33290	17721	22733	159603	175816	375968	102922
cel-mir-57	miRNA	1126599	1498922	1564261	1687192	323371	324022	418698	384230
cel-mir-90	miRNA	506121	759212	740945	758354	98171	121350	138847	133251
cel-mir-81	miRNA	468836	680483	814039	901176	146223	202472	287727	202618
cel-mir-82	miRNA	432094	834585	820160	948109	178252	315084	398811	282700
cel-mir-72	miRNA	430231	448375	555082	695050	64820	102216	170366	110506
cel-mir-235	miRNA	226026	350348	283536	342634	25168	38632	49337	33816
cel-mir-80	miRNA	208849	445019	390852	398561	67884	103195	125813	112063
cel-mir-237	miRNA	177628	274445	307475	303622	18663	27080	37890	29862
cel-mir-228	miRNA	175695	428991	438851	505367	58345	69343	85531	89207
cel-mir-58a	miRNA	128259	150667	185497	256233	43609	53399	75546	61659
cel-mir-45	miRNA	75409	87574	113579	121796	18345	18651	30822	23517
cel-mir-44	miRNA	73337	85921	112588	121087	18215	18284	31049	23002
cel-mir-238	miRNA	58090	110282	98306	116622	15181	27004	40383	28183
cel-mir-48	miRNA	50511	59580	69646	72135	17684	16949	26649	19775
cel-mir-2209a	miRNA	42197	61047	51016	93993	52730	63163	65273	86254
cel-mir-65	miRNA	40143	56354	66536	68849	13484	20735	37022	22563
cel-mir-64	miRNA	36617	50728	60493	57938	11373	19326	34245	20050
cel-mir-245	miRNA	32065	26786	28809	34030	5965	3400	3980	4963
cel-mir-70	miRNA	30095	32990	46549	59242	6020	8960	18734	11399
cel-mir-236	miRNA	28164	31145	35365	38680	5172	7674	12981	9079
cel-mir-229	miRNA	24495	48878	52934	52826	5431	8110	14896	8498
cel-let-7	miRNA	21138	29535	34819	33790	5858	9768	15573	9017
cel-mir-61	miRNA	20120	18139	23015	27953	11784	14869	26549	15700
cel-mir-55	miRNA	15544	23022	20000	19526	3642	4626	6397	5663
cel-lin-4	miRNA	14628	22798	20508	20397	2546	2803	3398	3421
cel-mir-59	miRNA	11082	13001	15369	18196	5045	3974	5494	5686
cel-mir-73	miRNA	10888	23507	19180	21165	3044	4237	6132	4124
cel-mir-52	miRNA	10672	24624	23204	22391	3841	4557	7139	5770
cel-mir-84	miRNA	10230	13164	16019	15717	1717	2420	3643	2443
cel-mir-86	miRNA	10082	12933	12293	13018	2207	1663	2762	2293
cel-mir-789-2	miRNA	9775	9372	7923	12819	1693	2179	3059	2230
cel-mir-239b	miRNA	9749	8762	9602	15650	2629	3284	3440	3111
cel-mir-50	miRNA	8957	11905	11657	12277	1665	2208	4162	2421
cel-mir-46	miRNA	8916	13583	13504	15094	1264	1557	1907	1984
cel-mir-54	miRNA	8900	18177	16466	17744	4376	4971	6706	5433
cel-mir-77	miRNA	8017	16147	17099	25315	3094	4856	7753	5618
cel-mir-34	miRNA	7269	8252	9325	13835	1831	1934	3107	2485
cel-mir-246	miRNA	7203	11153	15285	13295	4293	14847	24202	13375
cel-mir-2	miRNA	6852	7290	7488	8143	1633	1248	1986	1803
cel-mir-71	miRNA	5916	10416	9616	14059	2686	2895	4693	4016
cel-mir-357	miRNA	5241	5092	5003	5965	1922	1813	2652	2780
cel-mir-244	miRNA	4853	5290	6515	5466	1123	1205	2093	1426
cel-mir-87	miRNA	4752	6400	6445	7835	1196	1215	2272	1627
cel-mir-793	miRNA	4749	6071	6054	7095	1295	856	1097	1183
cel-mir-47	miRNA	4719	7537	8345	9111	1012	1286	1786	1517
cel-mir-785	miRNA	4547	5629	4340	5323	853	1174	1732	1240
cel-mir-35	miRNA	4126	8231	11091	5704	682	1641	2910	2035
cel-mir-2212	miRNA	4074	4227	4404	6003	2254	2752	4485	3240
cel-mir-243	miRNA	4018	4533	4695	6042	702	1113	2166	1208
cel-mir-66	miRNA	3793	5914	8845	10091	1157	1529	3198	1954
cel-mir-4935	miRNA	3753	1329	245	573	34	29	459	149
cel-mir-2208b	miRNA	3696	7833	3725	5001	3554	3805	4622	6251
cel-mir-56	miRNA	3644	6086	5619	5782	783	891	1222	1251
cel-mir-250	miRNA	3523	4300	2042	2717	1757	1812	3775	2773
cel-mir-248	miRNA	3023	4042	4054	6130	1110	1618	3291	1761
cel-mir-5592-2	miRNA	2935	3763	2702	3688	648	966	1974	1322
cel-mir-789-1	miRNA	2880	2805	1722	3228	969	1283	2138	1698
cel-mir-241	miRNA	2851	5785	4244	3974	934	879	839	786
cel-mir-83	miRNA	2847	7439	5386	5941	1370	2229	2238	2537
cel-mir-51	miRNA	2739	5100	4000	3669	1335	1666	1978	2095
cel-mir-239a	miRNA	2668	2767	3214	4631	786	1198	1519	1282
cel-mir-230	miRNA	2629	4220	4309	4282	307	389	637	428
cel-mir-358	miRNA	2598	4378	1758	2222	588	682	990	965
cel-mir-795	miRNA	2324	3096	2679	3635	526	367	575	376
cel-mir-39	miRNA	2285	2591	5237	2833	496	685	1752	3192
cel-mir-49	miRNA	2252	3406	1923	1938	805	950	700	1022
cel-mir-1018	miRNA	2229	2370	1846	2805	1363	2792	2697	2440
cel-mir-4937	miRNA	2124	1650	318	358	203	329	814	693
cel-mir-4806	miRNA	2089	2289	542	1368	2242	6228	7503	7800
cel-mir-242	miRNA	1972	2362	2074	2201	195	271	452	337
cel-mir-1022	miRNA	1822	1883	972	1145	296	352	899	575
cel-mir-233	miRNA	1640	2226	2311	2663	522	412	601	532
cel-mir-76	miRNA	1593	2331	1572	1472	148	139	311	170
cel-mir-74	miRNA	1535	1266	555	977	136	147	360	169
cel-mir-85	miRNA	1527	2196	3991	2127	668	1206	3066	1797
cel-mir-392	miRNA	1497	1330	1106	1614	283	318	475	473
cel-mir-252	miRNA	1448	2194	1711	1987	421	572	1032	753
cel-mir-249	miRNA	1415	2519	1698	2418	617	288	433	418
cel-mir-4930	miRNA	1397	1136	146	269	33	79	361	142
cel-mir-37	miRNA	1385	2744	2988	1739	197	377	1189	681
cel-mir-355	miRNA	1341	1763	1626	2381	423	434	860	655
cel-mir-253	miRNA	1318	2614	2503	2556	490	1024	1899	985
cel-mir-40	miRNA	1289	2934	3618	1960	303	561	1006	804
cel-mir-264	miRNA	1258	536	141	147	21	22	74	55
cel-mir-5549	miRNA	1184	497	398	800	62	26	238	100
cel-mir-794	miRNA	1170	1584	1756	1983	357	272	382	364
cel-mir-63	miRNA	1128	1511	1559	1885	448	583	1272	701
cel-mir-60	miRNA	1125	2024	1952	2270	375	848	1702	933
cel-mir-265	miRNA	1116	527	76	166	31	24	122	38
cel-mir-5548	miRNA	1104	1225	133	219	46	39	185	58
cel-mir-270	miRNA	1101	296	34	63	6	9	68	30
cel-mir-4805	miRNA	1084	490	165	219	311	318	825	329
cel-mir-5592-1	miRNA	1070	1337	901	1005	86	228	520	304
cel-mir-79	miRNA	1052	1262	1369	1284	174	182	325	251
cel-mir-240	miRNA	1014	1406	1845	1185	554	821	1413	973
cel-mir-1824	miRNA	990	527	168	153	18	29	104	63
cel-mir-5550	miRNA	985	906	147	292	62	78	314	134
cel-mir-53	miRNA	962	2071	1664	1679	291	341	668	434
cel-mir-256	miRNA	937	607	131	133	17	12	142	35
cel-mir-271	miRNA	931	1191	227	383	49	49	165	200
cel-mir-38	miRNA	886	762	193	149	40	37	184	67
cel-mir-1822	miRNA	839	1157	408	544	329	725	1107	598
cel-mir-36	miRNA	821	2065	714	442	73	98	603	192
cel-mir-791	miRNA	811	1261	406	2572	83	51	156	155
cel-mir-8192	miRNA	803	833	129	318	34	14	276	93
cel-mir-784	miRNA	769	680	298	385	113	118	148	171
cel-mir-78	miRNA	697	376	51	38	16	20	90	25
cel-mir-8187	miRNA	688	975	291	546	122	68	224	139
cel-mir-1821	miRNA	655	1295	916	856	133	116	218	120
cel-mir-266	miRNA	652	1178	358	492	323	357	886	373
cel-mir-8191	miRNA	650	1134	160	222	67	84	249	201
cel-mir-8210	miRNA	650	553	175	213	28	19	98	46
cel-mir-359	miRNA	633	754	671	933	212	287	410	392
cel-mir-1828	miRNA	594	319	44	57	8	15	40	58
cel-mir-4931	miRNA	571	354	96	106	68	78	265	97
cel-mir-4934	miRNA	566	1018	115	236	36	42	214	46
cel-mir-4815	miRNA	555	614	67	126	29	33	120	67
cel-mir-1819	miRNA	538	604	198	187	55	63	179	101
cel-mir-5545	miRNA	537	1113	469	535	486	480	1181	518
cel-mir-4932	miRNA	535	615	157	242	140	105	382	159
cel-mir-1	miRNA	509	546	174	189	49	51	97	60
cel-mir-124	miRNA	491	617	271	314	66	48	106	80
cel-mir-8212	miRNA	487	518	169	317	34	47	193	62
cel-mir-4808	miRNA	486	528	119	183	368	447	961	2714
cel-mir-800	miRNA	476	458	239	280	167	140	354	179
cel-mir-8188	miRNA	476	498	60	185	40	33	113	30
cel-mir-2221	miRNA	464	237	76	44	30	41	141	63
cel-mir-799	miRNA	464	320	401	303	56	96	139	83
cel-mir-75	miRNA	456	483	377	320	86	107	367	125
cel-mir-1830	miRNA	452	581	180	329	217	210	601	176
cel-mir-232	miRNA	449	766	391	639	86	74	178	118
cel-mir-43	miRNA	446	833	246	156	62	30	321	74
cel-mir-354	miRNA	413	957	164	428	273	400	685	793
cel-mir-8189	miRNA	396	648	79	107	15	50	108	180
cel-mir-1832a	miRNA	387	390	88	102	25	23	161	43
cel-mir-2218a	miRNA	381	227	19	24	4	6	40	13
cel-mir-5553	miRNA	381	291	78	58	31	22	63	35
cel-mir-1823	miRNA	379	523	34	75	16	19	60	22
cel-mir-254	miRNA	377	505	272	286	137	60	168	64
cel-mir-8211	miRNA	377	641	118	191	63	70	253	138
cel-mir-1818	miRNA	374	493	66	140	77	55	201	81
cel-mir-41	miRNA	371	742	61	78	15	21	99	35
cel-mir-234	miRNA	367	768	393	477	65	65	129	102
cel-mir-272	miRNA	366	585	181	125	20	30	127	58
cel-mir-2208a	miRNA	363	541	266	412	229	247	374	421
cel-mir-1829c	miRNA	359	490	483	572	253	272	610	405
cel-mir-1832b	miRNA	357	895	177	140	14	27	845	93
cel-mir-269	miRNA	352	1047	271	295	197	233	475	198
cel-mir-1833	miRNA	348	252	83	97	104	90	734	126
cel-mir-8196b	miRNA	341	388	513	457	678	630	1938	749
cel-mir-4813	miRNA	330	354	263	402	47	62	91	81
cel-mir-1820	miRNA	322	406	408	344	80	84	159	101
cel-mir-231	miRNA	296	382	261	296	73	50	209	72
cel-mir-2210	miRNA	283	467	316	463	98	111	233	139
cel-mir-790	miRNA	282	391	134	161	28	16	36	39
cel-mir-1829b	miRNA	279	366	431	444	203	203	407	255
cel-mir-4933	miRNA	275	606	104	298	28	23	96	132
cel-mir-67	miRNA	274	568	202	192	48	47	143	59
cel-mir-2217a	miRNA	271	438	93	152	54	40	189	79
cel-mir-8196a	miRNA	271	504	447	387	719	612	1866	678
cel-mir-2209b	miRNA	269	235	90	105	83	92	203	176
cel-mir-5552	miRNA	256	430	162	206	111	131	354	149
cel-mir-42	miRNA	253	539	118	172	13	32	94	41
cel-mir-259	miRNA	247	380	172	194	27	34	105	53
cel-mir-2219	miRNA	246	316	49	56	13	21	113	35
cel-mir-788	miRNA	237	448	301	235	56	62	226	76
cel-mir-8200	miRNA	223	332	70	651	10	8	54	24
cel-mir-2209c	miRNA	215	242	90	147	72	104	125	174
cel-mir-356b	miRNA	210	426	259	335	49	55	75	62
cel-mir-2211	miRNA	209	485	64	105	25	6	56	36
cel-mir-1021	miRNA	198	398	49	53	20	16	64	20
cel-mir-273	miRNA	196	543	48	79	9	12	164	33
cel-lsy-6	miRNA	191	359	347	306	51	52	69	50
cel-mir-2218b	miRNA	181	207	20	36	34	40	172	65
cel-mir-8202	miRNA	174	285	56	53	25	37	140	58
cel-mir-5551	miRNA	170	421	64	112	29	23	85	39
cel-mir-8190	miRNA	170	631	131	60	17	14	77	24
cel-mir-268	miRNA	168	752	45	30	12	14	100	24
cel-mir-787	miRNA	164	393	145	190	116	72	306	111
cel-mir-2213	miRNA	156	917	68	41	12	20	101	17
cel-mir-5595	miRNA	154	271	53	90	24	25	161	39
cel-mir-798	miRNA	144	794	71	42	29	53	377	169
cel-mir-5547	miRNA	143	243	281	89	50	52	277	59
cel-mir-8195	miRNA	141	340	56	110	15	9	73	17
cel-mir-8199	miRNA	141	298	46	68	21	22	175	29
cel-mir-8194	miRNA	140	97	38	19	7	6	30	14
cel-mir-4938	miRNA	139	427	44	56	25	20	325	39
cel-mir-356a	miRNA	135	248	98	136	24	15	92	33
cel-mir-247	miRNA	134	821	62	56	22	29	91	53
cel-mir-4936	miRNA	130	261	126	86	23	40	125	65
cel-mir-360	miRNA	129	338	71	41	11	15	173	11
cel-mir-2216	miRNA	121	165	63	75	3	16	27	14
cel-mir-786	miRNA	119	221	245	130	51	96	186	106
cel-mir-267	miRNA	117	213	61	41	11	8	116	41
cel-mir-2220	miRNA	116	174	82	44	14	39	73	33
cel-mir-1817	miRNA	115	210	103	80	25	35	110	63
cel-mir-8204	miRNA	114	255	31	39	8	11	47	30
cel-mir-8209	miRNA	114	118	21	39	25	16	89	40
cel-mir-8205	miRNA	108	251	69	37	33	35	127	44
cel-mir-8197	miRNA	105	256	21	25	7	7	30	15
cel-mir-251	miRNA	103	221	49	52	6	7	23	21
cel-mir-62	miRNA	103	451	130	140	37	24	96	45
cel-mir-4814	miRNA	102	464	95	92	13	23	393	29
cel-mir-5546	miRNA	99	251	31	43	14	25	85	37
cel-mir-255	miRNA	97	310	65	89	14	31	87	34
cel-mir-4816	miRNA	97	187	159	159	42	34	102	32
cel-mir-8208	miRNA	96	292	62	53	10	12	65	40
cel-mir-792	miRNA	94	681	179	125	29	14	77	29
cel-mir-4809	miRNA	92	265	176	161	51	118	226	97
cel-mir-4923b	miRNA	91	103	17	50	19	11	37	30
cel-mir-8193	miRNA	88	339	66	85	32	33	134	23
cel-mir-1829a	miRNA	87	178	80	67	24	27	63	35
cel-mir-1020	miRNA	86	175	110	116	14	19	58	38
cel-mir-4812	miRNA	82	106	31	21	14	19	60	20
cel-mir-1019	miRNA	80	701	32	33	12	12	72	15
cel-mir-4811	miRNA	79	271	73	47	10	9	52	27
cel-mir-2217b-1	miRNA	77	183	15	31	17	12	112	9
cel-mir-797	miRNA	75	143	65	71	35	47	72	59
cel-mir-796	miRNA	73	209	15	50	0	7	36	20
cel-mir-2217b-4	miRNA	71	98	10	22	3	6	80	13
cel-mir-58b	miRNA	69	150	206	36	19	13	35	17
cel-mir-4810a	miRNA	67	63	38	78	23	62	84	67
cel-mir-2215	miRNA	63	266	32	31	9	6	31	17
cel-mir-2217b-2	miRNA	62	140	6	32	13	6	89	22
cel-mir-4923a	miRNA	60	56	19	13	10	6	22	6
cel-mir-2217b-3	miRNA	57	82	7	26	7	7	73	18
cel-mir-5593-1	miRNA	57	153	29	23	12	22	39	16
cel-mir-5593-2	miRNA	56	138	26	23	10	10	30	14
cel-mir-4925	miRNA	55	111	6	18	11	23	100	65
cel-mir-4929	miRNA	55	143	35	36	14	13	68	29
cel-mir-8207	miRNA	53	105	16	17	7	8	33	13
cel-mir-5594	miRNA	48	83	52	43	62	60	210	70
cel-mir-261	miRNA	47	151	21	28	12	6	47	14
cel-mir-8206	miRNA	39	100	12	9	4	9	44	7
cel-mir-4920	miRNA	37	24	17	12	13	9	58	10
cel-mir-8198	miRNA	36	76	33	17	36	25	117	38
cel-mir-2953	miRNA	33	764	32	26	16	9	42	13
cel-mir-8201	miRNA	33	233	39	11	5	5	68	10
cel-mir-4921	miRNA	31	78	133	12	9	5	26	6
cel-mir-4922-1	miRNA	31	57	8	10	8	7	36	17
cel-mir-8186-1	miRNA	25	88	6	14	7	1	27	4
cel-mir-8203	miRNA	25	44	12	15	7	7	22	6
cel-mir-4807	miRNA	18	119	615	29	19	40	95	47
cel-mir-4810b	miRNA	16	115	10	13	4	7	52	8
cel-mir-8186-2	miRNA	15	70	13	12	4	4	12	5
cel-mir-4924	miRNA	14	50	33	2	1	5	21	17
cel-mir-4922-2	miRNA	12	44	4	8	1	6	24	4
cel-mir-4927	miRNA	12	63	13	12	12	7	34	26
cel-mir-4926	miRNA	9	10	12	9	11	4	4	11
cel-mir-2207	miRNA	0	0	0	0	0	0	0	0
chrV_trna116_ThrAGT	tRNA	16013	21026	2558	2117	718	1279	3998	2400
chrX_trna164_GluCTC	tRNA	6843	9005	7621	8461	29079	58207	88492	30578
chrX_trna45_GluCTC	tRNA	6835	8951	7481	8400	29010	58024	89147	30714
chrX_trna117_GluCTC	tRNA	6834	8831	7567	8679	28849	58017	88718	30507
chrI_trna66_GluCTC	tRNA	6808	8977	7590	8667	29211	58459	88922	30605
chrI_trna49_GluCTC	tRNA	6806	8965	7466	8370	29091	57783	88324	30611
chrIII_trna15_GluCTC	tRNA	6761	8950	7649	8554	29400	57851	87854	30758
chrX_trna284_GluCTC	tRNA	6754	8969	7576	8477	29116	57890	88476	30946
chrX_trna163_GluCTC	tRNA	6734	9042	7749	8385	28832	58985	88412	30711
chrX_trna143_GluCTC	tRNA	6712	9034	7483	8462	29551	57550	88279	30594
chrII_trna16_GluCTC	tRNA	6701	9046	7558	8588	29083	58021	88706	30403
chrX_trna27_GluCTC	tRNA	6693	9162	7741	8629	29279	57853	89022	30284
chrI_trna33_GluCTC	tRNA	6688	9022	7629	8521	28696	58458	88525	30981
chrX_trna265_GluCTC	tRNA	6683	9035	7648	8404	28682	58150	88506	30776
chrIII_trna90_GluCTC	tRNA	6665	8827	7518	8528	29200	57951	88381	31036
chrX_trna150_GluCTC	tRNA	6648	8970	7557	8501	28875	58122	89338	30857
chrX_trna165_GluCTC	tRNA	6642	9035	7273	8573	29009	57967	88935	30707
chrI_trna32_GluCTC	tRNA	6619	9012	7640	8637	28880	58050	89105	30806
chrX_trna105_GluCTC	tRNA	6613	8924	7482	8395	29115	58275	88398	30764
chrIII_trna88_GluCTC	tRNA	6598	9179	7460	8319	28832	58105	88515	30888
chrX_trna28_GluCTC	tRNA	6549	9052	7559	8478	29007	58049	88784	30618
chrX_trna49_GluCTC	tRNA	6532	8992	7462	8418	29149	57563	87647	30489
chrIII_trna40_SerAGA	tRNA	6222	5709	3569	5478	42455	61180	108167	51295
chrIV_trna62_SerAGA	tRNA	6157	5878	3552	5426	42796	61554	108235	51445
chrX_trna173_SerCGA	tRNA	6142	5793	3373	5483	43322	60789	108768	51138
chrX_trna174_SerAGA	tRNA	6134	5765	3486	5311	43195	60504	107693	51483
chrIV_trna61_SerAGA	tRNA	6105	5712	3561	5396	42770	60679	107223	51056
chrX_trna52_SerAGA	tRNA	6074	5719	3613	5430	42816	60833	107696	51374
chrIII_trna60_SerCGA	tRNA	6073	5576	3237	5174	40767	57529	100369	48116
chrX_trna262_SerAGA	tRNA	6070	5655	3516	5481	43182	61032	107649	51369
chrX_trna73_SerAGA	tRNA	6048	5845	3584	5422	42833	61050	107165	50925
chrIII_trna31_SerAGA	tRNA	6037	5619	3629	5484	42714	61124	107553	51500
chrII_trna7_SerAGA	tRNA	6037	5740	3540	5309	42526	61027	107566	50913
chrX_trna54_SerAGA	tRNA	6032	5748	3604	5390	42549	61027	107454	51248
chrII_trna11_SerAGA	tRNA	6026	5971	3560	5291	42934	61212	107366	51096
chrIII_trna72_SerCGA	tRNA	6021	5710	3593	5443	42877	60732	108120	51120
chrX_trna98_SerAGA	tRNA	6017	5737	3495	5320	42763	61789	107456	50888
chrX_trna200_SerCGA	tRNA	5900	5385	3223	5076	40786	56896	100890	47993
chrV_trna78_GlnTTG	tRNA	5886	195	21	47	20	19	50	40
chrI_trna50_SerCGA	tRNA	5848	5451	3345	5153	40383	57003	99585	47487
chrV_trna22_MetCAT	tRNA	5589	5576	2868	4775	25210	47867	73286	36553
chrX_trna201_LeuCAG	tRNA	4861	4527	2454	3452	27034	34694	66518	27664
chrV_trna153_LeuCAG	tRNA	4796	4616	2578	3502	26611	34113	66527	27877
chrI_trna2_LeuCAG	tRNA	4776	4438	2492	3422	26794	34694	67251	27699
chrIII_trna66_GluCTC	tRNA	4426	5078	6031	6536	20596	38787	62169	22117
chrX_trna289_Undet	tRNA	4323	4612	2934	3508	4184	3509	7290	3103
chrX_trna123_SerAGA	tRNA	3890	3857	2247	3506	24427	34426	58261	29392
chrIII_trna59_SerAGA	tRNA	3813	3926	2233	3401	24081	34225	58393	29719
chrII_trna10_GlyGCC	tRNA	3304	2865	3390	3976	7828	14346	25259	13434
chrX_trna138_GluCTC	tRNA	3289	4519	1889	3107	13515	25681	44618	17497
chrII_trna70_GlyGCC	tRNA	3255	2978	3482	4018	7628	14284	25227	13405
chrI_trna23_GlyGCC	tRNA	3209	3032	3408	3979	7814	14227	25166	13591
chrX_trna19_GlyGCC	tRNA	3164	2985	3361	4137	7914	14055	25327	13544
chrX_trna247_GlyGCC	tRNA	3161	2931	3295	4053	7927	14180	25420	13402
chrIII_trna29_GlyGCC	tRNA	3159	2921	3396	4039	7865	14234	24900	13605
chrX_trna154_GlyGCC	tRNA	3148	2975	3453	4140	7939	14301	24936	13420
chrX_trna199_GlyGCC	tRNA	3128	2943	3487	4000	7706	14289	25334	13462
chrI_trna75_GlyGCC	tRNA	3121	2994	3298	4082	7812	14411	24873	13535
chrV_trna139_GlyGCC	tRNA	3109	3002	3370	4113	7855	14337	24988	13390
chrIII_trna74_GlyGCC	tRNA	3049	2862	3464	3959	7750	14177	24995	13486
chrX_trna135_SerAGA	tRNA	2839	3273	1519	2399	14691	22540	40690	18551
chrI_trna67_AsnGTT	tRNA	2754	2320	1463	2087	17035	29263	44747	27425
chrIII_trna32_SerCGA	tRNA	2726	3024	1301	2038	12289	18208	31938	16114
chrV_trna5_GlyGCC	tRNA	2300	2100	2920	3208	4306	10688	15085	8284
chrX_trna137_GluCTC	tRNA	1891	2815	889	1566	5105	8108	13749	6569
chrIII_trna75_GlyGCC	tRNA	1814	1893	2866	3247	4411	10489	14997	8371
chrII_trna58_GlyGCC	tRNA	1711	1399	655	1107	3135	3503	9505	5063
chrII_trna76_ThrGGT	tRNA	1695	2318	2057	1951	244	328	921	584
chrIII_trna89_ArgTCG	tRNA	1439	959	343	437	164	150	526	598
chrII_trna37_LeuAAG	tRNA	1294	1525	1154	1564	5782	11092	19844	9903
chrI_trna71_LeuAAG	tRNA	1277	1022	467	727	2467	4575	7937	3821
chrII_trna18_LeuTAA	tRNA	1274	987	461	732	2298	4550	8021	3890
chrI_trna51_LeuAAG	tRNA	1266	1025	504	749	2601	4694	8306	4003
chrV_trna84_GlnTTG	tRNA	1256	1376	957	857	143	200	592	536
chrII_trna72_LeuAAG	tRNA	1245	1037	470	720	2552	4686	8151	4018
chrII_trna73_LeuAAG	tRNA	1211	993	498	758	2509	4597	7978	3998
chrII_trna71_LeuAAG	tRNA	1208	1052	467	728	2517	4637	8151	3952
chrII_trna9_LeuAAG	tRNA	1189	991	460	772	2558	4774	8024	3873
chrII_trna42_LeuAAG	tRNA	1187	987	507	752	2504	4662	8102	4021
chrIII_trna30_LeuAAG	tRNA	1177	977	460	668	2141	4296	7280	3578
chrX_trna8_AspATC	tRNA	1142	1324	1136	1704	1726	1497	3074	1497
chrII_trna56_AlaAGC	tRNA	1132	1555	1028	1759	2826	9673	10163	6799
chrIV_trna56_AlaAGC	tRNA	1107	1629	1025	1905	2791	9623	10130	6847
chrX_trna204_AlaAGC	tRNA	1085	1555	993	1758	2838	9858	9924	6894
chrII_trna12_AlaAGC	tRNA	1078	1520	1034	1746	2791	9843	9945	6940
chrV_trna1_AlaAGC	tRNA	1059	1563	970	1705	2667	9451	9807	6968
chrIV_trna43_AlaAGC	tRNA	1056	1541	1031	1705	2810	9744	9876	6900
chrV_trna135_AsnGTT	tRNA	1054	842	424	844	5174	8000	14860	8769
chrII_trna22_ThrAGT	tRNA	1052	1533	944	1750	2848	9348	9716	6860
chrX_trna79_AlaAGC	tRNA	1051	1549	987	1757	2859	9664	10145	6944
chrX_trna268_AlaAGC	tRNA	1049	1586	996	1729	2878	9535	9924	6968
chrV_trna76_AsnGTT	tRNA	1041	807	457	815	5088	7936	15046	8608
chrIII_trna80_AlaAGC	tRNA	1039	1630	976	1742	2792	9717	9956	6880
chrX_trna77_AlaAGC	tRNA	1038	1610	1019	1754	2817	9726	10321	7052
chrX_trna226_AlaAGC	tRNA	1031	1541	952	1809	2971	9760	10256	6922
chrIII_trna53_AsnGTT	tRNA	1028	856	472	799	5065	7828	14840	8577
chrII_trna34_AlaAGC	tRNA	1021	1544	1054	1780	2731	9696	9965	6934
chrI_trna38_AlaAGC	tRNA	1021	1586	994	1718	2787	9685	9855	6737
chrX_trna285_AsnGTT	tRNA	1020	895	458	830	5075	8030	14941	8776
chrIV_trna26_AlaAGC	tRNA	1016	1563	996	1750	2887	9603	10069	7005
chrIV_trna44_AlaAGC	tRNA	1011	1550	1045	1670	2880	9776	10107	6919
chrX_trna76_AlaAGC	tRNA	1006	1562	961	1801	2804	9498	10085	7074
chrII_trna15_AlaAGC	tRNA	1005	1556	1006	1790	2804	9834	10217	6975
chrX_trna225_AlaAGC	tRNA	1005	1585	1035	1723	2917	9577	10123	6953
chrV_trna19_AsnGTT	tRNA	1004	870	476	813	4991	7906	15267	8496
chrV_trna70_AsnGTT	tRNA	1003	848	499	846	5044	7915	15006	8828
chrX_trna86_AsnGTT	tRNA	1003	748	467	843	4851	7860	15090	8679
chrV_trna26_AsnGTT	tRNA	998	830	466	856	5009	7953	15130	8830
chrV_trna147_AlaAGC	tRNA	995	1558	1011	1748	2878	9676	10072	7063
chrV_trna134_AsnGTT	tRNA	992	888	460	818	4992	7867	15073	8723
chrX_trna267_AsnGTT	tRNA	992	815	436	812	5009	8003	15108	8713
chrI_trna64_AsnGTT	tRNA	990	832	498	881	5152	7925	15024	8770
chrX_trna269_AlaAGC	tRNA	988	1584	1025	1756	2769	9785	9971	6933
chrV_trna150_AsnGTT	tRNA	987	851	511	809	5126	7774	14499	8917
chrX_trna47_AsnGTT	tRNA	987	812	506	840	4959	7909	14831	8768
chrV_trna27_AsnGTT	tRNA	986	812	470	774	5124	7891	15006	8912
chrX_trna59_AsnGTT	tRNA	983	840	484	839	4958	8015	14814	8942
chrII_trna62_AlaAGC	tRNA	975	1796	860	1612	2463	8206	8990	6073
chrIII_trna61_AsnGTT	tRNA	970	850	499	840	5081	7896	15161	8692
chrV_trna77_AsnGTT	tRNA	968	851	495	833	5090	7842	15121	8725
chrX_trna44_AlaAGC	tRNA	959	1682	1016	1704	2865	9642	9960	6913
chrIII_trna33_AsnGTT	tRNA	955	891	500	848	5074	8059	14995	8876
chrIV_trna16_AspGTC	tRNA	954	1114	1084	1789	3020	5097	8652	3619
chrV_trna136_AspGTC	tRNA	937	933	957	967	3386	5350	9728	3714
chrIV_trna59_AspGTC	tRNA	923	974	1030	979	3437	5534	9535	3701
chrIV_trna10_AspGTC	tRNA	914	1006	983	974	3434	5228	9584	3724
chrX_trna160_AspGTC	tRNA	911	1020	1008	945	3469	5171	9783	3625
chrV_trna29_AspGTC	tRNA	907	1012	1012	1023	3317	5329	9638	3728
chrV_trna121_SupTTA	tRNA	905	793	444	713	7958	8628	19560	10325
chrV_trna130_AspGTC	tRNA	892	946	1022	985	3458	5465	9527	3670
chrX_trna302_AspGTC	tRNA	879	984	1036	1029	3427	5279	9632	3691
chrX_trna55_AspGTC	tRNA	878	1056	1020	998	3061	5077	8839	3580
chrIV_trna84_AspGTC	tRNA	872	988	956	938	3416	5334	9477	3751
chrI_trna25_AspGTC	tRNA	868	992	1006	990	3527	5443	9347	3758
chrIV_trna5_AspGTC	tRNA	866	977	988	975	3421	5336	9383	3616
chrX_trna18_AspGTC	tRNA	865	984	980	992	3395	5507	9541	3609
chrX_trna263_AspGTC	tRNA	865	938	963	1003	3389	5292	9657	3635
chrX_trna288_AspGTC	tRNA	865	990	969	1001	3373	5429	9695	3649
chrX_trna158_AspGTC	tRNA	863	969	956	942	3402	5343	9714	3599
chrX_trna184_AspGTC	tRNA	862	965	1036	967	3350	5332	9528	3705
chrIV_trna93_AspGTC	tRNA	849	935	996	1002	3344	5472	9570	3676
chrV_trna129_AspGTC	tRNA	842	1035	1006	1008	3342	5611	9618	3704
chrX_trna157_AspGTC	tRNA	837	962	1035	973	3461	5491	9473	3521
chrX_trna51_AspGTC	tRNA	825	994	1007	954	3425	5390	9439	3634
chrX_trna53_AspGTC	tRNA	823	1001	998	932	3397	5386	9734	3709
chrIV_trna40_AspGTC	tRNA	816	1038	981	909	3350	5217	9407	3669
chrX_trna257_LeuAAG	tRNA	815	702	407	610	2423	4052	6761	3485
chrX_trna216_LeuAAG	tRNA	800	700	420	592	2407	3980	6704	3600
chrIV_trna25_LeuCAG	tRNA	799	921	381	503	1802	3864	6247	2374
chrX_trna217_LeuAAG	tRNA	799	759	399	613	2390	4087	6785	3482
chrX_trna258_LeuAAG	tRNA	764	747	385	606	2536	4108	6812	3635
chrX_trna303_LeuAAG	tRNA	761	739	398	620	2438	4086	6774	3616
chrX_trna132_LeuCAG	tRNA	757	851	377	500	1791	3749	6139	2399
chrX_trna207_ArgTCG	tRNA	745	892	592	732	3427	8637	11148	5054
chrX_trna271_LeuAAG	tRNA	741	750	410	625	2326	3999	6677	3533
chrX_trna71_LeuAAG	tRNA	736	746	410	629	2389	4124	6719	3512
chrX_trna91_IleTAT	tRNA	732	880	299	407	2296	4291	7335	4222
chrV_trna90_GlnTTG	tRNA	725	692	314	516	2877	5110	7435	5091
chrX_trna94_SerTGA	tRNA	720	819	408	704	3159	5299	9317	5248
chrX_trna97_LeuAAG	tRNA	719	717	418	606	2462	4029	6753	3515
chrX_trna239_LeuAAG	tRNA	711	764	382	644	2440	4021	6738	3669
chrII_trna24_ArgTCG	tRNA	704	900	531	774	3562	8479	11196	5245
chrV_trna97_Undet	tRNA	701	709	350	606	2468	3361	6401	3221
chrV_trna15_IleTAT	tRNA	688	788	278	439	2196	4382	7159	4202
chrV_trna170_Undet	tRNA	684	1182	449	901	473	430	975	676
chrV_trna9_IleTAT	tRNA	681	805	301	422	2299	4304	7384	4168
chrI_trna14_ArgTCG	tRNA	677	848	529	820	3396	8509	11188	5120
chrX_trna119_ArgCCT	tRNA	677	641	319	631	1308	4071	4297	3211
chrIII_trna77_ArgTCG	tRNA	669	931	535	806	3490	8457	11324	5072
chrIV_trna14_AspGTC	tRNA	657	847	961	921	2915	4797	7775	3034
chrIV_trna13_AspGTC	tRNA	648	960	953	984	3530	5797	11818	3433
chrX_trna229_MetCAT	tRNA	633	660	215	323	1721	2564	4284	2022
chrIV_trna1_MetCAT	tRNA	624	710	213	305	1678	2463	4415	1884
chrIV_trna2_ArgCCT	tRNA	624	611	356	643	1378	4050	4363	3285
chrIV_trna4_SeC_e_TCA	tRNA	622	920	352	430	1998	4196	6746	2394
chrI_trna48_MetCAT	tRNA	611	676	232	314	1589	2473	4367	1947
chrX_trna159_AspGTC	tRNA	610	747	878	802	2079	3671	5984	2352
chrI_trna29_GlyGCC	tRNA	606	882	377	550	1737	2759	5143	3058
chrII_trna44_MetCAT	tRNA	604	626	178	318	1625	2485	4337	1983
chrIV_trna6_GluTTC	tRNA	597	572	366	483	3136	4924	8803	3885
chrIII_trna13_MetCAT	tRNA	594	620	225	348	1749	2537	4286	1921
chrIII_trna76_MetCAT	tRNA	585	637	229	360	1650	2513	4372	1941
chrX_trna29_GluTTC	tRNA	585	582	337	466	3120	4781	8820	4002
chrV_trna73_SupTTA	tRNA	582	339	211	266	1622	3252	4623	3845
chrI_trna20_SerTGA	tRNA	580	802	381	579	3168	5757	8363	4672
chrI_trna35_MetCAT	tRNA	579	657	223	348	1674	2511	4435	1931
chrI_trna22_GluTTC	tRNA	576	571	352	489	3149	4949	8786	3911
chrII_trna20_GluTTC	tRNA	570	611	382	544	3108	4793	8813	3971
chrX_trna64_GluTTC	tRNA	566	612	361	475	3119	4911	8822	3915
chrIV_trna58_GluTTC	tRNA	565	557	365	502	3159	4844	8817	3947
chrIII_trna87_LeuGAG	tRNA	563	249	115	76	12	14	66	43
chrX_trna144_MetCAT	tRNA	562	608	210	359	1648	2539	4314	1917
chrX_trna205_GluTTC	tRNA	561	572	320	521	3175	4801	8816	4040
chrV_trna55_GluTTC	tRNA	556	586	367	475	3091	4887	9146	4011
chrX_trna218_GluTTC	tRNA	551	552	339	463	3246	4960	8948	3909
chrI_trna37_MetCAT	tRNA	549	644	251	306	1654	2566	4392	1925
chrIV_trna72_ProCGG	tRNA	544	520	207	348	4315	4813	8888	3276
chrX_trna56_MetCAT	tRNA	543	654	223	303	1628	2633	4263	1983
chrIV_trna41_GluTTC	tRNA	536	589	381	457	3108	4994	8810	4029
chrX_trna220_GluTTC	tRNA	531	622	378	460	3047	4885	8902	3819
chrX_trna83_GluTTC	tRNA	531	555	376	489	3113	4876	8859	3823
chrIV_trna88_GluTTC	tRNA	528	609	322	500	3066	4836	8785	3941
chrX_trna13_GluTTC	tRNA	520	555	329	481	3066	4992	8775	4059
chrX_trna290_ProCGG	tRNA	519	489	231	328	4292	4862	8787	3158
chrX_trna107_LeuCAA	tRNA	517	537	236	377	1143	3147	4249	2347
chrIV_trna12_Undet	tRNA	514	613	463	491	556	522	1329	521
chrII_trna53_TyrGTA	tRNA	513	393	242	367	1638	2637	4405	2668
chrIV_trna73_LeuCAA	tRNA	512	488	230	388	1167	3183	4361	2348
chrIV_trna82_ProCGG	tRNA	507	495	221	323	4374	4745	8949	3207
chrX_trna292_SerCGA	tRNA	503	432	273	289	2851	3739	7468	3071
chrX_trna67_GluTTC	tRNA	503	611	392	462	3033	4973	8965	3946
chrIII_trna37_LeuCAA	tRNA	501	464	210	345	1081	3054	4191	2218
chrX_trna206_LeuCAA	tRNA	491	489	208	391	1066	3083	4143	2220
chrIII_trna39_LeuCAA	tRNA	489	489	268	393	1166	3163	4221	2234
chrX_trna180_LysCTT	tRNA	476	492	577	477	1621	2585	4252	1419
chrIII_trna64_ProCGG	tRNA	475	508	205	327	4191	4869	8770	3107
chrIV_trna21_GlnCTG	tRNA	474	424	316	410	4378	9619	11736	4516
chrV_trna132_GlnCTG	tRNA	473	488	279	419	4446	9542	11902	4448
chrIII_trna27_LeuCAA	tRNA	472	511	240	368	1139	3209	4307	2230
chrX_trna255_GlnCTG	tRNA	471	447	290	462	4387	9588	11700	4374
chrX_trna88_ThrCGT	tRNA	470	368	189	397	1544	3366	4784	3160
chrV_trna161_GluTTC	tRNA	468	529	257	457	1569	2760	4993	2188
chrV_trna11_TyrGTA	tRNA	466	401	247	393	1656	2611	4306	2564
chrX_trna74_GlnCTG	tRNA	452	442	268	449	4338	9421	11760	4411
chrIV_trna71_GlnCTG	tRNA	446	448	293	387	4384	9469	11919	4533
chrV_trna21_TyrGTA	tRNA	445	342	220	403	1634	2695	4468	2576
chrX_trna114_LysCTT	tRNA	440	473	440	353	1675	2510	4221	1508
chrX_trna9_SerCGA	tRNA	434	401	267	318	2780	3835	7400	3015
chrIV_trna76_ThrTGT	tRNA	430	401	278	454	2599	5497	9040	4171
chrX_trna194_LeuCAA	tRNA	429	430	184	346	711	2515	2968	1694
chrI_trna68_LysCTT	tRNA	428	662	529	302	1714	2616	4365	1579
chrX_trna177_LysCTT	tRNA	428	441	446	282	1603	2585	4223	1461
chrII_trna66_LysCTT	tRNA	426	451	440	329	1639	2587	4190	1523
chrI_trna7_LysCTT	tRNA	426	469	441	286	1638	2605	4273	1492
chrII_trna39_ArgCCG	tRNA	425	198	43	84	114	272	395	203
chrIV_trna32_LysCTT	tRNA	419	449	473	312	1611	2578	4147	1387
chrIII_trna47_ThrCGT	tRNA	418	327	178	342	1548	3406	4868	3241
chrX_trna191_LysCTT	tRNA	416	488	445	295	1622	2541	4162	1507
chrV_trna112_ThrTGT	tRNA	415	423	274	454	2700	5475	9197	4161
chrII_trna68_LysCTT	tRNA	413	471	459	307	1671	2510	4249	1408
chrIII_trna26_LysCTT	tRNA	411	450	458	301	1625	2544	4217	1477
chrIII_trna52_ThrTGT	tRNA	410	405	233	452	2666	5441	9192	4197
chrII_trna63_LysCTT	tRNA	409	449	424	330	1646	2557	4228	1454
chrIII_trna38_LysCTT	tRNA	408	430	430	312	1611	2444	4243	1481
chrIV_trna15_AspGTC	tRNA	408	409	204	318	1531	2056	4063	1589
chrI_trna44_ThrTGT	tRNA	404	448	290	453	2769	5520	9276	4181
chrX_trna106_ThrTGT	tRNA	404	415	255	444	2653	5354	9020	4148
chrI_trna45_LysCTT	tRNA	401	437	469	281	1598	2526	4171	1415
chrX_trna209_LysCTT	tRNA	401	453	468	296	1674	2525	4233	1515
chrV_trna148_SerTGA	tRNA	400	523	223	425	2218	4212	6071	3142
chrV_trna17_GlnCTG	tRNA	400	411	219	312	3154	5963	7316	3189
chrIV_trna39_LysCTT	tRNA	399	488	465	317	1646	2628	4321	1459
chrX_trna1_GluCTC	tRNA	398	162	26	82	13	34	93	27
chrIII_trna81_LysCTT	tRNA	397	473	488	317	1568	2558	4267	1411
chrX_trna211_ThrCGT	tRNA	397	320	197	320	1581	3382	4883	3209
chrI_trna31_LysCTT	tRNA	396	447	427	285	1584	2613	4182	1429
chrIII_trna54_ThrCGT	tRNA	395	323	193	342	1556	3290	4903	3266
chrX_trna181_LysCTT	tRNA	393	447	495	322	1548	2527	4231	1414
chrIII_trna28_ThrTGT	tRNA	390	377	275	401	2647	5409	9214	4185
chrIV_trna23_LysCTT	tRNA	390	463	502	285	1726	2455	4252	1492
chrV_trna137_SerTGA	tRNA	389	501	239	424	2175	4003	6026	3141
chrX_trna115_LysCTT	tRNA	388	494	472	298	1598	2545	4197	1489
chrV_trna152_LeuCAG	tRNA	387	586	99	120	188	301	672	339
chrX_trna129_ThrCGT	tRNA	386	306	180	298	1602	3387	4770	3279
chrII_trna13_IleAAT	tRNA	385	295	159	248	982	2006	3179	1739
chrX_trna112_LysCTT	tRNA	385	429	450	288	1581	2552	4124	1447
chrX_trna237_ThrTGT	tRNA	385	381	263	418	2654	5485	9278	4109
chrX_trna4_ThrTGT	tRNA	385	405	248	419	2570	5464	9047	4205
chrI_trna52_LysCTT	tRNA	379	464	460	306	1650	2470	4265	1452
chrIII_trna4_GlyGCC	tRNA	378	93	24	31	4	3	9	28
chrI_trna53_LysCTT	tRNA	377	472	467	283	1633	2508	4085	1433
chrX_trna108_LysCTT	tRNA	377	434	466	297	1570	2511	4171	1442
chrX_trna90_ThrTGT	tRNA	372	388	265	442	2660	5517	9203	4129
chrII_trna49_LysCTT	tRNA	366	446	458	319	1581	2514	4199	1466
chrV_trna87_Undet	tRNA	362	247	71	75	330	543	872	585
chrX_trna171_SerTGA	tRNA	362	510	215	422	2169	4185	6055	3056
chrX_trna23_ProAGG	tRNA	361	674	75	114	334	497	1181	495
chrI_trna70_IleAAT	tRNA	356	298	147	262	956	2073	3128	1885
chrX_trna110_LysCTT	tRNA	355	466	441	313	1597	2534	4221	1468
chrX_trna113_LysCTT	tRNA	352	448	457	329	1613	2632	4179	1450
chrX_trna10_ArgTCG	tRNA	348	650	265	384	972	2977	3667	1994
chrX_trna230_GlnTTG	tRNA	346	400	252	365	2255	6328	7906	3486
chrII_trna55_GlnTTG	tRNA	338	440	269	402	2296	6330	7921	3537
chrX_trna130_IleAAT	tRNA	338	279	163	228	1031	2102	3144	1780
chrX_trna295_IleAAT	tRNA	335	279	160	258	949	2095	3136	1792
chrIII_trna95_IleAAT	tRNA	334	270	151	249	946	2011	3084	1742
chrII_trna38_GlnTTG	tRNA	334	400	238	394	2371	6233	7941	3511
chrX_trna95_GlnTTG	tRNA	333	380	278	362	2303	6261	7994	3582
chrX_trna145_ArgTCG	tRNA	332	468	153	283	687	1712	2598	1284
chrX_trna296_IleAAT	tRNA	332	243	131	256	1030	2168	3131	1700
chrIII_trna96_IleAAT	tRNA	331	258	136	248	975	2190	3146	1712
chrX_trna232_GlnTTG	tRNA	331	416	242	366	2220	6257	7881	3535
chrIV_trna27_GlnTTG	tRNA	330	380	234	369	2348	6202	7903	3473
chrIII_trna97_IleAAT	tRNA	328	288	157	228	986	2147	3245	1747
chrIV_trna80_TrpCCA	tRNA	328	286	170	199	205	402	652	514
chrIV_trna70_GlnTTG	tRNA	327	431	236	362	2271	6302	7956	3612
chrX_trna103_IleAAT	tRNA	327	268	155	268	964	2146	3184	1755
chrX_trna195_IleAAT	tRNA	327	281	134	217	971	2060	3212	1781
chrIV_trna69_ArgACG	tRNA	325	319	141	322	965	2161	2737	1633
chrX_trna241_TrpCCA	tRNA	325	281	155	229	188	357	623	483
chrX_trna286_IleAAT	tRNA	325	263	166	261	941	2048	3156	1868
chrII_trna14_IleAAT	tRNA	324	267	124	250	1002	2176	3105	1796
chrIV_trna38_TrpCCA	tRNA	324	275	148	250	187	399	634	500
chrV_trna164_GlnTTG	tRNA	322	426	229	359	2329	6309	7959	3513
chrX_trna60_GlnTTG	tRNA	322	403	220	360	2237	6285	8044	3553
chrX_trna233_GlnTTG	tRNA	321	384	248	350	2426	6348	8163	3516
chrX_trna231_GlnTTG	tRNA	320	378	255	381	2397	6225	7941	3611
chrIII_trna78_ArgACG	tRNA	318	291	134	307	1000	2127	2722	1692
chrX_trna212_GlnTTG	tRNA	318	438	234	372	2264	6315	7883	3599
chrIV_trna77_TrpCCA	tRNA	317	285	149	231	200	365	618	506
chrIV_trna75_GlnTTG	tRNA	315	353	257	355	2246	6219	7948	3528
chrIII_trna55_GlnTTG	tRNA	314	388	229	359	2323	6232	7904	3598
chrIV_trna92_AlaGGC	tRNA	314	581	89	91	79	141	576	301
chrX_trna96_GlnTTG	tRNA	314	397	241	362	2312	6271	8026	3556
chrIII_trna79_ArgACG	tRNA	312	322	144	348	985	2084	2770	1665
chrII_trna33_TrpCCA	tRNA	312	273	171	219	202	382	641	464
chrX_trna12_IleTAT	tRNA	310	366	193	377	358	388	696	383
chrII_trna32_IleAAT	tRNA	309	275	143	272	967	2121	3181	1838
chrIV_trna78_TrpCCA	tRNA	309	296	156	248	181	365	663	459
chrI_trna76_TrpCCA	tRNA	309	316	174	248	178	395	625	501
chrV_trna91_HisATG	tRNA	308	122	20	38	10	4	30	13
chrX_trna69_TrpCCA	tRNA	307	305	175	225	182	417	672	487
chrX_trna6_ArgTCG	tRNA	307	429	127	245	679	1660	2611	1247
chrX_trna294_IleAAT	tRNA	305	273	139	249	975	2149	3168	1681
chrII_trna61_IleAAT	tRNA	304	273	170	246	927	2128	3096	1731
chrX_trna240_TrpCCA	tRNA	304	273	149	233	178	363	632	445
chrX_trna41_TrpCCA	tRNA	303	253	142	226	200	398	617	481
chrX_trna261_IleAAT	tRNA	302	281	165	261	939	2148	3173	1774
chrIV_trna86_GluTTC	tRNA	295	343	142	192	1260	1740	3809	1482
chrV_trna140_AlaCGC	tRNA	295	424	128	187	240	530	774	471
chrX_trna3_GlnTTG	tRNA	295	424	281	386	2260	6436	7949	3524
chrX_trna280_IleAAT	tRNA	293	262	158	259	922	2120	3169	1840
chrII_trna31_IleAAT	tRNA	292	277	145	293	1005	2151	3175	1850
chrI_trna8_IleAAT	tRNA	292	292	154	295	940	2155	3098	1803
chrIV_trna17_ArgACG	tRNA	291	271	139	325	944	2114	2726	1722
chrX_trna87_GlnCTG	tRNA	289	207	118	190	702	1661	2225	1364
chrX_trna75_GlnTTG	tRNA	286	345	234	336	2195	5928	7666	3224
chrIV_trna79_ProGGG	tRNA	285	319	106	79	409	379	1067	463
chrX_trna300_ArgTCG	tRNA	285	382	161	233	723	1685	2566	1288
chrIV_trna65_ArgACG	tRNA	284	308	150	305	977	2160	2721	1690
chrX_trna125_IleAAT	tRNA	284	255	153	232	867	2163	3234	1747
chrIII_trna62_TrpCCA	tRNA	282	245	144	243	207	375	646	487
chrV_trna107_GlyACC	tRNA	281	443	63	196	56	32	437	122
chrI_trna73_ArgACG	tRNA	278	323	143	313	988	2289	2651	1726
chrV_trna13_AlaCGC	tRNA	278	220	204	277	2190	2151	5047	1850
chrV_trna158_LeuTAG	tRNA	272	220	127	205	553	968	1886	841
chrV_trna128_TyrGTA	tRNA	270	477	245	372	708	1650	2154	1177
chrX_trna85_LeuTAG	tRNA	269	220	128	199	570	984	1836	877
chrX_trna70_GlnTTG	tRNA	264	338	225	298	1878	4242	5606	2945
chrV_trna127_TyrGTA	tRNA	261	311	215	314	703	1670	2148	1178
chrX_trna198_TyrGTA	tRNA	261	351	186	315	730	1667	2066	1178
chrV_trna54_PheGAA	tRNA	259	283	145	233	723	2220	2660	1791
chrIII_trna25_TyrGTA	tRNA	255	314	207	288	696	1670	2203	1175
chrII_trna4_SerCGA	tRNA	255	288	47	35	19	19	84	55
chrX_trna301_TyrGTA	tRNA	252	282	216	335	629	1690	2085	1187
chrV_trna18_TyrGTA	tRNA	249	304	205	534	713	1751	2199	1221
chrX_trna169_TyrGTA	tRNA	249	322	189	309	705	1716	2181	1329
chrIII_trna1_TyrGTA	tRNA	245	295	193	324	722	1691	2099	1141
chrV_trna59_GlnTTG	tRNA	245	361	33	51	24	35	115	34
chrII_trna19_LeuTAG	tRNA	244	229	106	223	593	981	1763	909
chrII_trna52_PheGAA	tRNA	244	299	154	261	753	2249	2629	1822
chrI_trna5_ArgTCT	tRNA	241	275	174	287	868	2082	2715	1780
chrV_trna124_Undet	tRNA	241	169	23	54	13	4	43	17
chrX_trna167_TyrGTA	tRNA	238	284	204	342	705	1666	2118	1229
chrX_trna92_TyrGTA	tRNA	237	280	214	315	710	1693	2118	1207
chrX_trna57_ArgTCT	tRNA	234	266	159	293	875	2155	2854	1702
chrX_trna58_ArgTCT	tRNA	234	280	179	317	887	2107	2864	1683
chrI_trna36_ArgTCT	tRNA	233	178	127	193	374	1098	1466	793
chrI_trna4_ArgTCT	tRNA	233	246	152	301	886	2096	2826	1739
chrX_trna168_TyrGTA	tRNA	233	259	168	356	668	1630	2093	1231
chrI_trna6_TyrGTA	tRNA	229	326	226	361	746	1632	2061	1296
chrX_trna17_IleAAT	tRNA	229	161	96	140	717	1354	2364	1053
chrX_trna170_TyrGTA	tRNA	228	290	208	338	655	1683	2051	1195
chrIII_trna49_TyrGTA	tRNA	226	309	220	335	704	1678	2143	1136
chrII_trna41_Undet	tRNA	226	124	14	28	4	2	14	10
chrIV_trna90_Undet	tRNA	226	310	29	75	11	10	32	11
chrV_trna31_ArgACG	tRNA	226	267	46	31	14	10	51	79
chrV_trna30_GlnTTG	tRNA	222	472	65	58	29	18	72	92
chrIII_trna58_ThrAGT	tRNA	220	148	106	172	482	1285	1513	1143
chrV_trna117_ThrGGT	tRNA	218	208	356	145	15	16	65	169
chrIV_trna34_HisGTG	tRNA	217	292	137	163	202	182	472	252
chrV_trna10_ArgTCT	tRNA	217	308	177	342	944	2110	2742	1694
chrV_trna157_ThrAGT	tRNA	214	143	97	192	443	1373	1500	1141
chrX_trna100_ThrAGT	tRNA	211	161	110	192	480	1390	1471	1112
chrX_trna213_ArgTCG	tRNA	204	336	57	66	31	58	105	57
chrII_trna67_ThrAGT	tRNA	203	158	120	188	456	1321	1390	1171
chrX_trna26_IleAAT	tRNA	201	558	105	142	692	1314	2305	1007
chrV_trna169_ThrAGT	tRNA	200	170	75	163	461	1225	1424	1191
chrX_trna5_ArgTCG	tRNA	197	291	68	80	105	298	491	215
chrX_trna270_ThrAGT	tRNA	196	147	134	207	445	1281	1492	1135
chrX_trna283_ThrAGT	tRNA	196	175	122	175	446	1297	1454	1161
chrX_trna183_TrpCCA	tRNA	195	198	67	89	37	48	101	92
chrX_trna197_ThrAGT	tRNA	195	141	109	194	483	1325	1483	1223
chrV_trna114_Undet	tRNA	194	140	46	87	184	357	843	655
chrV_trna2_ThrAGT	tRNA	194	145	113	187	460	1269	1499	1119
chrV_trna81_HisATG	tRNA	194	227	42	97	68	123	350	196
chrX_trna273_AlaTGC	tRNA	194	248	128	250	304	858	1120	669
chrX_trna236_ThrCGT	tRNA	193	226	79	237	986	1684	2501	1649
chrII_trna64_ThrAGT	tRNA	192	153	108	187	482	1336	1527	1112
chrIV_trna67_AlaTGC	tRNA	191	214	131	255	310	847	1099	650
chrII_trna75_ThrGGT	tRNA	187	179	24	41	21	33	64	81
chrIV_trna60_AlaTGC	tRNA	187	220	130	254	278	840	1104	690
chrIV_trna28_AspGTC	tRNA	185	249	61	59	25	49	83	36
chrII_trna28_AlaTGC	tRNA	184	225	146	280	277	860	968	686
chrV_trna155_ThrAGT	tRNA	184	148	110	178	477	1314	1397	1140
chrX_trna99_ThrAGT	tRNA	184	169	102	202	485	1350	1466	1137
chrII_trna54_LeuTAA	tRNA	183	180	32	50	54	88	190	122
chrX_trna78_AlaTGC	tRNA	183	238	144	265	253	871	1049	718
chrX_trna16_ThrAGT	tRNA	181	161	112	162	489	1267	1419	1128
chrIV_trna54_SerTGA	tRNA	179	229	64	99	351	582	998	491
chrX_trna40_AlaTGC	tRNA	178	229	138	273	273	893	1067	700
chrIV_trna48_SerTGA	tRNA	177	264	63	83	346	597	938	536
chrX_trna46_AsnGTT	tRNA	176	156	75	126	536	888	2007	1269
chrII_trna69_ThrAGT	tRNA	173	164	114	205	413	1357	1540	1149
chrX_trna30_ThrAGT	tRNA	172	162	135	161	437	1365	1537	1198
chrV_trna75_CysGCA	tRNA	171	163	126	190	582	918	1487	842
chrX_trna126_CysGCA	tRNA	169	153	124	207	613	910	1535	809
chrIII_trna67_ThrAGT	tRNA	167	150	126	168	513	1329	1526	1137
chrI_trna30_CysGCA	tRNA	167	152	126	227	595	890	1427	813
chrX_trna62_CysGCA	tRNA	165	184	139	178	629	870	1616	855
chrV_trna57_HisATG	tRNA	164	172	51	70	18	12	49	51
chrII_trna48_AlaTGC	tRNA	163	200	123	244	267	840	1075	666
chrI_trna9_CysGCA	tRNA	162	170	115	213	577	889	1477	808
chrX_trna196_TyrGTA	tRNA	160	140	72	153	378	860	1133	675
chrX_trna246_CysGCA	tRNA	159	172	112	198	618	960	1461	855
chrII_trna35_AlaTGC	tRNA	158	238	140	251	293	893	1094	673
chrX_trna251_CysGCA	tRNA	158	162	140	216	638	867	1542	796
chrV_trna6_CysGCA	tRNA	157	128	83	133	554	807	1433	792
chrX_trna259_LeuAAG	tRNA	157	225	107	94	118	122	238	179
chrV_trna146_LysTTT	tRNA	156	180	105	169	611	988	1763	994
chrX_trna127_GlyTCC	tRNA	156	144	72	129	228	817	944	665
chrV_trna48_LeuCAA	tRNA	154	267	29	68	8	15	56	17
chrV_trna83_ProTGG	tRNA	152	153	85	55	172	318	814	516
chrX_trna253_CysGCA	tRNA	152	148	138	188	586	930	1529	853
chrX_trna63_CysGCA	tRNA	152	158	140	197	553	819	1523	839
chrV_trna14_AlaCGC	tRNA	151	136	89	141	245	471	598	317
chrV_trna24_HisGTG	tRNA	151	185	98	137	131	209	366	158
chrX_trna124_ProTGG	tRNA	151	139	66	100	587	952	1860	812
chrX_trna38_LysTTT	tRNA	151	196	118	159	514	1011	1769	993
chrIII_trna69_LysTTT	tRNA	150	192	118	144	560	1045	1681	996
chrIII_trna85_LeuGAG	tRNA	150	31	5	1	1	0	8	6
chrX_trna254_CysGCA	tRNA	150	155	157	208	610	865	1440	827
chrV_trna113_IleTAT	tRNA	149	195	50	42	216	327	781	588
chrX_trna31_LysTTT	tRNA	149	182	132	165	543	1022	1694	909
chrIII_trna41_PheGAA	tRNA	148	127	73	116	338	1098	1297	886
chrV_trna8_CysGCA	tRNA	148	177	143	185	606	935	1598	807
chrIII_trna45_ArgTCT	tRNA	147	365	70	88	43	60	165	73
chrII_trna43_LysTTT	tRNA	147	196	121	164	530	1046	1718	964
chrI_trna62_GlyTCC	tRNA	147	133	73	157	232	781	909	686
chrV_trna20_LysTTT	tRNA	147	181	131	158	571	1026	1789	940
chrII_trna59_LeuTAA	tRNA	146	136	33	62	107	174	235	160
chrV_trna12_LysTTT	tRNA	146	168	119	161	559	998	1772	1037
chrV_trna144_CysGCA	tRNA	146	162	120	198	581	918	1507	819
chrX_trna214_LeuTAA	tRNA	146	134	47	56	112	155	243	141
chrIII_trna8_GlyTCC	tRNA	145	125	89	153	256	830	864	683
chrIV_trna19_HisGTG	tRNA	145	184	92	133	137	202	382	109
chrX_trna172_ProTGG	tRNA	145	128	73	116	699	988	1934	774
chrV_trna131_LysTTT	tRNA	144	204	120	168	571	972	1757	992
chrIV_trna66_GlyTCC	tRNA	143	119	94	124	295	819	960	660
chrII_trna21_AlaTGC	tRNA	142	215	95	182	221	643	819	542
chrIV_trna20_LysTTT	tRNA	142	183	149	182	518	1000	1698	1010
chrX_trna188_LysTTT	tRNA	142	183	123	154	553	985	1756	951
chrIII_trna42_ProTGG	tRNA	141	145	79	96	669	981	1913	733
chrII_trna23_HisGTG	tRNA	141	155	76	119	265	238	618	211
chrX_trna48_GlyTCC	tRNA	141	115	82	138	248	784	926	651
chrX_trna68_GlyTCC	tRNA	141	181	87	154	244	737	903	639
chrII_trna17_LysTTT	tRNA	139	184	128	176	609	1030	1794	1001
chrIV_trna50_GlyTCC	tRNA	139	142	100	157	260	825	913	661
chrIV_trna64_HisGTG	tRNA	139	186	105	161	147	193	408	141
chrV_trna4_ProTGG	tRNA	139	130	80	102	641	929	1904	749
chrI_trna60_GlyTCC	tRNA	138	130	94	142	259	817	910	707
chrX_trna102_ProTGG	tRNA	137	127	57	104	670	912	1846	737
chrIII_trna34_GlyTCC	tRNA	136	126	98	150	242	798	929	626
chrI_trna15_GlyTCC	tRNA	136	135	87	160	232	828	913	684
chrV_trna122_Undet	tRNA	136	1277	183	46	12	23	72	27
chrV_trna94_HisATG	tRNA	136	69	11	14	8	9	18	10
chrX_trna20_GlyTCC	tRNA	136	125	90	167	225	802	932	671
chrX_trna162_PheGAA	tRNA	135	154	71	134	333	1094	1301	832
chrI_trna16_GlyTCC	tRNA	134	115	100	123	267	824	964	651
chrX_trna244_GlyTCC	tRNA	134	145	95	156	249	789	945	691
chrX_trna276_LysTTT	tRNA	134	201	119	155	588	970	1728	1003
chrX_trna297_AspATC	tRNA	134	170	38	45	44	51	92	40
chrV_trna156_LysTTT	tRNA	132	182	130	159	564	1064	1682	1000
chrX_trna133_ProTGG	tRNA	132	450	94	128	517	673	1472	616
chrX_trna166_LysTTT	tRNA	132	182	135	166	547	983	1738	1038
chrX_trna33_MetCAT	tRNA	132	154	136	196	261	343	554	357
chrX_trna80_SerTGA	tRNA	132	228	53	81	343	481	807	480
chrIII_trna68_GlyTCC	tRNA	131	141	90	159	242	815	897	647
chrI_trna13_LysTTT	tRNA	131	228	129	156	530	974	1774	984
chrI_trna61_GlyTCC	tRNA	131	137	87	146	230	830	909	659
chrII_trna50_ProTGG	tRNA	130	144	81	106	528	783	1605	686
chrIV_trna53_GlyTCC	tRNA	130	128	95	152	244	789	860	698
chrV_trna159_MetCAT	tRNA	130	167	116	192	260	334	591	348
chrX_trna61_ArgACG	tRNA	130	149	55	108	367	615	947	481
chrIII_trna63_PheGAA	tRNA	129	158	70	108	334	1053	1322	826
chrX_trna42_PheGAA	tRNA	129	173	62	106	349	1126	1277	797
chrIV_trna63_HisGTG	tRNA	128	174	117	136	162	228	363	174
chrI_trna27_GlyTCC	tRNA	128	111	87	135	250	787	893	642
chrV_trna38_ThrGGT	tRNA	128	207	453	452	10	10	49	160
chrX_trna178_GlyTCC	tRNA	128	135	88	150	252	807	910	663
chrX_trna182_ProTGG	tRNA	128	158	79	116	646	992	1926	778
chrI_trna54_GlyTCC	tRNA	127	123	86	150	253	779	934	645
chrX_trna234_GlnTTG	tRNA	127	224	87	150	605	2738	3330	1244
chrX_trna281_HisGTG	tRNA	127	176	121	131	146	227	343	157
chrX_trna149_PheGAA	tRNA	126	167	74	122	345	1094	1369	876
chrX_trna242_GlyTCC	tRNA	126	135	90	145	252	773	906	587
chrX_trna39_ProTGG	tRNA	126	116	73	123	692	965	1881	732
chrI_trna57_GlyCCC	tRNA	125	284	36	42	40	48	199	119
chrX_trna148_PheGAA	tRNA	125	159	69	104	352	1090	1332	906
chrX_trna299_GlyTCC	tRNA	125	125	90	138	242	797	895	671
chrII_trna40_HisGTG	tRNA	124	223	44	45	34	9	46	9
chrI_trna40_GlyTCC	tRNA	123	149	103	139	244	732	830	621
chrV_trna88_HisATG	tRNA	123	180	52	65	153	223	364	215
chrX_trna202_AlaCGC	tRNA	123	280	104	136	223	335	640	274
chrX_trna260_ArgTCT	tRNA	123	170	102	172	180	569	689	395
chrIII_trna65_PheGAA	tRNA	122	154	70	109	354	1109	1262	862
chrII_trna27_ProTGG	tRNA	122	143	54	114	701	952	1886	792
chrX_trna66_GlyTCC	tRNA	122	127	88	135	236	752	905	641
chrIV_trna8_TyrATA	tRNA	121	552	24	35	4	4	17	5
chrV_trna166_ProTGG	tRNA	121	145	69	86	528	718	1451	582
chrV_trna3_ProTGG	tRNA	121	138	52	104	666	992	1913	744
chrX_trna34_MetCAT	tRNA	121	156	137	201	271	334	618	353
chrX_trna84_GlyTCC	tRNA	121	135	98	149	246	824	862	647
chrIV_trna49_GlyTCC	tRNA	120	135	88	121	230	755	918	623
chrIV_trna51_GlyTCC	tRNA	120	131	99	152	255	825	911	639
chrV_trna145_ProTGG	tRNA	120	149	80	115	612	960	1956	763
chrX_trna146_PheGAA	tRNA	120	163	72	123	360	1115	1402	781
chrX_trna250_ArgACG	tRNA	120	133	70	84	332	567	851	480
chrIII_trna36_MetCAT	tRNA	119	161	130	209	248	327	544	317
chrIII_trna46_PheGAA	tRNA	119	144	79	109	347	1101	1299	800
chrIII_trna91_SerCGA	tRNA	119	79	12	43	30	83	166	166
chrII_trna8_Undet	tRNA	119	365	23	21	5	6	29	4
chrIV_trna74_LysCTT	tRNA	119	121	80	130	122	83	248	113
chrV_trna110_SerCGA	tRNA	119	249	47	46	25	24	59	20
chrV_trna51_ThrGGT	tRNA	119	167	12	21	6	11	157	20
chrX_trna22_ProTGG	tRNA	119	130	62	119	667	973	1826	755
chrX_trna266_GlyTCC	tRNA	119	157	101	154	226	778	932	630
chrX_trna179_ArgTCT	tRNA	118	159	83	164	207	640	667	442
chrV_trna69_ProGGG	tRNA	117	129	17	20	20	14	65	24
chrX_trna208_LysCTT	tRNA	117	166	87	125	104	70	208	105
chrX_trna245_GlyTCC	tRNA	117	136	85	158	252	816	943	622
chrX_trna249_ArgACG	tRNA	117	127	60	87	336	596	891	515
chrX_trna278_PheGAA	tRNA	117	91	59	84	202	494	647	413
chrIV_trna22_LysCTT	tRNA	116	142	88	140	119	92	214	112
chrIV_trna35_ProTGG	tRNA	116	125	68	115	647	977	1836	796
chrV_trna143_PheGAA	tRNA	115	156	63	115	333	1054	1296	837
chrV_trna168_MetCAT	tRNA	115	195	130	189	247	312	570	348
chrV_trna47_ArgTCG	tRNA	115	128	9	20	5	5	62	12
chrX_trna81_ArgACG	tRNA	115	116	60	87	354	620	789	514
chrX_trna243_GlyTCC	tRNA	114	132	103	156	237	820	893	656
chrX_trna72_ProTGG	tRNA	114	141	74	112	668	935	1937	770
chrIII_trna56_ProTGG	tRNA	113	122	81	104	694	1030	1902	742
chrIV_trna89_Undet	tRNA	113	205	38	56	69	122	199	118
chrI_trna17_GlyTCC	tRNA	113	129	94	144	241	805	908	655
chrX_trna21_MetCAT	tRNA	113	174	134	216	283	356	585	330
chrX_trna219_ArgACG	tRNA	112	120	52	88	359	639	903	471
chrX_trna222_ArgACG	tRNA	112	121	70	88	349	567	910	510
chrX_trna293_ArgCCG	tRNA	112	222	49	68	99	278	380	187
chrX_trna65_GlyTCC	tRNA	112	133	97	163	224	809	904	589
chrX_trna147_PheGAA	tRNA	111	136	95	139	366	1103	1330	826
chrX_trna275_ProTGG	tRNA	111	143	54	115	656	1028	1934	766
chrII_trna3_ProGGG	tRNA	110	86	5	9	6	0	64	7
chrI_trna12_LysCTT	tRNA	110	116	84	149	117	102	268	105
chrI_trna26_LysCTT	tRNA	110	105	93	143	110	81	259	112
chrV_trna133_LysCTT	tRNA	110	112	86	112	124	92	248	89
chrIII_trna16_ProTGG	tRNA	109	152	68	108	653	944	1867	823
chrIV_trna33_LysCTT	tRNA	109	133	77	133	124	86	217	111
chrI_trna42_GlyTCC	tRNA	109	130	90	139	232	791	920	651
chrI_trna55_LysCTT	tRNA	109	130	78	120	114	92	208	100
chrI_trna56_GlyCCC	tRNA	109	260	36	52	54	47	181	113
chrI_trna69_ValAAC	tRNA	109	172	50	46	25	22	61	18
chrV_trna141_ProTGG	tRNA	109	133	88	125	698	911	1854	775
chrV_trna163_LysCTT	tRNA	109	171	86	123	128	100	242	95
chrV_trna16_ProTGG	tRNA	109	152	85	103	656	981	1916	764
chrV_trna7_LysCTT	tRNA	109	177	92	152	119	68	249	106
chrI_trna43_GlyTCC	tRNA	108	112	96	139	237	771	926	644
chrX_trna264_ArgACG	tRNA	108	117	55	83	327	637	913	475
chrX_trna287_LysCTT	tRNA	108	138	104	138	123	97	203	106
chrX_trna252_ArgACG	tRNA	107	115	74	96	330	581	904	495
chrX_trna35_MetCAT	tRNA	107	182	157	189	249	308	572	331
chrX_trna82_ArgACG	tRNA	107	100	48	76	356	649	930	480
chrII_trna26_ProTGG	tRNA	106	152	74	126	687	1003	1924	793
chrX_trna215_ArgACG	tRNA	105	124	55	87	328	609	910	489
chrIII_trna71_LysCTT	tRNA	104	140	18	36	119	108	497	192
chrV_trna118_IleGAT	tRNA	104	156	356	415	12	10	24	137
chrX_trna104_SerGCT	tRNA	104	109	40	63	243	505	897	431
chrIII_trna70_ArgCCT	tRNA	103	207	17	25	13	21	74	20
chrIV_trna29_ProAGG	tRNA	103	127	39	42	116	201	369	182
chrV_trna92_GlnCTG	tRNA	103	235	31	31	8	9	26	7
chrX_trna136_ProTGG	tRNA	103	143	80	116	647	919	1787	784
chrI_trna74_MetCAT	tRNA	102	197	149	170	269	325	547	344
chrV_trna28_LysCTT	tRNA	102	127	79	143	118	107	228	85
chrX_trna111_LysCTT	tRNA	102	107	71	50	51	102	172	91
chrX_trna134_ProTGG	tRNA	102	138	66	100	657	951	1825	784
chrIV_trna68_LysCTT	tRNA	101	130	82	127	113	96	212	99
chrX_trna116_GlyTCC	tRNA	101	121	55	124	204	606	767	511
chrX_trna228_ProTGG	tRNA	101	134	70	92	640	971	1901	711
chrIII_trna82_ArgACG	tRNA	100	287	34	31	8	16	35	8
chrII_trna74_ThrGGT	tRNA	100	122	23	26	7	10	44	14
chrIV_trna30_LysCTT	tRNA	100	117	78	141	126	101	244	90
chrX_trna203_ProTGG	tRNA	100	220	59	93	622	909	1847	675
chrX_trna274_ArgACG	tRNA	100	123	61	91	328	578	878	443
chrI_trna24_GlyCCC	tRNA	99	299	31	41	31	42	179	128
chrX_trna192_ProTGG	tRNA	99	124	62	99	681	983	1862	725
chrX_trna155_SerGCT	tRNA	98	128	47	73	357	675	1149	586
chrX_trna15_LysCTT	tRNA	98	157	86	123	109	82	221	90
chrX_trna277_MetCAT	tRNA	98	196	150	195	242	345	595	329
chrIII_trna35_ProTGG	tRNA	96	308	41	83	240	274	784	334
chrV_trna106_Undet	tRNA	96	193	40	50	10	12	50	14
chrX_trna36_SerGCT	tRNA	96	142	40	74	363	747	1181	549
chrIII_trna57_ArgGCG	tRNA	95	154	28	45	3	2	25	14
chrX_trna238_ProTGG	tRNA	95	140	70	113	694	1011	1837	749
chrV_trna160_ThrCGT	tRNA	92	175	27	54	52	89	118	80
chrV_trna35_LeuGAG	tRNA	92	322	26	19	4	5	84	12
chrX_trna175_ProTGG	tRNA	92	110	42	72	590	764	1642	566
chrX_trna221_ArgACG	tRNA	92	135	56	114	356	600	867	506
chrV_trna126_HisATG	tRNA	89	110	26	25	4	4	16	14
chrX_trna120_HisGTG	tRNA	89	54	20	40	75	178	258	123
chrX_trna156_HisGTG	tRNA	89	68	17	30	75	186	242	135
chrX_trna7_AspATC	tRNA	89	88	72	5	4	2	11	1
chrV_trna65_Undet	tRNA	88	315	10	12	6	1	26	26
chrIII_trna73_SerGCT	tRNA	87	140	55	66	380	711	1175	561
chrX_trna291_ArgCCT	tRNA	86	211	25	33	9	14	53	22
chrX_trna50_ProAGG	tRNA	86	176	17	25	17	11	51	18
chrI_trna63_ProAGG	tRNA	85	109	29	52	122	217	358	199
chrI_trna72_ProAGG	tRNA	85	93	37	56	128	230	377	177
chrX_trna210_HisGTG	tRNA	85	51	24	33	78	177	252	124
chrX_trna24_ProAGG	tRNA	85	123	51	72	521	611	1187	529
chrIII_trna11_SerCGA	tRNA	84	80	17	22	31	70	143	169
chrIV_trna31_HisGTG	tRNA	84	187	41	23	17	14	101	50
chrIV_trna46_HisGTG	tRNA	83	55	19	35	76	169	250	125
chrX_trna25_GlyTCC	tRNA	83	127	72	80	175	428	548	342
chrI_trna11_IleTAT	tRNA	81	176	48	58	282	386	778	309
chrV_trna62_Undet	tRNA	81	77	5	8	6	5	11	9
chrX_trna298_Undet	tRNA	81	96	21	12	8	8	21	8
chrI_trna18_GlnTTG	tRNA	80	169	57	77	297	521	843	354
chrV_trna162_SerGCT	tRNA	80	126	42	77	362	699	1221	604
chrI_trna59_IleTAT	tRNA	78	173	49	64	263	383	731	312
chrV_trna41_GlyGCC	tRNA	76	83	5	16	2	6	10	6
chrI_trna41_SerGCT	tRNA	75	141	51	73	324	703	1185	596
chrV_trna82_HisATG	tRNA	75	190	36	42	63	87	263	196
chrX_trna223_ArgACG	tRNA	75	127	40	39	100	171	207	142
chrX_trna32_LysCTT	tRNA	75	53	33	53	66	52	149	58
chrX_trna43_LysCTT	tRNA	75	78	58	74	59	50	140	61
chrII_trna78_ThrTGT	tRNA	74	166	29	15	8	5	32	10
chrV_trna44_GlyGCC	tRNA	74	173	24	48	7	10	152	16
chrV_trna102_ThrGGT	tRNA	73	181	36	50	5	3	51	11
chrX_trna122_HisGTG	tRNA	73	60	23	27	96	172	270	145
chrX_trna89_LysCTT	tRNA	73	88	59	86	69	48	126	70
chrV_trna56_ValGAC	tRNA	72	63	23	27	74	92	314	210
chrX_trna11_ArgCCT	tRNA	72	128	7	21	10	5	27	8
chrX_trna224_IleTAT	tRNA	72	160	46	57	281	357	760	292
chrX_trna304_LysCTT	tRNA	72	64	29	60	58	49	163	68
chrIII_trna50_LysCTT	tRNA	71	67	37	82	51	46	105	58
chrIII_trna94_GlnTTG	tRNA	71	87	4	13	1	5	6	6
chrIV_trna42_HisGTG	tRNA	71	50	21	29	80	156	238	122
chrX_trna185_HisGTG	tRNA	71	65	19	29	80	202	238	108
chrX_trna186_HisGTG	tRNA	71	46	24	23	83	183	263	120
chrX_trna193_SerGCT	tRNA	70	136	46	80	344	699	1196	589
chrIII_trna14_ArgGCG	tRNA	69	164	18	20	2	2	33	13
chrIII_trna7_GlyGCC	tRNA	69	96	14	24	3	7	18	2
chrII_trna25_LysCTT	tRNA	69	177	28	25	16	20	40	26
chrII_trna36_AsnGTT	tRNA	69	189	25	24	7	15	28	8
chrI_trna19_IleTAT	tRNA	69	151	37	43	287	380	754	301
chrX_trna189_LysCTT	tRNA	69	59	53	54	66	47	141	63
chrX_trna37_SerGCT	tRNA	69	132	52	79	369	710	1204	569
chrIII_trna2_GlyGCC	tRNA	68	90	32	25	15	24	204	25
chrII_trna65_HisGTG	tRNA	68	57	26	24	74	172	252	109
chrV_trna45_HisATG	tRNA	68	49	13	15	3	2	20	5
chrV_trna98_HisATG	tRNA	68	147	22	33	8	8	27	18
chrX_trna187_HisGTG	tRNA	68	58	28	28	76	187	266	119
chrIV_trna81_LysCTT	tRNA	67	82	40	62	53	49	95	56
chrV_trna165_LysCTT	tRNA	67	85	55	91	63	62	156	64
chrV_trna40_GlyCCC	tRNA	67	135	13	21	6	7	181	17
chrV_trna58_HisATG	tRNA	67	116	21	24	10	3	15	9
chrX_trna256_LysCTT	tRNA	67	94	35	48	52	44	122	50
chrIV_trna52_GlyTCC	tRNA	66	131	64	62	97	359	770	357
chrII_trna47_LysCTT	tRNA	65	59	40	52	74	60	130	60
chrIV_trna83_LysCTT	tRNA	65	68	38	60	73	53	139	69
chrI_trna1_LysCTT	tRNA	65	51	43	57	57	45	120	70
chrV_trna25_ThrCGT	tRNA	65	74	26	50	25	58	113	59
chrIII_trna5_Undet	tRNA	64	70	12	15	1	1	15	11
chrV_trna33_HisGTG	tRNA	64	143	11	23	5	4	22	8
chrX_trna272_LysCTT	tRNA	64	82	54	75	51	42	122	64
chrV_trna111_GlyACC	tRNA	63	206	17	25	16	12	72	31
chrV_trna66_HisGTG	tRNA	63	143	25	27	17	16	124	49
chrII_trna79_ThrTGT	tRNA	62	109	39	41	4	2	24	14
chrX_trna121_HisGTG	tRNA	62	46	29	30	77	192	265	124
chrX_trna14_LeuTAA	tRNA	62	1000	10	4	6	2	24	7
chrIV_trna18_LysCTT	tRNA	61	69	29	39	45	36	146	51
chrI_trna3_SupCTA	tRNA	61	99	16	15	4	10	67	17
chrV_trna34_HisATG	tRNA	61	108	25	35	22	32	77	20
chrV_trna85_HisATG	tRNA	61	90	19	26	4	5	29	9
chrX_trna279_LysCTT	tRNA	60	60	41	64	57	64	149	94
chrIII_trna21_ProGGG	tRNA	59	57	5	13	9	9	24	7
chrIII_trna51_LysCTT	tRNA	59	55	37	64	46	47	126	54
chrI_trna10_LysCTT	tRNA	59	69	53	58	63	60	152	58
chrIII_trna17_HisATG	tRNA	58	110	19	18	9	19	35	23
chrIII_trna48_SerGCT	tRNA	58	58	10	26	66	207	255	127
chrI_trna21_LysCTT	tRNA	58	57	44	61	55	56	142	54
chrV_trna42_GlyGCC	tRNA	58	110	21	10	10	9	25	9
chrIII_trna18_LeuAAG	tRNA	57	180	46	40	4	3	43	8
chrII_trna29_LysCTT	tRNA	57	80	45	64	63	42	142	58
chrII_trna46_SerGCT	tRNA	57	118	30	41	7	13	26	19
chrV_trna86_ProGGG	tRNA	57	87	18	11	5	5	33	12
chrX_trna109_LysCTT	tRNA	57	78	31	19	45	30	75	37
chrX_trna118_LysCTT	tRNA	57	55	46	63	75	38	152	53
chrV_trna167_ProTGG	tRNA	56	150	29	39	76	125	272	100
chrX_trna2_LysCTT	tRNA	56	65	40	62	80	55	137	60
chrIII_trna3_GlyGCC	tRNA	55	74	16	8	1	1	21	5
chrX_trna190_GlyTCC	tRNA	55	88	17	24	6	5	13	4
chrIV_trna9_Undet	tRNA	54	178	30	50	6	7	20	6
chrI_trna28_PheGAA	tRNA	54	209	43	48	28	87	282	67
chrV_trna100_HisATG	tRNA	53	118	11	23	2	8	23	10
chrV_trna43_GlyACC	tRNA	53	55	14	4	3	11	29	12
chrI_trna58_ProTGG	tRNA	52	75	23	22	83	84	176	75
chrII_trna45_HisATG	tRNA	51	209	11	28	2	5	22	3
chrII_trna80_ThrGGT	tRNA	51	126	7	35	2	3	7	4
chrV_trna96_Undet	tRNA	51	139	70	85	14	12	48	23
chrV_trna93_HisATG	tRNA	50	93	20	9	3	7	24	10
chrIII_trna10_ArgTCG	tRNA	49	131	7	12	1	3	11	0
chrII_trna51_ProTGG	tRNA	49	144	29	71	100	191	378	133
chrV_trna99_HisATG	tRNA	49	152	42	59	7	6	78	10
chrV_trna120_SupTTA	tRNA	48	114	23	29	75	156	339	258
chrV_trna37_GlnTTG	tRNA	48	113	15	19	12	30	41	32
chrV_trna50_GlyACC	tRNA	48	143	22	10	9	4	43	16
chrV_trna60_HisATG	tRNA	48	99	27	26	5	1	26	11
chrIII_trna22_ProGGG	tRNA	47	128	29	16	3	2	6	5
chrIV_trna36_HisGTG	tRNA	47	47	21	26	53	104	169	80
chrIV_trna85_GlnTTG	tRNA	47	176	40	58	30	35	123	36
chrV_trna32_HisATG	tRNA	45	51	15	22	7	10	21	10
chrV_trna46_HisATG	tRNA	45	92	14	17	4	6	106	12
chrIII_trna6_ProTGG	tRNA	44	127	21	24	8	10	80	12
chrV_trna79_GlnTTG	tRNA	43	174	25	36	5	11	59	10
chrV_trna119_HisATG	tRNA	42	168	45	59	9	10	48	19
chrV_trna23_SerTGA	tRNA	41	167	20	25	76	87	204	81
chrV_trna39_GlyACC	tRNA	41	57	6	10	3	2	1	5
chrV_trna95_Undet	tRNA	41	165	14	17	9	8	42	11
chrX_trna131_GluTTC	tRNA	41	47	18	5	1	2	8	5
chrII_trna1_ProGGG	tRNA	40	110	5	11	4	1	82	6
chrIII_trna12_SerCGA	tRNA	39	30	5	9	4	1	8	4
chrIII_trna84_LeuGAG	tRNA	39	58	3	8	3	5	14	9
chrIII_trna19_LeuGAG	tRNA	38	319	11	8	0	4	25	11
chrV_trna36_GlnTTG	tRNA	38	91	10	14	16	29	54	25
chrV_trna61_Undet	tRNA	38	85	12	15	7	7	19	6
chrV_trna89_HisATG	tRNA	38	55	12	17	11	30	68	12
chrIII_trna92_GlnTTG	tRNA	37	112	6	18	3	0	7	0
chrII_trna57_GluTTC	tRNA	37	122	6	6	6	9	34	8
chrV_trna109_AlaGGC	tRNA	37	150	23	30	12	17	27	12
chrII_trna5_ThrGGT	tRNA	35	103	16	22	7	6	37	11
chrIV_trna47_LysTTT	tRNA	35	52	32	39	29	19	59	59
chrIV_trna55_LysTTT	tRNA	35	44	19	16	21	25	56	38
chrV_trna64_HisGTG	tRNA	35	118	41	53	13	4	42	16
chrIV_trna7_ArgTCG	tRNA	34	213	18	23	0	3	15	7
chrIV_trna91_HisATG	tRNA	34	149	24	18	5	5	15	7
chrV_trna104_ThrAGT	tRNA	33	79	14	10	3	0	12	5
chrV_trna80_GlnTTG	tRNA	33	55	16	17	11	28	46	62
chrV_trna101_ThrGGT	tRNA	30	112	12	19	0	3	143	10
chrV_trna103_ThrGGT	tRNA	30	77	7	11	2	3	20	8
chrV_trna105_ThrGGT	tRNA	30	43	9	3	4	2	32	14
chrV_trna125_LysTTT	tRNA	30	157	11	28	8	1	19	7
chrII_trna6_HisATG	tRNA	29	94	5	18	7	4	15	5
chrIV_trna87_HisGTG	tRNA	29	111	22	14	5	10	17	9
chrV_trna67_AspATC	tRNA	28	85	15	21	42	54	331	117
chrIII_trna9_ArgTCG	tRNA	27	101	10	9	5	1	9	1
chrIV_trna11_GlyTCC	tRNA	26	34	11	9	2	11	7	4
chrIII_trna24_AspGTC	tRNA	25	63	3	16	4	6	16	2
chrV_trna68_HisGTG	tRNA	24	74	12	9	48	56	142	53
chrV_trna63_Undet	tRNA	22	55	11	40	5	4	15	5
chrIII_trna83_LeuGAG	tRNA	21	65	7	21	4	0	9	4
chrV_trna49_Undet	tRNA	21	60	23	16	3	6	77	6
chrV_trna53_ProGGG	tRNA	21	45	9	11	4	2	5	7
chrV_trna123_GlnTTG	tRNA	20	107	5	15	4	1	26	1
chrIII_trna93_GlnTTG	tRNA	19	182	11	12	5	2	11	1
chrII_trna77_ThrGGT	tRNA	19	124	16	11	1	2	73	0
chrV_trna74_HisATG	tRNA	19	74	3	6	3	5	12	6
chrV_trna72_GlnTTG	tRNA	18	59	11	10	7	7	34	18
chrI_trna47_LeuAAG	tRNA	17	61	8	16	2	0	17	6
chrV_trna71_GluTTC	tRNA	17	41	9	8	15	19	33	10
chrV_trna108_GlyACC	tRNA	15	86	14	9	9	5	31	9
chrX_trna176_ProTGG	tRNA	13	38	15	20	31	39	57	46
chrII_trna2_ThrAGT	tRNA	12	59	7	10	2	8	7	1
chrIII_trna23_LeuGAG	tRNA	11	22	3	4	3	2	5	4
chrIII_trna86_LeuGAG	tRNA	10	37	4	8	5	2	12	5
chrIII_trna20_LeuGAG	tRNA	9	75	11	41	8	9	36	12
chrV_trna52_ProGGG	tRNA	9	45	7	10	3	6	14	6
chrIII_trna43_ValAAC	tRNA	0	0	0	0	0	0	0	0
chrIII_trna44_ValAAC	tRNA	0	0	0	0	0	0	0	0
chrII_trna30_ValTAC	tRNA	0	0	0	0	0	0	0	0
chrII_trna60_ValTAC	tRNA	0	0	0	0	0	0	0	0
chrIV_trna24_ValCAC	tRNA	0	0	0	0	0	0	0	0
chrIV_trna37_ValAAC	tRNA	0	0	0	0	0	0	0	0
chrIV_trna3_ValCAC	tRNA	0	0	0	0	0	0	0	0
chrIV_trna45_ValAAC	tRNA	0	0	0	0	0	0	0	0
chrIV_trna57_ValAAC	tRNA	0	0	0	0	0	0	0	0
chrI_trna34_ValAAC	tRNA	0	0	0	0	0	0	0	0
chrI_trna39_ValAAC	tRNA	0	0	0	0	0	0	0	0
chrI_trna46_ValAAC	tRNA	0	0	0	0	0	0	0	0
chrI_trna65_Undet	tRNA	0	0	0	0	0	0	0	0
chrV_trna115_Undet	tRNA	0	0	0	0	0	0	0	0
chrV_trna138_ValCAC	tRNA	0	0	0	0	0	0	0	0
chrV_trna142_ValAAC	tRNA	0	0	0	0	0	0	0	0
chrV_trna149_ValTAC	tRNA	0	0	0	0	0	0	0	0
chrV_trna151_ValCAC	tRNA	0	0	0	0	0	0	0	0
chrV_trna154_TyrGTA	tRNA	0	0	0	0	0	0	0	0
chrX_trna101_ValTAC	tRNA	0	0	0	0	0	0	0	0
chrX_trna128_ValAAC	tRNA	0	0	0	0	0	0	0	0
chrX_trna139_ValAAC	tRNA	0	0	0	0	0	0	0	0
chrX_trna140_ValAAC	tRNA	0	0	0	0	0	0	0	0
chrX_trna141_ValAAC	tRNA	0	0	0	0	0	0	0	0
chrX_trna142_ValAAC	tRNA	0	0	0	0	0	0	0	0
chrX_trna151_ValCAC	tRNA	0	0	0	0	0	0	0	0
chrX_trna152_ValAAC	tRNA	0	0	0	0	0	0	0	0
chrX_trna153_ValAAC	tRNA	0	0	0	0	0	0	0	0
chrX_trna161_ValCAC	tRNA	0	0	0	0	0	0	0	0
chrX_trna227_ValAAC	tRNA	0	0	0	0	0	0	0	0
chrX_trna235_Undet	tRNA	0	0	0	0	0	0	0	0
chrX_trna248_ValAAC	tRNA	0	0	0	0	0	0	0	0
chrX_trna282_ValTAC	tRNA	0	0	0	0	0	0	0	0
chrX_trna93_ValAAC	tRNA	0	0	0	0	0	0	0	0
piR-cel-705	piRNA	4853	4554	4579	6020	7057	6083	11794	4635
piR-cel-5666	piRNA	3729	5368	4218	6156	1942	1623	2395	1351
piR-cel-18536	piRNA	3317	3121	490	455	124	227	854	455
piR-cel-5787	piRNA	3246	5437	6012	7177	4098	4952	8010	2838
piR-cel-3302	piRNA	2953	4085	3586	4343	3884	3087	5716	2467
piR-cel-2009	piRNA	2642	13	1	3	0	1	2	1
piR-cel-11394	piRNA	2065	272	20	12	4	6	121	1
piR-cel-3215	piRNA	1977	2355	2329	2923	2902	3353	6532	2375
piR-cel-8578	piRNA	1841	1638	1647	2694	843	1144	1762	882
piR-cel-4254	piRNA	1476	1614	1152	1952	1577	1622	3291	1443
piR-cel-314	piRNA	1364	1173	1188	1744	1792	1607	2960	987
piR-cel-1621	piRNA	1331	1237	1071	1593	874	980	1711	702
piR-cel-3457	piRNA	1328	3050	3068	4783	1498	1631	3495	1677
piR-cel-4748	piRNA	1312	1322	1526	2041	6434	4685	15080	5554
piR-cel-15500	piRNA	1296	731	593	1000	7826	4562	18901	8278
piR-cel-5782	piRNA	1285	1530	1305	1934	532	658	1417	742
piR-cel-5740	piRNA	1272	1807	1895	3374	1252	1404	2608	1055
piR-cel-15741	piRNA	1089	795	125	113	117	226	740	420
piR-cel-7654	piRNA	1021	610	116	198	78	83	217	141
piR-cel-4415	piRNA	937	998	1050	1765	750	831	1661	746
piR-cel-2841	piRNA	911	583	496	618	410	605	1339	425
piR-cel-4808	piRNA	903	54	24	53	33	29	58	14
piR-cel-24494	piRNA	880	584	84	104	23	57	150	143
piR-cel-8567	piRNA	853	1010	975	1480	1133	1213	2023	778
piR-cel-29850	piRNA	843	4	7	14	1	3	3	0
piR-cel-1404	piRNA	782	878	1239	1151	367	749	1179	494
piR-cel-4314	piRNA	781	645	681	1319	586	511	1010	514
piR-cel-1175	piRNA	760	1104	618	833	757	1021	1969	595
piR-cel-4283	piRNA	728	773	722	1167	370	414	768	424
piR-cel-3085	piRNA	702	856	1004	821	354	472	1238	536
piR-cel-923	piRNA	692	1040	1176	1466	433	434	796	443
piR-cel-6904	piRNA	667	645	630	856	1431	1236	4137	1739
piR-cel-1129	piRNA	604	539	566	746	531	905	1443	475
piR-cel-26967	piRNA	585	42	10	3	2	4	18	0
piR-cel-2127	piRNA	550	587	680	839	387	408	868	388
piR-cel-1804	piRNA	533	885	502	743	490	367	1016	471
piR-cel-290	piRNA	508	917	678	912	428	423	760	389
piR-cel-27966	piRNA	491	193	115	353	68	29	79	70
piR-cel-5657	piRNA	466	364	237	342	474	690	3831	2574
piR-cel-3511	piRNA	465	499	607	598	435	532	980	346
piR-cel-762	piRNA	462	583	529	695	156	226	354	203
piR-cel-2965	piRNA	441	426	234	293	444	342	1046	457
piR-cel-13860	piRNA	437	17	2	1	0	4	6	1
piR-cel-5329	piRNA	437	627	538	636	982	779	2101	824
piR-cel-4537	piRNA	435	404	629	500	177	331	603	252
piR-cel-1143	piRNA	433	818	1224	1230	335	674	1415	520
piR-cel-1374	piRNA	431	791	650	1124	1045	1920	3005	701
piR-cel-5630	piRNA	428	521	737	703	149	282	517	276
piR-cel-3629	piRNA	410	517	473	702	738	865	4077	1731
piR-cel-3969	piRNA	397	852	799	970	659	695	1932	591
piR-cel-3547	piRNA	392	356	480	686	282	305	486	237
piR-cel-7225	piRNA	392	612	492	671	236	380	747	294
piR-cel-5416	piRNA	390	492	506	598	315	475	834	372
piR-cel-2799	piRNA	389	923	559	574	505	375	1063	467
piR-cel-5404	piRNA	386	412	394	587	276	417	608	256
piR-cel-13679	piRNA	385	472	458	664	720	606	1695	859
piR-cel-2719	piRNA	385	617	638	936	482	597	1331	531
piR-cel-6164	piRNA	385	530	485	787	455	500	1143	438
piR-cel-12673	piRNA	384	2	2	1	0	0	1	1
piR-cel-1292	piRNA	382	509	485	673	351	381	1171	444
piR-cel-27884	piRNA	381	0	2	1	0	0	2	0
piR-cel-5967	piRNA	380	317	300	490	307	366	674	240
piR-cel-1961	piRNA	371	332	116	148	172	189	497	298
piR-cel-38	piRNA	369	472	713	634	391	477	1077	438
piR-cel-15805	piRNA	365	51	9	31	23	24	98	42
piR-cel-3573	piRNA	356	404	419	503	170	148	319	151
piR-cel-19530	piRNA	354	358	57	44	21	35	100	60
piR-cel-6470	piRNA	352	284	195	238	203	245	474	289
piR-cel-1312	piRNA	349	426	395	469	850	690	1248	491
piR-cel-2161	piRNA	348	350	348	500	167	185	325	153
piR-cel-736	piRNA	346	387	354	604	766	762	1866	736
piR-cel-3708	piRNA	345	405	580	598	588	426	767	198
piR-cel-310	piRNA	344	296	238	428	125	129	261	130
piR-cel-2579	piRNA	339	452	362	541	258	380	647	218
piR-cel-29208	piRNA	339	297	77	110	1133	707	2553	1304
piR-cel-1498	piRNA	338	308	161	214	130	117	331	137
piR-cel-5732	piRNA	332	330	276	420	351	328	794	218
piR-cel-3532	piRNA	330	254	431	432	96	172	300	141
piR-cel-2388	piRNA	325	344	337	422	421	410	1699	747
piR-cel-2721	piRNA	324	450	498	647	318	416	789	275
piR-cel-5883	piRNA	316	237	212	294	299	409	562	206
piR-cel-18040	piRNA	304	249	54	42	13	26	80	56
piR-cel-4778	piRNA	303	288	301	480	432	320	1097	411
piR-cel-1764	piRNA	300	465	377	544	237	260	485	222
piR-cel-4852	piRNA	298	37	12	4	3	2	18	7
piR-cel-5081	piRNA	297	246	197	326	333	321	1273	644
piR-cel-3502	piRNA	295	313	353	427	1730	1340	5235	2317
piR-cel-1854	piRNA	289	276	329	555	201	232	454	203
piR-cel-1059	piRNA	286	238	319	440	812	662	1503	427
piR-cel-5413	piRNA	282	477	447	1013	155	159	396	154
piR-cel-2470	piRNA	280	190	107	173	162	241	1368	719
piR-cel-5151	piRNA	279	273	213	320	156	218	369	217
piR-cel-3706	piRNA	272	329	317	461	117	152	272	117
piR-cel-1850	piRNA	269	220	191	282	187	154	270	135
piR-cel-25395	piRNA	269	9	0	0	0	0	0	1
piR-cel-6420	piRNA	269	174	188	302	2404	1781	5367	2281
piR-cel-7466	piRNA	267	138	100	125	393	415	1712	1089
piR-cel-7807	piRNA	266	236	262	461	332	260	964	317
piR-cel-21516	piRNA	265	3	0	5	1	0	2	0
piR-cel-8993	piRNA	265	126	6	71	3	4	4	3
piR-cel-6931	piRNA	264	475	2	13	10	6	63	7
piR-cel-4231	piRNA	260	346	317	417	1450	1131	3351	1320
piR-cel-3506	piRNA	259	135	330	355	188	247	787	201
piR-cel-6272	piRNA	259	344	272	402	205	162	321	170
piR-cel-11379	piRNA	255	146	11	61	3	5	20	10
piR-cel-898	piRNA	254	227	62	79	1070	597	2077	942
piR-cel-2021	piRNA	251	234	206	323	157	127	281	124
piR-cel-2230	piRNA	251	188	72	98	136	233	1499	1088
piR-cel-5692	piRNA	250	284	271	288	424	441	1381	637
piR-cel-2933	piRNA	248	358	277	490	741	721	1508	488
piR-cel-2172	piRNA	247	247	197	336	1822	1334	3871	1878
piR-cel-10218	piRNA	244	351	48	23	23	56	115	73
piR-cel-3501	piRNA	241	390	361	612	412	481	1410	516
piR-cel-20741	piRNA	240	103	20	41	5	15	33	30
piR-cel-5790	piRNA	239	256	217	443	131	156	274	141
piR-cel-13680	piRNA	237	203	158	397	428	369	1366	463
piR-cel-552	piRNA	233	165	242	298	156	177	327	167
piR-cel-66	piRNA	230	311	246	265	511	459	1090	478
piR-cel-6702	piRNA	223	374	345	391	357	380	698	244
piR-cel-7853	piRNA	221	291	39	38	13	29	53	30
piR-cel-9756	piRNA	221	90	23	45	8	27	66	40
piR-cel-12054	piRNA	220	76	19	42	34	83	325	247
piR-cel-4832	piRNA	220	28	5	1	0	0	6	1
piR-cel-3621	piRNA	219	230	255	378	181	165	390	144
piR-cel-5541	piRNA	219	244	267	247	183	228	579	267
piR-cel-6411	piRNA	217	128	192	280	84	82	210	107
piR-cel-1001	piRNA	216	266	242	313	140	165	314	118
piR-cel-28753	piRNA	216	346	48	60	20	43	69	43
piR-cel-5818	piRNA	216	274	260	437	289	267	668	201
piR-cel-5366	piRNA	215	316	332	450	131	177	484	194
piR-cel-25325	piRNA	213	4	0	2	1	5	8	9
piR-cel-6256	piRNA	212	219	201	270	172	238	514	167
piR-cel-5521	piRNA	211	373	311	306	205	229	532	182
piR-cel-3223	piRNA	210	228	25	59	15	35	83	37
piR-cel-4926	piRNA	210	265	248	361	214	188	589	198
piR-cel-3779	piRNA	209	115	30	43	49	98	350	295
piR-cel-8004	piRNA	209	18	8	0	4	1	13	10
piR-cel-20708	piRNA	207	169	50	50	151	177	819	282
piR-cel-12357	piRNA	206	106	98	256	49	12	58	64
piR-cel-1860	piRNA	206	218	230	290	207	173	529	249
piR-cel-18932	piRNA	205	176	125	188	203	171	476	184
piR-cel-6767	piRNA	205	189	257	290	302	223	426	142
piR-cel-12876	piRNA	204	0	0	0	0	0	0	0
piR-cel-2117	piRNA	204	183	219	314	206	252	454	160
piR-cel-26844	piRNA	202	38	17	2	1	0	3	2
piR-cel-3010	piRNA	201	138	338	182	84	200	324	124
piR-cel-3738	piRNA	201	275	243	248	269	457	648	290
piR-cel-4322	piRNA	198	210	192	380	178	136	379	163
piR-cel-2006	piRNA	196	216	233	336	1096	828	2879	1083
piR-cel-1822	piRNA	195	130	143	206	167	184	595	342
piR-cel-4861	piRNA	195	369	487	761	259	292	771	341
piR-cel-15985	piRNA	194	129	164	230	356	305	781	362
piR-cel-14	piRNA	192	305	393	270	149	154	400	145
piR-cel-1326	piRNA	191	211	126	259	81	112	340	254
piR-cel-6538	piRNA	191	20	11	16	183	165	515	234
piR-cel-463	piRNA	190	385	50	51	33	39	83	37
piR-cel-1306	piRNA	187	212	202	282	474	402	722	266
piR-cel-5565	piRNA	187	206	128	208	102	117	205	104
piR-cel-15820	piRNA	186	290	257	373	471	477	1177	516
piR-cel-15439	piRNA	185	151	43	41	115	84	407	219
piR-cel-2712	piRNA	185	163	204	243	426	322	823	296
piR-cel-609	piRNA	184	226	512	353	140	313	582	220
piR-cel-2174	piRNA	181	179	194	219	3232	2673	8345	2872
piR-cel-1193	piRNA	179	174	13	13	17	25	95	49
piR-cel-6436	piRNA	179	216	212	280	99	109	296	86
piR-cel-3971	piRNA	178	224	163	236	557	604	2806	1376
piR-cel-4138	piRNA	177	105	107	185	138	127	227	125
piR-cel-3926	piRNA	176	333	395	181	206	373	539	177
piR-cel-5477	piRNA	176	127	131	206	56	57	90	75
piR-cel-3601	piRNA	175	135	198	182	74	153	314	101
piR-cel-17760	piRNA	172	104	24	35	7	23	123	192
piR-cel-3800	piRNA	172	262	233	241	343	566	497	314
piR-cel-5950	piRNA	171	322	219	340	154	211	468	211
piR-cel-5060	piRNA	169	8	2	0	2	1	26	0
piR-cel-5522	piRNA	169	363	125	201	71	46	363	87
piR-cel-6037	piRNA	169	102	115	134	3417	2307	7320	2980
piR-cel-4831	piRNA	165	20	7	6	42	64	201	95
piR-cel-1912	piRNA	164	163	73	133	67	99	189	141
piR-cel-1114	piRNA	163	207	235	200	102	137	280	109
piR-cel-3339	piRNA	163	124	182	220	157	150	352	142
piR-cel-3716	piRNA	163	164	174	214	156	109	375	118
piR-cel-19155	piRNA	162	127	3	6	0	0	2	2
piR-cel-1697	piRNA	161	288	221	289	389	296	1048	480
piR-cel-1088	piRNA	160	138	142	183	233	256	508	301
piR-cel-19532	piRNA	160	1	7	1	2	0	1	3
piR-cel-5198	piRNA	159	98	48	49	72	94	373	249
piR-cel-5554	piRNA	158	187	185	240	154	119	314	119
piR-cel-8877	piRNA	158	4	7	0	0	0	0	1
piR-cel-57	piRNA	157	234	230	321	186	263	405	207
piR-cel-7999	piRNA	156	188	120	156	59	65	145	76
piR-cel-5855	piRNA	155	133	134	194	102	92	221	103
piR-cel-2285	piRNA	153	61	133	227	2407	1595	5535	2219
piR-cel-5530	piRNA	151	175	111	180	981	830	1952	832
piR-cel-482	piRNA	150	184	136	237	134	169	704	366
piR-cel-5815	piRNA	150	234	153	300	232	182	514	230
piR-cel-205	piRNA	148	114	105	149	629	367	1109	323
piR-cel-2185	piRNA	143	102	3	35	3	4	18	3
piR-cel-27257	piRNA	142	2	1	0	0	0	3	1
piR-cel-5493	piRNA	142	96	183	147	108	154	314	86
piR-cel-1000	piRNA	141	138	67	109	419	363	1198	376
piR-cel-11760	piRNA	141	9	0	2	5	0	0	0
piR-cel-18348	piRNA	141	289	24	33	11	17	73	29
piR-cel-788	piRNA	141	272	186	375	53	88	155	96
piR-cel-16563	piRNA	140	156	17	33	30	40	202	155
piR-cel-9328	piRNA	140	138	88	178	58	68	127	42
piR-cel-2728	piRNA	139	209	192	154	196	200	412	106
piR-cel-5142	piRNA	138	66	43	48	91	124	925	598
piR-cel-2123	piRNA	137	92	104	151	174	124	416	114
piR-cel-4005	piRNA	137	237	208	226	96	103	207	108
piR-cel-6096	piRNA	137	91	135	129	207	170	342	131
piR-cel-15915	piRNA	136	200	143	222	194	150	358	149
piR-cel-5107	piRNA	136	224	198	231	113	103	209	145
piR-cel-29753	piRNA	135	47	17	20	9	30	52	27
piR-cel-11943	piRNA	134	8	1	0	0	1	0	0
piR-cel-163	piRNA	134	18	9	24	13	13	36	10
piR-cel-28689	piRNA	134	319	110	186	60	33	332	61
piR-cel-6219	piRNA	134	206	259	320	185	208	493	170
piR-cel-2994	piRNA	133	154	21	17	30	29	89	67
piR-cel-5141	piRNA	133	188	248	304	210	247	552	184
piR-cel-5281	piRNA	133	92	99	146	1758	1222	4836	2292
piR-cel-29806	piRNA	132	12	2	1	7	8	21	8
piR-cel-3898	piRNA	132	168	153	172	146	156	290	67
piR-cel-5823	piRNA	132	237	33	60	27	39	107	46
piR-cel-2014	piRNA	131	109	109	149	97	93	160	79
piR-cel-14524	piRNA	130	15	0	2	3	1	3	0
piR-cel-2057	piRNA	130	173	18	30	4	7	17	25
piR-cel-2245	piRNA	130	139	121	193	67	105	194	83
piR-cel-27603	piRNA	130	9	0	4	1	0	1	1
piR-cel-3079	piRNA	130	153	134	180	251	290	913	359
piR-cel-10513	piRNA	129	11	2	1	1	0	10	4
piR-cel-4829	piRNA	129	173	80	78	277	250	1113	511
piR-cel-2254	piRNA	128	80	130	185	2247	2103	6217	2238
piR-cel-5929	piRNA	128	134	99	123	391	338	968	414
piR-cel-4473	piRNA	127	74	54	79	79	95	178	77
piR-cel-92	piRNA	127	200	209	368	490	429	1221	411
piR-cel-1360	piRNA	125	82	11	15	23	38	123	40
piR-cel-5595	piRNA	125	102	26	20	8	13	43	23
piR-cel-25405	piRNA	124	29	3	4	0	0	2	24
piR-cel-3134	piRNA	124	98	70	80	31	38	88	26
piR-cel-638	piRNA	123	7	0	3	0	0	2	2
piR-cel-10047	piRNA	122	6	0	0	0	4	4	1
piR-cel-28720	piRNA	122	174	28	27	21	22	76	40
piR-cel-5649	piRNA	122	110	29	43	85	84	226	104
piR-cel-27258	piRNA	120	123	15	24	2	5	187	18
piR-cel-2864	piRNA	120	99	219	254	139	116	161	153
piR-cel-3439	piRNA	120	115	118	111	106	125	270	137
piR-cel-3709	piRNA	120	137	118	130	412	342	1599	615
piR-cel-5717	piRNA	120	148	99	129	145	167	505	220
piR-cel-14753	piRNA	119	12	4	1	0	1	3	1
piR-cel-4570	piRNA	119	167	150	86	110	136	254	96
piR-cel-7416	piRNA	119	1283	25	32	104	88	306	137
piR-cel-15508	piRNA	118	144	24	14	13	26	69	21
piR-cel-20074	piRNA	118	122	9	26	4	8	23	44
piR-cel-20236	piRNA	118	6	3	4	0	1	0	0
piR-cel-2073	piRNA	118	178	106	101	70	88	204	76
piR-cel-28539	piRNA	118	161	48	63	24	39	57	42
piR-cel-20277	piRNA	117	78	21	33	23	57	136	78
piR-cel-3527	piRNA	117	162	62	69	466	624	2408	1079
piR-cel-826	piRNA	117	162	128	125	175	247	332	258
piR-cel-2602	piRNA	116	163	183	219	95	105	161	78
piR-cel-1909	piRNA	115	149	150	147	157	146	420	164
piR-cel-5704	piRNA	115	97	89	159	82	36	140	74
piR-cel-7140	piRNA	115	103	21	25	22	50	222	96
piR-cel-9926	piRNA	115	54	52	69	50	111	288	143
piR-cel-229	piRNA	114	13	23	21	17	24	41	26
piR-cel-4809	piRNA	114	82	90	116	45	62	110	59
piR-cel-19911	piRNA	113	282	38	10	2	10	26	36
piR-cel-26103	piRNA	112	29	3	8	2	5	9	3
piR-cel-4685	piRNA	112	140	86	141	62	57	123	57
piR-cel-2059	piRNA	111	106	69	107	101	93	273	103
piR-cel-2450	piRNA	111	34	6	21	8	10	29	17
piR-cel-3661	piRNA	111	0	0	1	4	0	11	4
piR-cel-7030	piRNA	111	95	68	60	51	42	91	52
piR-cel-2555	piRNA	110	117	112	132	92	78	168	62
piR-cel-2942	piRNA	110	112	61	91	94	112	565	295
piR-cel-5048	piRNA	110	111	102	99	186	186	315	115
piR-cel-532	piRNA	110	2452	17	36	34	38	319	127
piR-cel-6507	piRNA	109	67	21	20	17	16	93	64
piR-cel-5188	piRNA	108	156	18	38	70	85	274	113
piR-cel-5812	piRNA	108	49	25	34	288	193	863	584
piR-cel-6127	piRNA	108	87	72	136	76	94	111	41
piR-cel-8515	piRNA	108	290	49	22	8	20	33	20
piR-cel-7127	piRNA	107	136	99	129	74	83	227	162
piR-cel-351	piRNA	106	199	18	20	6	17	48	14
piR-cel-10417	piRNA	105	121	72	58	383	445	2601	1109
piR-cel-20334	piRNA	105	77	8	27	2	2	11	8
piR-cel-26517	piRNA	105	68	49	52	86	159	736	328
piR-cel-3761	piRNA	105	128	132	148	404	294	979	409
piR-cel-17547	piRNA	104	9	0	0	0	0	0	0
piR-cel-5911	piRNA	104	32	12	32	9	19	31	13
piR-cel-4864	piRNA	103	107	138	128	36	84	147	57
piR-cel-5438	piRNA	103	68	180	163	60	51	145	68
piR-cel-20586	piRNA	102	66	27	15	8	9	19	22
piR-cel-3572	piRNA	102	75	69	88	45	40	117	65
piR-cel-5667	piRNA	102	104	94	133	112	78	215	60
piR-cel-9126	piRNA	102	171	6	10	1	2	9	6
piR-cel-1242	piRNA	101	128	113	126	54	120	147	89
piR-cel-15879	piRNA	100	126	103	143	69	54	190	88
piR-cel-21737	piRNA	100	116	12	4	9	16	51	14
piR-cel-10839	piRNA	99	71	65	10	2	2	35	1
piR-cel-25346	piRNA	99	20	2	0	0	2	2	0
piR-cel-6058	piRNA	99	140	78	157	2177	1407	4184	1778
piR-cel-7000	piRNA	99	69	60	95	50	38	84	29
piR-cel-1232	piRNA	98	47	97	101	49	70	101	44
piR-cel-14551	piRNA	98	49	6	17	3	6	29	19
piR-cel-2957	piRNA	98	106	60	98	259	277	955	391
piR-cel-3541	piRNA	98	111	127	209	156	89	197	61
piR-cel-3639	piRNA	98	84	54	112	62	55	129	69
piR-cel-4350	piRNA	98	90	122	132	137	221	325	91
piR-cel-4517	piRNA	98	26	3	0	3	7	11	3
piR-cel-14803	piRNA	97	30	7	5	1	1	1	0
piR-cel-2846	piRNA	97	67	72	87	35	49	94	45
piR-cel-3157	piRNA	97	119	91	135	381	291	962	321
piR-cel-3336	piRNA	97	130	179	146	66	151	277	81
piR-cel-4857	piRNA	97	141	223	158	41	64	176	55
piR-cel-8059	piRNA	97	100	126	130	162	186	514	166
piR-cel-10409	piRNA	96	128	26	53	35	69	195	172
piR-cel-13158	piRNA	96	9	5	2	0	0	5	2
piR-cel-2434	piRNA	96	70	23	25	138	134	479	175
piR-cel-4874	piRNA	96	83	90	86	155	238	906	382
piR-cel-5619	piRNA	96	114	84	155	111	152	591	260
piR-cel-6101	piRNA	96	81	43	62	94	141	234	110
piR-cel-1634	piRNA	95	87	69	134	125	99	289	93
piR-cel-1791	piRNA	95	0	2	3	1	4	5	1
piR-cel-28471	piRNA	95	118	3	3	1	1	13	3
piR-cel-318	piRNA	95	10	7	3	1	3	2	2
piR-cel-5729	piRNA	95	62	78	80	32	88	118	39
piR-cel-5792	piRNA	95	239	248	256	147	85	333	159
piR-cel-7386	piRNA	95	73	80	79	65	86	167	56
piR-cel-26308	piRNA	94	20	0	1	0	1	3	1
piR-cel-2790	piRNA	94	94	22	54	132	58	246	136
piR-cel-49	piRNA	94	41	21	47	154	148	657	398
piR-cel-6199	piRNA	94	104	88	126	57	32	71	51
piR-cel-6383	piRNA	94	66	59	114	143	125	362	138
piR-cel-7286	piRNA	94	90	71	95	108	116	234	107
piR-cel-78	piRNA	94	83	63	122	97	107	162	69
piR-cel-9379	piRNA	94	146	161	153	142	234	316	116
piR-cel-3987	piRNA	93	75	26	22	49	52	252	130
piR-cel-5602	piRNA	93	154	164	205	41	38	123	65
piR-cel-6587	piRNA	93	88	83	100	346	330	899	382
piR-cel-11110	piRNA	92	122	19	25	39	61	117	49
piR-cel-1967	piRNA	92	104	87	109	85	59	178	75
piR-cel-20355	piRNA	92	142	11	32	4	9	28	9
piR-cel-3660	piRNA	92	56	36	26	36	71	491	279
piR-cel-6465	piRNA	92	166	200	252	353	253	607	202
piR-cel-11378	piRNA	91	25	1	0	0	0	4	0
piR-cel-122	piRNA	91	68	83	154	1984	1176	3565	1778
piR-cel-75	piRNA	91	58	36	42	25	46	114	66
piR-cel-2878	piRNA	90	54	50	75	21	33	60	33
piR-cel-3378	piRNA	90	85	109	172	131	125	257	106
piR-cel-3751	piRNA	90	86	49	75	312	273	876	266
piR-cel-4922	piRNA	90	3	2	2	12	3	17	4
piR-cel-1545	piRNA	89	178	150	213	119	104	263	112
piR-cel-16344	piRNA	88	56	11	29	43	39	254	143
piR-cel-24321	piRNA	88	3	1	0	0	0	1	0
piR-cel-14253	piRNA	87	103	20	12	7	10	25	15
piR-cel-5391	piRNA	87	69	81	121	846	535	2247	792
piR-cel-5634	piRNA	87	101	86	102	214	165	415	114
piR-cel-5700	piRNA	87	95	103	102	234	199	731	245
piR-cel-960	piRNA	87	54	10	10	27	24	118	69
piR-cel-20052	piRNA	86	3	0	0	0	0	0	0
piR-cel-2147	piRNA	86	75	86	158	63	78	142	43
piR-cel-28402	piRNA	86	38	3	6	3	6	17	5
piR-cel-324	piRNA	86	84	147	78	32	37	73	52
piR-cel-5278	piRNA	86	80	83	95	251	262	1269	751
piR-cel-8305	piRNA	86	29	56	116	23	30	51	39
piR-cel-29886	piRNA	85	124	90	89	100	97	140	66
piR-cel-3863	piRNA	85	68	62	93	907	587	1792	672
piR-cel-5707	piRNA	85	130	159	204	1101	750	2750	1076
piR-cel-975	piRNA	85	113	103	111	233	284	766	410
piR-cel-1540	piRNA	84	78	89	98	66	62	169	47
piR-cel-15840	piRNA	84	77	82	73	58	63	162	79
piR-cel-22104	piRNA	84	42	5	3	0	2	0	1
piR-cel-2637	piRNA	84	159	129	92	119	106	376	123
piR-cel-27488	piRNA	84	91	12	7	3	1	22	20
piR-cel-3068	piRNA	84	61	65	59	197	254	1468	641
piR-cel-4317	piRNA	84	117	8	5	17	18	53	49
piR-cel-5174	piRNA	84	107	16	14	5	12	32	24
piR-cel-8604	piRNA	84	99	51	120	50	51	134	42
piR-cel-895	piRNA	84	84	15	23	11	26	46	23
piR-cel-1660	piRNA	83	121	93	147	198	188	530	186
piR-cel-2902	piRNA	83	83	81	103	96	133	228	75
piR-cel-4250	piRNA	83	143	142	179	214	209	602	297
piR-cel-471	piRNA	83	32	49	73	71	55	221	69
piR-cel-5962	piRNA	82	159	297	171	182	152	392	108
piR-cel-9202	piRNA	82	105	61	79	63	100	146	62
piR-cel-12482	piRNA	81	89	17	5	7	8	17	12
piR-cel-18512	piRNA	81	61	13	21	15	10	22	21
piR-cel-12300	piRNA	80	10	0	0	2	0	3	3
piR-cel-6929	piRNA	80	68	191	300	196	238	916	315
piR-cel-7347	piRNA	80	141	66	123	39	52	117	41
piR-cel-12065	piRNA	79	66	27	49	159	113	764	405
piR-cel-2055	piRNA	79	112	85	217	97	98	491	176
piR-cel-2914	piRNA	79	74	79	95	114	61	236	95
piR-cel-5155	piRNA	79	69	14	39	167	214	743	201
piR-cel-5961	piRNA	79	109	99	152	870	765	3520	1642
piR-cel-7722	piRNA	79	90	78	105	90	104	236	85
piR-cel-908	piRNA	79	84	128	110	34	66	136	55
piR-cel-10930	piRNA	78	77	69	95	830	617	1896	841
piR-cel-1436	piRNA	78	113	69	138	69	61	113	50
piR-cel-14743	piRNA	78	62	5	23	6	10	16	27
piR-cel-2295	piRNA	78	95	22	30	32	18	75	33
piR-cel-25737	piRNA	78	24	14	16	6	1	5	3
piR-cel-4730	piRNA	78	89	61	66	143	108	548	232
piR-cel-5238	piRNA	78	97	65	74	1670	1083	3749	1704
piR-cel-9975	piRNA	78	34	38	47	662	617	1558	797
piR-cel-2707	piRNA	77	81	79	140	80	61	196	82
piR-cel-6394	piRNA	77	511	91	131	52	64	167	89
piR-cel-6407	piRNA	77	120	83	69	392	375	1908	932
piR-cel-9791	piRNA	77	27	26	61	178	229	1405	578
piR-cel-2076	piRNA	76	84	66	109	690	588	1917	515
piR-cel-2516	piRNA	76	39	80	48	38	35	76	44
piR-cel-3402	piRNA	76	33	10	18	67	50	189	80
piR-cel-4000	piRNA	76	49	40	49	754	652	2664	1017
piR-cel-5983	piRNA	76	64	43	63	369	233	888	397
piR-cel-6300	piRNA	76	65	46	78	103	105	215	75
piR-cel-13573	piRNA	75	71	12	4	4	14	28	8
piR-cel-20255	piRNA	75	108	21	12	5	11	41	18
piR-cel-23714	piRNA	75	4	6	4	0	1	17	7
piR-cel-27762	piRNA	75	37	8	8	5	14	175	111
piR-cel-3963	piRNA	75	62	123	184	201	127	582	171
piR-cel-4620	piRNA	75	37	46	46	20	19	63	24
piR-cel-5624	piRNA	75	142	85	165	109	80	264	81
piR-cel-11263	piRNA	74	60	29	51	266	215	613	237
piR-cel-2340	piRNA	74	107	83	116	106	73	121	70
piR-cel-608	piRNA	74	60	60	85	42	58	79	37
piR-cel-10944	piRNA	73	37	36	59	48	52	125	46
piR-cel-25983	piRNA	73	2	0	0	1	1	6	1
piR-cel-5760	piRNA	73	69	66	50	21	51	113	27
piR-cel-5762	piRNA	73	78	77	94	237	165	568	259
piR-cel-860	piRNA	73	79	91	84	732	523	1605	698
piR-cel-14476	piRNA	72	60	54	67	1244	870	2936	1187
piR-cel-147	piRNA	72	22	33	43	738	478	2280	818
piR-cel-21119	piRNA	72	41	37	53	17	7	18	27
piR-cel-28803	piRNA	72	52	12	16	3	8	22	10
piR-cel-301	piRNA	72	19	6	3	0	5	6	1
piR-cel-3260	piRNA	72	189	222	311	133	201	540	129
piR-cel-5504	piRNA	72	34	90	46	67	115	202	36
piR-cel-6090	piRNA	72	33	63	43	28	60	90	30
piR-cel-1063	piRNA	71	149	168	233	164	112	318	114
piR-cel-151	piRNA	71	80	115	51	68	108	207	56
piR-cel-17865	piRNA	71	17	5	5	0	0	4	0
piR-cel-3893	piRNA	71	52	51	85	71	101	251	106
piR-cel-413	piRNA	71	75	90	98	159	122	501	158
piR-cel-4419	piRNA	71	4	0	0	1	1	0	0
piR-cel-5094	piRNA	71	80	19	25	12	7	98	21
piR-cel-7440	piRNA	71	127	77	117	321	382	414	232
piR-cel-1262	piRNA	70	59	62	86	28	38	65	33
piR-cel-1456	piRNA	70	27	6	11	1	5	13	7
piR-cel-15637	piRNA	70	69	81	44	2	2	7	2
piR-cel-2324	piRNA	70	85	74	66	74	99	132	74
piR-cel-28616	piRNA	70	51	13	7	33	16	75	33
piR-cel-507	piRNA	70	29	108	131	29	26	89	37
piR-cel-5368	piRNA	70	45	23	36	4	8	18	14
piR-cel-6519	piRNA	70	56	60	83	56	78	107	58
piR-cel-2337	piRNA	69	68	9	3	3	5	18	7
piR-cel-23577	piRNA	69	21	5	0	0	1	3	0
piR-cel-29295	piRNA	69	102	44	68	364	371	1802	943
piR-cel-3487	piRNA	69	108	138	108	44	94	177	65
piR-cel-5008	piRNA	69	45	63	94	86	41	135	75
piR-cel-5672	piRNA	69	47	65	90	42	52	114	64
piR-cel-8040	piRNA	69	62	78	146	101	125	254	86
piR-cel-120	piRNA	68	42	11	20	6	22	60	22
piR-cel-15459	piRNA	68	51	14	20	167	156	604	265
piR-cel-1816	piRNA	68	26	80	90	113	202	269	93
piR-cel-2601	piRNA	68	31	28	63	150	202	1320	543
piR-cel-73	piRNA	68	66	48	46	79	88	151	37
piR-cel-8103	piRNA	68	88	48	113	67	49	143	70
piR-cel-14156	piRNA	67	2	0	0	0	1	1	2
piR-cel-1454	piRNA	67	121	69	122	119	102	340	118
piR-cel-4125	piRNA	67	116	77	80	33	24	63	54
piR-cel-5430	piRNA	67	80	47	86	79	158	293	85
piR-cel-5791	piRNA	67	50	30	36	21	41	135	103
piR-cel-6444	piRNA	67	36	47	58	159	134	702	246
piR-cel-6802	piRNA	67	34	35	96	22	16	89	15
piR-cel-7241	piRNA	67	71	51	66	69	47	130	45
piR-cel-7624	piRNA	67	106	83	137	49	29	74	35
piR-cel-1238	piRNA	66	61	41	61	15	19	49	21
piR-cel-20177	piRNA	66	43	20	54	7	4	39	15
piR-cel-817	piRNA	66	110	98	108	215	258	770	397
piR-cel-1413	piRNA	65	44	25	40	130	107	459	252
piR-cel-15264	piRNA	65	11	3	0	1	0	3	0
piR-cel-18920	piRNA	65	44	12	28	13	13	21	18
piR-cel-3195	piRNA	65	84	79	120	40	29	58	39
piR-cel-3376	piRNA	65	29	51	49	288	272	848	410
piR-cel-3822	piRNA	65	70	61	96	35	34	96	78
piR-cel-6714	piRNA	65	40	41	30	375	320	835	293
piR-cel-783	piRNA	65	87	49	78	33	39	91	45
piR-cel-8572	piRNA	65	60	92	58	1	3	7	6
piR-cel-1198	piRNA	64	58	99	118	45	74	133	43
piR-cel-1437	piRNA	64	60	98	98	219	160	513	178
piR-cel-15368	piRNA	64	48	46	26	136	166	1017	596
piR-cel-18948	piRNA	64	18	8	5	0	0	2	2
piR-cel-21323	piRNA	64	24	10	10	1	0	4	0
piR-cel-22122	piRNA	64	50	1	4	1	1	4	2
piR-cel-2739	piRNA	64	81	63	92	53	40	123	61
piR-cel-3065	piRNA	64	62	50	40	142	194	816	314
piR-cel-3883	piRNA	64	80	64	56	174	161	831	469
piR-cel-4241	piRNA	64	98	117	740	32	53	101	41
piR-cel-4274	piRNA	64	10	31	26	29	25	42	23
piR-cel-6015	piRNA	64	24	17	9	12	33	83	49
piR-cel-7043	piRNA	64	11	4	7	11	16	49	19
piR-cel-7199	piRNA	64	42	36	39	186	254	1022	409
piR-cel-16019	piRNA	63	43	19	18	176	189	767	349
piR-cel-29055	piRNA	63	7	0	0	3	2	3	2
piR-cel-3539	piRNA	63	52	78	65	46	85	166	37
piR-cel-3576	piRNA	63	50	36	80	94	102	204	94
piR-cel-6325	piRNA	63	58	28	34	72	43	174	45
piR-cel-7252	piRNA	63	126	74	82	70	69	136	45
piR-cel-11443	piRNA	62	74	12	13	131	70	241	145
piR-cel-1544	piRNA	62	46	64	95	244	204	751	253
piR-cel-15584	piRNA	62	53	46	62	77	76	204	80
piR-cel-26184	piRNA	62	63	16	41	10	3	19	14
piR-cel-2947	piRNA	62	63	1	4	2	15	36	11
piR-cel-5548	piRNA	62	140	58	114	118	88	156	74
piR-cel-6637	piRNA	62	72	70	88	467	312	988	504
piR-cel-1112	piRNA	61	31	12	14	9	18	52	30
piR-cel-1906	piRNA	61	98	66	62	147	106	282	119
piR-cel-20880	piRNA	61	73	15	16	0	0	9	17
piR-cel-3559	piRNA	61	99	13	68	32	66	313	175
piR-cel-4516	piRNA	61	63	93	137	59	50	99	49
piR-cel-4658	piRNA	61	112	48	71	27	56	146	95
piR-cel-4859	piRNA	61	45	21	3	10	27	39	143
piR-cel-12060	piRNA	60	99	83	124	335	252	802	306
piR-cel-2293	piRNA	60	53	54	77	55	54	88	33
piR-cel-2300	piRNA	60	81	44	50	58	70	206	98
piR-cel-24423	piRNA	60	22	28	7	1	0	4	0
piR-cel-2599	piRNA	60	90	23	44	50	83	478	202
piR-cel-26047	piRNA	60	18	3	10	3	8	13	14
piR-cel-27662	piRNA	60	137	2	0	0	0	71	3
piR-cel-4467	piRNA	60	69	40	71	40	35	121	47
piR-cel-5591	piRNA	60	25	33	33	13	8	57	34
piR-cel-7385	piRNA	60	30	52	64	64	43	124	51
piR-cel-15918	piRNA	59	50	20	42	303	201	692	329
piR-cel-2052	piRNA	59	33	39	55	37	28	74	50
piR-cel-2187	piRNA	59	81	49	72	61	46	82	23
piR-cel-6772	piRNA	59	60	35	46	177	231	1281	525
piR-cel-6876	piRNA	59	58	36	61	108	245	1393	855
piR-cel-8014	piRNA	59	67	42	34	204	209	804	406
piR-cel-1216	piRNA	58	55	154	92	41	67	131	62
piR-cel-156	piRNA	58	8	1	3	4	0	7	1
piR-cel-21535	piRNA	58	95	1	1	0	2	57	0
piR-cel-25312	piRNA	58	12	0	11	1	3	6	2
piR-cel-2558	piRNA	58	81	23	33	30	24	127	55
piR-cel-2596	piRNA	58	62	81	78	949	609	1787	967
piR-cel-29458	piRNA	58	22	14	23	4	4	12	9
piR-cel-3504	piRNA	58	27	34	60	78	69	257	75
piR-cel-4190	piRNA	58	135	85	121	24	32	75	37
piR-cel-4561	piRNA	58	45	36	50	435	261	846	293
piR-cel-4599	piRNA	58	67	100	82	167	204	757	273
piR-cel-5324	piRNA	58	33	28	48	58	48	84	27
piR-cel-7980	piRNA	58	78	71	96	119	123	213	77
piR-cel-9600	piRNA	58	44	24	34	156	115	636	382
piR-cel-14429	piRNA	57	45	53	80	1216	867	2629	1141
piR-cel-1461	piRNA	57	46	38	48	137	224	1164	645
piR-cel-15615	piRNA	57	24	3	20	1	1	6	0
piR-cel-20392	piRNA	57	31	0	3	0	2	3	2
piR-cel-23505	piRNA	57	46	50	6	7	6	20	6
piR-cel-2553	piRNA	57	98	121	144	169	197	335	124
piR-cel-26057	piRNA	57	37	26	34	1	1	1	2
piR-cel-26481	piRNA	57	25	11	45	9	0	8	14
piR-cel-27325	piRNA	57	2	0	0	0	0	0	0
piR-cel-2998	piRNA	57	43	13	20	19	31	94	64
piR-cel-6639	piRNA	57	0	1	0	9	5	18	10
piR-cel-6726	piRNA	57	87	117	163	118	134	313	134
piR-cel-8410	piRNA	57	60	18	48	6	2	8	13
piR-cel-1684	piRNA	56	123	251	173	56	163	216	113
piR-cel-21019	piRNA	56	0	0	0	0	0	0	0
piR-cel-23731	piRNA	56	0	0	0	0	0	0	0
piR-cel-2569	piRNA	56	86	86	68	34	40	101	52
piR-cel-5568	piRNA	56	54	114	47	71	160	249	57
piR-cel-6010	piRNA	56	130	93	143	163	138	355	69
piR-cel-7318	piRNA	56	41	19	21	96	152	614	468
piR-cel-981	piRNA	56	61	40	75	48	44	105	27
piR-cel-12316	piRNA	55	66	48	99	53	35	93	31
piR-cel-17457	piRNA	55	19	10	7	1	1	5	8
piR-cel-233	piRNA	55	50	44	48	43	72	196	153
piR-cel-26121	piRNA	55	56	16	61	4	1	13	6
piR-cel-2674	piRNA	55	43	24	12	187	148	650	235
piR-cel-2806	piRNA	55	62	31	44	46	58	139	47
piR-cel-3458	piRNA	55	49	62	115	74	52	137	83
piR-cel-4789	piRNA	55	32	9	13	11	18	87	50
piR-cel-508	piRNA	55	48	28	38	159	187	1010	603
piR-cel-5588	piRNA	55	31	7	7	13	11	61	27
piR-cel-5607	piRNA	55	97	61	114	123	155	983	588
piR-cel-621	piRNA	55	69	84	56	73	81	183	45
piR-cel-6226	piRNA	55	38	39	39	65	65	209	84
piR-cel-6593	piRNA	55	6	20	8	11	17	39	16
piR-cel-7400	piRNA	55	84	51	67	81	88	265	108
piR-cel-7825	piRNA	55	20	23	28	23	36	203	144
piR-cel-9579	piRNA	55	29	6	4	0	5	6	4
piR-cel-9799	piRNA	55	50	43	56	872	545	2328	838
piR-cel-13604	piRNA	54	81	59	76	114	125	295	107
piR-cel-1432	piRNA	54	70	39	71	49	62	114	41
piR-cel-18213	piRNA	54	62	10	5	8	11	52	22
piR-cel-19307	piRNA	54	38	5	12	1	4	23	14
piR-cel-27332	piRNA	54	22	3	2	1	1	7	7
piR-cel-2760	piRNA	54	1	10	7	2	6	17	5
piR-cel-6326	piRNA	54	107	23	42	53	51	184	52
piR-cel-8334	piRNA	54	9	35	58	780	524	1832	815
piR-cel-1793	piRNA	53	50	34	51	1663	997	3276	1248
piR-cel-2617	piRNA	53	75	24	30	60	88	453	183
piR-cel-27147	piRNA	53	21	7	13	7	6	11	5
piR-cel-4974	piRNA	53	130	120	94	170	115	334	128
piR-cel-6238	piRNA	53	41	55	90	21	40	62	39
piR-cel-6426	piRNA	53	25	15	17	39	60	249	90
piR-cel-6818	piRNA	53	67	32	39	64	64	193	61
piR-cel-19344	piRNA	52	1	2	0	2	0	3	0
piR-cel-263	piRNA	52	54	3	2	28	25	51	26
piR-cel-3043	piRNA	52	90	38	56	44	55	99	32
piR-cel-3098	piRNA	52	82	12	46	383	227	1375	351
piR-cel-44	piRNA	52	23	42	52	320	224	745	340
piR-cel-454	piRNA	52	28	28	38	65	55	164	77
piR-cel-4605	piRNA	52	66	42	40	142	148	419	172
piR-cel-5399	piRNA	52	65	45	65	115	129	195	44
piR-cel-7029	piRNA	52	39	32	37	185	231	944	708
piR-cel-23475	piRNA	51	10	1	0	2	1	6	0
piR-cel-25144	piRNA	51	35	7	2	0	0	7	0
piR-cel-2724	piRNA	51	78	22	29	34	30	45	27
piR-cel-2758	piRNA	51	92	48	35	154	132	478	226
piR-cel-8024	piRNA	51	74	12	14	3	10	23	7
piR-cel-110	piRNA	50	41	59	58	14	14	36	25
piR-cel-15887	piRNA	50	76	71	69	71	87	202	100
piR-cel-25331	piRNA	50	155	16	11	2	1	18	2
piR-cel-2592	piRNA	50	79	32	56	20	17	81	53
piR-cel-3027	piRNA	50	47	26	62	18	13	32	15
piR-cel-3298	piRNA	50	32	22	57	66	46	256	149
piR-cel-4750	piRNA	50	89	96	60	47	78	152	61
piR-cel-5785	piRNA	50	103	67	60	114	104	110	60
piR-cel-5939	piRNA	50	37	15	23	14	17	68	12
piR-cel-8818	piRNA	50	41	57	61	692	575	2339	1023
piR-cel-8996	piRNA	50	125	18	45	903	610	1858	736
piR-cel-916	piRNA	50	43	45	64	1198	814	2665	1122
piR-cel-14976	piRNA	49	9	5	26	3	1	9	2
piR-cel-2420	piRNA	49	73	16	4	0	4	12	13
piR-cel-26942	piRNA	49	9	0	5	1	0	2	2
piR-cel-2834	piRNA	49	46	35	49	410	263	822	349
piR-cel-29101	piRNA	49	41	22	18	183	265	1495	644
piR-cel-4068	piRNA	49	79	59	78	61	73	96	59
piR-cel-4677	piRNA	49	38	16	9	6	8	32	10
piR-cel-5086	piRNA	49	104	69	91	54	95	232	101
piR-cel-6004	piRNA	49	53	45	84	102	77	218	72
piR-cel-6457	piRNA	49	47	32	41	106	96	367	186
piR-cel-6910	piRNA	49	74	75	93	789	823	2954	1122
piR-cel-7510	piRNA	49	53	11	33	49	48	97	48
piR-cel-9072	piRNA	49	56	17	28	24	19	56	27
piR-cel-1041	piRNA	48	86	34	84	158	151	493	188
piR-cel-1060	piRNA	48	32	36	47	39	55	131	47
piR-cel-1401	piRNA	48	140	10	18	1	6	15	4
piR-cel-15916	piRNA	48	27	1	5	6	12	25	19
piR-cel-15934	piRNA	48	8	0	0	0	0	1	0
piR-cel-21717	piRNA	48	4	11	8	0	0	2	1
piR-cel-22453	piRNA	48	16	9	19	3	1	11	16
piR-cel-23649	piRNA	48	30	31	84	14	4	15	24
piR-cel-25998	piRNA	48	44	10	13	70	45	178	195
piR-cel-2835	piRNA	48	47	54	58	752	565	1863	804
piR-cel-29991	piRNA	48	59	29	24	216	256	1295	563
piR-cel-3770	piRNA	48	56	15	30	69	42	137	76
piR-cel-4145	piRNA	48	43	30	30	25	26	50	21
piR-cel-5047	piRNA	48	46	33	39	35	23	82	37
piR-cel-5999	piRNA	48	50	52	75	47	45	54	36
piR-cel-6492	piRNA	48	41	60	75	54	45	104	36
piR-cel-7800	piRNA	48	42	25	46	369	408	1905	670
piR-cel-8839	piRNA	48	35	43	46	43	49	62	27
piR-cel-17259	piRNA	47	15	5	0	7	17	29	18
piR-cel-18500	piRNA	47	14	9	7	1	5	37	12
piR-cel-2000	piRNA	47	53	55	49	273	211	782	299
piR-cel-20040	piRNA	47	0	0	0	0	0	0	0
piR-cel-23336	piRNA	47	81	5	5	3	0	12	0
piR-cel-2392	piRNA	47	60	32	43	422	457	2007	670
piR-cel-24653	piRNA	47	110	7	6	3	5	19	11
piR-cel-3006	piRNA	47	58	36	61	234	225	861	397
piR-cel-5770	piRNA	47	50	47	79	412	367	1069	466
piR-cel-6093	piRNA	47	51	8	9	3	3	18	16
piR-cel-6141	piRNA	47	72	63	54	24	13	42	27
piR-cel-6828	piRNA	47	15	7	8	15	8	30	6
piR-cel-10928	piRNA	46	49	10	5	1	4	19	9
piR-cel-1166	piRNA	46	6	5	9	16	23	83	36
piR-cel-1476	piRNA	46	40	49	70	31	44	52	29
piR-cel-15717	piRNA	46	10	8	15	11	14	43	4
piR-cel-1832	piRNA	46	110	56	107	55	38	120	54
piR-cel-1846	piRNA	46	25	52	77	71	53	127	36
piR-cel-18816	piRNA	46	7	1	3	1	1	9	1
piR-cel-28993	piRNA	46	31	0	4	1	4	1	1
piR-cel-5426	piRNA	46	52	28	30	94	57	157	53
piR-cel-6397	piRNA	46	57	42	78	44	32	46	24
piR-cel-6666	piRNA	46	57	83	73	102	112	432	190
piR-cel-6776	piRNA	46	46	9	6	17	17	35	25
piR-cel-7056	piRNA	46	83	66	119	86	106	220	90
piR-cel-7123	piRNA	46	75	3	4	2	9	17	10
piR-cel-7734	piRNA	46	0	0	5	3	3	0	1
piR-cel-7931	piRNA	46	106	59	76	217	284	2037	957
piR-cel-794	piRNA	46	14	10	13	26	24	88	43
piR-cel-11330	piRNA	45	13	13	21	24	39	266	213
piR-cel-1256	piRNA	45	53	24	44	47	46	131	54
piR-cel-13121	piRNA	45	5	0	5	0	0	0	0
piR-cel-1343	piRNA	45	68	50	48	39	54	103	54
piR-cel-13510	piRNA	45	21	2	10	0	0	2	0
piR-cel-15940	piRNA	45	12	7	16	11	6	20	6
piR-cel-2061	piRNA	45	74	64	81	157	171	571	165
piR-cel-2105	piRNA	45	32	23	70	79	89	463	253
piR-cel-22134	piRNA	45	19	2	1	3	2	7	4
piR-cel-2224	piRNA	45	52	10	11	15	15	46	25
piR-cel-2539	piRNA	45	43	22	41	15	7	22	7
piR-cel-348	piRNA	45	41	24	33	379	235	719	335
piR-cel-4586	piRNA	45	29	11	9	9	17	23	12
piR-cel-6155	piRNA	45	115	49	92	138	131	560	201
piR-cel-617	piRNA	45	58	3	24	5	3	29	13
piR-cel-6329	piRNA	45	68	14	42	35	76	450	331
piR-cel-7788	piRNA	45	51	36	52	72	77	190	67
piR-cel-8177	piRNA	45	53	7	14	3	8	21	9
piR-cel-9473	piRNA	45	42	26	34	27	38	52	26
piR-cel-13104	piRNA	44	36	17	18	33	35	96	32
piR-cel-1870	piRNA	44	28	31	14	17	14	30	15
piR-cel-2545	piRNA	44	33	48	49	38	66	86	14
piR-cel-3221	piRNA	44	37	34	24	73	42	112	35
piR-cel-4120	piRNA	44	17	25	15	512	336	983	442
piR-cel-4589	piRNA	44	2	31	3	2	2	11	4
piR-cel-5523	piRNA	44	46	40	86	111	115	161	55
piR-cel-5527	piRNA	44	30	46	19	14	12	47	23
piR-cel-6554	piRNA	44	1	1	0	0	0	0	0
piR-cel-6594	piRNA	44	42	41	49	48	60	66	17
piR-cel-6778	piRNA	44	30	27	59	35	49	114	24
piR-cel-6935	piRNA	44	11	21	27	190	229	816	499
piR-cel-7034	piRNA	44	73	59	110	56	56	207	73
piR-cel-7887	piRNA	44	33	5	12	5	11	45	10
piR-cel-865	piRNA	44	84	19	13	37	50	269	173
piR-cel-10192	piRNA	43	20	5	4	2	2	9	7
piR-cel-10286	piRNA	43	84	1	6	11	3	17	16
piR-cel-11920	piRNA	43	40	4	4	1	1	6	2
piR-cel-17793	piRNA	43	6	0	1	0	1	0	2
piR-cel-19209	piRNA	43	2	0	2	1	0	1	0
piR-cel-24266	piRNA	43	38	56	37	22	16	57	34
piR-cel-3970	piRNA	43	71	45	47	72	49	129	47
piR-cel-4621	piRNA	43	27	26	43	13	15	31	18
piR-cel-64	piRNA	43	14	4	6	3	7	27	8
piR-cel-6496	piRNA	43	20	3	4	2	5	7	0
piR-cel-6545	piRNA	43	12	12	24	66	54	234	123
piR-cel-7903	piRNA	43	4	0	0	0	1	3	0
piR-cel-101	piRNA	42	8	7	15	3	2	16	9
piR-cel-15589	piRNA	42	13	0	2	0	1	3	0
piR-cel-15738	piRNA	42	37	28	47	70	74	198	90
piR-cel-1932	piRNA	42	56	7	10	8	32	213	130
piR-cel-20443	piRNA	42	6	0	6	2	1	1	0
piR-cel-22512	piRNA	42	17	2	7	27	13	66	30
piR-cel-23797	piRNA	42	3	0	1	1	1	2	1
piR-cel-2514	piRNA	42	49	37	43	30	28	42	29
piR-cel-26272	piRNA	42	20	7	3	1	0	2	1
piR-cel-4349	piRNA	42	28	25	32	33	54	269	214
piR-cel-4803	piRNA	42	69	40	48	808	651	1787	863
piR-cel-5288	piRNA	42	49	52	66	53	86	289	138
piR-cel-6856	piRNA	42	7	2	3	5	12	38	21
piR-cel-6913	piRNA	42	36	34	65	39	47	56	29
piR-cel-7535	piRNA	42	29	59	71	33	25	50	37
piR-cel-7968	piRNA	42	77	83	52	606	652	2536	893
piR-cel-885	piRNA	42	32	14	53	110	119	468	214
piR-cel-9267	piRNA	42	42	18	60	683	483	1558	682
piR-cel-11022	piRNA	41	3	0	0	1	0	2	0
piR-cel-17658	piRNA	41	17	10	12	20	44	212	231
piR-cel-19696	piRNA	41	7	0	0	4	2	8	2
piR-cel-21156	piRNA	41	8	2	5	0	0	6	10
piR-cel-2320	piRNA	41	28	25	34	139	159	561	224
piR-cel-309	piRNA	41	25	38	17	40	27	62	22
piR-cel-3309	piRNA	41	32	31	25	22	31	65	13
piR-cel-3587	piRNA	41	48	36	25	13	25	64	25
piR-cel-453	piRNA	41	33	31	39	93	105	490	214
piR-cel-5491	piRNA	41	33	57	29	17	44	88	15
piR-cel-5819	piRNA	41	37	28	38	21	10	87	58
piR-cel-6934	piRNA	41	45	30	59	52	43	398	265
piR-cel-7207	piRNA	41	25	4	10	2	0	14	9
piR-cel-7691	piRNA	41	44	0	1	7	4	12	12
piR-cel-18362	piRNA	40	46	16	16	3	2	4	3
piR-cel-20374	piRNA	40	24	9	2	3	1	2	3
piR-cel-21285	piRNA	40	17	3	4	0	0	2	0
piR-cel-24519	piRNA	40	37	6	7	5	13	20	9
piR-cel-26953	piRNA	40	6	0	0	0	0	0	0
piR-cel-2749	piRNA	40	58	49	86	34	57	98	35
piR-cel-2986	piRNA	40	21	24	38	44	57	145	123
piR-cel-29877	piRNA	40	35	1	1	1	2	2	0
piR-cel-29920	piRNA	40	13	1	3	0	3	11	8
piR-cel-3238	piRNA	40	31	23	11	36	56	301	249
piR-cel-500	piRNA	40	22	26	23	147	128	413	141
piR-cel-5211	piRNA	40	37	3	1	2	8	26	5
piR-cel-5681	piRNA	40	31	20	14	53	69	304	134
piR-cel-6150	piRNA	40	35	29	53	89	93	116	85
piR-cel-8269	piRNA	40	41	43	36	30	63	95	27
piR-cel-8552	piRNA	40	19	7	3	1	0	4	5
piR-cel-11217	piRNA	39	19	1	6	2	1	18	2
piR-cel-13076	piRNA	39	40	20	58	681	480	1658	713
piR-cel-13762	piRNA	39	1	0	0	1	0	0	0
piR-cel-14686	piRNA	39	5	0	2	2	0	1	1
piR-cel-16497	piRNA	39	25	7	2	1	1	12	5
piR-cel-17064	piRNA	39	32	6	11	25	30	114	39
piR-cel-17146	piRNA	39	43	34	40	45	28	141	62
piR-cel-201	piRNA	39	64	61	87	1028	865	3117	1296
piR-cel-20651	piRNA	39	7	0	0	0	1	0	0
piR-cel-2268	piRNA	39	21	18	14	28	17	61	31
piR-cel-23267	piRNA	39	88	1	2	0	1	1	1
piR-cel-23349	piRNA	39	2	0	1	0	0	5	0
piR-cel-23745	piRNA	39	11	1	0	0	0	3	2
piR-cel-24899	piRNA	39	40	1	0	4	5	7	2
piR-cel-27869	piRNA	39	114	48	39	12	3	17	4
piR-cel-28226	piRNA	39	8	0	0	0	0	0	0
piR-cel-3745	piRNA	39	46	5	10	2	1	5	9
piR-cel-4117	piRNA	39	34	32	43	35	36	66	26
piR-cel-424	piRNA	39	71	42	39	41	39	95	52
piR-cel-4701	piRNA	39	44	76	109	1135	957	3335	1354
piR-cel-5538	piRNA	39	45	37	51	13	24	45	24
piR-cel-5543	piRNA	39	70	64	50	31	45	93	46
piR-cel-801	piRNA	39	62	19	20	592	388	648	470
piR-cel-8295	piRNA	39	32	5	12	3	6	48	12
piR-cel-8471	piRNA	39	31	30	34	35	43	105	35
piR-cel-9794	piRNA	39	3	2	2	1	1	4	7
piR-cel-11301	piRNA	38	17	18	28	22	42	166	120
piR-cel-11437	piRNA	38	67	2	4	0	1	120	1
piR-cel-1158	piRNA	38	23	18	25	58	30	69	13
piR-cel-1261	piRNA	38	26	12	7	26	36	109	47
piR-cel-13422	piRNA	38	109	29	15	0	3	51	2
piR-cel-14392	piRNA	38	7	0	1	0	0	0	0
piR-cel-1589	piRNA	38	35	52	44	13	25	39	24
piR-cel-1624	piRNA	38	52	2	2	1	4	14	5
piR-cel-1852	piRNA	38	9	12	5	1	2	9	6
piR-cel-18817	piRNA	38	163	16	21	4	1	9	1
piR-cel-1883	piRNA	38	13	20	14	229	154	650	232
piR-cel-19074	piRNA	38	20	0	1	0	1	15	5
piR-cel-19410	piRNA	38	30	6	6	1	1	6	2
piR-cel-2028	piRNA	38	79	54	76	615	402	1677	592
piR-cel-22288	piRNA	38	63	8	6	1	3	10	6
piR-cel-2237	piRNA	38	23	9	18	63	82	447	196
piR-cel-279	piRNA	38	73	29	72	177	101	274	69
piR-cel-29030	piRNA	38	12	0	13	0	2	2	0
piR-cel-2934	piRNA	38	17	24	27	45	35	79	42
piR-cel-3259	piRNA	38	34	44	77	34	29	86	36
piR-cel-3584	piRNA	38	26	22	50	23	26	119	41
piR-cel-3789	piRNA	38	93	18	6	10	9	39	11
piR-cel-4205	piRNA	38	29	10	6	15	20	51	26
piR-cel-6262	piRNA	38	17	15	12	14	10	30	7
piR-cel-7551	piRNA	38	18	40	4	0	0	3	2
piR-cel-8977	piRNA	38	33	5	9	9	16	58	52
piR-cel-9345	piRNA	38	40	16	32	290	227	720	335
piR-cel-13867	piRNA	37	12	31	83	43	27	81	28
piR-cel-20364	piRNA	37	3	1	1	0	0	2	0
piR-cel-253	piRNA	37	71	81	119	43	24	96	65
piR-cel-26026	piRNA	37	60	41	125	1	0	0	37
piR-cel-2903	piRNA	37	42	32	34	19	19	48	10
piR-cel-3016	piRNA	37	45	38	40	40	36	93	30
piR-cel-3833	piRNA	37	23	42	36	17	42	64	60
piR-cel-4310	piRNA	37	53	44	55	36	37	83	37
piR-cel-4969	piRNA	37	21	16	28	8	13	33	14
piR-cel-5217	piRNA	37	31	28	29	15	11	34	29
piR-cel-5342	piRNA	37	43	5	7	34	31	75	27
piR-cel-5714	piRNA	37	22	28	44	14	19	43	25
piR-cel-6013	piRNA	37	44	40	49	19	26	70	44
piR-cel-6053	piRNA	37	19	17	28	29	37	63	18
piR-cel-6274	piRNA	37	36	12	24	76	58	209	112
piR-cel-8379	piRNA	37	3	0	2	1	3	8	0
piR-cel-8561	piRNA	37	37	7	9	9	9	26	9
piR-cel-8845	piRNA	37	20	15	38	23	32	65	21
piR-cel-9605	piRNA	37	29	31	40	143	91	277	130
piR-cel-10300	piRNA	36	7	5	2	0	0	2	0
piR-cel-10360	piRNA	36	43	48	40	21	33	66	25
piR-cel-1115	piRNA	36	26	47	34	10	27	55	15
piR-cel-1117	piRNA	36	37	18	50	45	67	312	190
piR-cel-12073	piRNA	36	19	15	6	0	2	7	2
piR-cel-18728	piRNA	36	7	16	16	37	25	58	44
piR-cel-2124	piRNA	36	63	133	348	3	1	7	23
piR-cel-22691	piRNA	36	16	2	0	0	2	6	2
piR-cel-23241	piRNA	36	28	0	8	0	0	4	2
piR-cel-2675	piRNA	36	30	40	33	17	24	48	20
piR-cel-313	piRNA	36	52	60	43	70	65	359	247
piR-cel-337	piRNA	36	40	22	50	53	60	154	63
piR-cel-405	piRNA	36	23	25	22	362	328	1367	482
piR-cel-4388	piRNA	36	36	40	45	62	68	116	34
piR-cel-52	piRNA	36	57	25	41	25	35	63	20
piR-cel-5204	piRNA	36	26	53	31	29	37	107	32
piR-cel-5604	piRNA	36	36	28	19	77	53	270	120
piR-cel-5922	piRNA	36	103	83	90	69	67	179	63
piR-cel-6445	piRNA	36	33	23	25	77	113	377	175
piR-cel-645	piRNA	36	81	16	32	24	14	23	30
piR-cel-6695	piRNA	36	47	37	37	89	95	551	238
piR-cel-6764	piRNA	36	1	0	2	0	0	0	0
piR-cel-7088	piRNA	36	48	6	10	0	3	3	2
piR-cel-711	piRNA	36	34	15	25	29	20	73	19
piR-cel-7754	piRNA	36	31	32	34	33	27	92	26
piR-cel-7920	piRNA	36	47	50	69	37	64	150	49
piR-cel-9168	piRNA	36	39	86	78	43	24	60	40
piR-cel-933	piRNA	36	17	36	46	49	46	161	57
piR-cel-9912	piRNA	36	59	63	93	1106	924	3290	1341
piR-cel-10651	piRNA	35	8	0	0	0	0	0	2
piR-cel-11117	piRNA	35	53	15	5	0	4	11	4
piR-cel-13257	piRNA	35	33	5	8	5	8	13	7
piR-cel-137	piRNA	35	53	37	59	142	101	326	156
piR-cel-17932	piRNA	35	36	5	5	3	8	7	4
piR-cel-1913	piRNA	35	45	11	4	0	2	2	2
piR-cel-19469	piRNA	35	32	15	15	12	15	53	32
piR-cel-24582	piRNA	35	6	0	1	0	0	0	2
piR-cel-28584	piRNA	35	9	1	4	1	3	13	8
piR-cel-2867	piRNA	35	35	42	29	22	28	67	27
piR-cel-3414	piRNA	35	107	6	2	0	0	2	4
piR-cel-3453	piRNA	35	34	12	6	16	11	111	39
piR-cel-4425	piRNA	35	40	26	55	232	153	432	164
piR-cel-5733	piRNA	35	50	21	15	37	50	238	123
piR-cel-5846	piRNA	35	26	11	11	84	81	328	113
piR-cel-5860	piRNA	35	19	18	24	88	120	673	350
piR-cel-60	piRNA	35	56	39	51	50	31	90	37
piR-cel-6160	piRNA	35	35	50	76	77	99	146	33
piR-cel-6202	piRNA	35	51	46	19	15	20	58	15
piR-cel-6433	piRNA	35	5	14	30	122	93	282	94
piR-cel-6447	piRNA	35	76	45	50	51	64	110	44
piR-cel-7469	piRNA	35	42	47	66	45	44	107	37
piR-cel-1489	piRNA	34	43	8	6	8	12	50	26
piR-cel-15664	piRNA	34	32	25	14	44	31	190	86
piR-cel-15928	piRNA	34	36	4	8	2	0	7	0
piR-cel-1753	piRNA	34	21	12	10	37	29	108	53
piR-cel-1801	piRNA	34	23	12	4	8	21	38	42
piR-cel-19295	piRNA	34	22	0	0	1	0	6	1
piR-cel-20623	piRNA	34	53	13	15	3	9	5	4
piR-cel-2125	piRNA	34	65	50	49	39	48	142	51
piR-cel-2152	piRNA	34	45	7	8	22	18	63	26
piR-cel-247	piRNA	34	83	74	55	14	29	55	16
piR-cel-25867	piRNA	34	25	5	1	1	0	2	1
piR-cel-29828	piRNA	34	37	3	8	4	2	7	3
piR-cel-3415	piRNA	34	27	21	24	47	42	125	61
[truncated: 124,391 more rows]
