# Supplementary material for: tRNA-derived RNA processing in sperm transmits non-genetically inherited phenotypes to offspring in C. elegans
Source: Nat Commun. 2026 Mar 15;17:3999. doi: 10.1038/s41467-026-70029-7 (PMC13136342; doi:10.1038/s41467-026-70029-7)
Supplement: Supplementary file 4 — Supplementary Tables [file 41467_2026_70029_MOESM4_ESM.zip › Supp Table 2_seq data for Fig. 2.csv]

Supplementary Table 2. rnst-2 mutant male 18-40 nt small RNA-seq (Figure 2)			mut = pen1	cat = pen4
raw counts
id	type	rnst_cat_homo_male_5	rnst_cat_homo_male_6	rnst_cat_het_male_1	rnst_cat_het_male_2	rnst_cat_het_male_3	rnst_cat_het_male_4	rnst_cat_het_male_5	rnst_cat_homo_male_1	rnst_cat_homo_male_2	rnst_cat_homo_male_3	rnst_cat_homo_male_4	rnst_mut_homo_male_4	rnst_mut_homo_male_5	rnst_mut_homo_male_6	rnst_mut_het_male_1	rnst_mut_het_male_2	rnst_mut_het_male_3	rnst_mut_het_male_4	rnst_mut_het_male_5	rnst_mut_homo_male_1	rnst_mut_homo_male_2	rnst_mut_homo_male_3
26S	rRNA	1278552	1124214	223683	284372	127464	93352	153818	2063156	1979087	2321667	2307012	795291	745002	689625	144398	125640	169732	142973	96527	1730851	1397087	1081311
18S	rRNA	485389	454901	100537	127015	61519	34835	60202	906306	869046	1113359	1173062	299140	327988	269161	62575	55287	55379	51540	33437	843946	642029	519050
5S	rRNA	151134	157951	110180	102186	189811	211865	168745	227548	218793	336910	304345	92684	102112	95304	157171	172830	180272	70327	69345	365360	299351	224169
5.8S	rRNA	86068	75440	20250	21579	11521	3050	13553	124073	142327	142049	176205	56655	34129	63792	15718	17906	16857	7356	9901	96397	106311	58828
cel-mir-57	miRNA	384680	403451	554738	706289	616971	189035	902333	538290	599693	561666	400258	420063	631296	315785	718352	616087	658547	480972	697165	532093	538436	426498
cel-mir-81	miRNA	291056	264759	399065	464222	294193	362679	616309	399708	387147	386533	264427	301216	211591	117816	417570	296886	348276	280214	269643	281267	273239	180592
cel-mir-82	miRNA	284417	308702	409595	507824	345572	262324	609408	402995	372131	414505	322656	204644	135831	73831	361193	300195	291538	232382	254718	264097	278909	152701
cel-mir-235	miRNA	115853	91609	191425	242450	186254	12525	228176	210170	151122	142773	163766	45248	14002	65750	183902	149969	201814	58646	45259	142348	108390	85561
cel-mir-58a	miRNA	98581	74174	112087	124686	89036	73589	155724	126471	98614	122277	118070	105552	81384	36699	69268	69690	58742	94396	100659	66598	69040	31416
cel-mir-90	miRNA	65201	35297	327444	376737	294236	1360	144929	250608	260955	213742	131044	25920	6378	71743	387740	383810	346432	17385	15915	315591	262413	200426
cel-mir-72	miRNA	61988	47776	221045	262585	188129	11928	129170	158762	174256	198989	173987	36878	18359	54523	148306	138426	132603	33551	47456	117842	106612	91358
cel-mir-80	miRNA	39654	23360	191452	240735	161591	4602	59517	147798	182422	196444	151668	11954	4072	28541	188178	182325	132346	7198	8177	166518	154053	90712
cel-mir-48	miRNA	35650	20465	43086	51435	41089	1947	60581	42372	49812	42970	32648	22198	4994	23788	50195	45051	45766	14502	15379	42351	42208	30844
cel-mir-228	miRNA	32309	23798	89751	147647	117754	16771	76751	108088	103724	130582	92356	11560	13601	73434	192379	154029	186979	10108	16091	168511	188605	100064
cel-mir-237	miRNA	27479	35127	83522	105954	103037	33107	62599	98426	62601	78569	114674	16125	30409	30093	126870	87305	110257	25336	37153	97782	109352	90502
cel-mir-70	miRNA	26620	20063	34449	31156	33443	12207	58246	29822	25348	34570	30780	25823	17566	20763	39286	31416	34463	19710	22307	27203	28494	21643
cel-mir-2209a	miRNA	20110	10353	34434	49498	35642	12062	44061	27248	25720	28063	25654	9039	7593	11094	22099	27907	23717	15066	19645	12599	20234	9613
cel-mir-45	miRNA	14226	7157	71512	79680	56660	966	22108	68947	57132	77151	84050	6698	1856	16797	43230	37058	39950	4535	3997	55885	42314	26161
cel-mir-44	miRNA	13784	6694	71062	78545	56040	983	20726	68275	55644	75461	82467	6512	1596	16415	42126	36580	38660	3869	3428	54604	41423	25702
cel-let-7	miRNA	10013	5426	13521	13282	7822	2471	18365	6886	11092	8545	4734	3824	1757	3468	15761	12427	14275	2679	3458	10299	7608	8810
cel-mir-61	miRNA	9202	6249	17260	24413	13088	3443	17943	13116	14682	11624	13078	6157	4219	5356	10076	9665	11780	7234	6205	9956	9941	6580
cel-mir-65	miRNA	7244	4216	26519	35032	21615	286	8565	24867	24899	23204	16008	2268	625	6720	25704	17734	17872	1210	1506	21041	16231	10762
cel-mir-73	miRNA	6600	4695	15618	16147	13193	3054	9900	12607	15653	13305	6954	2498	1419	1055	11549	10813	8634	2125	2369	10518	7895	4260
cel-mir-238	miRNA	6447	3396	35492	44434	37688	531	8604	30560	25471	28838	21351	2849	1088	6954	30187	24109	22158	2206	2428	25806	21377	13039
cel-mir-64	miRNA	6379	3883	26062	33276	21308	351	8126	22709	22501	21126	12505	2148	747	6140	24222	16885	17233	1613	1333	21170	16356	10829
cel-mir-229	miRNA	5350	3108	22419	26694	23604	693	9832	15448	21043	19263	15834	2978	1385	6977	21283	17659	15803	2213	2230	18128	14344	7885
cel-mir-246	miRNA	5314	4311	3654	5123	3677	1156	5116	3182	4869	5380	4789	5460	2880	2892	2839	3258	2404	2471	2650	2357	3356	890
cel-mir-245	miRNA	4901	3381	20648	22820	20228	1099	11425	20186	13053	14840	19960	3724	1463	6165	12283	11110	11775	4471	4290	9301	9954	9413
cel-mir-59	miRNA	4178	3785	7292	8341	5903	6676	7767	7318	7003	8148	7687	5465	7113	3628	8362	6643	5748	4725	6409	6802	6701	3561
cel-mir-77	miRNA	3813	2190	15512	18883	12548	1668	5761	10665	11087	12719	16344	1484	859	2846	8379	7737	6084	1618	1213	6921	6503	2537
cel-mir-2212	miRNA	2720	1916	3078	3462	3437	590	5545	2973	2770	3026	3663	2487	1536	1537	2640	2679	2558	1976	2651	1959	2242	1337
cel-mir-50	miRNA	2591	1969	8281	7367	6017	1557	3694	5892	6744	5597	4575	1003	903	1610	6296	4759	5155	1158	941	6683	4902	5679
cel-mir-789-2	miRNA	2569	2543	4246	5391	2651	1124	6763	3106	3550	2824	2262	1856	1175	1782	4258	4422	3794	2353	1779	2651	3680	2677
cel-mir-84	miRNA	2548	1073	8550	9302	8278	4	5350	4873	9830	9352	6248	1259	365	2871	12435	11256	10731	711	548	10407	9512	6952
cel-mir-54	miRNA	2391	1631	8096	11439	10334	2814	3710	7979	8550	8523	7617	2104	2190	1764	7728	6621	5564	1533	1320	9834	8929	4280
cel-mir-55	miRNA	2334	1313	11153	13235	8835	553	4246	10789	10119	10469	10847	2475	861	3583	9064	7803	7316	1593	1744	8921	7329	6032
cel-mir-52	miRNA	2318	1766	9031	12455	9487	2014	4878	8242	6935	7216	7239	1834	3161	2279	9099	8613	10653	2124	2977	9188	8439	5038
cel-mir-236	miRNA	2252	757	16830	19904	13942	60	3072	17955	12931	16847	15258	919	82	3540	15425	11113	8814	738	538	12923	10677	7501
cel-mir-71	miRNA	2246	1757	6728	10725	5415	1442	2895	6445	11466	10260	7433	2140	1615	2470	3884	4907	3852	1189	1198	6588	5861	2311
cel-mir-244	miRNA	1861	1033	2796	2858	3301	1	1964	2252	3273	3059	3390	970	267	1723	3420	2630	3167	398	363	3622	3412	3149
cel-mir-795	miRNA	1814	1503	2589	3086	2520	1571	4034	1562	2224	1850	1547	1490	1940	1038	3231	2760	2982	1735	2365	1997	1652	1740
cel-mir-4806	miRNA	1629	789	1139	2322	428	124	2281	1317	1756	1488	2134	1391	410	1028	905	707	771	687	596	886	922	990
cel-mir-357	miRNA	1496	853	4209	5412	3751	72	2846	4121	3941	3683	3372	907	230	1464	3297	2713	2570	730	664	2581	2504	1997
cel-mir-46	miRNA	1449	1057	7783	9544	6567	692	3052	7035	5827	8299	9046	805	663	2214	7521	5233	5547	959	1078	6932	5694	3847
cel-mir-785	miRNA	1425	725	1824	2145	1331	71	1848	1051	2155	1784	1294	494	159	970	2436	2203	2163	227	334	2510	2076	1427
cel-mir-239b	miRNA	1344	793	2027	3165	1665	121	963	4114	2965	3541	2554	1711	995	1068	888	870	647	1000	1800	1102	914	479
cel-mir-793	miRNA	1271	836	2897	3595	2208	76	2316	2262	2845	2815	2065	472	264	1057	3397	3117	2801	460	604	2567	2519	1867
cel-lin-4	miRNA	1253	906	7318	9884	6913	326	2700	7512	5580	6608	7263	548	719	2206	6359	6633	8246	635	839	8114	8131	7451
cel-mir-34	miRNA	1209	642	3694	3923	2488	143	1617	3882	3439	3581	4547	741	347	1104	1835	1776	1234	605	524	2431	2167	1700
cel-mir-86	miRNA	1193	569	9370	10284	7360	157	2099	7309	6943	7188	7595	528	184	1324	8270	5628	5403	417	287	6622	5250	3767
cel-mir-248	miRNA	1066	720	2835	3240	2770	354	1659	2718	2340	2756	2388	602	324	410	1765	1363	1046	717	549	1261	1009	694
cel-mir-47	miRNA	1041	695	6323	7255	5926	232	1969	5551	4639	5334	5400	655	352	1299	5121	3839	3654	866	689	4380	3463	2300
cel-mir-239a	miRNA	877	584	1383	1939	1062	1294	1505	1625	1310	1631	1590	1344	2534	625	820	831	491	1543	1661	721	736	649
cel-mir-789-1	miRNA	848	1046	1970	2055	1045	625	1952	1743	1417	1291	1602	671	584	795	1318	1098	1138	731	639	1101	1138	1074
cel-mir-87	miRNA	844	536	3892	4298	2761	172	1323	3170	3469	3194	2653	529	528	828	3153	2560	2173	416	499	2608	1975	1455
cel-mir-243	miRNA	804	762	1940	2239	1696	2442	1776	2127	1658	1908	4656	500	1307	568	1506	892	1292	671	1066	1423	931	2886
cel-mir-5592-2	miRNA	783	273	1307	2307	1703	74	901	3548	1407	2774	2807	145	103	227	1777	982	1129	225	184	1602	1229	1055
cel-mir-230	miRNA	740	740	1459	1699	1167	1486	1600	1202	1410	1248	776	497	737	710	2253	1417	1916	709	654	1834	1320	1493
cel-mir-241	miRNA	700	583	2794	3048	1913	29	1000	2152	2683	2038	1555	670	441	802	3523	2842	2407	608	597	3209	1942	1781
cel-mir-2	miRNA	655	562	5309	5601	4557	151	1633	5581	3956	4860	5942	711	380	942	4276	3156	2444	501	571	3404	2846	2365
cel-mir-249	miRNA	631	743	1867	2096	1476	4597	2083	1316	1125	1277	1037	605	3073	581	1455	1043	992	1093	1441	882	801	556
cel-mir-66	miRNA	630	392	2176	2304	1631	330	1030	1888	2161	2400	2038	452	183	794	2338	1715	1562	251	460	2002	1473	954
cel-mir-358	miRNA	619	323	2069	1721	1603	70	741	1932	1274	1302	1823	357	190	414	1097	882	686	361	225	1146	761	1155
cel-mir-56	miRNA	607	529	2763	3543	2248	311	1318	3189	2822	2728	2873	946	650	1224	2326	1807	2032	785	828	2790	2279	1964
cel-mir-794	miRNA	543	488	1094	1114	926	31	1262	1057	887	961	1083	412	170	341	973	834	775	421	326	679	741	422
cel-mir-1018	miRNA	511	570	3413	2939	1611	1282	1204	1353	1522	1501	1371	486	972	402	1764	1458	2911	463	625	1314	1090	1264
cel-mir-233	miRNA	487	261	1659	1628	971	137	621	1166	1369	1269	878	172	128	328	1229	990	977	240	170	1194	894	567
cel-mir-63	miRNA	474	396	743	897	638	316	732	670	934	782	534	374	415	216	682	708	472	304	493	603	523	360
cel-mir-2208b	miRNA	471	281	2894	3446	3161	185	853	2012	1905	1963	1796	211	365	470	1715	1715	1304	214	512	1455	1553	1516
cel-mir-253	miRNA	450	354	844	750	436	512	796	639	672	512	575	204	155	375	491	661	513	320	318	528	462	434
cel-mir-359	miRNA	390	397	767	656	442	205	684	606	436	490	555	288	423	228	371	335	282	291	330	344	300	362
cel-mir-250	miRNA	382	313	1572	3339	605	337	788	1279	2349	727	1456	213	212	348	720	767	672	337	272	718	781	750
cel-mir-1022	miRNA	352	273	1002	917	399	434	696	654	572	548	670	273	312	205	558	475	456	242	296	486	386	841
cel-mir-271	miRNA	335	725	1268	807	373	527	846	586	523	379	783	142	640	232	729	157	561	665	371	506	313	45553
cel-mir-4934	miRNA	327	639	729	560	269	181	397	312	253	260	458	116	345	240	404	111	310	570	303	270	190	394
cel-mir-392	miRNA	293	143	899	772	571	0	341	925	836	859	881	211	184	283	557	537	395	104	297	563	461	285
cel-mir-51	miRNA	281	206	2573	3332	2506	385	872	2508	2204	1963	2158	691	745	1230	1863	1948	1943	512	768	2579	2207	1582
cel-mir-4935	miRNA	268	442	1333	1038	382	458	589	705	378	287	555	115	585	205	585	171	378	524	457	583	270	810
cel-mir-53	miRNA	254	188	1071	1159	938	258	551	832	663	654	979	170	208	239	655	688	710	183	289	828	556	607
cel-mir-5545	miRNA	245	132	506	480	210	255	299	446	424	350	444	152	196	136	285	232	250	214	208	324	269	461
cel-mir-240	miRNA	228	166	315	334	141	0	376	187	374	192	192	103	24	113	252	270	154	130	230	217	187	200
cel-mir-74	miRNA	228	332	875	835	508	126	566	615	550	546	842	103	123	251	531	298	385	328	330	443	387	440
cel-mir-8188	miRNA	228	537	1006	495	233	732	386	283	174	181	346	93	329	161	429	79	299	622	359	357	214	358
cel-mir-242	miRNA	219	166	873	1011	609	200	464	873	669	766	988	119	104	202	922	665	686	205	161	723	682	759
cel-mir-85	miRNA	213	161	452	459	613	410	444	873	264	246	252	160	444	174	295	152	208	189	260	535	132	247
cel-mir-60	miRNA	211	109	1462	1518	956	1	356	627	1191	1217	1004	82	20	262	1277	926	736	72	77	1021	857	205
cel-mir-8212	miRNA	209	243	394	272	156	174	111	219	124	3760	1158	47	92	52	291	129	161	153	121	191	173	132
cel-mir-76	miRNA	201	141	1171	1316	736	82	304	937	897	846	650	131	129	177	758	665	597	102	85	936	777	752
cel-mir-252	miRNA	197	162	1093	1367	680	71	328	831	951	689	676	109	71	259	945	787	694	74	157	899	681	598
cel-mir-83	miRNA	197	143	1367	1815	1035	4	354	947	1055	1348	1214	250	149	557	1152	1168	888	208	224	1470	938	455
cel-mir-2210	miRNA	196	140	410	424	306	185	361	308	285	340	519	170	158	158	170	191	195	201	143	202	216	249
cel-mir-266	miRNA	181	164	310	362	232	247	214	281	362	282	225	149	118	111	205	204	286	129	160	172	170	171
cel-mir-265	miRNA	180	343	943	722	310	192	384	343	301	264	328	71	71	138	482	114	354	221	149	397	202	316
cel-mir-254	miRNA	173	96	243	173	48	61	294	173	222	79	128	116	174	111	193	106	146	116	57	232	161	113
cel-mir-49	miRNA	159	114	820	932	579	168	247	692	570	435	402	338	306	551	857	709	666	190	178	735	730	682
cel-mir-36	miRNA	157	182	619	1035	140	228	260	433	214	212	296	68	300	143	316	80	291	282	390	393	115	585
cel-mir-4937	miRNA	156	261	1079	608	198	188	373	433	290	297	1008	62	205	119	306	139	217	280	255	454	244	458
cel-mir-5592-1	miRNA	155	124	374	402	241	16	165	555	289	374	7203	88	167	126	337	283	965	90	108	228	256	680
cel-mir-232	miRNA	152	234	538	621	221	115	205	440	341	400	333	108	93	84	316	226	355	60	146	447	200	249
cel-mir-354	miRNA	143	215	582	388	139	301	248	344	169	139	460	50	246	145	190	100	179	191	165	317	136	1769
cel-mir-269	miRNA	142	152	285	370	160	81	309	303	206	203	195	76	98	81	150	158	176	37	133	164	154	667
cel-mir-8192	miRNA	136	417	1164	562	261	367	345	387	279	263	346	69	215	123	308	93	219	289	160	402	143	435
cel-mir-75	miRNA	135	91	391	257	144	80	338	206	174	208	311	111	69	122	168	124	126	108	63	205	107	168
cel-mir-8187	miRNA	130	109	702	445	116	38	286	413	417	393	342	38	44	91	158	114	196	66	85	215	298	253
cel-mir-8210	miRNA	126	179	521	463	169	226	250	263	189	163	235	49	93	115	239	108	211	205	174	212	112	309
cel-mir-784	miRNA	122	73	621	334	205	64	202	287	246	260	209	57	52	96	245	209	213	67	54	235	172	168
cel-mir-800	miRNA	121	108	286	240	166	199	118	190	143	143	189	36	96	76	153	74	87	75	115	214	94	288
cel-mir-4936	miRNA	120	145	242	139	48	24	131	182	194	147	233	137	143	636	65	13	77	36	36	106	85	180
cel-mir-5548	miRNA	119	162	654	446	143	130	256	334	194	143	241	69	95	137	174	80	194	266	230	370	106	399
cel-mir-39	miRNA	115	146	730	347	159	193	438	397	206	215	288	137	220	93	214	87	223	190	60	392	162	898
cel-mir-1821	miRNA	114	92	623	478	278	31	191	232	370	292	267	43	64	97	390	352	429	44	58	401	307	392
cel-mir-4805	miRNA	111	105	608	233	171	36	135	217	165	196	293	48	93	52	246	117	98	117	87	199	171	219
cel-mir-37	miRNA	110	81	285	292	120	76	127	334	217	220	387	141	160	96	200	92	146	90	154	290	140	1657
cel-mir-43	miRNA	103	91	429	434	141	91	195	232	173	148	215	73	523	72	200	81	123	126	147	228	65	836
cel-mir-8191	miRNA	101	55	216	151	38	35	166	166	94	71	304	21	124	35	108	63	55	63	82	150	52	165
cel-mir-8189	miRNA	100	73	534	323	100	100	188	776	105	105	188	45	275	42	142	48	110	121	164	177	55	171
cel-mir-355	miRNA	99	86	505	736	558	1	173	585	357	694	576	69	16	149	313	326	244	83	66	358	330	315
cel-mir-38	miRNA	98	99	482	261	64	109	105	164	107	86	156	52	163	66	161	77	110	119	121	186	112	132
cel-mir-4933	miRNA	95	143	395	315	98	238	195	455	132	143	174	69	179	33	120	59	96	234	186	255	89	254
cel-mir-1818	miRNA	90	152	515	292	91	309	243	199	141	165	168	64	296	87	233	60	105	287	200	226	91	196
cel-mir-5552	miRNA	88	68	337	235	95	163	108	229	159	119	143	277	77	70	121	84	85	77	59	148	93	148
cel-mir-4932	miRNA	87	77	359	357	207	103	138	341	199	137	218	66	49	59	187	92	183	92	56	222	93	298
cel-mir-234	miRNA	85	15	288	312	237	55	91	177	177	160	205	66	53	58	186	128	152	105	87	192	169	166
cel-mir-256	miRNA	82	105	516	305	144	219	169	259	161	98	155	21	76	84	168	86	141	106	97	226	83	226
cel-mir-5549	miRNA	81	48	206	223	114	295	100	162	109	61	81	46	390	78	107	53	68	118	116	194	39	2113
cel-mir-8195	miRNA	81	63	253	175	80	254	135	128	69	68	90	72	43	58	89	107	110	100	83	104	69	180
cel-mir-1830	miRNA	75	78	515	218	100	36	153	267	226	157	210	154	128	90	213	76	114	171	131	183	117	5855
cel-mir-272	miRNA	75	91	351	192	75	332	114	159	111	116	127	50	124	49	95	44	162	144	145	211	77	349
cel-mir-1822	miRNA	74	108	496	573	303	20	181	403	231	272	331	52	76	80	273	156	135	119	125	211	180	267
cel-mir-8211	miRNA	74	80	521	459	212	126	216	230	195	171	367	45	138	106	119	62	152	144	180	217	88	227
cel-mir-1823	miRNA	73	69	225	178	54	125	68	130	128	70	114	46	200	48	125	47	75	58	101	97	66	126
cel-mir-791	miRNA	73	102	354	322	97	133	225	191	200	139	745	57	49	90	305	125	165	78	82	367	69	1464
cel-mir-2211	miRNA	72	86	319	227	73	31	178	126	54	78	178	35	100	83	174	47	123	97	120	168	57	165
cel-mir-231	miRNA	72	34	226	171	106	31	97	181	161	160	225	56	39	69	143	74	110	56	55	187	120	105
cel-mir-264	miRNA	71	87	537	362	95	234	191	263	125	124	433	33	225	52	127	63	83	110	153	222	62	191
cel-mir-35	miRNA	69	94	480	471	222	169	184	368	270	285	257	129	66	114	258	218	252	121	148	390	309	1001
cel-mir-4930	miRNA	69	132	405	771	72	157	211	155	132	88	178	45	95	78	146	50	130	190	212	238	74	273
cel-mir-5550	miRNA	68	93	461	298	100	122	229	266	128	145	167	41	120	50	178	82	104	127	126	211	101	199
cel-mir-2219	miRNA	67	35	434	188	48	155	76	107	89	53	83	18	77	28	63	26	75	38	55	128	38	56
cel-mir-4816	miRNA	64	27	164	125	107	0	76	51	97	105	116	22	0	40	74	82	51	24	28	114	52	51
cel-mir-788	miRNA	64	58	317	379	302	33	115	406	249	283	357	36	61	52	359	187	251	27	57	317	186	307
cel-mir-2213	miRNA	63	70	301	211	38	299	79	122	86	77	105	34	151	39	105	46	58	169	188	186	38	172
cel-mir-2217a	miRNA	63	55	274	194	76	92	159	137	75	90	108	51	115	39	106	49	63	9	20	125	59	172
cel-mir-79	miRNA	63	62	865	888	714	43	228	922	590	767	952	68	32	170	725	511	360	38	80	741	536	401
cel-mir-799	miRNA	63	51	191	209	73	97	95	232	141	118	127	133	104	54	133	76	168	131	102	179	117	117
cel-mir-40	miRNA	61	43	388	299	205	249	168	302	172	201	200	62	64	73	252	78	140	92	80	335	175	218
cel-mir-1833	miRNA	58	37	173	110	68	134	108	132	109	57	312	44	401	52	127	50	43	83	41	89	26	338
cel-mir-2208a	miRNA	57	54	143	168	71	66	55	191	81	54	273	49	147	75	48	71	72	33	96	73	55	629
cel-mir-1	miRNA	56	45	318	292	182	134	94	179	230	197	339	56	141	47	90	108	100	75	37	327	129	134
cel-mir-1824	miRNA	55	85	394	258	89	199	188	190	85	74	144	59	250	55	106	37	82	131	186	287	53	333
cel-mir-8196a	miRNA	55	23	166	147	53	76	91	132	144	118	101	29	82	45	155	183	123	35	101	157	144	98
cel-mir-1832a	miRNA	54	239	599	474	107	122	105	236	165	163	354	31	57	53	718	71	97	112	117	368	87	308
cel-mir-4815	miRNA	54	47	343	138	67	93	91	140	70	72	280	26	53	69	109	23	103	85	76	105	64	158
cel-mir-1829b	miRNA	53	26	326	396	112	0	72	200	320	193	161	40	9	67	203	154	104	42	28	94	171	192
cel-mir-1829c	miRNA	53	32	439	442	159	1	99	201	416	215	334	36	70	57	202	226	240	54	39	230	241	231
cel-mir-2216	miRNA	53	62	134	89	40	36	95	53	40	54	87	32	20	31	81	35	51	58	44	70	48	38
cel-mir-4813	miRNA	53	65	212	243	117	128	139	211	94	127	212	56	14	69	124	99	109	117	52	167	76	179
cel-mir-8196b	miRNA	53	31	117	199	49	76	54	126	179	135	107	43	83	69	156	176	136	22	94	154	171	144
cel-mir-1832b	miRNA	51	60	402	273	114	93	175	181	185	98	132	49	409	75	261	73	118	130	107	277	161	606
cel-mir-124	miRNA	50	24	325	283	154	30	76	247	174	153	275	22	54	69	151	63	108	50	72	197	121	177
cel-mir-1828	miRNA	50	34	206	572	41	1	72	253	112	63	82	26	65	63	54	10	71	88	71	242	51	210
cel-mir-273	miRNA	50	61	319	124	86	70	99	163	75	57	96	30	67	79	81	16	69	67	69	154	34	171
cel-mir-4809	miRNA	49	22	111	193	77	31	72	72	99	93	108	15	8	52	117	53	91	23	35	109	39	131
cel-mir-5594	miRNA	49	19	66	83	8	67	29	75	49	28	33	36	1	16	24	22	16	18	3	37	27	33
cel-mir-8190	miRNA	49	56	225	216	30	0	54	99	138	77	131	21	43	26	121	32	85	50	47	86	30	280
cel-mir-2221	miRNA	46	17	252	100	26	130	53	73	47	62	75	33	70	30	84	25	30	25	96	92	50	71
cel-mir-1820	miRNA	44	74	123	154	168	0	232	235	132	150	115	82	56	103	136	157	135	62	133	145	82	126
cel-mir-356b	miRNA	44	29	229	221	227	0	121	189	130	155	177	45	41	40	169	128	159	58	55	167	92	98
cel-mir-4814	miRNA	44	26	194	102	36	44	56	127	87	53	60	44	29	24	70	19	38	27	22	87	35	250
cel-mir-67	miRNA	44	119	377	307	124	181	133	186	156	172	202	34	83	79	218	89	149	131	113	202	113	144
cel-mir-4938	miRNA	43	17	162	150	38	75	52	121	61	55	82	18	41	24	47	21	36	45	38	85	24	60
cel-mir-42	miRNA	42	28	279	177	35	30	99	105	70	104	100	12	48	27	91	57	66	40	53	129	57	119
cel-mir-2209b	miRNA	40	18	167	97	15	30	34	64	73	23	34	17	69	11	54	21	42	3	65	50	27	95
cel-mir-5551	miRNA	40	55	133	155	13	197	78	74	79	53	135	9	23	44	47	35	104	63	36	93	37	100
cel-mir-8193	miRNA	40	60	171	144	27	43	122	95	52	73	90	60	73	26	70	30	54	84	56	126	51	71
cel-mir-247	miRNA	39	24	253	156	26	3	35	88	40	72	92	54	20	54	82	29	16	16	27	692	47	54
cel-mir-255	miRNA	39	6	131	76	38	89	38	117	94	56	90	13	17	21	48	37	44	3	50	92	57	102
cel-mir-270	miRNA	39	82	154	137	60	120	116	141	63	40	98	25	88	53	51	25	45	74	67	101	30	113
cel-mir-356a	miRNA	39	40	176	150	44	14	56	129	77	50	65	29	66	27	41	18	49	36	48	90	72	101
cel-mir-4808	miRNA	39	32	163	149	75	0	48	195	78	165	111	8	32	18	122	86	149	18	10	90	104	125
cel-mir-790	miRNA	39	56	205	309	117	3	133	187	75	72	141	30	106	66	88	67	74	135	58	145	68	179
cel-mir-41	miRNA	38	62	194	130	40	171	119	127	129	41	124	66	715	46	62	35	71	52	63	143	61	131
cel-mir-5547	miRNA	38	49	158	167	46	33	86	66	37	53	59	25	1	36	130	33	29	33	48	99	36	124
cel-mir-1019	miRNA	37	35	119	147	21	0	45	142	31	22	45	3	10	34	37	13	119	11	35	120	18	60
cel-mir-792	miRNA	37	53	151	77	19	37	105	102	53	30	43	23	17	17	57	17	45	17	33	80	22	37
cel-mir-8200	miRNA	36	38	325	171	99	2	104	169	97	78	116	84	39	28	98	55	104	59	32	102	35	144
cel-mir-1819	miRNA	35	2	140	160	41	2	34	117	115	76	67	20	56	27	75	88	53	4	22	115	116	81
cel-mir-259	miRNA	35	23	153	213	45	3	86	78	78	52	71	38	63	25	107	40	53	67	67	93	41	71
cel-mir-4931	miRNA	35	22	245	99	45	2	49	125	41	61	77	31	52	46	63	26	48	63	26	120	68	147
cel-mir-2218a	miRNA	33	34	144	141	23	86	42	58	27	32	41	13	55	14	35	6	23	55	26	166	17	36
cel-mir-268	miRNA	32	43	313	133	41	2	61	91	70	42	72	23	61	37	47	36	45	60	32	101	41	62
cel-mir-787	miRNA	32	36	169	74	88	0	87	101	78	69	53	13	47	29	45	40	38	51	34	77	19	47
cel-mir-796	miRNA	31	23	95	42	18	38	15	54	12	23	39	15	30	13	32	3	22	26	19	116	12	33
cel-mir-78	miRNA	29	34	194	135	42	48	70	145	48	32	65	18	56	47	38	18	41	70	50	121	23	108
cel-mir-2209c	miRNA	28	16	201	127	148	43	75	96	87	98	84	19	93	43	47	61	53	21	20	87	36	68
cel-mir-2217b-2	miRNA	28	22	88	51	8	100	45	33	31	17	30	7	38	18	33	15	18	34	24	59	6	69
cel-mir-1021	miRNA	27	37	246	112	39	224	68	77	64	58	73	21	61	22	63	46	61	49	84	108	47	60
cel-lsy-6	miRNA	26	24	265	240	112	0	88	146	213	159	185	26	0	45	109	160	140	5	16	153	131	106
cel-mir-5593-2	miRNA	26	20	69	40	9	73	67	56	80	11	52	6	7	17	22	7	27	16	15	51	12	46
cel-mir-8208	miRNA	26	53	224	237	87	38	96	131	120	111	133	7	50	36	31	26	63	44	18	84	32	120
cel-mir-5546	miRNA	25	15	143	89	27	3	45	58	30	28	210	12	28	21	46	29	61	7	6	41	37	114
cel-mir-2220	miRNA	24	63	86	54	35	72	37	68	18	36	50	6	59	19	25	23	27	16	31	55	21	79
cel-mir-251	miRNA	24	42	135	117	57	18	46	59	33	50	46	8	2	9	60	16	26	35	24	76	25	135
cel-mir-798	miRNA	23	42	85	122	20	7	114	49	60	14	30	15	42	34	49	25	59	67	18	55	18	110
cel-mir-2215	miRNA	22	6	141	50	32	20	40	77	14	24	104	2	16	16	23	3	35	40	84	71	12	53
cel-mir-58b	miRNA	22	2	220	16	12	4	29	38	14	16	14	21	26	12	43	11	16	40	12	42	6	314
cel-mir-2953	miRNA	21	1	37	12	21	0	13	35	25	22	20	0	17	6	23	21	10	8	8	41	27	22
cel-mir-5593-1	miRNA	21	27	70	39	12	57	75	47	73	24	57	7	14	14	32	13	30	26	13	54	15	35
cel-mir-8205	miRNA	21	18	132	122	39	168	76	71	45	46	105	10	9	38	46	37	44	77	44	93	37	91
cel-mir-62	miRNA	19	33	157	168	71	1	41	76	122	83	143	22	47	40	50	72	47	6	4	118	82	105
cel-mir-4811	miRNA	18	11	142	84	23	70	34	58	52	50	36	3	41	22	21	8	9	29	19	70	19	64
cel-mir-5595	miRNA	18	22	124	97	34	0	69	93	50	47	49	20	57	33	69	13	40	56	26	65	23	302
cel-mir-360	miRNA	17	15	168	101	23	0	189	73	50	24	65	20	73	30	44	22	34	19	8	135	28	98
cel-mir-1817	miRNA	16	24	82	73	17	34	28	68	91	40	48	15	4	28	40	27	42	31	17	61	13	31
cel-mir-1829a	miRNA	16	17	83	104	22	0	24	61	50	27	49	6	47	9	53	52	28	0	25	65	32	70
cel-mir-267	miRNA	16	24	115	75	25	0	44	52	47	30	60	10	34	86	48	19	26	30	52	68	49	130
cel-mir-4810a	miRNA	16	13	34	45	38	1	56	42	37	60	49	12	17	23	39	9	14	9	7	34	35	41
cel-mir-4922-1	miRNA	16	18	34	11	1	33	19	14	9	5	10	19	9	6	15	1	7	0	0	18	6	8
cel-mir-8197	miRNA	15	20	127	88	28	35	35	41	32	27	39	10	22	18	28	21	26	36	23	68	14	58
cel-mir-8202	miRNA	15	21	62	41	8	33	43	44	46	15	66	13	78	25	31	20	26	27	4	35	15	68
cel-mir-8207	miRNA	15	9	36	23	0	0	23	211	10	8	32	5	13	6	14	2	6	36	9	8	6	31
cel-mir-2217b-1	miRNA	14	24	78	45	18	85	58	31	34	35	30	7	81	20	49	9	32	16	28	64	13	86
cel-mir-2218b	miRNA	14	9	29	21	10	35	9	17	10	7	28	5	1	12	7	15	20	10	14	39	1	25
cel-mir-4807	miRNA	14	13	40	30	70	23	24	56	22	18	46	6	14	11	39	14	23	21	16	58	16	191
cel-mir-4920	miRNA	14	7	12	6	4	0	10	12	25	21	9	26	15	11	5	2	5	21	0	15	4	3
cel-mir-5553	miRNA	14	8	218	88	64	92	49	96	85	51	62	13	428	17	37	33	46	16	77	61	36	142
cel-mir-8194	miRNA	13	6	92	35	10	1	9	30	8	20	12	7	1	13	29	1	20	11	1	57	5	28
cel-mir-8206	miRNA	13	8	44	21	6	1	16	6	8	21	8	15	0	12	16	3	12	5	0	27	12	1
cel-mir-4923a	miRNA	12	7	43	45	6	0	14	6	5	6	34	3	12	5	4	3	9	6	5	18	12	22
cel-mir-261	miRNA	11	18	77	75	29	0	44	59	28	12	38	10	14	23	30	20	19	13	4	35	1	55
cel-mir-4921	miRNA	11	2	35	20	4	16	2	34	9	5	28	0	5	6	13	0	6	8	2	38	13	26
cel-mir-786	miRNA	11	16	80	60	41	32	31	51	30	39	53	13	27	29	17	25	29	73	22	65	23	42
cel-mir-8204	miRNA	11	23	196	113	19	0	60	66	36	21	34	22	40	19	41	8	36	33	24	63	20	98
cel-mir-2217b-4	miRNA	10	15	53	41	20	45	33	22	12	23	22	13	20	8	32	12	14	4	12	49	6	34
cel-mir-4923b	miRNA	10	36	63	76	11	1	41	65	24	41	377	16	22	8	31	7	13	12	39	31	20	24
cel-mir-8199	miRNA	10	18	165	83	42	32	41	94	43	62	79	8	28	28	50	50	78	37	35	107	54	62
cel-mir-8203	miRNA	10	18	48	18	11	22	10	5	23	10	13	1	10	7	3	8	3	0	1	16	1	39
cel-mir-1020	miRNA	9	14	100	79	29	1	44	55	37	34	42	21	15	20	51	34	48	32	30	64	38	19
cel-mir-2217b-3	miRNA	9	16	54	38	13	47	34	21	23	12	13	3	33	9	27	12	11	9	18	40	13	41
cel-mir-8198	miRNA	9	1	36	25	12	0	22	53	20	17	17	9	8	11	41	11	31	29	3	35	16	19
cel-mir-4812	miRNA	8	24	130	50	13	31	29	39	34	29	58	14	0	16	13	6	12	0	18	50	13	24
cel-mir-8209	miRNA	8	8	143	21	2	0	24	28	18	14	17	18	0	21	4	14	9	11	9	66	13	55
cel-mir-797	miRNA	7	22	97	46	59	58	43	60	28	44	80	16	64	28	53	37	32	21	2	43	36	50
cel-mir-8201	miRNA	7	0	23	7	15	0	19	15	37	10	15	14	3	6	16	7	16	24	30	25	13	70
cel-mir-8186-2	miRNA	6	4	17	26	2	40	34	21	6	8	16	0	0	8	19	1	10	9	13	12	7	25
cel-mir-4926	miRNA	5	1	1	4	0	0	8	5	14	1	4	0	0	9	0	5	1	0	3	2	1	7
cel-mir-8186-1	miRNA	5	8	34	57	4	37	23	26	14	13	10	7	2	13	17	3	5	11	28	16	5	26
cel-mir-4810b	miRNA	4	4	54	26	20	0	19	19	10	8	27	4	0	9	15	5	10	0	29	20	8	35
cel-mir-4929	miRNA	3	10	95	59	21	0	36	41	48	17	25	3	8	7	4	9	13	12	18	38	10	27
cel-mir-4925	miRNA	2	1	13	28	6	0	9	21	5	12	13	1	0	9	11	4	17	0	2	6	7	12
cel-mir-4924	miRNA	1	9	19	21	6	1	4	4	0	1	5	2	0	2	10	4	4	8	1	10	4	9
cel-mir-4927	miRNA	1	0	21	8	2	1	5	3	4	5	4	2	0	7	9	7	2	0	0	7	0	21
cel-mir-2207	miRNA	0	0	0	0	0	0	0	0	0	0	0	0	0	0	0	0	0	0	0	0	0	0
cel-mir-4922-2	miRNA	0	2	15	11	1	0	4	11	5	4	27	4	0	4	8	4	11	0	7	15	9	17
chrX_trna150_GluCTC	tRNA	16990	16380	3626	6697	4058	6215	11393	16249	27733	18636	15449	8791	5954	14506	6345	6270	6275	2591	2557	23117	21967	13853
chrX_trna28_GluCTC	tRNA	16949	16347	3756	6812	3951	6091	11297	16216	27515	18547	15465	8856	5909	14603	6316	6402	6319	2517	2506	22925	21805	13778
chrIII_trna15_GluCTC	tRNA	16947	16306	3726	6699	3951	6356	11596	16255	28089	18657	15531	8642	5746	14512	6356	6282	6272	2605	2489	22913	22103	13592
chrX_trna165_GluCTC	tRNA	16943	16237	3694	6748	3908	6298	11489	16370	27912	18598	15488	8767	5812	14407	6296	6301	6480	2576	2506	23074	22233	13746
chrI_trna49_GluCTC	tRNA	16897	16287	3728	6786	3885	6128	11394	15885	27384	18854	15544	8790	5876	14463	6395	6260	6326	2610	2527	23051	21993	13673
chrX_trna164_GluCTC	tRNA	16893	16505	3650	6931	3982	6329	11412	16225	27743	18768	15426	8812	5947	14458	6357	6310	6500	2545	2478	23002	22333	13965
chrX_trna27_GluCTC	tRNA	16821	16398	3639	6710	4038	6249	11475	16237	27649	18705	15446	8636	5767	14271	6352	6248	6414	2547	2457	23021	21744	13801
chrX_trna265_GluCTC	tRNA	16805	16435	3708	6811	3948	6329	11300	16166	27889	18660	15399	8792	5768	14666	6224	6239	6337	2490	2433	23161	22154	14042
chrX_trna117_GluCTC	tRNA	16799	16483	3700	6762	3955	6303	11573	16307	27608	18649	15511	8749	5931	14497	6430	6280	6324	2508	2491	23219	22050	13693
chrI_trna66_GluCTC	tRNA	16774	16388	3581	6765	3954	6169	11498	16466	27678	18558	15454	8679	5858	14618	6243	6208	6492	2557	2586	23039	22017	13699
chrI_trna33_GluCTC	tRNA	16766	16428	3729	6779	4037	6247	11213	16394	27386	18458	15451	8721	5816	14682	6346	6220	6331	2590	2476	22930	22123	13837
chrX_trna49_GluCTC	tRNA	16763	16555	3661	6669	3959	6196	11336	16158	27854	18457	15350	8723	5873	14251	6171	6130	6322	2541	2430	22967	21797	13736
chrX_trna163_GluCTC	tRNA	16757	16427	3690	6813	4017	6197	11375	16184	28039	18599	15609	8748	5977	14505	6304	6327	6490	2587	2415	22877	22184	13816
chrI_trna32_GluCTC	tRNA	16746	16235	3617	6960	3886	6107	11270	16084	28201	18771	15419	8910	5761	14296	6298	6286	6361	2603	2385	23273	22040	13906
chrIII_trna90_GluCTC	tRNA	16729	16168	3713	6795	3990	6318	11392	16319	27934	18630	15336	8709	5841	14536	6299	6226	6570	2526	2422	23135	22225	13720
chrIII_trna88_GluCTC	tRNA	16706	16544	3598	6786	3873	6133	11400	16264	27704	18690	15372	8855	6075	14739	6287	6272	6494	2584	2385	22995	22419	13468
chrX_trna45_GluCTC	tRNA	16678	16634	3695	6875	3929	6238	11232	16412	27859	18741	15291	8817	5900	14678	6288	6168	6353	2567	2505	23246	21827	13691
chrX_trna143_GluCTC	tRNA	16674	16401	3763	6735	3965	6253	11471	15804	27824	18688	15230	8780	5731	14381	6368	6326	6318	2535	2493	23045	22076	13786
chrII_trna16_GluCTC	tRNA	16587	16532	3666	6734	3986	6232	11282	16410	27685	18520	15484	8799	5772	14573	6422	6221	6461	2546	2513	22781	22042	13634
chrX_trna284_GluCTC	tRNA	16553	16508	3813	6783	3960	6103	11633	15912	27702	18728	15677	8974	5875	14488	6267	6261	6380	2437	2383	22941	22119	13774
chrX_trna105_GluCTC	tRNA	16510	16426	3729	6795	3889	6267	11172	16188	27689	18696	15359	8826	5810	14584	6301	6349	6348	2536	2460	23033	22338	13698
chrX_trna154_GlyGCC	tRNA	16465	8193	2509	3611	1951	460	2396	12166	28595	15508	20373	11107	12923	8019	2404	3058	3184	544	386	19688	19743	7437
chrV_trna139_GlyGCC	tRNA	16419	8215	2507	3587	1883	496	2330	12043	28881	15764	20371	11228	13105	7942	2425	3006	3165	528	409	19607	19562	7493
chrI_trna75_GlyGCC	tRNA	16331	7992	2607	3681	1829	491	2383	12241	28620	15412	20437	11147	12834	8072	2408	3049	3055	588	389	19613	19400	7539
chrX_trna199_GlyGCC	tRNA	16327	8002	2463	3512	1921	471	2327	12153	29172	15447	20243	11140	12929	8008	2393	3034	3095	569	369	19498	19714	7609
chrI_trna23_GlyGCC	tRNA	16324	8031	2599	3563	1947	482	2344	12123	28339	15474	20432	11149	12926	7854	2483	3111	3168	553	376	19580	19741	7563
chrX_trna19_GlyGCC	tRNA	16309	8022	2517	3658	1889	488	2382	12206	28525	15499	20501	11249	12815	7981	2488	3074	3154	542	400	19571	19606	7468
chrX_trna247_GlyGCC	tRNA	16308	7970	2529	3640	1886	480	2374	12311	28516	15691	20394	11251	13005	7910	2522	3102	3195	572	420	19458	20043	7471
chrIII_trna29_GlyGCC	tRNA	16286	8150	2533	3680	1871	433	2357	11905	28660	15716	20378	11299	12768	7919	2384	2884	3123	609	389	19527	19628	7464
chrIII_trna74_GlyGCC	tRNA	16248	7951	2633	3573	1846	458	2388	12167	28642	15432	20348	11261	12787	8039	2508	3065	3183	512	358	19498	19624	7436
chrII_trna70_GlyGCC	tRNA	16233	8071	2576	3687	1873	494	2278	12180	28647	15268	19892	11205	12838	8055	2383	3004	3164	574	418	19620	19657	7504
chrII_trna10_GlyGCC	tRNA	16043	7988	2595	3625	1944	521	2416	12175	28696	15536	20525	10978	12916	8022	2406	3003	3154	557	416	19729	19802	7554
chrIII_trna75_GlyGCC	tRNA	15814	7789	1827	2808	1670	334	2046	11228	27684	14587	19777	11254	12819	7875	2160	2818	2975	524	333	19308	19039	7501
chrV_trna5_GlyGCC	tRNA	15799	7686	1863	2843	1569	342	2065	11267	27783	14989	19880	11335	13021	7952	2160	2833	2803	573	376	18919	19232	7186
chrIII_trna66_GluCTC	tRNA	14294	14621	2509	4549	2480	1931	7350	14992	25233	16976	14151	6930	3800	12117	3875	4074	4027	1566	1511	20844	19408	12276
chrV_trna22_MetCAT	tRNA	5015	2926	2318	3897	1840	2939	2914	4681	4799	3956	10069	2817	1728	2884	2202	2189	2125	802	861	2908	3529	2490
chrIII_trna40_SerAGA	tRNA	3066	1984	2224	3927	3383	369	2567	3556	3416	3417	4115	1828	620	1436	2408	2396	2046	874	803	1799	2744	1503
chrIV_trna21_GlnCTG	tRNA	3045	1234	185	332	193	1573	943	1480	1928	1146	1854	1069	668	4134	377	307	333	178	177	2921	2175	1586
chrIV_trna61_SerAGA	tRNA	3036	1958	2294	3843	3274	358	2571	3756	3485	3465	4102	1829	622	1509	2440	2414	2013	860	847	1738	2721	1542
chrII_trna11_SerAGA	tRNA	3034	1977	2159	3950	3278	355	2555	3609	3346	3394	4151	1802	615	1475	2452	2441	2054	880	857	1698	2654	1504
chrX_trna74_GlnCTG	tRNA	3030	1203	180	316	208	1539	905	1439	1817	1158	1905	996	618	4094	374	303	323	187	183	2812	2163	1596
chrX_trna174_SerAGA	tRNA	3017	1939	2271	3868	3303	373	2614	3599	3409	3434	4221	1817	618	1478	2507	2394	2087	874	835	1836	2650	1540
chrX_trna173_SerCGA	tRNA	3008	1932	2169	4138	3268	386	2571	3615	3434	3510	3974	1774	617	1558	2490	2432	2022	882	790	1861	2632	1493
chrII_trna7_SerAGA	tRNA	2997	2001	2251	3864	3372	377	2592	3661	3319	3494	4228	1776	597	1490	2501	2430	2104	825	829	1833	2616	1517
chrV_trna132_GlnCTG	tRNA	2985	1244	174	342	198	1573	919	1455	1823	1139	1818	1039	659	4051	377	314	325	205	175	2846	2086	1556
chrX_trna73_SerAGA	tRNA	2981	1924	2273	3976	3302	393	2549	3662	3456	3460	4133	1794	569	1475	2435	2416	2063	836	857	1797	2729	1561
chrX_trna98_SerAGA	tRNA	2981	1898	2248	3790	3287	410	2605	3726	3364	3279	4046	1863	609	1472	2507	2453	2033	887	805	1754	2727	1485
chrIV_trna62_SerAGA	tRNA	2975	1974	2302	3929	3315	362	2605	3691	3378	3380	4218	1892	625	1420	2416	2429	2051	833	834	1787	2662	1424
chrIV_trna71_GlnCTG	tRNA	2971	1235	196	339	206	1501	887	1439	1932	1135	1799	988	620	4212	396	284	320	181	177	2919	2231	1557
chrX_trna52_SerAGA	tRNA	2945	2004	2269	3974	3311	440	2610	3672	3428	3385	4147	1885	623	1522	2477	2523	1988	861	834	1731	2692	1567
chrX_trna255_GlnCTG	tRNA	2942	1249	177	348	219	1544	877	1524	1893	1114	1932	1047	650	4295	380	317	333	210	182	2855	2176	1609
chrIII_trna72_SerCGA	tRNA	2940	1954	2248	3906	3281	379	2601	3666	3391	3440	4310	1822	616	1482	2496	2428	2082	832	868	1713	2641	1468
chrIII_trna31_SerAGA	tRNA	2913	1919	2331	3923	3255	389	2444	3700	3570	3451	4158	1819	629	1531	2461	2373	2097	869	837	1763	2625	1505
chrX_trna54_SerAGA	tRNA	2913	1941	2243	3928	3252	360	2558	3754	3500	3414	4160	1847	624	1479	2511	2537	2008	874	837	1821	2683	1507
chrV_trna29_AspGTC	tRNA	2871	2358	535	960	503	175	901	3185	5853	3607	3667	2562	2239	2165	670	839	675	543	591	4705	4241	1768
chrIII_trna60_SerCGA	tRNA	2854	1823	2193	3583	3067	372	2515	3437	3166	3181	3934	1691	586	1386	2298	2341	1973	823	800	1602	2499	1387
chrIV_trna13_AspGTC	tRNA	2851	2275	526	828	490	124	950	3161	5991	3610	3554	2705	2206	2295	709	869	683	640	510	4598	4159	1900
chrX_trna262_SerAGA	tRNA	2820	1934	2163	3860	3235	373	2599	3602	3411	3381	4089	1733	642	1523	2446	2379	1997	861	835	1781	2639	1489
chrV_trna129_AspGTC	tRNA	2806	2228	509	997	562	209	900	3266	6130	3647	3561	2621	2268	2146	634	837	681	500	561	4574	4247	1888
chrX_trna263_AspGTC	tRNA	2794	2251	523	989	525	166	838	3279	5939	3573	3582	2710	2235	2052	723	861	636	540	535	4587	4074	1877
chrI_trna50_SerCGA	tRNA	2785	1871	2161	3742	3086	363	2497	3413	3158	3141	4025	1608	574	1307	2220	2341	1898	854	814	1568	2558	1438
chrX_trna158_AspGTC	tRNA	2777	2249	496	1001	517	155	884	3167	6015	3586	3599	2750	2253	2099	647	865	638	518	536	4570	4072	1875
chrX_trna138_GluCTC	tRNA	2774	2014	1498	2609	1923	4707	3301	1817	2767	1933	1941	2190	2425	2296	2305	2351	2174	909	1192	1822	2405	1900
chrX_trna302_AspGTC	tRNA	2774	2224	529	976	548	164	912	3242	5900	3607	3550	2700	2196	2045	695	851	666	531	517	4625	4164	1851
chrIV_trna93_AspGTC	tRNA	2771	2235	518	955	530	156	871	3274	6077	3820	3532	2563	2194	2050	681	806	642	538	558	4688	4038	1941
chrX_trna160_AspGTC	tRNA	2763	2237	519	982	523	188	825	3220	6136	3660	3571	2694	2129	2134	687	861	659	509	594	4792	4202	1819
chrIV_trna5_AspGTC	tRNA	2742	2246	555	1012	512	197	861	3298	5995	3565	3626	2563	2234	2019	669	853	630	575	501	4667	4176	1859
chrX_trna55_AspGTC	tRNA	2741	2244	516	989	527	190	881	3194	6066	3557	3697	2585	2316	2130	617	836	709	538	567	4669	4079	1968
chrX_trna53_AspGTC	tRNA	2733	2297	521	987	556	184	865	3209	6114	3668	3693	2709	2153	1973	687	839	661	575	522	4660	4187	1932
chrI_trna25_AspGTC	tRNA	2731	2235	549	984	519	167	922	3233	6034	3671	3606	2520	2270	2119	687	789	618	549	540	4518	4157	1850
chrX_trna51_AspGTC	tRNA	2725	2306	501	930	523	192	891	3228	5853	3719	3556	2618	2256	2050	661	855	689	538	547	4681	4118	1931
chrX_trna18_AspGTC	tRNA	2723	2278	516	963	541	176	898	3222	6078	3561	3717	2552	2169	2151	620	848	625	512	544	4498	4159	1865
chrIV_trna40_AspGTC	tRNA	2722	2272	519	1011	491	176	838	3108	6056	3740	3637	2676	2136	2115	722	812	665	577	568	4451	4232	1908
chrIV_trna16_AspGTC	tRNA	2712	2263	545	971	524	164	893	3423	6033	3658	3711	2777	2191	2143	784	850	681	603	521	4720	4225	2104
chrV_trna130_AspGTC	tRNA	2711	2177	527	1009	495	167	841	3163	6001	3652	3585	2574	2213	2148	691	906	646	540	580	4653	4193	1903
chrIV_trna59_AspGTC	tRNA	2709	2256	531	976	514	171	866	3193	5894	3686	3658	2603	2221	2126	635	827	661	515	564	4642	4239	1881
chrX_trna157_AspGTC	tRNA	2707	2265	535	1049	534	193	873	3214	5952	3738	3618	2607	2220	2026	700	838	665	539	543	4560	4182	1855
chrIV_trna14_AspGTC	tRNA	2702	2148	496	725	458	33	825	3083	5719	3471	3410	2368	1717	2069	562	798	578	393	286	4628	4004	1879
chrIV_trna10_AspGTC	tRNA	2694	2235	543	921	513	183	880	3209	5907	3532	3661	2684	2177	2036	700	847	707	534	526	4550	4228	1896
chrX_trna184_AspGTC	tRNA	2694	2280	516	948	572	186	865	3218	6029	3664	3623	2654	2235	2162	700	815	630	542	584	4696	4201	1913
chrV_trna136_AspGTC	tRNA	2678	2245	578	989	534	180	849	3257	6017	3691	3548	2579	2169	2104	687	839	676	511	623	4610	3952	1801
chrX_trna200_SerCGA	tRNA	2678	1859	2094	3823	3016	347	2481	3410	3090	3223	4087	1693	599	1336	2253	2366	1894	839	835	1594	2526	1473
chrIV_trna84_AspGTC	tRNA	2659	2255	521	1021	517	195	842	3252	6005	3619	3717	2609	2143	2093	691	820	632	580	562	4673	4168	1816
chrX_trna288_AspGTC	tRNA	2656	2264	527	997	522	181	919	3261	5946	3730	3644	2641	2210	2056	721	853	678	530	505	4689	4259	1913
chrX_trna159_AspGTC	tRNA	2646	2164	442	743	436	53	825	3183	5786	3586	3431	2429	1677	1922	547	757	572	346	234	4482	3980	1780
chrV_trna153_LeuCAG	tRNA	2297	1812	2212	3128	2057	1731	2028	2838	2797	2410	2925	1604	1190	1231	1697	1632	1533	858	1005	1523	1927	1170
chrX_trna201_LeuCAG	tRNA	2219	1759	2246	3115	2024	1633	2091	2771	2762	2511	2756	1534	1193	1147	1727	1628	1473	827	1041	1624	1819	1135
chrI_trna2_LeuCAG	tRNA	2190	1726	2265	3141	1997	1647	2024	2879	2696	2560	2888	1569	1238	1191	1748	1634	1483	849	1058	1541	1929	1165
chrIII_trna59_SerAGA	tRNA	1675	1082	1228	2236	1878	248	1634	2222	1977	2164	2542	1013	434	780	1385	1514	1296	576	585	1111	1632	991
chrX_trna123_SerAGA	tRNA	1667	1107	1328	2168	1866	235	1593	2279	1917	2146	2427	1002	433	824	1465	1544	1221	602	569	1108	1711	925
chrV_trna17_GlnCTG	tRNA	1552	695	174	324	194	1566	699	862	1132	613	1214	703	534	1661	272	248	197	190	162	1123	775	1254
chrII_trna37_LeuAAG	tRNA	1483	1364	458	923	429	102	448	1525	2090	1660	1520	1231	1325	862	645	554	411	430	475	1082	1192	1178
chrI_trna67_AsnGTT	tRNA	1482	972	958	2067	1381	1048	1273	1763	1861	1586	2859	942	824	667	1215	1054	846	434	452	991	1212	882
chrX_trna289_Undet	tRNA	1458	988	2543	2746	1920	2714	1785	2407	1698	1987	2251	742	1345	696	1842	1932	1851	1045	1321	1367	1690	1201
chrIII_trna80_AlaAGC	tRNA	1282	679	893	1606	865	641	721	1629	2111	1656	1677	618	677	655	646	655	598	332	301	858	952	579
chrX_trna225_AlaAGC	tRNA	1280	730	879	1573	859	681	678	1672	2130	1758	1602	649	721	676	612	664	559	240	264	859	922	660
chrII_trna62_AlaAGC	tRNA	1268	684	809	1348	657	676	703	1476	1969	1526	1414	604	715	671	591	587	505	214	324	843	847	722
chrX_trna77_AlaAGC	tRNA	1250	710	964	1607	887	659	740	1639	2169	1706	1623	624	707	608	572	652	610	257	295	844	887	638
chrX_trna269_AlaAGC	tRNA	1244	712	902	1548	875	654	686	1646	2266	1642	1550	650	656	635	596	669	575	253	273	872	951	656
chrII_trna22_ThrAGT	tRNA	1239	712	923	1575	844	615	663	1632	2247	1670	1575	699	649	670	592	675	557	228	263	873	969	648
chrX_trna135_SerAGA	tRNA	1239	781	857	1407	1055	389	1209	1569	1280	1453	1669	722	311	658	1079	1060	930	379	437	957	1118	736
chrIV_trna26_AlaAGC	tRNA	1236	697	952	1509	840	652	709	1533	2205	1629	1604	668	647	667	670	677	549	210	274	832	902	608
chrII_trna15_AlaAGC	tRNA	1233	716	904	1646	874	638	692	1651	2153	1697	1655	638	712	625	614	627	542	239	280	836	955	656
chrIV_trna56_AlaAGC	tRNA	1232	730	919	1608	849	673	710	1591	2181	1655	1593	661	680	632	626	684	581	245	296	842	954	663
chrX_trna204_AlaAGC	tRNA	1232	730	892	1685	842	664	757	1697	2155	1687	1647	643	643	644	610	632	625	245	262	838	926	604
chrII_trna56_AlaAGC	tRNA	1220	725	939	1557	801	629	738	1593	2160	1706	1562	633	707	629	654	705	584	235	275	809	926	660
chrII_trna12_AlaAGC	tRNA	1213	746	893	1579	875	636	701	1561	2184	1718	1701	649	658	603	637	660	564	275	291	883	909	634
chrV_trna1_AlaAGC	tRNA	1213	699	873	1507	845	726	730	1534	2130	1621	1607	661	682	619	613	646	566	215	284	802	863	565
chrV_trna147_AlaAGC	tRNA	1208	716	901	1581	869	648	745	1612	2201	1723	1619	698	660	645	591	674	557	270	280	839	904	607
chrII_trna34_AlaAGC	tRNA	1206	760	849	1592	860	640	713	1605	2091	1595	1619	629	687	625	631	657	545	215	315	841	909	621
chrX_trna44_AlaAGC	tRNA	1201	691	920	1599	861	641	729	1561	2119	1656	1637	672	665	667	616	693	577	251	270	880	971	642
chrX_trna76_AlaAGC	tRNA	1201	663	974	1524	855	649	742	1637	2190	1699	1649	687	618	668	618	675	577	230	284	832	938	595
chrI_trna38_AlaAGC	tRNA	1199	672	871	1535	811	615	678	1611	2134	1572	1594	693	668	619	612	641	577	231	284	834	974	511
chrX_trna79_AlaAGC	tRNA	1195	730	927	1592	907	640	750	1620	2183	1733	1654	608	649	643	627	650	555	248	326	840	929	645
chrX_trna226_AlaAGC	tRNA	1194	691	910	1580	878	664	725	1649	2196	1725	1596	627	653	663	567	630	550	220	263	855	932	653
chrIV_trna44_AlaAGC	tRNA	1192	707	941	1513	812	630	697	1650	2192	1654	1631	626	718	620	629	663	574	234	302	831	965	623
chrIV_trna43_AlaAGC	tRNA	1190	746	873	1652	847	610	716	1687	2192	1670	1604	660	670	648	617	693	593	252	261	872	992	642
chrX_trna268_AlaAGC	tRNA	1185	713	902	1583	843	641	716	1629	2238	1699	1617	645	675	631	609	665	559	272	265	854	980	688
chrV_trna75_CysGCA	tRNA	1045	425	98	142	81	107	220	344	659	356	508	414	288	1076	102	95	96	52	41	357	505	271
chrX_trna254_CysGCA	tRNA	1035	384	92	130	66	119	239	342	665	434	502	394	279	1104	93	91	83	67	39	375	489	294
chrI_trna30_CysGCA	tRNA	995	405	83	153	67	114	239	355	695	404	551	389	295	1006	82	112	95	46	43	366	471	235
chrIII_trna32_SerCGA	tRNA	978	639	744	1335	958	365	1121	1478	1149	1303	1729	568	236	459	900	866	855	376	365	711	988	646
chrX_trna246_CysGCA	tRNA	978	409	91	157	75	101	222	355	719	404	521	387	293	1069	101	107	105	56	46	409	519	266
chrX_trna62_CysGCA	tRNA	978	395	94	127	83	137	224	339	720	407	555	408	288	1101	111	92	98	48	42	380	471	256
chrI_trna9_CysGCA	tRNA	970	398	89	129	92	124	213	339	664	427	492	390	268	1089	102	93	88	59	44	393	537	295
chrX_trna63_CysGCA	tRNA	969	374	94	117	61	131	224	363	664	439	523	393	269	1060	97	99	96	48	55	363	483	287
chrX_trna126_CysGCA	tRNA	968	362	90	134	44	132	223	357	637	422	501	362	276	1042	96	92	95	45	47	387	494	253
chrV_trna8_CysGCA	tRNA	961	419	94	134	77	124	196	340	690	406	523	378	279	1020	97	117	82	51	38	407	462	260
chrX_trna251_CysGCA	tRNA	954	375	82	140	77	107	221	350	692	411	484	409	298	1011	106	120	74	51	37	371	482	267
chrX_trna253_CysGCA	tRNA	949	416	100	124	79	107	227	324	702	410	491	393	300	1065	95	102	90	50	56	364	469	277
chrV_trna144_CysGCA	tRNA	947	417	90	158	66	129	227	378	670	397	484	377	260	1019	83	102	104	52	49	380	514	273
chrX_trna137_GluCTC	tRNA	932	821	680	1154	761	1083	913	1629	2218	1769	1553	563	778	1014	847	850	803	350	377	1784	1725	1352
chrX_trna8_AspATC	tRNA	848	659	1276	1426	1085	1689	756	1308	1234	1094	952	665	618	565	1052	1071	1073	645	621	877	955	839
chrI_trna29_GlyGCC	tRNA	796	735	3225	1102	3907	798	891	1143	834	806	1182	838	1109	566	680	968	576	1152	677	589	598	7094
chrIV_trna77_TrpCCA	tRNA	723	619	1152	1046	294	131	221	572	567	916	319	85	134	112	2571	716	701	143	65	639	775	232
chrIII_trna62_TrpCCA	tRNA	722	679	1149	1000	310	143	191	620	568	925	317	78	118	94	2542	689	785	150	50	613	785	221
chrIV_trna38_TrpCCA	tRNA	707	669	1165	1072	308	146	184	578	580	918	351	70	131	97	2555	653	741	165	54	617	786	242
chrI_trna76_TrpCCA	tRNA	703	655	1185	1002	291	135	170	584	575	974	342	74	122	89	2568	665	753	164	70	631	768	222
chrII_trna33_TrpCCA	tRNA	700	640	1183	1017	308	142	189	592	512	906	316	71	113	95	2577	621	767	167	43	624	794	237
chrIV_trna78_TrpCCA	tRNA	681	692	1186	1053	306	140	193	601	573	951	321	96	131	103	2602	669	742	141	54	590	794	218
chrX_trna241_TrpCCA	tRNA	681	650	1159	1029	284	146	201	539	557	913	331	80	113	100	2654	660	689	135	57	600	764	233
chrIV_trna80_TrpCCA	tRNA	680	684	1151	1052	287	130	197	563	544	911	325	77	105	94	2618	644	747	123	62	581	723	248
chrX_trna257_LeuAAG	tRNA	677	628	210	397	167	125	200	716	910	779	951	434	780	300	207	190	235	90	122	564	745	515
chrX_trna259_LeuAAG	tRNA	677	649	477	788	80	292	331	201	169	192	194	86	246	59	355	379	167	255	309	542	167	315
chrX_trna41_TrpCCA	tRNA	674	656	1179	953	304	144	203	647	548	922	336	81	84	100	2487	672	771	160	72	618	762	245
chrX_trna69_TrpCCA	tRNA	674	700	1172	1002	260	127	212	568	540	938	297	90	104	86	2549	697	725	138	55	608	775	224
chrX_trna240_TrpCCA	tRNA	669	656	1144	953	314	135	198	577	560	947	318	85	107	101	2539	685	752	157	60	636	766	235
chrII_trna58_GlyGCC	tRNA	641	504	910	1006	437	167	422	1116	1458	1148	1097	223	265	232	437	319	382	109	82	708	663	431
chrX_trna239_LeuAAG	tRNA	637	656	202	410	169	111	157	771	974	843	943	379	775	271	245	197	196	115	144	593	738	533
chrIV_trna4_SeC_e_TCA	tRNA	630	544	391	304	209	235	324	546	594	423	412	314	277	389	249	221	161	146	133	372	494	339
chrX_trna258_LeuAAG	tRNA	626	655	201	362	169	133	183	745	955	889	880	422	793	321	230	224	191	100	136	546	693	535
chrX_trna303_LeuAAG	tRNA	619	666	183	413	154	115	178	765	938	819	897	401	735	300	201	212	204	127	129	540	660	513
chrX_trna97_LeuAAG	tRNA	617	568	201	417	161	133	182	715	995	823	863	413	762	285	220	176	206	104	134	561	684	547
chrX_trna217_LeuAAG	tRNA	609	667	205	390	171	145	215	796	950	825	901	423	722	278	245	204	190	120	156	561	709	586
chrX_trna183_TrpCCA	tRNA	599	568	1104	1013	255	55	128	488	507	874	250	66	56	79	2518	616	674	112	40	646	664	159
chrX_trna216_LeuAAG	tRNA	598	649	200	407	187	139	184	714	950	795	946	434	738	322	254	221	193	100	138	599	733	568
chrX_trna71_LeuAAG	tRNA	597	676	232	359	158	137	189	739	965	760	913	411	800	328	244	207	192	99	127	592	660	544
chrII_trna42_LeuAAG	tRNA	593	660	255	421	139	120	194	677	935	753	894	375	695	305	207	187	210	119	149	517	666	538
chrII_trna9_LeuAAG	tRNA	588	622	206	351	142	148	199	718	907	752	874	391	724	327	228	170	218	121	152	525	668	511
chrII_trna72_LeuAAG	tRNA	581	635	206	404	143	142	192	684	887	789	851	386	708	321	231	230	194	136	156	531	666	549
chrII_trna76_ThrGGT	tRNA	580	339	1282	794	507	45	466	1550	1355	1081	1727	45	36	94	196	292	309	58	50	232	294	501
chrX_trna271_LeuAAG	tRNA	578	636	221	396	152	141	212	756	949	785	904	375	775	292	251	213	216	119	140	553	708	545
chrII_trna18_LeuTAA	tRNA	576	573	236	380	174	119	192	685	877	735	879	399	688	327	227	159	215	122	160	557	673	579
chrII_trna71_LeuAAG	tRNA	548	620	195	409	154	136	179	689	898	778	817	402	770	311	251	210	195	130	149	524	686	464
chrII_trna73_LeuAAG	tRNA	529	562	227	378	156	127	183	707	912	737	860	387	709	340	265	209	188	88	141	580	670	524
chrI_trna71_LeuAAG	tRNA	522	566	204	371	160	145	186	668	845	775	873	403	746	311	223	166	175	128	144	534	668	488
chrII_trna24_ArgTCG	tRNA	520	330	357	545	392	386	462	524	612	509	594	336	364	338	477	438	361	138	153	392	497	288
chrIII_trna30_LeuAAG	tRNA	519	613	189	353	151	117	199	646	930	724	844	364	686	326	219	177	191	123	163	511	629	517
chrIII_trna61_AsnGTT	tRNA	519	342	467	810	408	320	421	723	638	712	962	278	292	171	371	390	343	149	183	332	423	299
chrX_trna90_ThrTGT	tRNA	519	288	254	494	187	169	432	375	482	386	480	348	170	314	319	365	312	136	169	314	337	192
chrX_trna232_GlnTTG	tRNA	510	271	122	235	129	224	312	391	479	393	948	190	103	620	242	232	237	46	42	609	605	381
chrV_trna134_AsnGTT	tRNA	503	325	448	827	432	327	383	710	633	746	848	305	295	176	363	377	319	159	218	295	416	278
chrV_trna76_AsnGTT	tRNA	503	355	466	805	429	382	381	718	636	726	828	324	328	208	402	368	331	176	203	304	445	295
chrIII_trna53_AsnGTT	tRNA	502	339	462	791	400	366	356	728	633	733	908	315	283	182	412	375	333	145	197	308	421	301
chrIV_trna76_ThrTGT	tRNA	502	305	283	453	165	177	490	326	518	348	512	355	165	332	286	379	309	136	149	293	391	193
chrX_trna207_ArgTCG	tRNA	498	351	379	550	351	366	455	496	592	526	587	345	374	304	472	451	356	132	197	429	499	248
chrIII_trna28_ThrTGT	tRNA	497	277	270	488	185	154	502	353	474	363	462	384	152	311	298	364	307	114	141	302	333	204
chrI_trna51_LeuAAG	tRNA	496	631	200	389	148	153	197	696	923	760	882	371	754	325	242	173	207	96	149	516	629	494
chrIII_trna52_ThrTGT	tRNA	495	262	284	511	196	185	509	341	480	348	500	343	175	311	296	339	312	125	134	282	377	184
chrI_trna14_ArgTCG	tRNA	495	320	391	585	346	362	443	505	607	472	586	342	335	324	464	404	374	135	162	438	473	277
chrV_trna121_SupTTA	tRNA	494	279	640	724	348	44	295	791	735	644	696	232	144	191	397	220	238	67	206	372	399	213
chrIII_trna77_ArgTCG	tRNA	492	338	358	539	369	344	451	499	579	520	597	340	336	318	471	421	346	148	166	435	483	258
chrIV_trna70_GlnTTG	tRNA	492	258	123	244	106	218	286	383	473	406	876	189	121	594	242	233	269	44	58	635	624	426
chrX_trna106_ThrTGT	tRNA	492	285	251	521	195	144	487	313	490	369	441	341	169	339	287	353	349	142	125	287	350	216
chrIV_trna27_GlnTTG	tRNA	491	268	106	227	96	219	323	363	466	423	900	198	118	622	251	255	223	48	48	616	574	403
chrV_trna150_AsnGTT	tRNA	491	343	429	806	397	379	387	702	658	744	880	311	277	174	393	379	358	151	190	297	402	256
chrX_trna230_GlnTTG	tRNA	491	287	102	238	115	207	329	402	443	380	870	211	124	569	223	236	263	35	53	616	557	401
chrV_trna19_AsnGTT	tRNA	488	337	425	789	408	365	408	730	642	712	895	305	267	189	386	390	298	140	183	326	448	284
chrIII_trna33_AsnGTT	tRNA	485	328	454	785	441	347	392	757	661	697	883	302	281	174	411	366	355	157	203	310	424	278
chrV_trna26_AsnGTT	tRNA	484	331	450	814	411	341	380	719	658	719	895	302	285	196	410	378	364	140	204	306	427	300
chrI_trna64_AsnGTT	tRNA	481	327	417	812	405	361	336	739	635	753	894	302	284	182	385	351	334	164	186	309	409	262
chrX_trna59_AsnGTT	tRNA	478	326	444	805	456	334	382	726	674	707	856	292	290	155	405	436	324	166	193	336	429	284
chrX_trna60_GlnTTG	tRNA	478	221	102	223	122	207	290	379	467	428	863	197	116	606	221	230	253	46	46	599	564	425
chrV_trna77_AsnGTT	tRNA	477	349	468	813	404	364	366	793	693	752	943	298	283	186	405	409	383	163	200	359	422	284
chrX_trna267_AsnGTT	tRNA	474	301	480	816	416	368	370	675	650	699	847	289	287	167	399	395	342	161	220	349	432	275
chrV_trna27_AsnGTT	tRNA	472	336	438	805	388	392	351	727	626	712	817	302	295	183	385	380	354	149	163	334	403	281
chrV_trna70_AsnGTT	tRNA	472	317	491	802	383	338	355	723	696	757	877	294	306	173	379	350	340	156	192	321	410	293
chrV_trna135_AsnGTT	tRNA	470	346	452	832	406	365	345	794	675	722	906	303	313	170	418	339	381	164	212	295	452	290
chrV_trna112_ThrTGT	tRNA	468	306	258	506	201	164	468	339	503	386	448	388	180	324	307	365	310	138	152	309	379	201
chrX_trna285_AsnGTT	tRNA	468	358	431	790	440	354	378	768	612	739	883	311	291	206	423	344	330	164	205	334	450	297
chrX_trna96_GlnTTG	tRNA	468	249	142	219	107	217	303	383	472	417	879	211	148	609	262	240	236	37	49	629	623	373
chrX_trna86_AsnGTT	tRNA	465	319	484	796	441	390	382	763	689	744	875	288	264	195	415	401	352	156	200	309	436	303
chrIV_trna72_ProCGG	tRNA	461	206	176	244	185	68	232	533	544	411	738	276	76	601	190	207	166	58	49	348	356	272
chrX_trna4_ThrTGT	tRNA	459	315	260	536	189	161	451	354	469	408	458	360	174	302	289	325	308	134	124	304	363	228
chrX_trna47_AsnGTT	tRNA	457	340	481	843	433	354	416	725	642	698	840	298	291	180	389	394	346	165	202	306	423	277
chrII_trna38_GlnTTG	tRNA	456	274	113	229	107	227	318	411	484	384	865	210	144	587	249	260	275	50	50	658	599	382
chrX_trna231_GlnTTG	tRNA	456	272	113	229	126	234	305	396	455	370	877	179	119	595	230	244	252	52	52	606	579	433
chrX_trna95_GlnTTG	tRNA	456	258	106	235	102	239	323	394	465	417	841	198	129	545	269	252	248	36	56	607	622	402
chrX_trna233_GlnTTG	tRNA	454	286	112	242	114	203	272	378	462	407	828	194	115	600	232	242	266	40	53	628	627	438
chrI_trna44_ThrTGT	tRNA	451	269	269	486	206	157	479	304	488	345	411	373	152	315	276	333	310	132	139	282	402	203
chrX_trna3_GlnTTG	tRNA	451	263	122	224	103	233	333	354	482	410	870	200	106	609	256	261	259	50	50	634	624	380
chrIV_trna75_GlnTTG	tRNA	448	291	140	233	111	206	346	386	465	418	877	168	137	578	230	195	282	44	64	647	605	425
chrIII_trna55_GlnTTG	tRNA	444	267	109	230	104	238	303	372	450	408	878	198	123	615	232	231	247	37	46	620	592	411
chrX_trna212_GlnTTG	tRNA	442	275	118	229	108	220	327	373	479	413	796	197	119	582	233	214	235	32	70	570	629	416
chrII_trna55_GlnTTG	tRNA	439	262	110	228	107	236	341	374	485	385	876	202	112	597	246	237	257	45	54	600	604	421
chrX_trna237_ThrTGT	tRNA	439	303	271	483	212	153	462	322	462	377	518	342	187	347	340	330	314	126	143	295	377	213
chrI_trna20_SerTGA	tRNA	429	291	269	510	475	298	270	415	445	366	488	271	232	215	266	247	239	115	268	265	297	219
chrX_trna1_GluCTC	tRNA	427	318	3163	3272	688	32	221	1199	973	513	591	29	37	93	2275	628	686	320	44	857	487	347
chrV_trna164_GlnTTG	tRNA	425	251	129	247	99	224	292	405	444	405	853	188	111	576	233	226	260	33	43	664	608	409
chrIII_trna64_ProCGG	tRNA	424	231	152	228	153	78	218	531	527	374	733	242	91	636	210	166	208	55	50	340	392	293
chrIV_trna82_ProCGG	tRNA	424	215	179	267	192	87	241	530	509	430	748	221	79	630	195	223	217	77	52	384	412	302
chrX_trna290_ProCGG	tRNA	413	246	163	241	191	79	262	493	522	377	750	220	94	699	216	179	218	75	66	313	368	244
chrX_trna75_GlnTTG	tRNA	412	234	120	230	112	231	289	364	464	357	513	165	94	603	238	245	271	27	43	589	574	390
chrV_trna11_TyrGTA	tRNA	390	293	324	489	231	89	312	483	612	465	657	255	181	138	292	166	197	96	137	331	329	210
chrII_trna53_TyrGTA	tRNA	379	250	363	491	234	74	313	502	580	465	671	257	192	181	291	193	236	125	150	280	324	220
chrV_trna90_GlnTTG	tRNA	379	371	356	804	309	585	257	584	697	551	667	296	322	146	334	296	281	141	285	292	310	276
chrX_trna113_LysCTT	tRNA	379	478	305	552	425	125	392	580	451	467	589	212	95	250	369	287	331	238	113	725	355	446
chrIV_trna23_LysCTT	tRNA	374	399	323	582	404	92	372	569	466	495	610	213	109	247	417	336	357	252	122	718	365	457
chrX_trna119_ArgCCT	tRNA	371	270	239	360	175	314	408	437	305	364	850	249	124	220	219	217	276	139	146	250	277	176
chrIV_trna2_ArgCCT	tRNA	368	263	273	327	156	319	449	428	350	345	816	238	131	226	243	206	272	128	146	251	314	196
chrII_trna68_LysCTT	tRNA	366	441	311	590	405	116	337	492	465	486	592	199	104	238	362	340	355	253	117	673	366	441
chrII_trna49_LysCTT	tRNA	364	422	320	576	423	91	410	561	435	443	602	226	133	250	391	319	338	256	122	720	367	439
chrII_trna63_LysCTT	tRNA	361	448	350	596	413	102	359	525	431	480	639	217	98	260	374	328	353	263	118	657	365	447
chrV_trna97_Undet	tRNA	361	279	404	383	229	810	365	392	336	297	872	192	182	164	403	290	283	140	139	249	383	249
chrI_trna31_LysCTT	tRNA	360	462	325	534	411	123	386	543	454	478	591	191	112	249	352	310	332	239	133	697	415	456
chrX_trna180_LysCTT	tRNA	360	538	337	605	465	102	407	595	473	538	655	239	93	294	372	352	393	269	160	710	399	469
chrV_trna21_TyrGTA	tRNA	359	283	308	464	241	65	300	478	550	436	617	263	177	166	254	182	197	110	125	329	332	232
chrIII_trna81_LysCTT	tRNA	356	448	297	579	414	113	385	539	455	479	611	213	126	260	393	334	344	219	126	704	363	466
chrV_trna137_SerTGA	tRNA	354	248	149	323	215	149	218	329	322	301	422	179	109	157	237	185	199	86	71	192	261	169
chrIV_trna15_AspGTC	tRNA	351	224	133	369	149	173	196	240	338	282	387	376	648	240	190	146	172	231	340	214	196	162
chrX_trna114_LysCTT	tRNA	350	472	322	604	412	119	411	527	451	438	592	231	113	257	389	309	311	210	102	718	403	446
chrII_trna66_LysCTT	tRNA	346	462	309	548	438	112	354	542	483	448	602	205	104	256	397	289	370	213	97	691	389	435
chrI_trna7_LysCTT	tRNA	345	455	349	581	401	121	340	534	476	524	599	218	106	242	379	281	367	232	99	705	395	437
chrIII_trna47_ThrCGT	tRNA	344	228	299	360	134	85	315	417	359	316	364	263	211	145	222	182	213	153	173	164	204	430
chrIV_trna32_LysCTT	tRNA	343	485	308	574	379	108	374	566	485	490	622	225	106	275	374	285	330	242	102	662	379	445
chrI_trna52_LysCTT	tRNA	343	398	321	569	449	121	412	545	436	458	598	209	134	274	355	293	366	226	109	710	356	471
chrX_trna115_LysCTT	tRNA	343	423	316	544	427	98	366	557	488	466	619	233	102	252	377	267	357	233	113	714	374	444
chrI_trna53_LysCTT	tRNA	341	414	349	552	360	111	395	546	463	471	613	221	125	252	438	278	324	237	109	701	353	459
chrX_trna171_SerTGA	tRNA	341	252	178	324	196	166	240	309	322	335	430	228	95	179	199	206	178	82	91	191	294	141
chrV_trna148_SerTGA	tRNA	340	277	177	336	210	166	226	324	280	301	408	216	134	200	213	194	197	67	81	222	281	165
chrI_trna45_LysCTT	tRNA	339	440	321	530	436	122	421	574	447	497	581	250	108	267	396	296	335	228	107	638	405	446
chrX_trna110_LysCTT	tRNA	338	461	325	544	411	97	404	534	459	488	604	218	116	253	379	333	324	241	113	705	398	464
chrX_trna88_ThrCGT	tRNA	338	205	308	471	163	107	329	632	371	313	331	267	248	173	243	191	205	142	174	193	220	443
chrIII_trna26_LysCTT	tRNA	336	461	315	551	407	103	395	552	446	452	632	230	106	264	411	310	350	238	107	717	397	449
chrX_trna191_LysCTT	tRNA	336	438	310	544	412	101	391	578	429	486	664	221	112	270	399	305	360	245	95	723	395	444
chrIV_trna39_LysCTT	tRNA	335	461	318	581	386	106	368	584	470	459	616	232	110	260	422	337	343	226	93	703	359	478
chrX_trna211_ThrCGT	tRNA	329	193	243	397	161	117	293	414	368	306	395	242	222	144	220	173	222	135	174	199	200	474
chrI_trna68_LysCTT	tRNA	328	481	381	614	438	108	427	567	436	474	645	229	99	268	410	380	388	249	150	736	454	519
chrIII_trna96_IleAAT	tRNA	327	125	159	254	145	11	147	452	461	454	539	145	90	219	211	177	125	28	34	428	415	196
chrV_trna13_AlaCGC	tRNA	320	174	112	181	77	4	262	270	316	301	300	80	65	255	171	246	174	39	39	296	372	271
chrX_trna181_LysCTT	tRNA	320	481	333	509	414	100	387	571	491	441	596	209	97	232	380	333	328	214	99	721	367	450
chrX_trna177_LysCTT	tRNA	316	437	338	598	413	103	396	549	498	456	593	207	108	260	414	316	349	249	109	715	375	407
chrIII_trna54_ThrCGT	tRNA	312	203	278	393	133	111	319	381	389	353	403	210	223	133	249	182	225	137	166	179	210	427
chrX_trna209_LysCTT	tRNA	309	470	311	554	424	94	403	553	481	490	641	233	125	266	426	301	347	229	87	735	411	445
chrX_trna218_GluTTC	tRNA	309	260	334	529	361	144	213	439	585	493	628	193	207	157	296	280	239	95	72	383	328	268
chrX_trna108_LysCTT	tRNA	305	494	328	581	397	114	375	551	500	497	581	210	116	274	382	278	343	214	101	677	390	406
chrX_trna125_IleAAT	tRNA	305	148	153	250	133	17	133	476	465	490	575	149	99	219	199	177	138	29	31	420	402	185
chrIII_trna38_LysCTT	tRNA	304	455	319	597	399	116	360	585	461	517	597	225	102	281	410	320	361	245	113	721	341	415
chrX_trna195_IleAAT	tRNA	304	142	148	243	121	19	148	492	477	441	531	146	96	226	166	167	139	37	29	424	406	189
chrIV_trna6_GluTTC	tRNA	301	252	304	506	342	156	244	443	542	495	633	202	248	173	256	305	228	80	84	418	364	248
chrX_trna236_ThrCGT	tRNA	301	148	215	361	91	128	302	263	287	243	303	222	130	172	160	171	182	86	86	193	204	551
chrX_trna280_IleAAT	tRNA	298	140	164	261	145	7	172	503	487	479	531	169	94	242	171	176	150	26	46	441	443	190
chrX_trna83_GluTTC	tRNA	298	241	317	553	319	133	251	428	573	445	625	169	238	172	279	300	226	88	72	420	362	239
chrX_trna112_LysCTT	tRNA	297	428	327	573	421	119	350	607	436	472	598	217	101	240	361	302	361	240	115	724	390	453
chrX_trna294_IleAAT	tRNA	297	123	163	246	115	20	151	504	498	438	575	139	94	238	210	171	127	31	30	408	428	188
chrII_trna32_IleAAT	tRNA	294	140	178	251	131	8	160	486	510	449	561	148	87	219	178	160	127	38	36	458	449	186
chrII_trna31_IleAAT	tRNA	293	113	161	294	134	8	151	470	466	463	514	146	101	240	181	143	134	38	26	425	405	204
chrI_trna8_IleAAT	tRNA	292	133	164	263	126	9	145	497	441	494	514	165	101	246	183	161	132	30	33	403	403	211
chrII_trna14_IleAAT	tRNA	291	126	148	273	133	18	150	479	466	508	536	176	95	274	174	163	117	31	30	372	425	196
chrX_trna234_GlnTTG	tRNA	291	197	39	95	21	8	143	269	316	260	753	155	70	482	112	123	119	13	8	510	451	325
chrIII_trna95_IleAAT	tRNA	290	127	161	278	137	10	156	525	501	450	566	179	83	249	198	168	133	23	33	430	424	194
chrX_trna132_LeuCAG	tRNA	289	206	333	483	264	225	303	685	387	376	562	219	191	235	266	284	256	126	139	335	317	256
chrX_trna56_MetCAT	tRNA	289	247	196	345	163	113	228	311	386	353	419	183	97	114	187	206	175	87	74	234	267	215
chrI_trna70_IleAAT	tRNA	288	130	170	282	151	16	167	504	506	449	496	159	89	235	200	183	123	29	32	443	408	183
chrII_trna61_IleAAT	tRNA	287	120	159	258	107	15	145	486	463	454	530	172	86	218	187	170	138	26	21	420	421	195
chrX_trna67_GluTTC	tRNA	285	244	308	543	367	141	207	437	586	475	638	191	228	186	248	304	203	94	86	399	307	219
chrIV_trna41_GluTTC	tRNA	284	252	348	570	355	152	227	426	596	467	610	198	226	151	297	297	243	96	82	398	349	233
chrX_trna103_IleAAT	tRNA	284	133	158	251	124	9	136	462	498	460	551	165	83	239	186	151	124	28	33	398	438	224
chrX_trna261_IleAAT	tRNA	283	123	169	243	132	15	156	472	530	425	508	163	89	238	192	156	150	40	46	407	412	208
chrX_trna13_GluTTC	tRNA	282	248	332	519	354	143	241	465	578	510	669	179	254	162	299	297	262	89	80	388	309	221
chrIV_trna88_GluTTC	tRNA	281	235	318	562	325	137	223	442	568	494	594	169	216	168	297	297	213	90	76	416	313	228
chrV_trna55_GluTTC	tRNA	281	214	314	539	344	163	266	424	584	485	637	175	224	156	283	265	247	82	60	421	318	229
chrX_trna205_GluTTC	tRNA	279	257	327	469	325	142	255	446	592	459	637	182	247	163	263	288	228	98	74	404	321	217
chrV_trna73_SupTTA	tRNA	278	223	221	226	109	267	233	149	271	213	195	153	240	124	122	86	88	102	152	114	132	119
chrII_trna20_GluTTC	tRNA	277	268	329	508	368	167	274	409	627	453	621	167	205	143	263	272	245	107	79	423	313	232
chrI_trna48_MetCAT	tRNA	276	231	197	328	179	115	256	306	381	328	441	186	111	145	202	191	144	86	70	244	231	185
chrX_trna286_IleAAT	tRNA	276	128	172	299	112	12	140	443	500	461	546	151	97	246	172	163	140	32	30	418	413	189
chrX_trna296_IleAAT	tRNA	276	137	163	282	141	14	165	447	451	449	509	152	101	267	182	171	126	28	25	395	415	214
chrI_trna37_MetCAT	tRNA	275	229	178	310	145	154	244	325	394	312	470	155	109	151	202	188	150	76	72	220	245	163
chrII_trna44_MetCAT	tRNA	274	220	179	304	164	137	227	292	402	370	454	180	104	132	195	205	154	93	81	218	281	191
chrX_trna130_IleAAT	tRNA	274	133	171	268	127	12	132	523	465	482	512	182	101	207	188	172	144	28	37	409	411	219
chrX_trna144_MetCAT	tRNA	274	236	177	297	170	127	219	306	406	313	459	174	119	123	185	204	179	79	79	226	245	210
chrIV_trna25_LeuCAG	tRNA	273	247	364	445	250	249	287	689	416	375	549	183	175	237	295	267	233	126	150	321	361	230
chrIV_trna58_GluTTC	tRNA	273	235	313	550	352	151	242	442	570	497	629	169	233	169	281	302	217	102	78	418	333	229
chrX_trna64_GluTTC	tRNA	272	238	300	525	322	148	222	454	622	501	584	181	199	164	275	283	241	73	73	427	352	210
chrX_trna94_SerTGA	tRNA	272	200	339	458	340	105	223	393	524	359	566	141	130	136	374	275	238	116	94	309	364	208
chrX_trna129_ThrCGT	tRNA	271	218	253	421	149	99	294	338	397	327	363	249	245	153	219	205	226	157	152	159	201	170
chrX_trna29_GluTTC	tRNA	269	236	300	508	357	143	217	437	570	477	642	168	229	193	274	263	235	98	99	388	306	212
chrIII_trna97_IleAAT	tRNA	268	140	148	242	133	15	162	489	482	488	479	162	91	222	193	164	142	29	34	405	402	204
chrX_trna229_MetCAT	tRNA	267	242	199	300	195	126	229	324	430	326	445	173	93	151	186	218	155	73	68	238	250	189
chrIII_trna13_MetCAT	tRNA	265	261	195	324	164	113	220	313	395	355	451	160	115	138	189	234	157	64	59	228	291	181
chrIII_trna76_MetCAT	tRNA	264	200	208	308	181	149	248	309	371	307	462	180	108	136	210	228	137	92	73	241	285	175
chrII_trna13_IleAAT	tRNA	264	135	144	288	118	16	171	459	510	425	491	153	87	232	178	159	127	15	46	405	442	200
chrX_trna220_GluTTC	tRNA	263	209	355	522	356	177	219	428	562	526	629	201	225	175	282	319	255	87	75	373	338	225
chrI_trna22_GluTTC	tRNA	259	254	325	512	350	169	247	437	585	486	649	172	208	152	265	322	265	99	75	369	366	232
chrI_trna35_MetCAT	tRNA	257	212	213	317	161	127	207	331	376	303	464	188	114	131	192	195	162	90	62	248	271	191
chrIV_trna1_MetCAT	tRNA	255	177	193	343	144	110	219	272	373	335	455	186	106	133	205	202	149	65	84	236	206	175
chrV_trna161_GluTTC	tRNA	253	298	569	641	372	170	558	573	657	570	651	161	228	108	228	198	233	80	106	286	263	187
chrV_trna84_GlnTTG	tRNA	241	183	575	419	188	51	205	655	540	383	755	30	8	40	112	132	129	48	33	124	144	243
chrX_trna295_IleAAT	tRNA	236	150	144	234	110	11	145	471	441	446	490	147	105	227	170	167	136	24	36	461	410	201
chrIV_trna12_Undet	tRNA	231	156	783	791	578	0	268	441	343	358	345	99	97	171	490	474	523	176	149	297	271	171
chrX_trna12_IleTAT	tRNA	222	99	332	362	365	0	111	334	373	369	425	135	115	110	224	221	187	68	100	217	224	116
chrX_trna10_ArgTCG	tRNA	217	115	163	262	136	38	162	241	283	234	232	159	97	151	199	185	151	30	49	255	208	141
chrX_trna145_ArgTCG	tRNA	215	124	165	227	87	41	164	184	231	191	217	140	97	102	104	121	86	43	67	119	134	81
chrX_trna300_ArgTCG	tRNA	213	144	159	215	93	33	146	173	251	230	202	121	71	106	107	120	79	48	60	109	135	79
chrX_trna70_GlnTTG	tRNA	213	138	88	181	91	109	174	175	192	158	599	85	64	101	132	135	158	31	39	150	180	147
chrIV_trna73_LeuCAA	tRNA	211	223	161	270	131	154	163	265	352	296	406	126	230	118	172	124	154	49	78	236	198	221
chrX_trna6_ArgTCG	tRNA	199	151	125	210	87	29	158	182	268	193	189	131	81	111	124	109	102	43	53	114	114	95
chrX_trna91_IleTAT	tRNA	197	148	506	462	135	7	166	707	231	268	398	105	84	123	202	125	127	45	90	350	180	168
chrX_trna206_LeuCAA	tRNA	196	188	146	265	148	158	135	242	324	282	436	134	151	122	178	122	130	61	56	247	197	170
chrIII_trna39_LeuCAA	tRNA	195	165	155	267	135	156	166	250	321	297	433	134	160	140	180	145	130	43	70	264	180	218
chrV_trna170_Undet	tRNA	193	604	747	543	174	277	536	311	196	256	412	113	382	111	259	232	252	197	280	397	257	1010
chrX_trna202_AlaCGC	tRNA	189	58	181	193	72	10	80	327	321	296	263	67	24	289	77	134	82	36	32	518	524	297
chrIII_trna27_LeuCAA	tRNA	187	206	208	248	123	167	134	246	356	273	433	156	167	157	199	171	172	48	83	262	188	197
chrX_trna168_TyrGTA	tRNA	187	146	162	247	119	36	132	234	304	308	352	105	54	103	167	183	128	115	42	277	196	149
chrX_trna194_LeuCAA	tRNA	183	193	236	212	103	137	127	199	275	250	399	111	189	115	158	133	117	59	73	210	159	191
chrX_trna107_LeuCAA	tRNA	182	176	202	226	116	140	142	266	331	247	407	146	191	140	164	149	162	46	81	254	194	181
chrX_trna169_TyrGTA	tRNA	181	150	183	272	127	29	142	249	301	292	341	115	71	100	151	169	138	88	34	304	199	146
chrI_trna73_ArgACG	tRNA	179	121	219	323	167	4	128	195	269	235	339	111	46	91	147	133	114	39	45	123	189	101
chrV_trna127_TyrGTA	tRNA	177	131	194	282	129	50	145	258	279	324	369	124	56	104	137	184	133	105	52	315	206	464
chrX_trna170_TyrGTA	tRNA	175	143	198	295	122	34	147	282	311	309	352	105	66	81	142	173	147	82	51	288	197	156
chrIV_trna86_GluTTC	tRNA	174	121	276	300	212	139	135	174	240	189	271	65	53	83	180	171	174	80	42	179	174	128
chrV_trna15_IleTAT	tRNA	173	162	442	271	110	4	153	295	252	265	420	104	64	128	186	129	136	42	67	266	182	144
chrV_trna18_TyrGTA	tRNA	173	147	213	296	119	41	144	276	316	303	364	110	84	130	159	177	137	103	68	248	193	181
chrV_trna128_TyrGTA	tRNA	171	157	415	378	172	241	174	320	362	379	420	119	102	110	200	244	193	113	75	401	266	200
chrI_trna6_TyrGTA	tRNA	170	142	253	271	142	29	143	255	316	309	353	105	57	119	191	183	192	82	41	296	189	178
chrV_trna122_Undet	tRNA	170	396	420	302	104	631	156	291	77	94	47	16	96	108	104	79	73	855	376	261	124	117
chrV_trna54_PheGAA	tRNA	170	128	218	252	117	60	176	194	212	166	207	88	74	122	185	152	158	80	56	152	169	133
chrX_trna198_TyrGTA	tRNA	170	149	184	282	130	29	131	251	308	315	388	87	52	85	168	187	146	108	43	269	210	154
chrV_trna140_AlaCGC	tRNA	169	98	285	249	65	84	150	206	297	248	152	28	67	147	110	95	108	81	54	221	226	268
chrX_trna301_TyrGTA	tRNA	169	137	190	277	113	29	145	230	320	310	333	123	61	103	161	148	123	96	48	290	224	146
chrIII_trna37_LeuCAA	tRNA	167	175	179	225	104	151	165	219	337	284	419	131	156	134	181	123	143	56	59	232	174	148
chrIII_trna78_ArgACG	tRNA	166	94	203	339	206	0	147	209	274	244	367	100	43	89	146	156	127	36	41	135	185	93
chrIII_trna79_ArgACG	tRNA	166	102	169	290	157	2	146	222	278	240	346	110	49	92	143	148	132	51	52	120	183	104
chrIII_trna1_TyrGTA	tRNA	165	138	250	292	139	36	153	269	318	299	326	127	71	99	160	168	136	102	56	321	222	140
chrX_trna292_SerCGA	tRNA	164	94	205	362	210	30	125	270	289	283	378	69	30	103	173	186	160	41	25	263	191	153
chrX_trna92_TyrGTA	tRNA	163	145	150	245	144	27	144	261	306	313	367	114	60	87	168	184	108	102	43	271	214	152
chrIV_trna69_ArgACG	tRNA	162	82	195	331	168	1	143	227	300	220	315	99	47	105	144	134	141	45	44	115	193	106
chrV_trna110_SerCGA	tRNA	162	53	243	146	24	31	82	83	39	42	72	11	89	23	59	36	73	53	60	72	41	110
chrV_trna9_IleTAT	tRNA	162	152	446	292	115	12	156	308	294	233	440	120	66	120	200	124	170	39	84	271	188	152
chrIV_trna17_ArgACG	tRNA	160	88	216	308	162	5	131	207	252	208	339	100	55	104	132	122	109	42	64	130	188	100
chrIII_trna25_TyrGTA	tRNA	159	131	175	252	134	26	142	255	317	311	331	99	73	108	163	172	115	85	35	285	215	137
chrIII_trna49_TyrGTA	tRNA	157	136	217	291	134	45	150	290	319	314	349	107	73	100	170	173	141	104	61	262	234	161
chrI_trna5_ArgTCT	tRNA	157	79	115	191	132	7	104	170	197	185	294	105	20	85	145	121	79	26	23	110	145	83
chrIV_trna28_AspGTC	tRNA	155	212	218	215	57	129	106	233	236	158	122	334	61	113	55	27	67	46	60	129	104	205
chrIV_trna90_Undet	tRNA	155	194	427	284	80	230	325	148	59	68	148	32	102	64	350	133	215	119	130	221	71	296
chrX_trna99_ThrAGT	tRNA	155	115	126	215	76	14	84	180	251	174	212	47	28	58	162	94	87	50	13	148	131	98
chrII_trna52_PheGAA	tRNA	154	144	226	307	96	59	182	188	233	180	212	107	86	110	200	152	149	83	45	139	166	115
chrI_trna59_IleTAT	tRNA	154	63	106	67	36	41	43	114	143	69	73	66	30	75	45	25	36	16	32	58	92	56
chrX_trna78_AlaTGC	tRNA	151	63	151	210	90	27	105	255	326	230	283	74	42	121	123	116	115	23	49	237	226	204
chrV_trna10_ArgTCT	tRNA	148	74	148	186	107	11	120	168	199	197	304	100	19	101	153	109	89	35	28	106	123	83
chrX_trna40_AlaTGC	tRNA	148	67	112	204	92	24	111	236	308	267	328	54	69	116	122	138	112	30	40	203	259	206
chrX_trna224_IleTAT	tRNA	146	64	94	55	42	39	35	105	121	66	77	49	36	79	42	31	17	22	36	63	76	57
chrII_trna28_AlaTGC	tRNA	144	73	121	200	76	16	109	206	317	223	285	66	62	129	134	131	94	36	32	216	246	199
chrX_trna167_TyrGTA	tRNA	144	145	180	277	128	34	137	243	304	303	330	105	64	108	154	176	124	83	58	262	203	160
chrI_trna18_GlnTTG	tRNA	142	61	110	84	54	31	40	129	154	78	94	68	25	101	41	34	34	14	32	86	80	66
chrV_trna98_HisATG	tRNA	142	149	427	167	50	58	224	48	43	37	95	31	56	23	301	112	207	65	86	138	80	131
chrII_trna69_ThrAGT	tRNA	141	135	128	211	67	11	78	202	211	196	243	51	19	56	150	83	90	25	17	158	107	96
chrI_trna19_IleTAT	tRNA	141	94	88	55	44	48	30	120	151	67	73	57	35	95	38	26	26	16	26	66	71	55
chrIV_trna60_AlaTGC	tRNA	140	100	114	247	79	23	110	237	292	247	276	81	65	116	96	134	96	38	24	243	233	206
chrX_trna58_ArgTCT	tRNA	140	77	144	185	126	12	120	177	156	168	307	107	20	108	135	102	97	33	32	97	121	91
chrX_trna9_SerCGA	tRNA	140	110	203	310	207	35	116	289	274	255	389	76	34	92	200	139	175	37	27	251	165	145
chrX_trna22_ProTGG	tRNA	139	68	84	103	83	27	69	179	223	188	303	55	33	122	73	66	63	12	23	180	220	159
chrIII_trna89_ArgTCG	tRNA	137	106	356	247	108	2	106	338	258	215	2144	66	4	76	40	32	45	25	34	115	80	118
chrIV_trna67_AlaTGC	tRNA	136	70	125	210	98	21	119	249	310	261	297	74	57	133	149	136	113	46	40	202	198	219
chrX_trna283_ThrAGT	tRNA	136	123	123	196	65	10	75	151	250	196	268	53	23	54	155	105	76	26	30	179	135	80
chrV_trna14_AlaCGC	tRNA	135	45	84	127	48	7	68	158	218	163	194	47	13	134	76	102	65	21	33	186	208	165
chrII_trna19_LeuTAG	tRNA	134	128	110	121	55	33	68	165	171	158	166	102	42	86	82	70	54	47	28	142	151	402
chrI_trna11_IleTAT	tRNA	134	69	86	54	44	43	27	111	139	65	79	58	32	77	52	32	30	17	32	65	91	60
chrIII_trna67_ThrAGT	tRNA	131	114	99	211	83	14	90	169	219	198	248	52	26	56	156	88	68	47	19	189	128	81
chrIV_trna65_ArgACG	tRNA	130	104	191	350	166	8	153	186	258	196	373	97	47	109	134	143	124	51	48	129	209	117
chrI_trna36_ArgTCT	tRNA	130	29	128	113	49	7	88	126	104	116	185	52	9	61	112	96	93	22	34	76	66	41
chrV_trna79_GlnTTG	tRNA	130	168	225	183	34	181	66	47	42	78	61	22	34	33	127	37	57	74	29	64	40	46
chrV_trna6_CysGCA	tRNA	129	110	58	132	71	124	116	164	139	145	165	97	104	97	61	74	70	55	49	87	130	60
chrX_trna273_AlaTGC	tRNA	128	93	147	222	96	15	112	231	327	257	307	83	55	129	122	130	93	36	39	228	237	203
chrII_trna48_AlaTGC	tRNA	126	73	127	218	91	18	112	219	302	256	296	63	59	125	128	125	119	34	32	210	266	196
chrX_trna182_ProTGG	tRNA	124	64	80	109	81	21	71	191	244	205	272	58	37	157	71	62	61	22	23	178	176	161
chrX_trna85_LeuTAG	tRNA	124	100	121	132	60	44	60	166	176	149	150	104	63	85	83	61	79	41	38	142	111	448
chrI_trna4_ArgTCT	tRNA	123	86	138	164	122	6	118	170	156	194	292	112	23	108	127	106	89	18	23	101	167	98
chrII_trna35_AlaTGC	tRNA	122	85	115	202	93	19	113	232	289	284	289	63	58	114	126	127	102	34	34	226	247	215
chrX_trna102_ProTGG	tRNA	122	61	79	111	76	19	65	158	197	209	299	49	23	152	56	59	59	17	21	183	183	177
chrX_trna270_ThrAGT	tRNA	122	130	129	173	82	11	79	197	205	161	253	48	20	51	157	88	84	31	21	160	136	99
chrV_trna3_ProTGG	tRNA	121	79	65	90	80	19	87	175	202	178	308	61	22	163	64	69	70	19	17	170	205	148
chrV_trna4_ProTGG	tRNA	121	82	75	125	83	24	65	143	179	195	268	70	17	140	69	58	58	22	23	182	199	174
chrX_trna16_ThrAGT	tRNA	121	119	126	231	79	13	105	191	188	188	276	60	25	47	176	88	85	38	21	154	122	75
chrX_trna238_ProTGG	tRNA	121	72	82	105	85	22	66	192	221	182	293	52	30	146	55	69	75	16	23	177	208	166
chrX_trna57_ArgTCT	tRNA	121	93	149	184	160	7	127	172	185	182	285	105	15	108	146	127	104	32	28	101	160	74
chrV_trna157_ThrAGT	tRNA	120	126	139	215	71	14	74	183	202	185	251	58	31	65	167	95	92	31	28	152	126	91
chrX_trna172_ProTGG	tRNA	119	73	71	106	78	12	61	179	238	205	284	43	32	179	69	64	69	30	26	186	182	145
chrV_trna155_ThrAGT	tRNA	118	103	124	207	86	7	82	173	233	179	261	61	21	77	190	85	90	25	20	190	126	98
chrIII_trna16_ProTGG	tRNA	116	70	86	105	76	19	72	196	223	182	276	47	27	147	56	64	52	23	20	203	192	157
chrIII_trna58_ThrAGT	tRNA	116	121	128	219	85	7	76	173	248	189	244	48	23	52	146	107	83	34	24	157	111	91
chrII_trna67_ThrAGT	tRNA	116	124	125	204	79	3	79	171	224	199	242	53	21	60	167	131	102	29	24	133	138	95
chrV_trna145_ProTGG	tRNA	116	63	75	116	86	14	78	156	220	206	315	46	24	159	68	63	53	18	17	190	222	189
chrV_trna16_ProTGG	tRNA	116	81	80	119	65	22	74	168	218	212	296	50	24	157	59	56	57	24	19	181	169	158
chrV_trna166_ProTGG	tRNA	115	78	74	92	54	12	60	130	205	166	215	31	15	145	50	53	61	13	29	156	196	161
chrIII_trna56_ProTGG	tRNA	114	85	79	117	83	22	65	176	207	230	278	55	26	151	71	69	56	15	12	181	191	140
chrX_trna192_ProTGG	tRNA	114	74	72	110	82	14	64	170	211	210	266	59	31	145	54	68	66	22	23	190	175	153
chrII_trna50_ProTGG	tRNA	113	78	109	102	61	11	72	136	207	172	265	51	22	131	47	72	60	24	24	166	187	156
chrV_trna2_ThrAGT	tRNA	113	133	143	229	71	13	86	166	216	186	263	54	18	46	142	101	75	45	20	140	132	83
chrX_trna228_ProTGG	tRNA	112	73	84	106	85	19	72	165	195	189	315	51	22	174	64	66	65	13	20	181	180	167
chrX_trna34_MetCAT	tRNA	112	59	160	164	84	46	51	127	120	143	135	28	48	50	95	88	82	46	48	98	129	86
chrX_trna72_ProTGG	tRNA	112	86	87	99	70	16	65	159	225	198	268	45	27	152	69	67	55	16	22	194	210	164
chrII_trna64_ThrAGT	tRNA	111	135	134	213	76	12	70	190	235	184	261	59	20	61	176	87	88	27	21	133	104	99
chrV_trna158_LeuTAG	tRNA	111	105	110	138	47	22	63	153	188	141	135	96	45	75	77	58	84	40	33	148	128	411
chrX_trna134_ProTGG	tRNA	111	80	73	95	71	11	81	174	254	201	304	57	26	137	62	64	69	22	22	187	209	159
chrX_trna197_ThrAGT	tRNA	111	112	127	204	85	12	80	146	217	174	240	64	27	64	176	100	90	36	24	180	117	100
chrII_trna26_ProTGG	tRNA	110	85	85	108	81	14	59	159	246	188	296	53	30	145	71	69	50	20	18	170	210	149
chrIV_trna34_HisGTG	tRNA	109	53	129	88	41	105	35	182	102	98	373	32	69	32	118	107	126	29	46	141	144	78
chrX_trna196_TyrGTA	tRNA	107	80	149	176	77	18	79	145	187	169	219	70	63	55	120	110	78	54	46	104	88	87
chrX_trna39_ProTGG	tRNA	107	82	82	119	89	22	78	162	196	182	278	57	22	149	64	62	58	13	18	179	194	168
chrV_trna119_HisATG	tRNA	106	140	624	141	61	5	148	158	71	64	103	21	96	38	66	52	84	83	144	80	73	58
chrX_trna30_ThrAGT	tRNA	106	134	119	207	95	9	81	191	206	184	274	45	17	71	165	98	109	35	28	165	125	91
chrX_trna35_MetCAT	tRNA	105	45	141	149	86	59	59	143	138	151	125	34	44	40	102	102	75	35	65	106	106	96
chrV_trna169_ThrAGT	tRNA	104	137	114	212	82	14	58	182	230	203	261	41	25	64	174	109	90	29	23	150	137	87
chrII_trna27_ProTGG	tRNA	103	78	82	129	72	11	57	178	221	194	309	68	18	158	64	79	45	15	28	187	186	161
chrII_trna21_AlaTGC	tRNA	102	77	217	235	78	17	99	219	179	158	193	47	77	57	105	85	64	33	36	119	115	79
chrX_trna100_ThrAGT	tRNA	102	128	118	208	79	10	102	179	203	201	270	53	19	67	151	98	80	33	22	175	91	92
chrX_trna124_ProTGG	tRNA	102	59	69	128	80	24	66	160	203	220	284	57	22	153	61	68	66	26	20	182	205	157
chrX_trna87_GlnCTG	tRNA	101	121	115	109	84	345	159	116	127	124	519	162	186	64	57	56	85	82	81	121	101	315
chrX_trna277_MetCAT	tRNA	100	59	123	153	90	45	54	131	104	132	135	31	32	53	98	87	81	35	58	107	120	91
chrV_trna116_ThrAGT	tRNA	97	98	230	270	31	32	107	152	111	126	128	14	2	21	119	93	86	16	59	93	94	111
chrV_trna168_MetCAT	tRNA	97	71	165	160	77	44	59	119	132	147	112	43	57	54	96	103	71	42	51	122	119	95
chrX_trna21_MetCAT	tRNA	97	53	141	143	77	41	47	131	112	118	123	30	57	30	97	101	89	30	52	112	94	108
chrX_trna275_ProTGG	tRNA	97	68	101	95	89	13	81	159	219	206	276	41	23	175	51	79	54	21	18	183	204	148
chrX_trna299_GlyTCC	tRNA	95	36	56	144	61	20	34	178	242	200	248	29	24	53	76	63	61	11	20	214	221	196
chrI_trna15_GlyTCC	tRNA	94	49	54	131	61	22	32	182	250	190	298	30	20	48	57	65	58	14	14	241	224	169
chrV_trna141_ProTGG	tRNA	94	76	82	114	77	12	64	176	249	186	286	55	24	153	66	43	67	19	22	168	204	150
chrX_trna136_ProTGG	tRNA	93	81	82	101	70	20	71	170	204	197	293	56	29	128	68	67	61	20	18	175	218	159
chrX_trna61_ArgACG	tRNA	93	137	97	141	69	14	86	118	134	122	227	67	54	50	73	67	56	65	32	128	83	77
chrX_trna250_ArgACG	tRNA	92	70	100	130	76	11	72	133	123	108	211	79	48	61	66	63	62	55	23	116	78	67
chrV_trna159_MetCAT	tRNA	91	64	149	154	70	38	74	132	124	145	129	31	40	60	95	99	84	58	43	98	120	97
chrIII_trna42_ProTGG	tRNA	90	68	75	119	74	24	81	155	208	187	283	48	24	148	50	64	58	20	18	171	200	138
chrI_trna74_MetCAT	tRNA	90	68	141	145	79	50	60	136	124	125	125	25	38	50	102	90	75	42	68	113	139	104
chrX_trna33_MetCAT	tRNA	90	67	148	155	72	38	62	128	115	151	128	30	29	54	111	93	84	36	59	123	120	73
chrX_trna221_ArgACG	tRNA	89	59	74	125	67	17	70	108	129	123	233	61	45	59	56	57	59	54	30	105	78	50
chrX_trna81_ArgACG	tRNA	89	73	70	144	54	13	70	109	122	122	233	65	50	54	62	51	55	49	25	120	78	50
chrX_trna222_ArgACG	tRNA	88	74	67	114	80	11	68	103	123	129	248	70	44	33	63	63	49	63	42	117	89	65
chrI_trna13_LysTTT	tRNA	87	64	146	188	55	7	55	170	178	172	165	45	15	29	96	112	77	16	8	139	92	177
chrX_trna127_GlyTCC	tRNA	87	38	70	120	71	20	29	179	250	179	249	35	29	57	73	62	45	12	11	248	201	181
chrIII_trna36_MetCAT	tRNA	86	47	157	157	66	42	58	142	115	124	111	40	50	49	101	88	90	41	66	114	110	86
chrIII_trna34_GlyTCC	tRNA	85	29	51	133	74	23	41	177	258	193	261	34	23	62	74	68	58	11	7	242	207	200
chrIV_trna35_ProTGG	tRNA	85	67	85	110	74	16	74	165	193	195	290	64	25	160	54	70	62	24	16	169	212	172
chrV_trna92_GlnCTG	tRNA	85	53	110	56	28	28	68	79	32	34	25	14	52	22	56	20	43	25	39	85	25	90
chrX_trna215_ArgACG	tRNA	85	54	66	138	57	10	65	112	113	115	215	62	37	48	54	73	64	49	25	133	88	51
chrX_trna274_ArgACG	tRNA	83	64	78	125	65	5	59	125	135	116	234	79	44	45	58	59	51	59	29	122	75	39
chrIII_trna45_ArgTCT	tRNA	82	41	186	144	57	21	52	121	82	78	133	23	80	29	69	36	38	35	72	75	40	63
chrIV_trna49_GlyTCC	tRNA	82	45	56	141	64	14	39	174	208	201	310	32	22	58	69	75	62	9	8	259	231	183
chrV_trna107_GlyACC	tRNA	82	65	457	279	132	108	156	369	109	172	160	36	56	32	237	56	123	126	48	156	99	83
chrV_trna143_PheGAA	tRNA	82	92	89	121	46	44	76	92	80	62	102	57	57	37	63	77	61	30	29	48	66	52
chrX_trna133_ProTGG	tRNA	82	78	323	193	78	13	119	122	76	73	137	37	37	60	116	75	94	108	67	114	139	86
chrX_trna84_GlyTCC	tRNA	82	41	61	144	74	14	45	208	270	184	257	38	21	62	65	64	50	12	14	233	228	185
chrV_trna96_Undet	tRNA	81	111	172	114	77	22	136	112	56	126	167	46	2	29	1219	230	184	146	38	394	201	306
chrX_trna245_GlyTCC	tRNA	81	41	68	147	77	21	33	183	267	201	257	33	17	73	62	60	54	10	9	206	230	185
chrX_trna249_ArgACG	tRNA	81	64	73	117	81	13	65	139	146	117	219	63	41	50	60	48	51	38	45	121	93	68
chrI_trna16_GlyTCC	tRNA	80	32	62	134	79	26	39	189	239	214	246	40	26	58	64	76	58	10	14	237	236	164
chrI_trna60_GlyTCC	tRNA	80	43	51	144	70	17	35	184	250	206	282	25	25	56	63	75	67	12	17	219	234	198
chrX_trna203_ProTGG	tRNA	80	37	83	101	54	13	49	99	131	91	200	43	25	54	68	39	45	17	22	52	68	93
chrIV_trna51_GlyTCC	tRNA	79	42	59	106	63	24	32	205	239	197	234	34	26	52	73	48	62	16	10	255	193	197
chrV_trna106_Undet	tRNA	79	36	235	148	55	65	102	103	52	74	142	11	68	28	155	59	52	54	45	80	82	97
chrI_trna42_GlyTCC	tRNA	78	38	61	127	60	17	30	174	262	181	243	28	24	51	56	66	73	9	10	222	205	191
chrV_trna24_HisGTG	tRNA	78	56	77	80	23	1	25	99	79	82	87	31	17	46	73	62	65	29	19	71	80	52
chrX_trna66_GlyTCC	tRNA	78	36	62	152	76	18	32	191	245	171	277	28	26	61	67	65	74	10	12	230	204	187
chrIII_trna35_ProTGG	tRNA	76	53	70	101	43	4	49	152	202	170	206	51	33	169	67	43	56	44	45	217	160	204
chrIII_trna8_GlyTCC	tRNA	76	40	68	143	76	18	41	159	257	203	279	26	12	58	59	61	67	5	15	223	209	204
chrX_trna264_ArgACG	tRNA	76	63	75	149	67	11	71	101	130	128	231	64	57	60	64	60	60	36	17	121	88	39
chrX_trna293_ArgCCG	tRNA	76	556	844	950	91	34	69	117	184	94	427	23	46	28	2250	69	135	56	30	519	83	227
chrIV_trna66_GlyTCC	tRNA	75	41	64	146	54	19	33	191	248	180	273	39	15	75	66	67	49	8	16	255	229	192
chrIII_trna68_GlyTCC	tRNA	74	53	54	140	64	20	29	180	257	200	280	29	21	46	80	61	79	9	10	228	213	170
chrX_trna219_ArgACG	tRNA	74	68	73	147	71	15	67	111	133	112	236	68	45	45	55	47	49	40	32	124	72	60
chrX_trna260_ArgTCT	tRNA	74	77	85	121	39	13	104	133	119	69	187	46	37	72	77	67	44	39	31	63	62	41
chrIII_trna41_PheGAA	tRNA	73	86	97	101	43	30	73	93	103	68	92	53	41	43	52	61	48	27	24	53	63	27
chrIV_trna19_HisGTG	tRNA	73	31	70	71	29	1	25	104	73	63	88	12	81	29	59	72	68	35	31	62	64	58
chrX_trna42_PheGAA	tRNA	73	77	88	91	60	42	72	85	74	80	110	47	45	53	55	58	62	34	37	65	60	39
chrX_trna68_GlyTCC	tRNA	73	37	91	177	82	17	46	168	274	195	255	30	29	57	83	77	64	7	12	217	233	250
chrIII_trna46_PheGAA	tRNA	72	81	84	84	52	34	78	79	90	87	101	63	47	54	56	62	55	24	23	48	63	44
chrII_trna23_HisGTG	tRNA	72	49	105	142	18	22	39	135	101	60	85	27	6	25	40	45	51	52	28	83	70	55
chrIV_trna63_HisGTG	tRNA	72	43	84	77	25	7	24	97	88	69	94	30	18	46	43	56	54	28	22	80	71	63
chrIV_trna64_HisGTG	tRNA	72	40	67	59	33	5	29	105	90	83	97	35	11	40	50	79	82	23	17	79	70	69
chrV_trna12_LysTTT	tRNA	72	57	128	139	95	6	45	167	192	186	168	43	19	33	90	89	79	16	18	130	106	109
chrX_trna166_LysTTT	tRNA	72	37	118	147	90	7	46	148	191	191	172	37	23	44	88	85	71	21	9	127	89	104
chrX_trna175_ProTGG	tRNA	72	29	75	83	51	15	53	104	88	79	137	28	19	26	34	45	57	12	20	39	41	68
chrX_trna244_GlyTCC	tRNA	72	47	63	141	88	12	36	177	240	179	249	40	28	57	71	49	52	9	6	228	221	169
chrX_trna276_LysTTT	tRNA	72	51	116	143	75	4	53	155	179	169	150	36	14	26	80	78	78	18	14	124	74	119
chrIV_trna50_GlyTCC	tRNA	71	38	68	141	86	23	35	181	244	177	278	36	25	52	61	63	55	9	18	223	212	208
chrI_trna27_GlyTCC	tRNA	71	33	51	127	81	19	32	195	270	166	294	32	17	54	62	65	63	9	10	216	206	175
chrI_trna54_GlyTCC	tRNA	71	40	54	113	84	24	24	161	239	184	280	31	22	55	51	65	57	9	14	233	234	198
chrI_trna61_GlyTCC	tRNA	71	23	58	148	73	19	29	200	263	210	271	24	30	46	53	66	55	10	5	264	202	206
chrX_trna242_GlyTCC	tRNA	71	27	94	136	65	14	30	189	213	208	253	31	15	70	74	65	63	13	10	249	219	184
chrX_trna48_GlyTCC	tRNA	71	32	68	133	49	21	45	159	228	176	296	26	16	52	70	68	55	9	10	228	230	192
chrIII_trna63_PheGAA	tRNA	70	84	90	94	48	43	66	80	92	65	114	65	37	44	58	60	49	40	20	53	50	43
chrI_trna43_GlyTCC	tRNA	70	38	56	144	78	27	33	181	232	191	296	24	21	55	61	71	60	9	15	250	185	199
chrX_trna281_HisGTG	tRNA	70	37	87	73	30	6	22	125	85	75	96	35	7	48	60	69	69	42	23	72	71	58
chrX_trna31_LysTTT	tRNA	70	53	127	147	66	8	45	151	176	166	166	37	16	29	109	84	77	12	20	127	87	98
chrI_trna62_GlyTCC	tRNA	69	45	68	135	72	15	33	183	213	195	285	29	23	59	73	63	54	15	12	229	226	207
chrV_trna20_LysTTT	tRNA	69	47	132	124	70	5	64	181	174	166	149	33	14	37	93	72	64	18	17	139	98	111
chrX_trna148_PheGAA	tRNA	69	74	97	106	58	29	68	107	100	77	105	42	38	41	62	59	60	45	42	52	57	36
chrX_trna149_PheGAA	tRNA	69	73	101	97	64	41	73	83	68	78	111	56	36	40	60	48	63	37	27	46	63	33
chrX_trna252_ArgACG	tRNA	69	78	71	120	73	8	66	103	120	122	246	54	58	56	54	69	56	48	30	117	87	59
chrX_trna38_LysTTT	tRNA	69	63	110	152	74	5	38	166	175	153	130	40	16	34	83	75	71	15	11	127	77	130
chrIV_trna53_GlyTCC	tRNA	68	30	69	111	70	20	37	186	243	184	264	28	18	74	77	73	61	8	10	217	232	179
chrV_trna131_LysTTT	tRNA	68	46	100	113	81	7	54	143	179	176	182	46	20	31	75	66	87	18	18	130	101	145
chrX_trna178_GlyTCC	tRNA	68	40	65	159	83	19	42	170	251	205	297	29	17	62	67	50	54	11	17	231	225	213
chrX_trna20_GlyTCC	tRNA	68	32	57	158	79	24	41	156	237	195	282	32	20	58	75	55	51	7	10	230	211	188
chrX_trna243_GlyTCC	tRNA	68	42	65	142	68	21	38	172	285	193	285	28	25	50	59	60	69	13	10	217	218	166
chrX_trna26_IleAAT	tRNA	68	63	80	105	67	6	61	125	92	72	171	36	10	37	73	69	66	19	8	94	76	230
chrIII_trna69_LysTTT	tRNA	66	39	114	158	92	7	51	171	187	166	142	45	20	32	94	76	81	24	20	109	93	122
chrX_trna179_ArgTCT	tRNA	66	66	79	127	56	10	109	98	99	78	175	51	33	82	78	68	49	47	30	61	66	42
chrX_trna17_IleAAT	tRNA	66	67	110	99	55	2	57	131	124	96	166	27	39	58	77	74	73	12	26	98	109	63
chrX_trna266_GlyTCC	tRNA	65	33	58	143	68	27	44	190	220	163	251	27	23	57	63	53	71	10	8	224	220	190
chrI_trna17_GlyTCC	tRNA	64	42	68	134	75	18	34	175	253	208	312	33	21	55	71	56	66	9	16	220	203	171
chrV_trna156_LysTTT	tRNA	64	57	114	117	71	3	54	169	188	183	176	39	14	29	95	58	81	17	12	123	73	99
chrX_trna111_LysCTT	tRNA	64	73	79	55	79	78	46	150	79	112	221	33	344	35	61	44	33	16	36	93	84	99
chrX_trna188_LysTTT	tRNA	64	55	108	118	62	3	47	184	178	173	163	33	15	37	78	88	65	19	14	126	101	113
chrX_trna23_ProAGG	tRNA	64	90	150	192	61	76	167	200	102	115	268	46	410	76	71	57	93	65	157	150	97	229
chrX_trna146_PheGAA	tRNA	63	83	69	100	32	43	74	78	88	64	102	50	54	33	64	62	72	60	28	61	51	33
chrIII_trna65_PheGAA	tRNA	62	80	94	98	57	44	72	79	76	77	101	56	53	32	48	68	58	30	33	62	51	43
chrV_trna63_Undet	tRNA	61	80	44	18	6	9	25	44	78	37	49	60	15	62	16	8	7	24	24	52	49	23
chrX_trna82_ArgACG	tRNA	61	66	68	141	75	10	65	127	126	93	255	72	38	57	54	52	63	42	34	117	75	58
chrX_trna162_PheGAA	tRNA	60	87	82	105	57	39	73	92	86	72	100	63	43	34	56	58	69	36	33	59	53	36
chrX_trna80_SerTGA	tRNA	60	59	82	72	52	22	38	95	75	60	168	17	21	73	45	30	36	12	9	81	59	60
chrI_trna28_PheGAA	tRNA	59	93	100	74	50	14	36	75	102	69	33	14	1	17	52	40	39	20	13	63	29	78
chrV_trna146_LysTTT	tRNA	59	61	119	137	89	3	60	148	175	161	172	39	13	33	95	92	74	22	8	146	90	113
chrV_trna167_ProTGG	tRNA	59	38	47	192	27	0	39	176	171	135	149	21	16	142	40	17	62	2	16	209	157	146
chrX_trna147_PheGAA	tRNA	59	92	84	91	53	41	78	83	79	63	91	62	30	44	61	64	70	43	36	54	60	37
chrII_trna17_LysTTT	tRNA	58	55	143	141	92	6	54	159	217	183	171	47	11	34	85	98	66	22	18	119	86	112
chrI_trna40_GlyTCC	tRNA	58	37	55	130	75	24	40	142	125	161	212	32	23	38	68	55	55	7	14	79	129	142
chrII_trna43_LysTTT	tRNA	55	59	117	111	72	8	48	182	184	151	160	35	11	33	101	87	72	19	13	107	74	111
chrI_trna41_SerGCT	tRNA	55	28	61	55	39	0	55	66	85	60	85	21	3	19	28	34	36	8	9	55	52	42
chrIV_trna48_SerTGA	tRNA	54	56	102	68	48	42	54	81	71	75	376	18	34	38	46	34	41	22	7	77	44	98
chrII_trna51_ProTGG	tRNA	53	37	48	64	34	8	74	120	177	141	175	30	21	135	47	39	28	13	18	173	150	138
chrIV_trna20_LysTTT	tRNA	53	60	125	129	87	6	52	174	179	148	164	43	19	39	103	95	81	18	14	115	100	118
chrV_trna59_GlnTTG	tRNA	53	21	114	142	18	19	41	116	41	28	38	16	19	39	74	25	34	20	8	141	22	77
chrX_trna24_ProAGG	tRNA	53	25	72	159	58	16	24	84	76	91	176	31	17	69	38	29	68	10	18	74	57	110
chrII_trna36_AsnGTT	tRNA	52	36	87	96	30	1	85	35	33	16	66	13	0	30	37	25	24	32	18	39	64	66
chrIV_trna79_ProGGG	tRNA	52	35	147	163	44	1	98	86	79	47	58	16	28	15	47	76	59	35	26	62	52	78
chrX_trna223_ArgACG	tRNA	51	42	81	69	43	10	51	72	75	62	204	41	36	29	28	32	28	26	23	40	36	51
chrII_trna25_LysCTT	tRNA	50	53	171	109	30	46	66	53	41	35	38	20	36	18	64	24	14	33	24	62	13	75
chrX_trna278_PheGAA	tRNA	50	76	63	53	23	11	27	46	47	51	29	22	27	19	44	41	28	35	23	55	41	36
chrV_trna88_HisATG	tRNA	49	29	68	75	39	30	33	73	31	36	91	10	0	21	25	18	28	20	5	29	13	47
chrX_trna37_SerGCT	tRNA	49	23	58	68	37	0	34	57	88	60	76	19	4	18	34	36	23	5	5	52	46	37
chrIV_trna52_GlyTCC	tRNA	48	28	51	99	35	10	18	126	179	123	171	19	29	56	41	29	41	9	19	212	205	191
chrIV_trna54_SerTGA	tRNA	48	56	99	80	48	28	53	81	53	65	402	20	40	25	41	35	47	28	14	81	47	99
chrX_trna36_SerGCT	tRNA	47	22	70	62	40	0	37	53	63	50	82	30	3	23	42	44	31	13	8	59	48	47
chrV_trna152_LeuCAG	tRNA	46	48	128	143	61	140	93	84	157	73	101	28	48	39	70	59	51	37	33	66	52	93
chrV_trna30_GlnTTG	tRNA	45	46	149	134	34	118	51	172	44	51	64	7	189	36	60	12	40	105	75	70	29	99
chrIV_trna8_TyrATA	tRNA	43	26	165	105	36	2	123	92	43	29	62	13	4	18	60	27	33	42	65	32	30	55
chrV_trna87_Undet	tRNA	42	58	87	158	46	39	55	73	103	53	97	34	33	26	64	44	55	67	58	47	45	86
chrX_trna155_SerGCT	tRNA	42	18	66	69	41	1	38	67	70	44	90	15	1	23	32	35	34	8	10	55	54	37
chrIV_trna74_LysCTT	tRNA	41	16	63	105	55	0	22	65	59	60	52	20	17	23	42	51	31	17	17	40	48	31
chrIV_trna85_GlnTTG	tRNA	41	101	225	99	27	0	40	77	42	54	70	23	31	31	92	41	48	95	24	81	72	271
chrV_trna57_HisATG	tRNA	41	35	135	77	36	35	144	76	47	51	87	19	29	25	41	35	35	42	11	59	42	447
chrX_trna213_ArgTCG	tRNA	41	26	82	45	39	71	37	44	40	42	71	12	9	11	50	15	35	18	5	34	16	118
chrX_trna65_GlyTCC	tRNA	41	22	58	137	75	20	32	152	142	127	218	19	18	37	59	57	51	3	10	116	100	154
chrIV_trna22_LysCTT	tRNA	38	10	69	108	68	0	17	62	52	55	49	18	14	21	52	53	57	22	23	42	35	22
chrX_trna104_SerGCT	tRNA	38	11	61	49	41	0	33	67	50	44	79	13	6	27	38	38	21	8	6	33	52	46
chrX_trna193_SerGCT	tRNA	38	30	65	78	47	0	32	78	64	65	84	15	4	20	47	42	32	14	8	54	47	54
chrIII_trna73_SerGCT	tRNA	37	21	72	51	51	1	35	61	71	54	91	20	2	22	43	28	42	4	10	56	71	43
chrV_trna133_LysCTT	tRNA	36	13	67	110	72	0	9	54	56	60	62	15	11	18	49	62	39	21	24	38	42	25
chrV_trna82_HisATG	tRNA	36	36	46	30	24	59	35	39	24	29	29	12	28	20	30	16	55	24	27	52	25	35
chrII_trna65_HisGTG	tRNA	35	8	33	40	22	1	31	44	56	45	70	19	19	21	19	20	14	22	16	48	29	26
chrX_trna186_HisGTG	tRNA	35	20	35	26	18	0	23	45	44	50	69	15	13	30	20	26	23	22	10	48	38	33
chrX_trna15_LysCTT	tRNA	34	8	55	109	55	0	16	53	38	44	55	17	13	20	47	36	33	19	20	33	33	28
chrV_trna163_LysCTT	tRNA	33	12	95	102	59	0	18	70	56	53	62	15	15	19	41	46	52	24	18	34	48	30
chrV_trna64_HisGTG	tRNA	33	27	92	63	23	98	32	25	32	37	30	7	7	16	36	6	19	39	22	38	5	45
chrX_trna5_ArgTCG	tRNA	33	28	41	48	24	0	39	40	47	32	57	8	19	26	33	29	18	19	30	44	40	25
chrIII_trna92_GlnTTG	tRNA	32	8	84	30	16	48	22	49	19	8	15	7	23	3	7	8	25	20	33	18	7	46
chrIV_trna33_LysCTT	tRNA	32	15	81	95	68	0	10	70	56	53	57	22	21	17	52	55	45	16	29	42	34	24
chrIV_trna68_LysCTT	tRNA	32	11	57	96	60	0	15	69	55	54	55	25	20	19	50	49	52	26	23	38	48	21
chrI_trna63_ProAGG	tRNA	32	22	46	61	30	0	32	69	66	56	111	20	8	32	43	17	13	18	6	56	37	99
chrI_trna72_ProAGG	tRNA	32	17	56	48	28	0	32	72	86	56	111	11	12	41	30	36	28	12	17	77	51	113
chrIV_trna92_AlaGGC	tRNA	31	49	204	151	35	30	65	243	70	63	515	26	95	31	54	23	56	89	57	97	40	158
chrI_trna26_LysCTT	tRNA	31	10	69	99	55	0	23	57	61	52	54	20	17	16	40	54	38	22	17	41	48	29
chrV_trna38_ThrGGT	tRNA	31	9	76	88	46	29	107	59	46	23	58	43	22	21	40	123	21	61	22	82	19	666
chrV_trna46_HisATG	tRNA	31	39	120	88	18	11	42	80	31	31	31	22	4	26	40	18	39	76	46	30	27	49
chrV_trna99_HisATG	tRNA	31	19	73	61	23	12	76	47	14	46	105	9	8	8	58	18	24	18	48	53	15	60
chrX_trna120_HisGTG	tRNA	31	14	34	44	18	1	21	44	60	44	68	17	11	31	23	27	23	21	13	55	43	21
chrII_trna39_ArgCCG	tRNA	30	30	214	111	42	28	59	98	48	61	96	25	10	18	35	26	45	16	38	76	19	91
chrII_trna45_HisATG	tRNA	30	15	117	68	24	57	18	49	27	24	36	10	221	18	36	11	6	22	23	41	37	37
chrIV_trna36_HisGTG	tRNA	30	22	41	33	13	9	19	39	30	29	44	17	14	40	12	11	32	11	4	52	22	15
chrV_trna114_Undet	tRNA	30	21	20	16	20	10	24	124	13	27	35	6	19	12	37	25	41	20	12	20	19	129
chrX_trna46_AsnGTT	tRNA	30	15	64	55	37	73	28	100	22	90	83	5	8	4	53	29	42	22	4	34	40	47
chrIV_trna9_Undet	tRNA	29	18	253	174	57	40	67	110	43	32	53	12	44	13	96	39	67	19	19	113	56	122
chrI_trna55_LysCTT	tRNA	29	15	73	106	56	1	30	70	51	65	66	16	17	18	47	52	38	31	24	46	36	31
chrV_trna113_IleTAT	tRNA	29	7	62	24	9	11	29	46	7	21	43	8	3	13	26	10	12	1	3	84	34	43
chrIII_trna6_ProTGG	tRNA	28	14	96	42	19	50	27	28	36	7	46	4	25	17	14	10	11	18	11	44	39	42
chrI_trna12_LysCTT	tRNA	28	13	79	93	53	1	25	55	61	51	49	17	20	18	48	50	48	29	22	44	50	29
chrV_trna162_SerGCT	tRNA	28	21	52	75	38	0	31	70	76	41	79	23	4	20	38	36	22	10	9	46	63	38
chrIII_trna57_ArgGCG	tRNA	27	33	222	53	35	26	69	57	23	36	69	8	21	10	29	22	49	65	41	58	23	83
chrIII_trna82_ArgACG	tRNA	27	127	131	85	39	93	67	71	57	41	79	12	34	24	25	19	39	93	48	53	27	77
chrIV_trna30_LysCTT	tRNA	27	13	62	117	54	0	18	57	58	43	63	19	20	19	46	46	51	17	24	42	44	26
chrV_trna58_HisATG	tRNA	27	14	186	66	14	1	79	121	30	4	48	18	12	17	28	14	26	11	4	62	34	79
chrV_trna78_GlnTTG	tRNA	27	40	212	148	40	46	84	106	45	43	33	10	57	20	69	19	32	44	57	68	47	77
chrX_trna121_HisGTG	tRNA	27	21	39	37	14	2	25	43	56	47	60	22	13	23	36	26	23	17	20	54	42	28
chrX_trna122_HisGTG	tRNA	27	17	32	38	13	2	28	41	50	34	75	12	15	33	27	25	24	27	13	60	40	28
chrX_trna187_HisGTG	tRNA	27	18	34	29	21	2	27	43	52	48	69	11	21	28	29	27	21	19	14	49	49	27
chrX_trna50_ProAGG	tRNA	27	10	129	59	30	4	27	61	19	13	50	1	24	27	31	18	41	3	6	36	15	63
chrV_trna44_GlyGCC	tRNA	26	22	50	44	22	48	44	107	33	26	26	30	43	18	87	10	10	45	40	50	9	332
chrV_trna85_HisATG	tRNA	26	9	93	54	26	6	41	47	25	23	41	8	54	21	29	18	32	23	21	33	21	58
chrX_trna116_GlyTCC	tRNA	26	16	48	128	70	13	40	113	114	105	149	22	6	19	52	40	41	9	3	59	58	125
chrX_trna185_HisGTG	tRNA	26	19	23	36	12	5	20	59	42	67	62	16	11	38	17	29	25	12	20	44	32	30
chrIII_trna4_GlyGCC	tRNA	25	14	35	77	15	105	57	47	40	10	23	6	84	11	34	24	18	19	36	40	27	150
chrII_trna40_HisGTG	tRNA	25	29	161	163	46	0	40	304	95	46	43	9	31	35	51	39	68	42	16	67	46	65
chrV_trna126_HisATG	tRNA	25	11	251	114	26	2	37	65	23	9	32	5	19	15	62	15	28	48	33	57	19	51
chrIV_trna46_HisGTG	tRNA	24	10	40	39	22	1	22	45	54	52	58	9	20	22	31	29	29	11	10	54	38	40
chrV_trna160_ThrCGT	tRNA	24	25	110	106	40	1	41	214	83	77	96	12	4	25	32	34	27	56	14	65	70	276
chrV_trna31_ArgACG	tRNA	24	25	329	62	14	42	26	88	35	26	50	10	23	20	62	20	32	21	29	85	13	52
chrV_trna42_GlyGCC	tRNA	24	10	55	39	6	1	12	46	14	16	21	6	9	9	11	9	5	17	7	28	6	33
chrV_trna69_ProGGG	tRNA	24	26	106	58	19	3	18	63	30	21	66	14	10	42	16	16	32	25	91	41	8	37
chrV_trna7_LysCTT	tRNA	24	10	76	99	56	1	20	70	77	61	73	20	7	21	42	50	58	25	35	29	41	25
chrX_trna156_HisGTG	tRNA	24	17	28	33	22	2	24	42	57	44	82	10	20	21	30	22	37	12	9	43	38	36
chrX_trna210_HisGTG	tRNA	24	13	34	37	24	1	24	47	61	34	81	10	17	27	21	19	21	25	13	45	41	32
chrIII_trna87_LeuGAG	tRNA	23	26	140	116	45	109	117	72	29	46	142	50	39	64	41	18	98	98	84	162	32	474
chrII_trna41_Undet	tRNA	23	15	52	91	16	62	43	62	24	22	15	8	19	22	47	16	15	39	8	44	18	22
chrI_trna57_GlyCCC	tRNA	23	17	128	97	30	90	32	36	31	30	38	16	13	5	30	20	24	27	15	57	22	155
chrV_trna89_HisATG	tRNA	23	14	42	39	7	1	19	18	26	21	24	3	2	4	7	17	20	3	24	22	15	23
chrX_trna25_GlyTCC	tRNA	23	42	100	150	71	17	36	111	117	116	158	28	10	34	47	49	42	6	12	76	54	168
chrX_trna287_LysCTT	tRNA	23	13	71	101	76	0	28	78	58	57	69	17	20	24	49	45	56	18	13	30	36	25
chrIII_trna17_HisATG	tRNA	22	5	87	58	18	9	31	48	26	26	31	5	0	10	30	23	10	21	15	34	22	33
chrIII_trna84_LeuGAG	tRNA	22	17	48	14	6	21	7	7	7	11	11	5	12	6	12	5	13	6	3	19	6	29
chrII_trna47_LysCTT	tRNA	22	11	49	76	43	1	7	31	47	22	58	9	11	10	22	31	19	13	17	24	17	11
chrX_trna109_LysCTT	tRNA	22	20	64	51	59	11	26	43	26	31	33	8	23	20	41	24	24	33	24	33	24	26
chrIII_trna10_ArgTCG	tRNA	21	15	47	43	6	45	50	12	20	16	34	1	7	14	10	16	13	22	4	26	6	28
chrIV_trna83_LysCTT	tRNA	21	9	40	63	31	0	7	38	41	40	44	7	9	12	19	22	24	14	9	24	23	16
chrI_trna10_LysCTT	tRNA	21	14	54	56	32	0	7	35	30	37	33	10	6	11	16	26	17	16	8	22	24	21
chrIII_trna14_ArgGCG	tRNA	20	32	179	107	32	1	14	41	33	27	38	13	22	15	31	6	32	15	25	54	18	29
chrIII_trna70_ArgCCT	tRNA	20	13	139	131	39	36	36	79	42	15	55	20	5	21	45	88	51	28	22	46	51	58
chrII_trna59_LeuTAA	tRNA	20	23	30	42	35	46	40	48	31	29	28	9	19	25	24	19	14	7	11	32	18	55
chrI_trna58_ProTGG	tRNA	20	26	59	76	15	2	22	79	102	54	66	13	4	27	32	12	26	8	25	40	37	95
chrV_trna56_ValGAC	tRNA	20	26	20	34	17	43	20	30	13	18	26	3	3	2	27	19	10	2	2	17	21	12
chrV_trna68_HisGTG	tRNA	20	10	81	33	13	44	20	27	17	18	25	1	1	9	16	5	11	31	30	34	14	27
chrX_trna214_LeuTAA	tRNA	20	15	36	55	28	43	27	54	26	31	44	10	7	27	32	13	13	10	9	40	16	52
chrX_trna291_ArgCCT	tRNA	20	33	112	118	5	1	46	51	21	19	29	8	67	11	41	32	21	2	41	73	20	36
chrIII_trna50_LysCTT	tRNA	19	7	57	50	39	0	5	41	39	33	41	5	5	11	17	17	30	13	13	21	25	18
chrIV_trna42_HisGTG	tRNA	19	19	29	35	30	3	20	49	47	48	90	15	13	26	28	25	20	19	19	43	39	34
chrIV_trna81_LysCTT	tRNA	19	7	47	48	31	3	10	34	44	28	42	9	6	12	19	26	25	15	11	28	14	12
chrI_trna3_SupCTA	tRNA	19	18	19	40	15	1	9	37	11	6	5	6	5	4	8	15	19	2	6	24	8	60
chrV_trna48_LeuCAA	tRNA	19	24	338	114	36	152	65	81	49	43	42	2	49	21	87	24	18	36	40	75	17	60
chrV_trna81_HisATG	tRNA	19	34	62	33	26	3	31	43	10	23	32	6	19	9	48	12	20	9	46	56	20	113
chrII_trna5_ThrGGT	tRNA	18	21	55	71	16	64	41	51	23	24	23	6	5	8	20	18	20	37	6	22	22	44
chrIV_trna29_ProAGG	tRNA	18	16	51	56	34	0	32	80	68	62	96	13	14	46	45	31	20	12	13	67	53	123
chrI_trna56_GlyCCC	tRNA	18	23	123	66	27	99	32	40	19	36	54	8	7	17	32	12	18	40	19	57	26	140
chrV_trna104_ThrAGT	tRNA	18	4	67	27	3	66	18	19	12	17	15	5	28	7	40	3	7	12	8	53	7	85
chrV_trna111_GlyACC	tRNA	18	18	49	30	12	2	22	62	92	43	72	38	26	26	40	9	26	16	11	136	25	22
chrV_trna28_LysCTT	tRNA	18	12	69	104	71	1	19	58	63	55	71	13	18	21	45	50	36	23	28	21	53	26
chrV_trna83_ProTGG	tRNA	18	23	140	68	23	21	48	50	26	35	51	23	36	16	85	7	65	23	37	134	23	45
chrX_trna118_LysCTT	tRNA	18	9	51	69	41	0	10	43	41	31	41	10	7	12	20	27	20	7	15	30	21	17
chrX_trna208_LysCTT	tRNA	18	24	91	94	51	1	33	65	47	53	52	13	20	24	41	39	48	23	20	47	49	26
chrX_trna272_LysCTT	tRNA	18	13	35	46	36	0	16	40	31	34	37	17	12	14	21	44	33	12	10	17	22	10
chrIII_trna18_LeuAAG	tRNA	17	0	135	84	19	46	29	71	17	31	20	17	20	27	16	17	26	22	6	55	13	64
chrII_trna29_LysCTT	tRNA	17	10	41	58	38	0	8	30	30	32	38	10	5	4	21	31	21	13	10	27	21	18
chrIV_trna89_Undet	tRNA	17	28	166	76	36	11	77	65	62	49	68	11	34	18	48	45	35	38	48	57	71	73
chrI_trna1_LysCTT	tRNA	17	8	39	58	29	0	10	26	37	30	42	11	6	9	21	25	23	8	10	21	12	16
chrI_trna24_GlyCCC	tRNA	17	19	131	91	20	103	42	37	22	31	44	10	9	9	33	25	23	38	26	73	21	152
chrV_trna120_SupTTA	tRNA	17	9	47	42	15	19	19	42	25	31	45	9	1	6	20	15	19	5	18	19	24	65
chrX_trna297_AspATC	tRNA	17	18	93	74	12	20	30	40	31	14	75	17	44	30	27	23	24	13	21	36	15	39
chrX_trna43_LysCTT	tRNA	17	12	30	58	40	0	14	30	33	26	35	8	15	16	29	30	37	18	18	23	24	11
chrIII_trna2_GlyGCC	tRNA	16	13	174	57	20	27	49	49	30	13	60	12	18	7	37	17	28	14	42	15	5	60
chrIII_trna91_SerCGA	tRNA	16	23	83	43	26	1	29	30	50	33	16	3	2	17	23	22	23	7	16	13	25	30
chrV_trna100_HisATG	tRNA	16	31	86	63	33	13	52	23	27	13	23	2	4	14	30	39	8	53	27	64	31	263
chrV_trna35_LeuGAG	tRNA	16	22	251	156	27	49	53	104	41	21	46	22	100	19	51	23	25	30	48	96	41	100
chrV_trna60_HisATG	tRNA	16	29	78	53	19	0	32	23	17	27	29	8	3	11	27	20	20	21	8	15	6	164
chrX_trna131_GluTTC	tRNA	16	5	58	23	15	1	26	35	22	8	24	10	15	9	9	6	20	19	33	14	6	24
chrX_trna279_LysCTT	tRNA	16	8	60	43	31	0	10	39	38	42	41	6	11	11	12	33	22	13	8	14	16	15
chrII_trna54_LeuTAA	tRNA	15	6	67	53	24	4	10	52	24	13	47	5	5	13	24	17	20	9	34	37	17	77
chrII_trna75_ThrGGT	tRNA	15	12	30	59	2	19	10	32	14	7	34	14	13	7	12	7	10	1	22	19	22	17
chrII_trna80_ThrGGT	tRNA	15	9	85	56	12	56	11	13	4	22	24	4	34	10	27	10	15	21	24	24	7	12
chrII_trna8_Undet	tRNA	15	23	76	58	10	52	49	39	18	14	23	29	2	23	50	6	15	40	41	91	13	24
chrV_trna125_LysTTT	tRNA	15	2	413	69	7	3	30	29	12	7	4	3	19	12	12	33	12	1	23	41	14	17
chrV_trna165_LysCTT	tRNA	15	3	46	75	41	0	18	40	32	35	39	16	17	17	25	46	21	11	14	32	24	18
chrV_trna36_GlnTTG	tRNA	15	10	97	41	25	18	33	30	43	12	35	5	2	6	10	6	16	19	14	28	5	82
chrV_trna47_ArgTCG	tRNA	15	11	65	51	4	2	38	66	29	18	19	6	1	8	20	16	21	12	26	24	37	40
chrV_trna66_HisGTG	tRNA	15	18	115	63	45	14	96	53	36	38	55	10	16	16	61	17	17	43	36	81	74	45
chrV_trna95_Undet	tRNA	15	13	58	34	12	14	25	46	16	15	26	4	10	11	23	16	15	11	8	24	7	50
chrX_trna11_ArgCCT	tRNA	15	12	69	99	29	0	17	51	11	15	18	24	30	10	17	12	5	21	28	24	20	20
chrX_trna304_LysCTT	tRNA	15	6	48	54	38	0	8	45	22	24	40	10	9	18	24	25	20	7	8	19	18	18
chrX_trna7_AspATC	tRNA	15	0	288	97	83	0	26	77	42	32	57	7	1	21	31	38	141	0	9	47	36	53
chrIII_trna51_LysCTT	tRNA	14	5	43	55	33	0	10	40	36	39	33	5	13	6	18	19	19	13	11	21	24	22
chrII_trna4_SerCGA	tRNA	14	14	48	28	12	40	19	25	13	14	39	14	0	12	9	5	20	12	13	20	18	33
chrII_trna77_ThrGGT	tRNA	14	19	36	30	11	26	8	18	11	8	8	5	5	5	13	4	4	7	4	33	4	26
chrV_trna124_Undet	tRNA	14	28	62	88	13	153	46	80	38	14	30	16	44	23	48	23	12	8	10	46	21	1784
chrV_trna25_ThrCGT	tRNA	14	48	78	54	6	51	25	112	32	35	51	10	31	12	10	29	11	39	29	32	33	304
chrV_trna37_GlnTTG	tRNA	14	6	108	57	19	18	27	26	35	17	25	9	0	4	14	6	19	13	11	28	3	74
chrX_trna256_LysCTT	tRNA	14	8	60	73	38	1	3	46	30	21	47	5	10	13	25	22	24	8	11	24	18	22
chrX_trna89_LysCTT	tRNA	14	7	32	48	44	0	18	40	33	29	26	14	19	14	36	37	24	21	15	22	29	8
chrI_trna21_LysCTT	tRNA	13	8	50	45	36	0	13	39	34	31	37	7	9	14	22	35	15	11	12	21	23	20
chrV_trna102_ThrGGT	tRNA	13	29	26	67	13	132	40	71	24	30	29	21	4	7	41	8	10	17	21	30	17	43
chrV_trna118_IleGAT	tRNA	13	2	90	78	29	20	167	67	28	33	39	35	24	16	22	110	26	29	34	61	17	591
chrV_trna40_GlyCCC	tRNA	13	28	32	82	10	12	36	19	17	23	16	6	35	14	39	11	21	19	24	39	8	49
chrV_trna52_ProGGG	tRNA	13	14	27	11	2	5	1	4	2	4	17	2	15	13	5	4	12	0	2	10	4	19
chrV_trna91_HisATG	tRNA	13	14	87	39	22	0	29	400	24	15	38	6	13	13	24	10	19	21	4	37	36	33
chrX_trna190_GlyTCC	tRNA	13	9	47	29	9	49	16	21	10	6	21	5	16	10	19	5	1	11	21	27	3	15
chrX_trna32_LysCTT	tRNA	13	6	63	61	37	0	6	47	32	24	39	9	4	13	18	29	19	15	10	18	22	14
chrIII_trna11_SerCGA	tRNA	12	1	66	43	23	17	11	33	27	27	9	3	6	4	18	38	21	2	6	15	34	23
chrIII_trna22_ProGGG	tRNA	12	19	79	44	29	19	21	22	8	15	12	2	19	3	13	16	70	26	25	57	11	38
chrIV_trna18_LysCTT	tRNA	12	8	41	52	35	1	13	30	50	21	44	11	4	13	25	27	18	10	12	14	20	21
chrV_trna109_AlaGGC	tRNA	12	17	46	37	13	39	18	29	21	13	42	1	12	8	15	5	16	31	28	27	11	13
chrV_trna117_ThrGGT	tRNA	12	15	74	87	17	2	45	55	14	24	76	31	28	15	32	116	15	68	40	49	11	480
chrV_trna50_GlyACC	tRNA	12	13	41	45	12	2	15	31	38	19	44	8	9	17	32	14	12	26	4	25	5	21
chrX_trna14_LeuTAA	tRNA	12	22	61	68	7	14	83	42	34	9	21	8	20	32	35	10	15	14	34	70	11	97
chrX_trna176_ProTGG	tRNA	12	5	11	18	11	5	7	48	38	59	55	6	11	19	9	13	13	2	1	24	26	78
chrIII_trna20_LeuGAG	tRNA	11	10	43	41	25	17	11	28	17	10	18	4	0	6	33	8	12	5	16	21	3	27
chrIII_trna3_GlyGCC	tRNA	11	12	49	87	14	4	17	17	12	15	40	8	13	5	20	9	13	21	23	31	27	37
chrIII_trna7_GlyGCC	tRNA	11	16	77	55	12	0	47	45	14	23	26	4	1	16	55	3	23	5	10	50	14	36
chrII_trna46_SerGCT	tRNA	11	2	103	81	20	0	37	52	37	24	54	5	20	17	24	25	31	26	17	61	38	92
chrII_trna78_ThrTGT	tRNA	11	14	132	59	18	0	16	28	5	6	34	17	0	5	33	12	33	15	14	60	23	65
chrII_trna79_ThrTGT	tRNA	11	24	234	23	12	0	19	38	14	16	32	7	34	3	15	2	30	2	1	21	7	31
chrIV_trna87_HisGTG	tRNA	11	16	98	15	7	57	28	22	18	13	10	2	96	9	5	8	14	1	12	16	19	26
chrV_trna34_HisATG	tRNA	11	7	78	94	24	0	32	31	24	17	61	2	8	12	29	29	27	48	39	30	27	30
chrV_trna49_Undet	tRNA	11	3	60	10	1	2	12	12	16	8	13	8	8	1	12	6	28	10	17	23	11	19
chrX_trna189_LysCTT	tRNA	11	8	47	42	30	0	7	38	35	32	32	7	6	11	22	27	15	14	4	16	16	17
chrX_trna2_LysCTT	tRNA	11	3	47	54	44	1	15	38	24	47	49	3	8	14	21	20	26	12	7	22	23	19
chrIII_trna21_ProGGG	tRNA	10	1	37	24	21	3	35	29	25	19	36	5	16	5	13	9	22	0	16	24	12	23
chrIII_trna24_AspGTC	tRNA	10	1	47	19	12	3	21	23	6	11	15	6	12	2	11	5	9	8	5	18	6	9
chrIII_trna5_Undet	tRNA	10	14	55	30	7	61	31	52	23	21	12	1	3	26	31	8	29	17	17	39	7	30
chrII_trna74_ThrGGT	tRNA	10	24	62	34	18	13	21	11	23	21	23	11	3	5	6	10	10	20	15	25	7	20
chrIV_trna31_HisGTG	tRNA	10	13	140	102	24	49	14	68	42	24	62	4	19	4	83	47	29	19	22	50	21	44
chrIV_trna47_LysTTT	tRNA	10	3	34	37	33	1	11	13	19	23	23	3	8	9	23	19	19	7	18	22	17	32
chrIV_trna7_ArgTCG	tRNA	10	38	53	59	17	0	29	47	13	21	22	18	5	8	27	16	10	30	15	43	19	33
chrIV_trna91_HisATG	tRNA	10	10	48	49	11	115	25	19	7	9	24	1	7	10	20	10	33	12	13	19	15	21
chrI_trna69_ValAAC	tRNA	10	16	155	97	45	31	32	69	25	34	40	22	64	17	23	7	45	32	43	46	38	31
chrV_trna101_ThrGGT	tRNA	10	7	256	39	8	29	21	37	36	15	14	2	41	1	65	6	18	22	12	54	11	41
chrV_trna39_GlyACC	tRNA	10	7	43	38	10	7	13	23	12	5	13	2	0	8	14	6	12	2	27	31	8	107
chrV_trna86_ProGGG	tRNA	10	25	95	48	9	0	29	15	18	22	28	16	20	13	31	15	13	20	25	29	13	62
chrIII_trna12_SerCGA	tRNA	9	0	24	25	7	21	14	8	12	2	11	0	4	2	8	9	5	4	2	12	8	16
chrIII_trna86_LeuGAG	tRNA	9	2	6	7	4	5	7	6	4	8	26	5	30	13	6	3	11	5	9	8	10	11
chrIII_trna93_GlnTTG	tRNA	9	3	81	39	10	2	19	35	8	5	16	1	3	12	11	7	2	13	19	15	6	7
chrV_trna32_HisATG	tRNA	9	6	49	32	17	0	13	15	10	12	9	2	5	12	18	4	8	8	13	17	5	27
chrV_trna51_ThrGGT	tRNA	9	19	83	68	6	63	50	51	18	13	18	14	35	13	45	12	19	17	36	48	6	34
chrIII_trna9_ArgTCG	tRNA	8	2	38	15	9	22	24	24	8	12	11	5	15	12	14	2	16	28	3	28	4	23
chrV_trna23_SerTGA	tRNA	8	12	99	30	14	1	15	22	21	18	35	5	20	10	14	18	24	7	38	38	11	64
chrV_trna67_AspATC	tRNA	8	6	110	9	20	0	21	36	14	17	6	7	1	13	18	15	5	6	17	40	12	28
chrIII_trna94_GlnTTG	tRNA	7	7	88	117	24	36	6	40	42	18	39	0	2	15	42	41	44	35	13	44	17	83
chrII_trna57_GluTTC	tRNA	7	0	14	30	5	0	17	8	14	14	24	1	0	8	7	2	13	5	13	14	4	39
chrI_trna47_LeuAAG	tRNA	7	0	49	28	8	0	14	19	6	15	14	7	27	6	11	5	20	12	9	17	12	5
chrV_trna108_GlyACC	tRNA	7	11	42	14	0	0	30	19	20	8	14	2	0	8	6	10	5	9	16	25	2	23
chrV_trna123_GlnTTG	tRNA	7	1	117	79	7	0	26	19	9	17	5	5	11	4	19	6	12	12	9	39	13	18
chrV_trna33_HisGTG	tRNA	7	21	149	110	22	16	28	53	17	23	24	12	15	9	19	11	17	25	62	32	22	36
chrV_trna45_HisATG	tRNA	7	9	56	28	4	2	25	14	18	14	15	0	10	3	10	7	9	16	24	17	6	26
chrV_trna62_Undet	tRNA	7	9	39	49	11	2	16	9	9	12	19	4	14	8	11	5	16	3	16	29	9	15
chrV_trna74_HisATG	tRNA	7	5	36	62	4	98	12	20	6	13	32	0	0	8	16	7	3	0	18	14	5	7
chrV_trna80_GlnTTG	tRNA	7	4	89	30	8	57	39	23	11	12	22	6	18	17	8	5	25	19	1	9	7	30
chrV_trna93_HisATG	tRNA	7	1	80	33	10	37	25	16	10	6	25	1	7	6	10	8	4	20	2	40	4	183
chrIII_trna19_LeuGAG	tRNA	6	1	56	27	23	1	4	24	10	18	12	1	31	1	17	5	8	4	0	16	15	19
chrIII_trna48_SerGCT	tRNA	6	8	38	33	13	0	16	23	26	20	39	4	1	7	11	21	18	6	3	27	23	15
chrIII_trna71_LysCTT	tRNA	6	20	102	63	22	0	33	19	16	40	52	6	29	11	25	22	19	31	24	35	19	56
chrII_trna3_ProGGG	tRNA	6	20	42	43	13	12	23	45	22	13	16	9	2	4	7	10	3	16	5	33	0	40
chrII_trna6_HisATG	tRNA	6	14	36	29	8	1	2	17	13	9	10	8	13	10	11	5	5	10	6	24	2	30
chrIV_trna55_LysTTT	tRNA	6	6	26	37	37	0	11	17	23	18	25	3	2	10	22	29	18	7	11	16	14	29
chrIII_trna83_LeuGAG	tRNA	5	7	71	29	12	0	6	30	11	9	19	2	1	5	23	4	22	6	2	33	6	9
chrII_trna1_ProGGG	tRNA	5	21	86	35	6	89	13	43	12	9	5	5	2	7	11	6	6	17	17	34	9	31
chrV_trna41_GlyGCC	tRNA	5	22	57	25	5	52	34	27	16	4	23	2	112	7	13	3	11	8	24	21	9	62
chrIII_trna85_LeuGAG	tRNA	4	3	27	9	3	21	5	12	14	1	8	3	1	2	5	3	1	2	7	8	1	8
chrII_trna2_ThrAGT	tRNA	4	2	25	96	9	34	4	8	7	6	8	5	21	4	4	3	7	1	16	11	2	9
chrIV_trna11_GlyTCC	tRNA	4	13	58	64	6	0	21	20	6	3	7	2	3	3	5	4	1	4	18	26	11	26
chrV_trna103_ThrGGT	tRNA	4	9	29	13	3	0	4	8	13	8	17	1	2	2	12	1	4	24	5	17	3	21
chrV_trna43_GlyACC	tRNA	4	1	36	29	1	6	11	15	5	11	23	0	23	8	13	8	12	2	13	24	5	5
chrX_trna298_Undet	tRNA	4	12	26	44	0	19	19	11	15	8	13	1	0	10	29	1	12	0	32	25	6	45
chrV_trna105_ThrGGT	tRNA	3	17	45	9	2	2	5	12	8	6	6	2	9	3	7	0	1	18	6	10	5	12
chrV_trna71_GluTTC	tRNA	3	12	18	25	7	0	17	16	10	3	60	5	0	3	6	8	4	4	12	8	11	20
chrV_trna61_Undet	tRNA	2	10	30	102	14	1	15	18	20	15	18	4	35	6	24	6	21	27	24	17	5	18
chrV_trna65_Undet	tRNA	2	21	85	35	15	52	30	67	40	18	23	1	16	15	21	6	10	11	22	50	5	115
chrV_trna72_GlnTTG	tRNA	2	7	55	36	6	0	6	20	8	6	23	12	18	8	16	12	20	9	7	28	8	16
chrV_trna94_HisATG	tRNA	2	11	19	76	29	1	11	19	21	7	22	0	27	4	7	6	24	2	15	26	8	11
chrV_trna53_ProGGG	tRNA	1	1	27	31	6	1	0	11	20	6	6	1	18	6	10	2	10	1	6	10	5	22
chrIII_trna23_LeuGAG	tRNA	0	1	13	1	2	20	7	7	8	1	2	3	6	1	6	1	2	0	3	6	0	7
chrIII_trna43_ValAAC	tRNA	0	0	0	0	0	0	0	0	0	0	0	0	0	0	0	0	0	0	0	0	0	0
chrIII_trna44_ValAAC	tRNA	0	0	0	0	0	0	0	0	0	0	0	0	0	0	0	0	0	0	0	0	0	0
chrII_trna30_ValTAC	tRNA	0	0	0	0	0	0	0	0	0	0	0	0	0	0	0	0	0	0	0	0	0	0
chrII_trna60_ValTAC	tRNA	0	0	0	0	0	0	0	0	0	0	0	0	0	0	0	0	0	0	0	0	0	0
chrIV_trna24_ValCAC	tRNA	0	0	0	0	0	0	0	0	0	0	0	0	0	0	0	0	0	0	0	0	0	0
chrIV_trna37_ValAAC	tRNA	0	0	0	0	0	0	0	0	0	0	0	0	0	0	0	0	0	0	0	0	0	0
chrIV_trna3_ValCAC	tRNA	0	0	0	0	0	0	0	0	0	0	0	0	0	0	0	0	0	0	0	0	0	0
chrIV_trna45_ValAAC	tRNA	0	0	0	0	0	0	0	0	0	0	0	0	0	0	0	0	0	0	0	0	0	0
chrIV_trna57_ValAAC	tRNA	0	0	0	0	0	0	0	0	0	0	0	0	0	0	0	0	0	0	0	0	0	0
chrI_trna34_ValAAC	tRNA	0	0	0	0	0	0	0	0	0	0	0	0	0	0	0	0	0	0	0	0	0	0
chrI_trna39_ValAAC	tRNA	0	0	0	0	0	0	0	0	0	0	0	0	0	0	0	0	0	0	0	0	0	0
chrI_trna46_ValAAC	tRNA	0	0	0	0	0	0	0	0	0	0	0	0	0	0	0	0	0	0	0	0	0	0
chrI_trna65_Undet	tRNA	0	0	0	0	0	0	0	0	0	0	0	0	0	0	0	0	0	0	0	0	0	0
chrV_trna115_Undet	tRNA	0	0	0	0	0	0	0	0	0	0	0	0	0	0	0	0	0	0	0	0	0	0
chrV_trna138_ValCAC	tRNA	0	0	0	0	0	0	0	0	0	0	0	0	0	0	0	0	0	0	0	0	0	0
chrV_trna142_ValAAC	tRNA	0	0	0	0	0	0	0	0	0	0	0	0	0	0	0	0	0	0	0	0	0	0
chrV_trna149_ValTAC	tRNA	0	0	0	0	0	0	0	0	0	0	0	0	0	0	0	0	0	0	0	0	0	0
chrV_trna151_ValCAC	tRNA	0	0	0	0	0	0	0	0	0	0	0	0	0	0	0	0	0	0	0	0	0	0
chrV_trna154_TyrGTA	tRNA	0	0	0	0	0	0	0	0	0	0	0	0	0	0	0	0	0	0	0	0	0	0
chrX_trna101_ValTAC	tRNA	0	0	0	0	0	0	0	0	0	0	0	0	0	0	0	0	0	0	0	0	0	0
chrX_trna128_ValAAC	tRNA	0	0	0	0	0	0	0	0	0	0	0	0	0	0	0	0	0	0	0	0	0	0
chrX_trna139_ValAAC	tRNA	0	0	0	0	0	0	0	0	0	0	0	0	0	0	0	0	0	0	0	0	0	0
chrX_trna140_ValAAC	tRNA	0	0	0	0	0	0	0	0	0	0	0	0	0	0	0	0	0	0	0	0	0	0
chrX_trna141_ValAAC	tRNA	0	0	0	0	0	0	0	0	0	0	0	0	0	0	0	0	0	0	0	0	0	0
chrX_trna142_ValAAC	tRNA	0	0	0	0	0	0	0	0	0	0	0	0	0	0	0	0	0	0	0	0	0	0
chrX_trna151_ValCAC	tRNA	0	0	0	0	0	0	0	0	0	0	0	0	0	0	0	0	0	0	0	0	0	0
chrX_trna152_ValAAC	tRNA	0	0	0	0	0	0	0	0	0	0	0	0	0	0	0	0	0	0	0	0	0	0
chrX_trna153_ValAAC	tRNA	0	0	0	0	0	0	0	0	0	0	0	0	0	0	0	0	0	0	0	0	0	0
chrX_trna161_ValCAC	tRNA	0	0	0	0	0	0	0	0	0	0	0	0	0	0	0	0	0	0	0	0	0	0
chrX_trna227_ValAAC	tRNA	0	0	0	0	0	0	0	0	0	0	0	0	0	0	0	0	0	0	0	0	0	0
chrX_trna235_Undet	tRNA	0	0	0	0	0	0	0	0	0	0	0	0	0	0	0	0	0	0	0	0	0	0
chrX_trna248_ValAAC	tRNA	0	0	0	0	0	0	0	0	0	0	0	0	0	0	0	0	0	0	0	0	0	0
chrX_trna282_ValTAC	tRNA	0	0	0	0	0	0	0	0	0	0	0	0	0	0	0	0	0	0	0	0	0	0
chrX_trna93_ValAAC	tRNA	0	0	0	0	0	0	0	0	0	0	0	0	0	0	0	0	0	0	0	0	0	0
piR-cel-5787	piRNA	4563	1342	3629	3626	1973	173	4556	3422	4538	4617	3589	850	39	6130	5234	7228	5994	294	215	6564	6830	2637
piR-cel-1175	piRNA	3204	1214	1827	2052	658	1	1499	1486	1433	1038	668	284	29	681	1123	1052	1217	159	79	1306	1181	557
piR-cel-5666	piRNA	3042	1664	3373	3838	1387	89	3836	3499	3732	3659	3502	556	148	3318	4157	5448	5064	395	380	4868	6592	3589
piR-cel-705	piRNA	2775	911	2807	2779	957	0	2596	3977	3566	3154	1968	551	97	5025	4342	5739	4350	140	130	5391	6339	3117
piR-cel-3215	piRNA	2710	1486	1709	1782	769	660	3129	1754	2292	1978	1628	1190	532	2195	1946	2280	2166	577	910	2145	2506	1505
piR-cel-3457	piRNA	2634	1035	3476	3981	1576	1	2653	2291	4159	3548	3168	846	198	2532	2637	3682	3230	508	243	3326	3628	927
piR-cel-4254	piRNA	2524	1305	1300	1396	625	2350	2083	1408	1610	1317	751	977	477	1207	1125	1586	1626	376	339	1392	1957	1053
piR-cel-314	piRNA	2351	989	1188	1034	721	527	2509	1333	1361	1267	1023	543	250	1732	1247	1479	1549	221	273	1477	1674	1108
piR-cel-1374	piRNA	2053	559	676	816	249	942	1398	489	998	756	586	342	316	1046	771	1000	912	160	130	942	1162	326
piR-cel-4748	piRNA	1795	537	1512	1898	729	129	2062	1529	1844	1444	1072	477	136	1882	1379	1712	1771	286	354	1591	1688	797
piR-cel-5740	piRNA	1730	911	1660	2227	860	864	2300	1253	1988	1556	1057	454	272	2047	1837	2751	2418	224	244	2371	2470	979
piR-cel-8578	piRNA	1718	1307	1705	2011	1171	1518	2368	1760	1568	1565	1586	1038	969	895	1071	1179	1086	779	744	1154	1287	676
piR-cel-3302	piRNA	1632	793	3072	3563	2531	88	2211	3791	3320	3117	3163	452	120	2013	2880	3582	2897	135	238	3937	4129	1747
piR-cel-2933	piRNA	1586	656	466	507	178	0	941	471	526	253	176	225	123	560	408	768	689	122	100	658	703	300
piR-cel-1621	piRNA	1484	906	1509	1707	864	88	1230	1383	1550	1106	709	325	196	925	966	1209	1211	276	232	1170	1037	599
piR-cel-2841	piRNA	1270	673	442	449	476	309	1212	570	563	385	453	334	446	633	492	576	603	532	431	429	396	276
piR-cel-3629	piRNA	1217	495	568	644	316	436	731	500	623	583	466	295	145	346	501	528	390	134	193	522	661	189
piR-cel-1697	piRNA	1144	392	386	358	104	80	318	332	439	312	175	77	57	248	295	258	272	52	56	411	417	104
piR-cel-6904	piRNA	973	287	799	1094	486	0	1114	577	836	605	809	151	30	576	630	780	858	116	100	817	687	425
piR-cel-7807	piRNA	913	431	319	326	336	40	856	369	301	249	324	127	112	227	362	357	267	51	136	276	203	157
piR-cel-5522	piRNA	894	366	430	722	420	96	598	597	202	345	422	94	206	84	1176	875	502	237	168	358	545	282
piR-cel-4415	piRNA	858	387	1377	1645	949	107	823	932	1387	953	861	148	22	527	838	992	1021	98	104	884	838	595
piR-cel-5782	piRNA	829	375	1457	1477	866	0	1185	1203	1721	1352	1044	353	82	832	922	1104	1084	139	212	1022	1325	926
piR-cel-1059	piRNA	807	208	389	486	231	19	524	394	522	438	286	108	19	767	533	664	519	26	22	680	567	356
piR-cel-28689	piRNA	794	380	401	716	428	83	593	601	195	327	390	98	229	66	1116	792	457	225	176	351	530	235
piR-cel-5818	piRNA	775	247	300	432	173	0	702	254	461	305	135	190	27	404	348	449	465	43	55	364	394	179
piR-cel-6164	piRNA	774	266	743	1136	494	1	716	552	755	738	721	188	17	384	517	469	406	110	58	428	533	181
piR-cel-5732	piRNA	749	145	402	473	214	0	909	298	501	340	254	83	23	298	499	439	579	38	20	381	322	179
piR-cel-3547	piRNA	718	284	496	401	276	12	902	397	438	387	361	139	29	598	531	647	685	76	67	510	640	148
piR-cel-7225	piRNA	651	203	641	619	446	0	385	483	667	536	518	79	28	305	459	514	582	17	9	476	657	247
piR-cel-6767	piRNA	650	145	229	293	110	0	584	279	298	235	204	195	29	663	294	392	262	117	58	372	394	176
piR-cel-3260	piRNA	613	210	265	238	70	0	424	86	242	132	71	61	21	239	274	289	349	10	1	354	271	66
piR-cel-4314	piRNA	599	322	699	675	427	701	919	947	591	731	704	661	1029	417	363	410	323	892	881	399	536	235
piR-cel-3157	piRNA	580	201	147	121	74	387	350	102	162	105	35	74	14	160	132	157	185	48	41	306	165	148
piR-cel-1306	piRNA	564	255	320	223	135	219	586	224	197	196	168	136	86	347	295	356	305	82	85	280	293	144
piR-cel-1804	piRNA	538	111	586	587	260	0	240	570	757	510	368	126	0	242	426	634	502	41	21	588	835	283
piR-cel-3971	piRNA	533	167	195	268	134	0	305	272	278	292	166	76	3	184	182	234	228	46	10	289	232	111
piR-cel-6272	piRNA	531	227	523	705	318	0	331	427	435	505	257	87	0	177	245	317	261	58	58	404	302	225
piR-cel-2127	piRNA	529	102	684	693	436	0	502	500	878	588	476	89	15	415	554	954	660	24	41	629	723	408
piR-cel-5413	piRNA	527	261	418	592	323	89	545	325	469	464	383	144	146	206	365	352	328	140	59	356	407	120
piR-cel-1854	piRNA	525	231	388	331	210	0	725	331	401	503	258	247	0	452	353	443	401	70	88	487	528	146
piR-cel-3511	piRNA	520	122	606	596	385	38	416	555	538	559	511	61	0	314	566	619	518	58	22	603	605	295
piR-cel-1129	piRNA	518	365	389	463	269	16	734	403	622	446	248	170	90	674	504	729	592	150	180	639	693	320
piR-cel-2161	piRNA	508	311	538	405	291	977	733	333	565	448	178	426	516	251	298	327	297	363	390	307	384	259
piR-cel-6420	piRNA	495	281	199	140	145	485	748	142	138	194	197	275	394	207	202	204	159	457	274	174	173	134
piR-cel-1312	piRNA	486	195	362	376	167	0	494	345	442	374	229	110	31	626	467	537	573	37	45	607	545	423
piR-cel-8567	piRNA	479	172	751	673	338	73	582	803	743	851	768	173	57	663	825	778	858	106	68	1139	1232	591
piR-cel-66	piRNA	470	236	385	328	145	247	549	274	385	263	63	163	218	267	229	281	302	155	173	284	222	177
piR-cel-5329	piRNA	469	156	276	285	94	104	342	272	456	350	218	79	33	539	360	612	529	32	25	546	564	257
piR-cel-5967	piRNA	463	321	200	264	98	191	657	265	368	285	188	249	233	362	216	361	428	105	180	233	374	271
piR-cel-3541	piRNA	445	90	204	144	146	0	467	120	145	142	100	82	0	335	213	295	262	53	35	197	198	70
piR-cel-2721	piRNA	444	280	481	512	239	482	913	438	479	444	295	266	126	342	230	465	428	186	212	308	257	120
piR-cel-5883	piRNA	434	106	338	228	184	0	431	380	323	363	205	97	0	292	279	266	385	106	43	294	372	226
piR-cel-1143	piRNA	431	246	267	372	143	0	607	210	564	281	137	241	28	306	285	543	550	127	178	451	437	196
piR-cel-5630	piRNA	425	235	343	368	161	195	555	242	301	220	187	247	92	206	213	305	354	132	72	217	298	132
piR-cel-2719	piRNA	424	147	565	840	327	1	258	380	711	664	766	62	13	301	545	661	449	42	32	613	670	174
piR-cel-1404	piRNA	423	427	323	558	276	679	631	351	514	344	179	257	476	273	309	493	386	242	271	351	378	308
piR-cel-6470	piRNA	413	158	305	304	92	96	278	199	214	139	180	67	34	224	172	173	168	27	17	190	182	152
piR-cel-5404	piRNA	412	188	611	633	377	1	425	389	536	446	254	137	44	247	366	359	337	95	80	411	428	292
piR-cel-2712	piRNA	411	160	327	207	179	47	436	234	210	212	212	111	38	185	189	247	233	153	23	272	262	155
piR-cel-1063	piRNA	405	128	213	247	103	0	470	202	151	208	174	108	46	212	171	259	249	99	47	218	241	58
piR-cel-4283	piRNA	400	263	791	900	377	0	615	641	808	788	938	213	13	390	498	687	559	71	69	575	684	423
piR-cel-1850	piRNA	386	132	224	250	126	0	365	209	315	227	125	97	0	242	268	339	313	51	12	293	338	256
piR-cel-2172	piRNA	379	180	322	343	174	0	664	262	343	311	320	117	100	403	269	461	385	56	86	323	410	179
piR-cel-5141	piRNA	373	74	208	213	105	1	533	151	297	205	172	27	15	362	300	333	369	31	11	209	348	75
piR-cel-11413	piRNA	360	95	45	36	10	0	160	41	46	21	31	42	22	130	58	107	111	28	0	68	127	32
piR-cel-4005	piRNA	355	133	202	347	183	0	277	203	229	208	161	92	0	173	172	224	205	52	74	207	211	103
piR-cel-5791	piRNA	347	94	155	113	115	0	134	129	65	78	69	27	0	30	84	61	86	56	15	78	93	41
piR-cel-736	piRNA	344	139	398	354	225	8	359	248	513	365	294	92	30	358	341	572	540	40	56	513	412	369
piR-cel-3969	piRNA	343	33	767	726	346	0	369	427	789	763	626	43	0	495	884	950	700	8	13	959	880	211
piR-cel-15500	piRNA	333	147	37	59	82	0	416	299	24	276	326	6	0	5	107	286	278	26	8	52	322	162
piR-cel-1002	piRNA	322	179	259	162	123	362	362	88	137	116	126	68	91	147	118	146	160	56	85	142	141	57
piR-cel-4231	piRNA	321	94	441	480	431	0	387	318	360	292	258	30	0	250	395	354	348	24	21	336	280	147
piR-cel-2602	piRNA	320	143	208	137	77	0	276	177	236	142	89	80	0	217	171	222	204	18	23	247	265	85
piR-cel-2799	piRNA	317	85	594	689	285	95	163	398	776	546	304	50	0	164	417	466	466	0	1	702	560	237
piR-cel-1860	piRNA	313	104	156	302	83	0	345	200	189	161	169	223	29	132	150	166	151	96	93	123	192	90
piR-cel-38	piRNA	307	88	257	376	186	1	374	244	339	328	145	54	21	305	322	479	576	29	61	418	414	144
piR-cel-5548	piRNA	307	68	198	199	37	1	203	142	108	104	125	49	8	104	154	207	121	10	49	152	183	95
piR-cel-3573	piRNA	306	135	512	372	172	100	251	362	398	405	235	39	40	261	322	392	347	18	52	475	429	233
piR-cel-923	piRNA	295	109	757	697	256	0	376	648	975	828	532	105	1	538	709	1021	617	15	54	1011	938	362
piR-cel-205	piRNA	294	127	162	70	54	481	313	149	122	171	137	106	197	224	168	241	156	64	121	173	157	90
piR-cel-2553	piRNA	290	125	145	239	57	40	249	118	182	110	85	65	82	98	103	115	174	75	35	179	126	51
piR-cel-27966	piRNA	290	305	260	284	84	83	602	317	349	231	155	143	204	147	180	97	169	180	112	136	173	84
piR-cel-1292	piRNA	289	47	651	670	410	0	294	369	700	564	366	81	0	248	315	418	345	16	20	462	473	223
piR-cel-5565	piRNA	282	110	96	187	83	0	345	123	218	114	185	58	64	237	173	197	244	99	34	184	204	149
piR-cel-4861	piRNA	274	88	811	647	524	0	327	352	491	589	628	71	0	250	350	401	363	73	33	383	361	83
piR-cel-3706	piRNA	273	178	334	366	145	0	304	200	452	284	270	132	9	209	209	412	321	48	129	273	281	271
piR-cel-6010	piRNA	270	23	101	108	90	1	293	84	162	113	54	25	0	178	122	136	161	14	0	115	132	36
piR-cel-3898	piRNA	258	208	252	269	117	0	500	144	278	131	113	98	30	228	234	319	360	51	96	198	272	141
piR-cel-5962	piRNA	257	122	139	192	44	71	302	116	88	118	126	49	2	170	139	179	145	37	39	190	156	212
piR-cel-2388	piRNA	255	56	420	265	152	0	310	299	362	365	300	87	20	361	424	466	343	81	34	450	480	137
piR-cel-2579	piRNA	252	312	406	309	366	44	464	244	522	448	327	223	92	317	320	387	400	155	174	294	387	272
piR-cel-2059	piRNA	249	136	130	122	34	0	125	125	161	112	95	47	0	71	47	73	63	8	27	126	106	34
piR-cel-14	piRNA	244	18	185	218	70	0	92	172	243	141	179	11	0	80	151	179	175	0	0	235	156	97
piR-cel-8103	piRNA	239	51	90	55	7	0	85	48	126	39	46	31	0	42	42	117	28	0	16	103	112	48
piR-cel-3621	piRNA	236	89	289	235	131	0	301	152	303	275	283	20	0	305	298	449	370	36	27	301	353	226
piR-cel-2006	piRNA	235	94	162	184	174	0	333	152	258	239	131	19	0	226	230	349	379	20	3	305	274	202
piR-cel-9379	piRNA	233	118	150	194	109	1	193	104	202	154	174	58	16	73	105	191	209	11	30	195	236	109
piR-cel-4425	piRNA	232	62	76	37	16	13	134	57	62	58	21	24	31	95	62	110	60	23	18	100	62	36
piR-cel-1912	piRNA	231	58	267	306	186	0	280	160	157	114	152	23	14	98	83	136	136	40	30	161	134	108
piR-cel-4974	piRNA	229	65	242	188	75	41	95	184	252	141	46	43	22	87	97	150	180	15	33	217	173	75
piR-cel-5634	piRNA	226	91	162	128	95	1	256	119	138	83	100	59	49	218	128	93	144	60	83	138	125	86
piR-cel-6666	piRNA	225	67	46	32	17	0	111	29	57	30	16	14	0	50	43	71	69	0	0	45	72	42
piR-cel-5366	piRNA	223	76	321	370	128	0	130	233	337	276	189	20	1	73	214	230	146	0	5	239	219	72
piR-cel-3761	piRNA	222	138	173	159	86	84	101	108	313	150	48	46	51	82	73	115	78	30	9	196	151	58
piR-cel-2123	piRNA	211	113	127	124	56	0	166	80	117	68	51	50	19	122	111	144	131	16	68	151	129	96
piR-cel-5416	piRNA	210	62	605	395	451	0	190	343	441	400	165	71	0	183	351	546	390	61	27	430	471	316
piR-cel-6465	piRNA	207	63	253	206	155	0	174	230	234	229	191	18	0	272	279	273	197	0	0	230	221	101
piR-cel-5707	piRNA	205	104	172	160	119	0	215	213	154	195	128	54	22	188	189	182	140	59	41	138	207	104
piR-cel-7000	piRNA	203	48	58	85	37	0	187	41	69	47	28	20	26	98	71	54	93	18	7	81	59	49
piR-cel-2555	piRNA	202	73	138	83	49	256	203	111	180	121	42	98	63	207	127	115	143	28	70	151	136	75
piR-cel-3532	piRNA	201	126	204	133	90	0	260	114	247	135	161	139	50	164	93	172	228	25	46	175	188	113
piR-cel-2902	piRNA	200	118	251	90	53	48	115	82	115	127	88	40	61	48	94	63	117	71	101	118	74	42
piR-cel-92	piRNA	199	82	355	282	45	0	187	206	280	271	214	48	0	125	186	207	200	17	9	205	225	73
piR-cel-6929	piRNA	197	103	113	139	18	0	158	140	220	90	81	107	81	276	62	93	116	146	38	75	120	79
piR-cel-2254	piRNA	196	47	39	81	194	92	216	136	63	181	261	10	45	41	100	146	186	0	30	77	84	43
piR-cel-279	piRNA	196	101	103	159	54	73	227	90	52	94	86	27	83	127	125	116	111	63	141	106	97	22
piR-cel-5815	piRNA	196	53	145	181	74	0	98	189	229	223	147	31	0	104	165	221	182	7	11	217	252	144
piR-cel-6160	piRNA	196	68	38	42	34	0	186	58	95	77	82	39	5	180	92	147	215	17	15	111	131	50
piR-cel-1114	piRNA	195	44	106	216	22	0	232	85	64	65	36	40	21	131	117	165	161	37	9	100	120	80
piR-cel-13680	piRNA	194	85	263	267	263	29	131	218	200	207	439	106	184	104	164	185	119	159	144	123	166	113
piR-cel-1256	piRNA	193	48	42	39	4	98	56	18	39	41	17	27	0	41	56	30	62	6	0	65	44	38
piR-cel-552	piRNA	190	111	249	230	185	0	290	271	171	230	237	130	50	168	136	145	171	104	107	175	214	119
piR-cel-2245	piRNA	189	129	74	114	73	0	274	72	155	91	95	163	47	149	60	163	161	53	97	84	162	99
piR-cel-7241	piRNA	189	81	96	133	25	0	222	90	111	76	53	38	29	212	83	125	164	59	31	96	137	106
piR-cel-482	piRNA	188	87	253	184	90	89	217	130	173	182	229	135	78	83	77	118	90	114	63	73	131	28
piR-cel-6702	piRNA	188	24	467	426	282	0	172	348	433	447	314	25	0	263	324	328	363	25	13	513	444	205
piR-cel-78	piRNA	184	98	150	66	99	111	199	95	89	142	66	66	64	123	61	129	93	46	121	106	146	56
piR-cel-2285	piRNA	183	159	128	185	123	0	125	132	131	137	156	99	63	34	88	77	45	28	68	71	92	55
piR-cel-7056	piRNA	183	118	82	82	35	35	127	75	87	99	54	48	80	100	104	92	136	42	20	110	106	61
piR-cel-2147	piRNA	182	85	186	113	39	511	272	85	60	130	44	46	117	111	122	199	156	17	135	133	105	80
piR-cel-5852	piRNA	182	37	51	37	15	0	99	8	37	8	7	25	0	57	40	40	38	5	55	54	46	13
piR-cel-13604	piRNA	180	58	89	88	15	0	86	61	86	65	50	16	0	65	67	109	108	9	0	62	92	70
piR-cel-1793	piRNA	180	81	68	99	38	190	130	32	100	80	35	43	33	56	98	55	47	28	31	71	47	30
piR-cel-3439	piRNA	178	72	79	79	29	0	144	85	73	78	67	25	0	58	87	120	126	7	4	106	79	60
piR-cel-5399	piRNA	178	31	158	152	59	0	134	97	88	69	103	20	0	100	115	122	126	13	8	125	83	90
piR-cel-5929	piRNA	177	63	92	78	60	65	124	90	129	104	108	18	0	89	116	106	123	8	0	105	128	101
piR-cel-1961	piRNA	175	54	68	86	50	0	116	79	100	74	130	32	0	56	77	118	80	16	23	115	122	109
piR-cel-762	piRNA	175	78	325	346	190	0	188	349	415	373	505	99	0	296	248	439	412	24	63	363	522	371
piR-cel-13679	piRNA	174	107	389	524	441	0	176	453	505	486	642	110	0	206	225	351	221	47	103	292	357	204
piR-cel-5426	piRNA	174	96	82	88	32	0	81	74	74	41	7	16	1	59	54	82	112	0	9	86	79	71
piR-cel-5855	piRNA	170	47	206	195	69	0	151	122	207	215	157	39	8	95	128	148	208	10	8	132	176	82
piR-cel-8059	piRNA	170	81	89	133	45	0	185	86	133	76	66	66	61	115	89	125	116	33	54	68	98	57
piR-cel-6096	piRNA	169	83	125	146	89	0	218	136	180	103	95	25	0	177	176	179	175	1	21	185	185	109
piR-cel-6383	piRNA	169	40	69	120	53	0	202	65	79	87	77	34	0	130	110	117	95	14	17	69	109	95
piR-cel-1764	piRNA	168	77	305	355	185	0	138	281	413	308	403	36	0	151	213	412	277	0	14	305	470	242
piR-cel-6436	piRNA	167	27	280	228	60	0	167	174	221	161	143	33	0	92	186	217	193	15	1	176	178	89
piR-cel-12060	piRNA	165	45	117	140	31	61	132	88	93	77	97	38	73	58	44	85	95	59	55	93	101	63
piR-cel-2864	piRNA	165	146	73	116	48	0	140	219	526	330	116	180	79	203	71	84	79	31	53	352	276	132
piR-cel-7980	piRNA	162	54	69	66	29	0	120	52	86	55	34	19	0	125	89	139	126	4	0	108	136	103
piR-cel-2728	piRNA	158	64	116	86	5	1	104	52	75	25	20	32	66	66	47	121	129	52	9	80	71	60
piR-cel-3506	piRNA	158	53	129	87	46	0	190	109	127	61	45	115	25	205	78	92	103	113	99	74	66	22
piR-cel-621	piRNA	157	62	93	82	34	34	187	84	88	66	46	39	27	98	82	96	130	49	34	103	68	75
piR-cel-8604	piRNA	155	71	85	101	51	0	133	88	62	85	55	24	0	111	110	128	87	0	0	122	121	50
piR-cel-817	piRNA	154	115	129	103	47	91	144	91	86	91	119	30	15	99	89	86	126	0	18	149	137	97
piR-cel-1413	piRNA	153	54	54	38	23	0	55	80	36	55	24	26	24	49	41	26	25	14	19	46	36	24
piR-cel-3716	piRNA	152	100	161	171	78	0	199	117	200	186	114	48	18	102	121	150	135	15	22	138	109	96
piR-cel-3963	piRNA	152	78	97	133	4	0	97	98	179	75	14	74	59	175	74	80	54	36	38	110	88	37
piR-cel-9202	piRNA	152	23	110	120	90	0	143	61	81	102	62	24	0	85	74	89	111	8	0	111	81	47
piR-cel-4322	piRNA	151	28	272	307	137	0	180	182	286	263	219	72	0	193	203	356	296	41	7	328	342	97
piR-cel-5950	piRNA	151	64	395	440	214	0	93	220	289	225	373	46	0	100	190	253	253	30	22	293	196	106
piR-cel-5790	piRNA	150	41	188	152	69	0	176	191	335	244	145	36	0	153	149	327	238	0	13	269	213	84
piR-cel-6194	piRNA	149	26	150	108	87	0	116	91	137	116	94	25	0	93	105	139	153	61	0	136	160	62
piR-cel-9926	piRNA	147	55	45	98	38	0	88	44	62	69	75	28	0	66	63	112	90	11	8	61	33	54
piR-cel-3902	piRNA	146	41	86	43	84	0	116	39	69	59	54	47	30	66	47	67	57	17	14	56	51	19
piR-cel-5477	piRNA	144	88	109	127	75	16	174	103	113	100	53	83	16	101	93	162	168	37	48	109	146	91
piR-cel-3893	piRNA	143	50	119	76	45	0	113	100	90	91	35	53	0	61	74	82	68	29	42	96	101	46
piR-cel-3863	piRNA	139	43	100	86	53	100	94	109	107	77	47	57	9	59	41	69	93	35	35	70	60	53
piR-cel-2965	piRNA	138	40	205	295	99	0	138	220	314	294	280	53	0	254	273	300	200	1	18	323	328	134
piR-cel-5324	piRNA	136	56	40	11	15	51	122	22	36	17	25	45	50	87	36	64	68	18	6	47	104	43
piR-cel-5657	piRNA	136	35	218	136	130	0	78	214	165	145	204	2	0	139	141	273	231	9	0	185	153	170
piR-cel-15985	piRNA	135	67	97	190	92	0	67	195	169	166	163	89	23	130	63	140	144	37	56	97	157	63
piR-cel-21119	piRNA	135	144	161	169	24	1	25	43	70	81	22	197	139	451	2331	550	533	567	104	333	672	90
piR-cel-5503	piRNA	135	49	144	118	74	33	144	77	116	88	75	47	81	110	53	68	70	21	30	94	110	40
piR-cel-2052	piRNA	133	17	56	47	36	0	66	56	54	44	46	9	18	90	43	43	113	0	10	86	47	49
piR-cel-4473	piRNA	132	43	136	146	42	0	104	130	129	75	41	35	0	73	146	94	84	0	27	98	103	86
piR-cel-7920	piRNA	132	86	93	43	4	27	180	37	64	27	27	23	15	42	29	43	62	11	30	53	26	32
piR-cel-1432	piRNA	128	51	86	71	34	114	78	63	73	53	141	46	53	32	42	86	62	4	12	72	52	27
piR-cel-1816	piRNA	128	78	55	112	30	72	184	29	70	65	77	53	28	125	52	103	153	3	12	72	132	38
piR-cel-3502	piRNA	128	43	170	96	82	0	102	170	135	234	158	41	0	171	379	369	224	42	40	274	397	146
piR-cel-5655	piRNA	128	77	52	61	10	0	105	56	62	50	20	17	16	66	55	71	70	20	6	52	41	21
piR-cel-5997	piRNA	128	29	32	31	19	0	53	38	81	64	61	23	8	34	36	35	33	0	0	51	84	17
piR-cel-6101	piRNA	127	82	73	86	41	84	107	63	71	82	119	80	25	46	24	63	57	44	24	70	73	75
piR-cel-1326	piRNA	126	94	116	124	71	248	190	102	161	150	179	80	116	96	86	126	135	95	74	105	138	66
piR-cel-2592	piRNA	126	41	14	37	18	0	52	41	56	54	62	31	17	21	14	19	36	47	15	34	64	30
piR-cel-3085	piRNA	126	29	442	436	277	0	63	272	432	319	523	38	0	56	255	291	286	13	43	351	323	227
piR-cel-1822	piRNA	124	28	245	219	162	0	173	144	200	189	179	31	0	81	143	132	171	23	11	117	188	81
piR-cel-5607	piRNA	124	37	54	118	30	73	130	60	63	97	80	26	0	46	110	92	60	15	18	68	86	13
piR-cel-7872	piRNA	123	40	60	38	2	0	162	42	29	25	16	11	0	109	71	100	122	18	8	86	78	43
piR-cel-5922	piRNA	122	36	137	111	41	0	83	96	98	80	74	11	0	46	78	88	81	0	0	90	116	49
piR-cel-3751	piRNA	121	45	64	79	52	0	141	52	56	69	73	62	21	60	77	89	82	69	13	67	87	70
piR-cel-290	piRNA	119	103	582	552	367	0	188	406	644	531	310	80	24	231	589	622	508	38	84	829	734	455
piR-cel-5530	piRNA	119	5	90	105	85	0	73	113	122	111	117	16	0	104	92	176	123	8	0	161	179	74
piR-cel-310	piRNA	118	82	190	333	103	0	187	159	283	260	100	54	25	152	189	210	196	42	54	241	219	145
piR-cel-3195	piRNA	118	33	122	44	28	0	90	47	83	49	16	32	0	28	96	60	64	23	43	52	63	29
piR-cel-704	piRNA	118	82	88	86	51	0	59	42	116	114	27	92	163	67	59	46	105	67	86	78	44	6
piR-cel-5523	piRNA	117	41	109	44	53	203	234	32	85	103	20	42	19	174	120	139	185	0	77	114	89	66
piR-cel-9328	piRNA	117	44	167	167	53	0	68	107	159	108	118	21	3	37	90	106	90	41	0	94	58	29
piR-cel-1088	piRNA	116	136	116	75	53	0	255	118	165	118	45	148	111	199	72	178	143	59	87	122	179	72
piR-cel-471	piRNA	116	15	35	47	5	0	72	51	54	41	96	35	8	64	27	43	42	5	28	43	41	16
piR-cel-4646	piRNA	115	35	35	19	6	0	15	18	41	30	16	8	0	4	36	41	24	7	0	24	29	7
piR-cel-3576	piRNA	114	32	69	68	45	0	141	68	80	72	72	60	46	110	59	116	106	46	65	91	100	53
piR-cel-5086	piRNA	113	65	92	44	38	0	146	67	98	96	116	31	3	54	85	73	82	31	11	106	88	8
piR-cel-5692	piRNA	113	29	175	162	137	0	83	116	210	215	134	11	2	251	124	331	282	0	1	322	295	206
piR-cel-1634	piRNA	112	36	70	85	44	0	80	48	111	76	70	12	0	71	70	98	139	0	5	75	81	54
piR-cel-6127	piRNA	112	33	236	226	105	0	87	103	122	105	139	25	0	91	172	149	155	18	2	131	139	64
piR-cel-15820	piRNA	111	55	301	244	169	0	120	206	253	315	319	51	57	103	126	233	167	21	30	145	235	80
piR-cel-5081	piRNA	111	74	267	140	102	0	131	242	209	245	182	63	1	86	211	260	173	60	64	215	236	150
piR-cel-2117	piRNA	109	66	267	183	107	0	102	113	231	251	111	29	0	107	177	216	254	2	8	263	286	165
piR-cel-4778	piRNA	109	44	435	454	162	0	160	338	521	419	531	42	0	435	413	385	411	26	19	470	486	243
piR-cel-5819	piRNA	109	43	20	31	11	0	60	35	45	35	27	29	0	26	33	55	37	9	0	62	51	11
piR-cel-3501	piRNA	108	49	343	365	149	0	169	202	362	402	237	13	0	179	406	436	394	15	18	478	360	158
piR-cel-3977	piRNA	108	24	49	46	40	0	54	57	81	73	45	5	0	51	68	101	53	0	10	73	85	13
piR-cel-3079	piRNA	107	34	176	174	123	0	86	164	159	119	107	21	0	72	66	99	105	23	2	163	107	119
piR-cel-5961	piRNA	107	27	29	58	76	0	84	128	90	124	53	22	8	13	23	84	26	22	12	33	67	25
piR-cel-3212	piRNA	106	8	51	102	25	0	0	64	27	24	98	0	0	7	202	333	65	0	0	42	238	34
piR-cel-6004	piRNA	106	51	90	45	43	0	154	95	78	93	38	37	13	67	53	67	93	23	1	64	90	71
piR-cel-6444	piRNA	106	12	100	24	39	5	59	46	40	35	45	26	21	30	38	63	77	46	19	44	64	32
piR-cel-1221	piRNA	105	32	27	7	0	0	44	18	11	12	47	3	0	71	17	15	31	17	0	31	22	4
piR-cel-3708	piRNA	105	33	315	385	102	0	203	348	366	387	196	22	0	385	560	599	528	21	9	675	561	244
piR-cel-4926	piRNA	105	25	297	194	163	0	170	234	295	241	236	18	0	229	314	306	311	1	0	394	382	148
piR-cel-6199	piRNA	105	68	148	77	40	0	144	101	119	86	85	59	5	74	80	67	92	21	51	69	125	90
piR-cel-3458	piRNA	103	23	118	62	96	6	139	55	84	73	106	34	14	62	76	66	52	51	44	92	84	35
piR-cel-5008	piRNA	103	18	68	56	41	0	149	100	70	89	31	15	0	72	80	124	66	0	0	100	107	56
piR-cel-2867	piRNA	101	37	74	64	66	1	86	29	93	29	27	13	0	43	48	29	23	9	12	36	43	18
piR-cel-6256	piRNA	101	10	417	418	178	0	78	191	258	222	205	16	0	77	252	245	279	0	5	192	264	179
piR-cel-2957	piRNA	100	46	70	80	54	0	125	115	129	95	70	61	40	69	45	71	61	27	28	50	69	57
piR-cel-313	piRNA	100	22	34	69	27	0	64	25	49	38	32	20	0	43	30	39	60	0	4	52	42	26
piR-cel-1232	piRNA	99	22	117	135	59	0	136	93	85	97	121	37	23	83	107	111	90	66	17	93	84	42
piR-cel-1660	piRNA	98	16	169	239	119	0	121	111	182	150	120	10	14	143	148	168	170	19	1	172	228	36
piR-cel-7624	piRNA	96	7	86	71	76	0	82	88	97	84	53	11	0	87	149	93	67	5	12	146	136	29
piR-cel-3539	piRNA	95	39	21	47	18	0	83	32	62	27	23	22	0	37	37	55	55	9	3	45	36	19
piR-cel-5438	piRNA	95	52	100	101	25	0	117	83	103	94	98	55	26	55	45	74	41	30	59	37	48	31
piR-cel-5672	piRNA	95	65	140	100	75	0	113	91	91	110	85	65	0	82	80	85	76	23	56	91	76	31
piR-cel-2749	piRNA	94	35	107	100	32	0	101	51	93	59	35	15	0	48	42	65	60	13	16	61	90	15
piR-cel-9476	piRNA	94	13	30	8	22	0	18	12	33	9	30	5	0	18	11	26	40	16	10	22	23	9
piR-cel-3378	piRNA	93	76	139	196	48	0	208	145	168	112	85	34	19	110	109	148	124	23	20	121	113	62
piR-cel-5151	piRNA	93	39	400	400	341	0	94	247	305	288	225	34	9	78	204	163	165	41	6	190	199	99
piR-cel-6037	piRNA	93	60	43	100	54	0	115	103	51	137	100	40	16	16	69	43	9	11	27	40	91	20
piR-cel-29886	piRNA	92	65	155	228	169	0	66	118	123	88	48	45	5	30	95	74	94	37	36	77	76	33
piR-cel-5205	piRNA	91	29	45	57	29	0	57	21	15	36	9	10	0	78	29	92	74	2	49	28	55	25
piR-cel-5554	piRNA	91	15	157	82	67	0	110	117	140	144	140	20	0	123	231	190	195	9	14	213	209	39
piR-cel-3738	piRNA	90	35	135	200	88	0	75	142	200	167	165	17	23	38	142	144	149	32	11	228	226	103
piR-cel-413	piRNA	89	13	176	205	48	0	78	94	190	117	113	13	0	54	148	175	106	0	8	161	93	58
piR-cel-5693	piRNA	88	70	28	0	0	0	26	37	132	71	19	19	0	41	18	5	28	1	0	117	116	24
piR-cel-1944	piRNA	87	11	0	12	6	0	74	27	39	32	20	38	0	32	9	45	22	36	42	48	29	3
piR-cel-3339	piRNA	87	32	129	220	99	0	51	172	182	174	136	11	14	136	124	182	143	17	14	155	235	114
piR-cel-5568	piRNA	87	40	49	59	9	0	108	24	32	33	18	25	0	61	35	36	67	33	44	46	49	34
piR-cel-7633	piRNA	87	14	52	72	45	1	93	41	72	27	22	10	0	57	46	92	49	0	0	69	53	21
piR-cel-1545	piRNA	86	35	110	195	89	0	118	105	216	141	84	40	0	96	125	129	80	17	37	133	120	103
piR-cel-2516	piRNA	86	5	54	47	1	0	78	32	41	20	49	9	0	30	38	54	38	28	47	18	40	23
piR-cel-5009	piRNA	86	35	87	59	12	0	68	91	121	85	72	36	0	47	59	69	76	8	20	117	68	41
piR-cel-5659	piRNA	86	32	14	73	18	0	49	24	43	18	15	17	0	21	40	22	44	38	12	30	46	24
piR-cel-7449	piRNA	86	47	72	44	44	0	85	48	77	47	84	47	2	60	54	67	94	47	47	56	70	19
piR-cel-3016	piRNA	85	29	76	56	44	0	122	37	55	57	15	29	0	93	60	64	79	29	9	62	56	44
piR-cel-3970	piRNA	84	37	52	87	80	0	53	60	58	42	89	1	11	39	57	41	33	0	0	69	71	24
piR-cel-4537	piRNA	83	27	257	211	79	0	92	170	201	162	100	20	20	72	101	121	142	43	29	142	163	127
piR-cel-5504	piRNA	83	14	28	47	5	0	77	28	23	19	14	15	16	50	19	19	52	10	0	39	14	32
piR-cel-2021	piRNA	82	26	173	260	234	0	135	180	232	168	309	19	0	110	133	214	98	0	9	173	246	112
piR-cel-4327	piRNA	82	25	15	54	0	0	110	19	33	36	43	11	0	88	25	68	66	10	0	63	70	26
piR-cel-5541	piRNA	82	37	171	232	53	0	130	174	292	195	118	26	0	172	145	204	213	20	4	192	215	210
piR-cel-7034	piRNA	82	12	101	116	84	0	90	35	124	63	61	27	0	77	76	114	113	0	0	117	106	20
piR-cel-7267	piRNA	82	57	31	40	19	0	70	36	80	33	34	13	17	22	60	41	68	0	28	56	37	46
piR-cel-826	piRNA	82	18	39	80	43	0	105	15	57	28	31	14	0	22	100	170	104	10	3	155	163	123
piR-cel-1498	piRNA	81	21	128	112	49	0	39	104	108	169	108	21	0	100	136	151	84	8	0	184	194	76
piR-cel-1694	piRNA	81	0	0	30	1	0	39	21	17	19	17	10	22	19	17	15	4	2	0	12	19	9
piR-cel-5717	piRNA	81	12	119	143	76	1	92	87	133	105	104	11	14	124	133	143	137	21	24	153	150	104
piR-cel-1001	piRNA	80	27	226	320	148	0	110	144	229	213	217	18	0	141	162	247	306	18	0	203	257	203
piR-cel-4599	piRNA	80	30	116	110	91	1	108	69	94	98	44	21	0	53	58	63	61	32	31	76	92	9
piR-cel-5729	piRNA	80	13	50	66	17	0	69	36	23	17	28	1	14	8	38	53	56	15	2	39	33	56
piR-cel-11263	piRNA	78	77	16	83	56	1	120	63	59	31	45	16	12	40	68	49	59	14	35	54	69	36
piR-cel-253	piRNA	78	59	106	71	39	0	75	35	93	75	55	40	0	56	68	60	46	0	20	63	74	46
piR-cel-6726	piRNA	78	32	121	113	81	0	113	101	139	98	86	34	0	93	125	92	106	7	17	110	116	52
piR-cel-6802	piRNA	78	30	32	177	15	0	92	18	54	26	16	17	7	45	62	41	40	19	18	42	50	31
piR-cel-6587	piRNA	77	46	140	127	50	0	72	101	102	70	57	8	7	65	114	107	173	0	5	156	151	79
piR-cel-3451	piRNA	76	15	117	57	37	0	117	33	42	53	31	36	0	57	20	49	60	74	17	68	58	33
piR-cel-15915	piRNA	75	39	156	138	96	0	31	105	117	126	146	58	12	26	46	94	70	57	31	69	99	80
piR-cel-2174	piRNA	75	25	79	75	82	0	55	66	83	90	71	7	0	15	59	117	126	16	16	57	109	54
piR-cel-5999	piRNA	74	37	63	55	17	0	90	56	21	89	48	27	50	81	93	100	46	56	19	53	74	28
piR-cel-2878	piRNA	73	51	14	18	12	0	92	25	55	35	9	85	46	71	36	95	79	79	71	23	96	38
piR-cel-3415	piRNA	73	22	42	32	24	0	37	23	17	21	7	11	0	41	36	30	54	0	0	65	18	10
piR-cel-49	piRNA	73	22	0	53	15	0	46	39	33	19	8	5	0	11	13	23	19	4	13	19	22	19
piR-cel-6326	piRNA	73	33	82	85	35	0	122	34	50	43	46	13	23	28	65	71	74	15	10	36	38	19
piR-cel-6937	piRNA	73	34	20	19	17	0	157	23	37	27	4	36	51	38	28	39	35	24	0	35	32	24
piR-cel-8471	piRNA	73	28	35	38	13	0	63	47	43	31	7	9	0	44	33	57	30	27	0	52	53	39
piR-cel-15879	piRNA	71	40	114	122	40	1	53	99	162	168	130	16	31	10	100	70	123	1	9	43	110	20
piR-cel-73	piRNA	71	32	88	124	71	0	92	120	129	102	64	56	37	31	84	76	66	16	13	85	89	48
piR-cel-788	piRNA	71	11	272	254	109	0	89	164	229	274	209	14	0	77	118	265	134	11	15	184	189	120
piR-cel-122	piRNA	70	27	215	269	134	104	93	127	94	91	181	20	57	22	82	34	105	35	25	66	84	49
piR-cel-3006	piRNA	70	25	62	63	34	0	70	69	56	47	47	7	0	22	24	56	48	14	0	53	54	36
piR-cel-3065	piRNA	69	19	47	86	28	0	140	54	36	25	23	25	3	51	59	58	67	3	15	53	30	16
piR-cel-3517	piRNA	69	30	28	5	0	102	23	22	12	6	0	24	0	14	9	10	13	8	14	27	15	10
piR-cel-5048	piRNA	69	11	107	123	27	0	68	82	136	114	55	8	0	138	131	148	190	15	2	209	209	105
piR-cel-5391	piRNA	69	7	95	93	39	0	100	81	106	100	33	20	12	57	43	65	93	7	33	92	98	64
piR-cel-5622	piRNA	69	69	24	32	17	165	63	16	52	36	19	22	36	12	42	35	39	0	5	68	48	22
piR-cel-806	piRNA	69	37	29	7	4	0	57	19	28	10	29	3	0	75	31	63	74	17	10	51	52	46
piR-cel-3491	piRNA	68	25	66	53	20	0	94	66	59	32	18	23	0	32	41	78	30	9	55	62	59	32
piR-cel-6090	piRNA	68	21	58	34	15	0	71	27	57	15	16	22	0	26	21	25	30	0	4	37	28	32
piR-cel-12316	piRNA	67	19	50	72	58	0	118	46	45	41	38	39	23	46	20	62	40	31	36	35	30	36
piR-cel-15320	piRNA	67	31	16	57	32	0	43	37	30	14	44	13	1	24	19	32	35	21	2	42	23	31
piR-cel-3515	piRNA	67	29	69	29	15	0	40	26	46	29	23	4	0	23	51	60	47	9	0	53	60	48
piR-cel-4210	piRNA	67	11	96	26	30	0	55	10	24	22	35	22	0	27	14	33	29	0	20	31	27	12
piR-cel-5521	piRNA	67	25	288	371	162	0	112	257	518	254	155	23	0	84	195	310	314	0	0	411	348	225
piR-cel-6329	piRNA	67	24	13	31	0	0	22	27	25	11	26	9	3	8	18	24	38	26	0	11	20	0
piR-cel-6913	piRNA	67	48	61	25	28	434	179	45	34	29	33	25	138	68	70	53	48	39	47	47	29	55
piR-cel-908	piRNA	67	35	33	33	8	0	72	24	45	39	42	22	12	13	19	34	72	18	18	40	29	46
piR-cel-383	piRNA	66	38	60	12	16	270	33	18	42	23	11	23	0	37	9	42	17	0	0	34	19	10
piR-cel-4516	piRNA	66	49	87	113	45	0	73	81	96	104	62	12	0	57	141	129	68	0	1	138	129	93
piR-cel-5667	piRNA	66	17	48	75	11	0	52	74	81	41	47	19	0	108	107	121	74	1	0	128	155	67
piR-cel-7252	piRNA	66	20	55	82	34	25	69	84	71	36	49	12	21	110	64	76	60	2	17	76	92	44
piR-cel-7400	piRNA	66	13	30	80	54	0	65	56	69	63	65	34	0	41	28	77	73	1	34	76	117	42
piR-cel-12357	piRNA	65	54	124	108	31	0	138	149	127	123	93	10	0	19	57	33	50	0	2	48	75	66
piR-cel-13076	piRNA	65	18	17	24	23	11	19	49	19	31	39	3	12	31	23	56	59	6	24	23	27	41
piR-cel-2637	piRNA	65	12	73	153	15	0	34	45	89	72	22	6	0	45	69	106	121	0	3	119	103	60
piR-cel-4829	piRNA	65	4	114	80	40	0	30	98	61	64	75	5	0	33	48	80	69	10	10	79	62	43
piR-cel-5897	piRNA	65	27	25	15	0	0	18	73	181	92	53	28	0	47	11	14	17	26	3	81	61	12
piR-cel-8040	piRNA	65	60	91	114	46	0	177	52	91	81	59	62	0	120	62	124	130	20	14	99	119	90
piR-cel-3142	piRNA	64	47	81	31	22	0	87	27	24	29	19	29	45	47	20	45	34	60	32	44	29	6
piR-cel-3309	piRNA	64	10	43	20	20	0	33	8	12	11	21	5	0	37	24	59	51	0	0	34	16	30
piR-cel-4350	piRNA	64	51	113	155	113	4	102	145	135	118	63	7	16	57	122	104	135	10	0	130	139	70
piR-cel-6230	piRNA	64	33	5	2	1	49	95	22	10	2	13	19	9	59	14	34	28	12	21	18	30	6
piR-cel-6492	piRNA	64	12	48	38	57	0	76	63	58	61	52	25	0	68	116	88	90	0	16	97	79	56
piR-cel-7351	piRNA	64	52	64	22	4	0	27	26	24	24	17	5	0	47	7	56	43	10	24	22	60	21
piR-cel-981	piRNA	64	0	95	140	31	0	61	81	111	68	52	1	0	63	148	121	95	16	0	103	72	47
piR-cel-2105	piRNA	63	26	48	18	0	0	81	34	49	30	36	19	0	39	43	52	52	28	0	44	44	26
piR-cel-3336	piRNA	63	23	87	131	62	0	59	70	117	63	89	12	0	41	53	97	95	3	11	105	96	35
piR-cel-4730	piRNA	63	14	106	92	67	0	23	68	113	79	80	7	0	41	57	85	95	0	0	108	78	54
piR-cel-499	piRNA	63	31	14	16	1	0	2	66	22	76	26	2	0	15	5	25	7	0	0	38	38	38
piR-cel-5493	piRNA	63	25	78	90	47	0	67	71	81	86	55	9	12	45	67	70	66	13	11	90	70	58
piR-cel-5974	piRNA	63	25	19	35	12	189	71	33	51	27	7	23	25	42	39	32	49	15	16	47	50	14
piR-cel-6000	piRNA	63	18	43	57	15	0	27	27	38	35	21	5	16	12	10	35	26	10	0	37	36	27
piR-cel-17435	piRNA	62	0	51	98	13	0	14	45	13	16	5	0	0	15	52	3	2	1	0	45	16	30
piR-cel-5770	piRNA	62	41	12	15	31	0	25	42	37	40	48	8	0	12	30	12	15	0	0	21	53	29
piR-cel-6058	piRNA	62	17	84	182	48	0	47	90	151	107	106	6	0	29	79	140	113	0	8	108	135	45
piR-cel-6394	piRNA	62	12	190	101	67	0	62	90	170	104	51	22	9	55	79	96	101	49	2	117	137	129
piR-cel-7127	piRNA	62	11	132	118	89	0	88	107	111	110	125	23	5	62	122	105	76	0	5	111	124	78
piR-cel-1436	piRNA	61	24	113	118	184	0	56	62	72	108	91	5	0	17	98	123	145	0	4	103	62	27
piR-cel-454	piRNA	61	49	71	29	35	0	21	53	77	56	24	56	39	50	51	19	32	0	2	60	44	41
piR-cel-5604	piRNA	61	13	33	1	17	0	76	14	30	40	33	15	22	40	17	73	39	26	3	31	52	22
piR-cel-1261	piRNA	60	13	25	0	24	0	38	12	11	5	31	1	12	0	19	33	15	3	0	23	37	5
piR-cel-2470	piRNA	60	44	44	48	21	67	67	43	53	47	84	35	38	40	36	28	87	65	74	27	36	35
piR-cel-5878	piRNA	60	12	45	46	9	0	41	11	37	30	12	8	0	23	16	29	29	14	0	45	27	15
piR-cel-6155	piRNA	60	24	74	159	33	0	69	34	94	54	23	17	0	20	76	83	75	0	0	101	91	80
piR-cel-6237	piRNA	60	19	12	4	6	0	27	8	4	10	18	8	0	0	9	10	18	1	3	28	15	0
piR-cel-933	piRNA	60	12	98	26	30	0	78	26	18	55	6	26	0	85	46	70	64	52	70	55	44	36
piR-cel-4190	piRNA	59	24	104	111	62	0	29	68	133	99	113	13	0	20	47	60	36	0	0	65	62	18
piR-cel-7197	piRNA	59	16	56	22	33	0	48	35	28	34	39	17	0	45	39	49	30	0	0	45	53	7
piR-cel-8083	piRNA	59	15	41	36	6	0	64	13	70	31	36	10	0	28	24	22	69	8	13	53	32	25
piR-cel-9021	piRNA	59	27	4	3	8	129	18	15	20	11	16	7	0	18	27	25	29	1	12	34	26	22
piR-cel-1476	piRNA	57	19	28	7	37	0	58	38	82	61	72	19	17	12	28	60	54	7	12	40	54	19
piR-cel-1967	piRNA	57	21	136	41	11	0	32	49	124	99	99	10	0	100	100	155	87	0	0	127	121	44
piR-cel-2596	piRNA	57	34	95	85	38	0	158	90	92	131	50	77	122	47	60	120	45	42	95	101	56	32
piR-cel-3709	piRNA	57	38	121	73	48	0	46	81	108	94	78	16	0	55	54	78	94	7	10	75	84	99
piR-cel-7466	piRNA	57	19	0	1	19	0	34	30	22	36	29	25	45	25	41	28	74	0	21	8	23	25
piR-cel-7999	piRNA	57	34	190	177	59	0	44	130	192	179	65	7	0	48	85	139	94	0	0	159	122	86
piR-cel-3023	piRNA	56	29	104	43	30	20	81	78	23	41	25	13	28	20	39	43	38	66	48	59	20	16
piR-cel-5602	piRNA	56	8	196	168	76	0	93	89	195	201	143	6	0	42	95	128	91	22	0	139	116	41
piR-cel-5792	piRNA	56	9	219	193	106	0	44	137	231	208	220	21	0	87	310	248	225	0	6	277	277	36
piR-cel-6130	piRNA	56	20	20	22	16	0	41	22	17	17	21	53	19	35	34	45	59	2	44	46	56	19
piR-cel-7740	piRNA	56	20	22	3	14	0	64	8	37	21	24	16	21	29	50	23	40	0	18	26	22	11
piR-cel-8818	piRNA	56	2	10	23	55	0	29	37	4	46	41	1	0	15	17	34	41	0	0	6	32	33
piR-cel-2055	piRNA	55	34	130	235	89	0	101	135	171	163	191	49	0	71	112	152	111	33	12	128	127	29
piR-cel-4138	piRNA	55	43	164	105	42	0	142	136	112	140	139	29	8	201	119	181	158	32	12	151	142	96
piR-cel-5098	piRNA	55	22	56	31	8	0	49	24	34	37	30	26	19	26	44	29	56	45	11	25	32	8
piR-cel-5543	piRNA	55	5	14	68	8	75	43	32	45	24	19	20	0	18	33	31	52	0	15	31	18	17
piR-cel-5624	piRNA	55	21	122	87	81	0	45	101	106	80	133	3	0	49	172	131	71	0	0	150	101	30
piR-cel-1017	piRNA	54	27	80	33	5	0	38	50	31	76	57	16	20	15	28	74	26	0	3	51	42	25
piR-cel-10687	piRNA	54	80	7	5	0	0	1	119	159	67	92	64	1	40	5	0	1	0	0	42	38	22
piR-cel-29106	piRNA	54	15	4	4	3	0	15	14	57	31	34	27	6	24	11	8	4	0	0	15	37	6
piR-cel-3822	piRNA	54	20	50	54	8	0	69	39	60	46	48	25	0	47	36	54	69	9	0	73	58	68
piR-cel-5877	piRNA	54	29	35	51	22	15	72	25	52	35	11	18	0	32	10	38	34	12	8	38	23	11
piR-cel-5892	piRNA	54	22	70	18	16	97	74	27	41	53	20	68	98	58	25	63	19	24	26	28	43	23
piR-cel-9920	piRNA	54	18	58	90	13	0	15	39	42	22	20	11	0	9	24	27	19	0	0	52	48	16
piR-cel-1833	piRNA	53	16	41	27	41	0	33	44	48	35	5	9	0	1	16	40	17	8	14	47	24	15
piR-cel-18932	piRNA	53	26	268	163	73	70	70	78	58	68	50	26	63	21	115	54	62	60	27	54	33	54
piR-cel-3298	piRNA	53	3	44	29	2	0	60	52	19	41	43	5	0	18	25	43	30	0	10	36	31	46
piR-cel-4388	piRNA	53	15	42	48	35	0	44	45	46	39	22	8	0	74	36	51	43	25	2	66	69	11
piR-cel-6411	piRNA	53	70	229	237	123	0	116	155	185	179	204	124	43	98	147	114	110	155	82	111	105	53
piR-cel-1540	piRNA	52	22	102	101	31	0	32	83	69	120	105	8	0	28	60	100	29	7	0	81	83	61
piR-cel-26971	piRNA	52	8	30	8	6	0	18	9	20	21	27	0	0	8	26	4	14	0	0	19	19	5
piR-cel-4117	piRNA	52	44	32	41	24	0	57	36	60	54	12	6	0	18	14	43	28	10	37	45	31	23
piR-cel-5278	piRNA	52	12	36	27	12	0	27	60	43	38	60	19	0	26	22	45	47	0	16	34	37	24
piR-cel-8666	piRNA	52	11	16	20	0	0	49	10	8	6	0	6	35	46	12	13	24	11	3	13	11	6
piR-cel-10417	piRNA	51	6	19	16	18	0	32	18	22	23	100	12	0	3	28	43	39	24	0	15	23	16
piR-cel-219	piRNA	51	11	21	25	0	0	11	25	89	56	24	3	0	24	40	38	39	0	17	59	41	29
piR-cel-3527	piRNA	51	29	8	21	83	79	37	59	11	37	104	5	28	7	17	29	42	0	9	18	41	32
piR-cel-4809	piRNA	51	2	83	108	23	0	35	54	96	75	87	4	0	54	100	121	81	0	0	123	123	73
piR-cel-6637	piRNA	51	15	109	67	54	0	41	102	91	91	45	19	0	54	60	83	69	0	7	88	111	51
piR-cel-860	piRNA	51	19	71	73	49	1	30	127	22	57	56	10	0	5	53	28	21	12	23	26	31	31
piR-cel-9577	piRNA	51	18	20	28	0	0	15	20	34	8	30	26	0	16	3	1	9	1	2	11	15	5
piR-cel-13104	piRNA	50	7	9	17	8	0	36	9	21	18	14	8	0	15	30	12	19	6	0	20	25	4
piR-cel-1846	piRNA	50	5	68	67	17	0	36	45	49	42	46	3	0	44	64	91	87	0	8	95	75	14
piR-cel-2125	piRNA	50	24	112	113	50	0	37	46	140	63	25	5	0	18	19	67	34	0	6	94	64	23
piR-cel-245	piRNA	50	14	13	27	15	0	42	61	42	21	46	9	0	33	16	37	49	0	18	35	20	39
piR-cel-2834	piRNA	50	36	84	45	20	86	52	72	43	36	44	12	31	11	36	18	28	68	14	36	33	10
piR-cel-4874	piRNA	50	13	45	64	44	0	24	53	54	34	47	9	0	17	21	39	24	0	0	21	24	37
piR-cel-8446	piRNA	50	35	61	20	29	0	84	16	29	37	6	62	64	58	51	33	46	46	106	70	58	36
piR-cel-1060	piRNA	48	13	60	35	40	0	34	47	47	51	65	8	15	17	41	36	15	0	0	49	42	21
piR-cel-10721	piRNA	48	5	12	16	0	0	51	27	15	12	13	4	4	17	7	10	10	12	4	12	5	2
piR-cel-10930	piRNA	48	13	18	43	31	0	36	54	61	73	57	6	9	8	53	67	60	6	0	63	91	28
piR-cel-3504	piRNA	48	19	32	16	11	0	34	25	37	9	43	29	0	64	7	29	10	13	11	14	8	0
piR-cel-4050	piRNA	48	13	45	64	25	0	20	15	54	30	8	2	0	6	35	27	23	0	0	37	25	19
piR-cel-5120	piRNA	48	20	43	39	1	0	62	9	42	17	61	17	0	34	22	35	36	0	12	64	33	8
piR-cel-609	piRNA	48	42	137	150	28	90	39	100	120	116	84	4	0	28	111	116	82	0	5	124	131	81
piR-cel-709	piRNA	48	12	37	28	14	0	27	17	48	25	4	11	0	8	12	28	22	10	14	53	34	21
piR-cel-8354	piRNA	48	24	35	9	26	0	27	29	39	12	26	12	0	26	43	18	34	14	5	29	20	4
piR-cel-845	piRNA	48	15	26	23	5	0	27	17	32	21	32	19	15	30	24	41	25	45	9	27	12	17
piR-cel-8996	piRNA	48	21	22	41	2	0	35	35	25	31	69	12	0	9	9	8	10	0	0	11	45	4
piR-cel-10725	piRNA	47	17	31	27	22	0	34	34	54	35	20	3	0	24	23	30	24	0	2	52	30	16
piR-cel-21238	piRNA	47	1	0	0	0	0	7	12	0	0	15	3	0	1	0	0	0	0	0	0	6	4
piR-cel-3882	piRNA	47	33	24	33	0	0	33	9	12	13	41	5	0	19	13	16	30	0	0	8	40	20
piR-cel-405	piRNA	47	11	21	9	10	0	26	20	4	13	9	9	0	8	21	44	13	5	6	15	25	2
piR-cel-5430	piRNA	47	9	100	64	67	0	25	65	107	69	51	6	0	28	38	90	81	0	0	102	85	103
piR-cel-693	piRNA	47	1	38	27	13	0	26	29	35	8	29	8	0	17	11	28	15	9	0	29	15	11
piR-cel-137	piRNA	46	9	58	47	24	0	32	56	45	35	74	0	0	29	60	37	35	0	14	36	38	19
piR-cel-2061	piRNA	46	27	64	140	50	0	68	81	107	83	123	7	0	37	89	55	41	18	3	72	103	26
piR-cel-2599	piRNA	46	23	49	66	22	1	76	51	37	55	97	51	24	24	38	53	19	19	11	35	24	3
piR-cel-2909	piRNA	46	3	33	38	0	0	62	20	14	23	17	9	17	21	20	11	30	58	26	19	33	26
piR-cel-2955	piRNA	46	23	4	22	17	0	46	31	23	29	35	3	16	7	34	28	9	0	7	18	20	7
piR-cel-3584	piRNA	46	19	44	51	15	0	28	25	26	41	46	1	0	17	30	50	36	14	0	28	28	25
piR-cel-3940	piRNA	46	24	34	15	43	0	59	12	31	13	15	10	48	41	25	37	30	19	19	25	15	5
piR-cel-5539	piRNA	46	27	30	27	11	0	32	25	17	27	70	9	3	18	37	25	32	14	18	13	34	2
piR-cel-60	piRNA	46	11	22	68	16	0	61	25	50	53	15	22	35	38	33	45	33	34	10	37	61	44
piR-cel-6219	piRNA	46	25	277	236	94	0	51	121	242	271	200	9	0	88	208	291	221	8	3	275	288	129
piR-cel-6714	piRNA	46	24	47	45	44	73	71	98	38	46	53	13	27	15	22	19	30	2	43	29	38	24
piR-cel-8987	piRNA	46	14	25	32	30	120	57	23	58	42	33	22	37	25	14	64	29	30	8	24	33	17
piR-cel-2903	piRNA	45	41	35	38	4	0	82	12	19	16	31	5	0	35	13	24	23	7	12	28	28	15
piR-cel-3639	piRNA	45	17	60	68	18	0	25	46	114	77	69	9	0	44	54	102	76	0	6	97	110	72
piR-cel-8305	piRNA	45	41	44	84	57	0	61	59	74	41	69	38	0	67	50	50	23	20	19	35	23	19
piR-cel-2102	piRNA	44	6	74	39	46	0	26	51	80	51	43	3	16	3	33	41	31	0	0	64	55	15
piR-cel-5432	piRNA	44	29	35	42	17	0	26	23	48	37	13	28	14	17	19	18	10	19	21	21	11	1
piR-cel-6012	piRNA	44	6	47	35	32	0	41	28	32	18	64	15	4	11	42	45	27	11	14	30	41	29
piR-cel-6457	piRNA	44	11	47	56	14	0	42	50	50	41	30	8	0	37	41	23	24	12	11	47	33	5
piR-cel-9367	piRNA	44	0	2	20	13	0	2	6	25	12	9	0	0	13	13	15	35	0	12	11	20	7
piR-cel-1000	piRNA	43	14	75	120	88	0	32	60	106	59	78	7	0	41	131	69	35	11	0	66	54	41
piR-cel-2340	piRNA	43	19	82	99	56	0	32	134	161	79	84	3	0	32	80	89	57	0	2	111	111	38
piR-cel-28560	piRNA	43	18	31	16	13	0	57	10	26	20	33	2	0	8	47	20	27	6	4	18	25	11
piR-cel-5876	piRNA	43	20	16	11	6	0	47	17	20	17	1	8	12	39	13	4	16	14	10	19	13	7
piR-cel-5983	piRNA	43	10	79	68	101	0	46	88	45	95	58	5	0	47	60	64	51	53	13	73	58	23
piR-cel-6910	piRNA	43	4	1	4	29	88	45	36	20	35	53	5	0	14	11	44	76	0	0	19	33	12
piR-cel-7800	piRNA	43	13	19	22	3	0	6	13	7	12	59	5	14	9	10	24	36	0	3	6	26	8
piR-cel-2289	piRNA	42	6	13	4	14	17	32	15	14	19	29	9	16	10	4	14	33	0	12	13	17	21
piR-cel-2540	piRNA	42	27	78	140	79	0	33	53	82	46	39	2	0	10	56	72	71	0	3	79	29	22
piR-cel-28512	piRNA	42	11	33	39	3	0	64	23	27	11	21	15	0	26	24	26	47	32	18	22	20	54
piR-cel-3221	piRNA	42	4	53	29	22	0	44	19	33	44	15	1	21	71	76	62	37	0	1	64	49	59
piR-cel-4561	piRNA	42	27	56	78	10	1	41	41	38	35	44	10	0	32	43	44	30	30	21	54	41	22
piR-cel-5619	piRNA	42	2	136	74	68	0	50	67	119	75	94	0	13	35	75	150	161	7	2	98	76	41
piR-cel-8663	piRNA	42	6	33	0	9	0	6	8	9	11	5	4	0	3	10	6	3	0	0	8	7	0
piR-cel-916	piRNA	42	19	101	135	79	0	56	81	55	64	87	5	0	20	39	32	27	13	3	20	40	15
piR-cel-16489	piRNA	41	0	6	6	0	0	11	18	12	9	9	7	0	11	0	7	11	0	9	11	4	7
piR-cel-2434	piRNA	41	15	27	19	0	0	5	119	91	103	171	92	46	52	16	18	1	0	31	18	41	60
piR-cel-2634	piRNA	41	12	84	45	8	0	43	49	42	34	81	7	0	30	55	44	54	0	0	49	43	32
piR-cel-3191	piRNA	41	33	5	22	5	0	30	43	42	31	16	9	1	17	24	7	21	16	0	20	19	16
piR-cel-4857	piRNA	41	7	34	55	4	0	23	56	69	75	43	15	0	19	58	56	20	0	0	38	35	27
piR-cel-6447	piRNA	41	22	189	66	19	0	11	41	60	75	19	4	4	63	46	63	60	11	10	84	31	29
piR-cel-7347	piRNA	41	17	105	171	82	0	32	66	149	111	57	20	18	25	61	121	82	0	16	174	111	38
piR-cel-884	piRNA	41	7	65	35	8	0	49	49	38	44	12	4	0	14	24	18	21	0	0	33	20	18
piR-cel-9605	piRNA	41	24	24	20	25	0	52	31	30	37	29	31	0	23	10	21	21	34	7	27	35	4
piR-cel-233	piRNA	40	12	48	32	37	0	9	47	32	29	55	12	0	54	25	40	35	0	0	56	43	12
piR-cel-2806	piRNA	40	6	94	135	37	0	5	75	75	75	62	7	0	15	56	81	14	0	0	87	68	25
piR-cel-29051	piRNA	40	18	52	104	62	0	39	65	41	28	28	5	10	10	31	21	26	16	16	32	32	15
piR-cel-2986	piRNA	40	3	15	22	10	0	22	26	23	44	20	16	0	10	14	27	19	7	34	22	18	6
piR-cel-3030	piRNA	40	11	28	9	10	0	20	18	16	15	18	9	0	36	44	54	23	0	0	23	44	6
piR-cel-4380	piRNA	40	30	33	58	5	102	80	46	47	51	25	29	0	33	35	57	60	24	0	32	27	30
piR-cel-5511	piRNA	40	13	8	12	12	0	46	18	13	17	27	9	15	45	30	21	17	27	0	37	40	9
piR-cel-1406	piRNA	39	5	82	36	6	0	17	44	42	27	21	7	0	18	21	42	40	0	0	33	41	7
piR-cel-15918	piRNA	39	23	92	12	7	0	10	31	38	37	19	23	0	13	41	10	29	15	13	11	16	4
piR-cel-15982	piRNA	39	45	31	11	2	0	14	52	52	34	199	56	0	37	10	1	3	15	9	21	28	23
piR-cel-2000	piRNA	39	18	58	13	20	0	48	38	44	50	54	22	1	19	45	70	55	27	0	38	51	22
piR-cel-2311	piRNA	39	8	18	35	0	0	13	18	12	17	30	25	0	15	21	22	18	0	30	21	22	6
piR-cel-2688	piRNA	39	3	35	12	14	0	22	14	15	33	23	9	15	26	22	19	19	27	28	17	14	4
piR-cel-3010	piRNA	39	14	50	50	43	0	65	42	50	65	29	2	0	69	58	102	88	7	0	69	100	32
piR-cel-3068	piRNA	39	0	31	44	51	0	30	50	29	44	30	1	2	15	20	28	41	0	0	24	30	30
piR-cel-3098	piRNA	39	45	49	62	24	45	43	56	18	37	15	71	211	15	71	29	33	16	35	38	51	193
piR-cel-3601	piRNA	39	14	49	94	109	0	63	47	54	44	42	13	0	29	58	91	58	13	5	74	50	49
piR-cel-4685	piRNA	39	10	186	167	115	0	45	101	131	103	132	2	0	58	87	47	89	0	0	92	107	50
piR-cel-5704	piRNA	39	28	100	70	48	0	27	91	84	70	69	2	0	90	108	110	105	0	0	126	129	98
piR-cel-944	piRNA	39	17	60	57	54	0	49	84	104	97	61	9	0	43	91	125	44	0	0	87	79	30
piR-cel-1343	piRNA	38	46	67	62	34	0	108	45	84	80	64	45	0	72	67	51	46	37	32	54	47	41
piR-cel-2141	piRNA	38	20	23	11	2	0	41	24	53	46	15	5	0	40	46	44	30	0	15	48	28	12
piR-cel-2392	piRNA	38	6	16	52	47	0	7	37	22	40	155	5	0	26	23	61	49	0	0	36	52	34
piR-cel-3214	piRNA	38	19	15	17	9	0	62	19	25	54	35	9	0	43	37	31	18	0	0	32	37	19
piR-cel-419	piRNA	38	11	29	17	46	0	33	41	43	39	19	15	0	35	12	24	27	0	0	33	53	25
piR-cel-4568	piRNA	38	21	20	32	0	161	52	22	55	27	26	21	16	23	39	39	43	32	26	44	42	22
piR-cel-5281	piRNA	38	15	14	0	53	0	49	126	24	81	98	10	0	11	44	61	61	0	4	22	57	28
piR-cel-5482	piRNA	38	10	44	44	0	0	9	4	24	5	26	7	16	19	2	2	11	0	2	11	12	0
piR-cel-6433	piRNA	38	10	10	8	0	26	5	5	20	19	19	15	41	5	8	7	8	1	0	9	9	10
piR-cel-6712	piRNA	38	15	10	33	11	0	29	24	23	9	69	3	0	9	14	37	15	11	5	11	17	16
piR-cel-7917	piRNA	38	15	34	10	36	0	29	13	7	21	5	9	24	9	9	12	6	22	0	13	18	12
piR-cel-1218	piRNA	37	5	47	17	5	0	45	5	22	12	13	34	0	17	24	18	16	11	0	9	19	32
piR-cel-13867	piRNA	37	0	54	15	0	0	16	58	33	39	29	4	8	21	34	72	10	10	8	54	48	10
piR-cel-17279	piRNA	37	6	34	37	14	47	53	115	24	20	31	7	21	2	9	10	6	4	12	15	9	23
piR-cel-24415	piRNA	37	12	8	58	50	74	0	42	3	15	58	4	0	6	52	62	33	0	0	34	65	25
piR-cel-5886	piRNA	37	28	60	38	50	0	26	47	46	39	31	3	0	20	22	46	23	6	0	47	26	25
piR-cel-6594	piRNA	37	22	28	22	4	0	9	38	45	29	22	6	0	30	56	60	40	0	0	34	69	28
piR-cel-815	piRNA	37	34	80	72	0	0	13	61	43	54	23	6	15	17	39	40	38	0	5	37	45	26
piR-cel-8269	piRNA	37	0	58	76	29	0	11	53	36	49	40	3	0	18	124	53	53	6	0	56	55	25
piR-cel-8854	piRNA	37	7	20	15	7	0	14	4	16	18	40	15	15	6	11	5	6	0	0	13	4	6
piR-cel-11682	piRNA	36	9	14	24	18	0	14	22	10	20	13	3	1	10	19	25	25	0	21	12	6	7
piR-cel-1832	piRNA	36	18	104	132	75	0	30	77	78	80	50	10	31	22	34	85	36	13	9	56	63	18
piR-cel-2620	piRNA	36	16	42	47	30	0	26	34	46	33	48	13	0	16	22	27	22	13	0	34	46	27
piR-cel-3342	piRNA	36	8	34	71	0	0	23	19	68	60	17	0	0	25	35	52	7	0	0	48	34	19
piR-cel-7385	piRNA	36	22	100	72	57	0	36	83	69	64	56	7	0	40	61	70	57	0	9	80	59	49
piR-cel-7968	piRNA	36	6	110	60	63	0	40	95	42	132	136	4	0	16	126	110	104	14	0	94	128	1
piR-cel-14734	piRNA	35	19	0	0	0	169	8	0	1	1	1	0	46	4	6	1	0	12	13	3	0	0
piR-cel-15887	piRNA	35	36	65	70	10	0	34	61	63	34	57	68	65	16	41	27	18	40	65	38	32	28
piR-cel-2418	piRNA	35	11	13	5	0	0	30	7	19	15	13	1	0	15	36	26	31	0	0	39	26	10
piR-cel-25848	piRNA	35	45	152	139	38	112	38	99	23	30	49	10	39	22	36	20	50	124	60	67	100	48
piR-cel-26481	piRNA	35	16	49	75	21	0	48	77	70	33	37	6	0	9	34	4	16	11	0	21	20	8
piR-cel-3042	piRNA	35	3	40	23	20	0	33	52	18	14	47	11	0	24	13	36	10	10	12	6	7	8
piR-cel-3883	piRNA	35	11	47	81	1	0	35	55	56	38	50	3	9	12	35	42	36	5	14	40	37	24
piR-cel-4078	piRNA	35	0	35	40	7	0	18	15	20	28	5	7	0	11	9	11	33	11	2	13	10	12
piR-cel-424	piRNA	35	0	86	130	31	0	20	48	69	39	54	6	0	17	77	31	15	0	0	59	29	23
piR-cel-4915	piRNA	35	25	17	26	12	0	44	5	21	32	16	5	0	39	31	38	9	0	0	26	37	15
piR-cel-5737	piRNA	35	23	12	18	25	0	39	28	26	34	6	18	0	40	28	44	47	6	8	27	30	12
piR-cel-690	piRNA	35	0	60	39	17	0	56	38	71	37	38	14	0	19	38	39	26	6	0	58	39	21
piR-cel-7510	piRNA	35	9	34	40	12	0	48	35	34	21	48	34	12	19	33	25	20	13	0	24	45	2
piR-cel-1294	piRNA	34	13	79	22	21	0	34	12	29	23	6	14	16	22	24	14	17	0	0	40	30	15
piR-cel-1347	piRNA	34	3	7	10	25	0	4	4	14	23	19	0	0	7	12	2	6	0	0	35	19	2
piR-cel-1703	piRNA	34	34	26	12	0	0	8	8	40	23	12	8	0	16	2	18	2	11	8	16	8	0
piR-cel-1824	piRNA	34	29	8	1	13	0	37	6	21	20	7	17	0	10	28	24	14	13	44	24	21	13
piR-cel-20708	piRNA	34	7	19	32	32	0	4	17	12	34	48	6	0	1	20	22	21	0	18	17	23	10
piR-cel-2073	piRNA	34	17	79	115	36	0	23	68	103	69	73	1	0	14	68	172	121	0	0	129	131	99
piR-cel-25737	piRNA	34	112	74	75	28	36	76	21	30	23	41	13	32	25	60	24	34	139	101	26	34	48
piR-cel-2707	piRNA	34	0	113	81	34	0	67	61	96	74	67	11	0	45	44	97	111	5	5	64	97	92
piR-cel-2823	piRNA	34	12	21	6	11	0	8	17	2	12	41	12	0	10	0	18	14	0	0	21	10	2
piR-cel-3015	piRNA	34	1	41	57	22	0	13	45	30	26	8	2	0	4	13	41	5	0	0	33	15	1
piR-cel-3201	piRNA	34	25	16	8	4	8	27	2	9	2	0	18	1	19	1	7	13	8	14	5	3	3
piR-cel-4349	piRNA	34	14	19	23	1	0	33	9	71	39	17	13	0	18	16	18	25	3	0	42	20	26
piR-cel-4658	piRNA	34	18	40	61	42	0	39	46	76	34	70	4	0	18	29	46	31	0	17	44	42	28
piR-cel-5035	piRNA	34	11	24	25	20	0	33	10	35	26	5	4	0	75	20	72	40	0	8	55	65	53
piR-cel-5700	piRNA	34	20	52	65	18	0	15	46	57	72	58	4	0	17	61	58	67	10	0	52	50	54
piR-cel-5858	piRNA	34	17	0	12	5	0	21	11	26	21	14	7	0	23	8	26	18	0	8	23	24	19
piR-cel-6210	piRNA	34	4	15	41	2	0	12	10	10	7	18	0	0	9	0	6	22	8	10	14	17	12
piR-cel-6300	piRNA	34	0	115	133	70	0	37	66	98	79	60	0	0	23	58	96	58	0	0	116	80	40
piR-cel-6580	piRNA	34	0	18	10	34	0	17	12	19	7	5	0	0	9	3	19	16	0	0	20	26	9
piR-cel-7444	piRNA	34	0	50	69	35	0	44	61	34	26	24	7	0	35	32	33	58	1	0	23	49	19
piR-cel-8787	piRNA	34	10	32	15	10	0	33	10	32	32	17	2	0	59	27	48	60	0	0	39	33	52
piR-cel-10360	piRNA	33	3	16	71	5	0	40	40	86	31	45	24	60	26	11	49	44	0	2	42	46	69
piR-cel-11202	piRNA	33	7	0	11	9	0	11	4	8	3	0	5	0	11	1	2	8	0	3	5	11	0
piR-cel-11927	piRNA	33	7	10	32	1	0	2	3	12	0	5	1	0	11	2	1	6	0	6	9	6	5
piR-cel-14352	piRNA	33	8	13	21	9	31	13	12	3	15	14	1	0	1	4	6	3	15	4	4	9	3
piR-cel-14429	piRNA	33	26	66	116	57	0	71	82	74	57	85	6	0	13	44	46	19	18	13	20	25	21
piR-cel-16519	piRNA	33	8	10	11	10	0	14	7	4	20	24	0	0	3	3	1	5	1	0	1	7	4
piR-cel-21044	piRNA	33	2	40	33	11	53	52	18	15	17	7	5	0	3	15	7	11	13	27	38	5	15
piR-cel-2300	piRNA	33	0	44	25	24	65	12	32	16	18	20	0	0	12	17	49	27	0	0	36	49	39
piR-cel-2617	piRNA	33	1	29	10	28	0	4	6	6	17	41	1	0	5	13	30	14	0	0	14	19	13
piR-cel-2683	piRNA	33	4	31	6	26	0	13	26	25	25	30	15	0	13	11	33	22	10	10	15	22	17
piR-cel-29989	piRNA	33	27	16	13	15	0	21	27	12	13	50	25	8	14	1	25	32	5	9	33	19	15
piR-cel-36	piRNA	33	3	54	16	4	123	20	24	21	17	25	31	22	13	18	23	33	51	7	23	25	9
piR-cel-4035	piRNA	33	15	69	45	58	0	30	64	51	65	28	5	14	21	69	37	60	11	13	50	43	22
piR-cel-4570	piRNA	33	0	80	75	19	0	38	45	74	87	72	9	12	72	84	137	113	0	0	161	140	35
piR-cel-557	piRNA	33	9	11	10	14	0	64	8	4	16	9	14	33	29	17	10	10	11	11	22	14	2
piR-cel-57	piRNA	33	9	114	130	18	0	32	78	163	147	86	86	1	297	127	147	179	37	10	201	251	38
piR-cel-5823	piRNA	33	11	33	59	57	0	53	25	24	38	55	15	0	33	16	34	59	0	0	27	46	27
piR-cel-6476	piRNA	33	10	13	33	8	0	24	18	22	34	32	12	0	26	33	38	12	15	14	31	28	9
piR-cel-6772	piRNA	33	14	35	10	10	77	11	18	10	17	58	10	0	2	6	23	13	0	0	31	11	10
piR-cel-711	piRNA	33	6	85	57	21	0	27	18	11	7	5	16	0	16	51	44	21	11	0	73	39	26
piR-cel-7227	piRNA	33	0	27	34	0	0	36	17	26	15	2	2	1	20	8	14	35	4	0	26	14	14
piR-cel-8334	piRNA	33	0	4	67	23	106	27	45	60	40	51	14	14	7	34	40	24	13	22	10	18	14
piR-cel-10078	piRNA	32	4	43	16	0	0	15	27	13	11	10	1	0	10	12	20	12	0	11	18	13	3
piR-cel-2028	piRNA	32	13	63	72	32	0	22	57	29	68	97	2	0	25	84	61	73	15	6	58	50	27
piR-cel-247	piRNA	32	20	74	27	43	0	17	21	48	39	17	4	0	12	36	25	22	15	0	28	20	13
piR-cel-258	piRNA	32	39	31	27	29	0	24	23	22	27	21	7	0	18	19	16	36	12	4	22	12	5
piR-cel-2942	piRNA	32	20	75	139	29	0	39	99	121	60	161	2	0	22	50	55	49	0	0	73	74	39
piR-cel-337	piRNA	32	13	52	45	40	0	37	46	44	49	20	16	20	10	25	24	25	17	30	30	34	32
piR-cel-3503	piRNA	32	29	38	0	0	0	20	8	14	19	20	0	0	29	15	13	11	0	4	31	35	3
piR-cel-3520	piRNA	32	10	36	8	2	0	7	9	17	9	22	10	0	2	11	5	17	9	0	24	11	13
piR-cel-4652	piRNA	32	0	21	35	3	0	12	38	52	6	37	11	0	8	15	12	18	0	6	15	27	20
piR-cel-6262	piRNA	32	8	29	25	9	0	9	20	26	10	12	11	0	6	12	1	2	3	0	13	19	8
piR-cel-6325	piRNA	32	22	31	41	10	0	37	31	73	36	0	4	0	59	72	52	76	11	0	128	73	50
piR-cel-7879	piRNA	32	9	41	52	13	44	52	25	31	11	13	0	0	0	10	0	9	0	10	4	3	0
piR-cel-8405	piRNA	32	9	29	0	15	91	26	18	11	10	19	7	0	8	17	15	15	0	0	15	4	8
piR-cel-9168	piRNA	32	6	42	60	52	0	19	52	86	56	47	4	0	63	107	73	64	0	0	84	54	23
piR-cel-998	piRNA	32	9	14	4	5	105	27	5	4	9	15	4	10	17	18	12	19	11	11	23	11	3
piR-cel-11313	piRNA	31	6	17	41	10	0	11	22	18	24	27	1	0	34	63	54	26	0	0	44	49	7
piR-cel-147	piRNA	31	2	26	14	22	0	14	23	22	33	51	8	46	3	10	24	13	16	33	11	12	20
piR-cel-15840	piRNA	31	19	37	40	81	0	20	29	55	72	55	36	20	16	35	53	44	35	8	33	41	5
piR-cel-1630	piRNA	31	16	13	20	24	0	69	6	23	15	29	17	0	36	13	6	21	0	0	26	35	1
piR-cel-1727	piRNA	31	6	10	24	23	0	45	31	43	11	19	27	8	30	16	29	25	8	0	27	21	11
piR-cel-2835	piRNA	31	21	22	35	18	0	42	49	58	65	88	2	5	3	34	31	32	12	0	38	56	2
piR-cel-3660	piRNA	31	0	26	31	19	80	24	10	16	6	7	1	22	8	3	12	23	0	14	15	19	18
piR-cel-3779	piRNA	31	26	37	22	33	0	23	46	28	18	67	4	8	16	20	23	43	1	0	42	29	31
piR-cel-4026	piRNA	31	11	1	10	4	40	17	30	37	14	4	6	26	17	10	14	17	20	0	14	13	5
piR-cel-4145	piRNA	31	0	21	24	15	0	9	32	34	23	50	0	0	22	18	11	40	0	0	31	52	2
piR-cel-4250	piRNA	31	3	44	84	43	0	34	55	97	91	121	33	0	278	160	161	106	11	16	117	167	116
piR-cel-4724	piRNA	31	12	43	7	19	0	52	7	16	18	4	2	0	19	14	18	3	0	6	26	20	7
piR-cel-5004	piRNA	31	0	39	66	2	0	11	23	42	16	24	3	1	13	20	27	5	0	0	34	25	3
piR-cel-5075	piRNA	31	8	31	34	20	0	16	27	31	12	21	0	0	21	4	18	20	18	0	29	21	10
piR-cel-5649	piRNA	31	7	62	41	14	0	2	16	17	22	41	0	0	4	12	16	11	0	7	23	17	5
piR-cel-5762	piRNA	31	16	20	137	28	0	43	51	101	84	58	6	1	79	103	131	99	0	0	121	116	31
piR-cel-5978	piRNA	31	11	28	34	25	0	36	15	29	34	4	3	21	39	16	43	19	0	7	34	26	5
piR-cel-608	piRNA	31	1	98	76	55	0	24	77	74	72	73	15	0	67	52	77	57	0	0	98	50	62
piR-cel-6409	piRNA	31	8	0	20	0	0	10	12	18	20	25	2	10	4	5	11	7	16	0	8	10	0
piR-cel-7618	piRNA	31	13	23	32	7	79	44	11	17	13	12	12	12	46	20	34	59	18	3	14	28	9
piR-cel-8537	piRNA	31	5	14	11	7	0	10	3	12	8	4	1	0	3	2	0	12	0	0	8	0	0
piR-cel-1041	piRNA	30	0	69	59	26	0	39	58	40	52	61	5	0	23	53	106	36	0	11	69	120	25
piR-cel-1122	piRNA	30	7	17	17	0	0	21	7	6	32	18	10	0	16	18	17	4	19	3	19	21	0
piR-cel-1216	piRNA	30	31	29	42	17	0	91	27	50	41	4	16	4	20	27	36	26	35	17	47	59	17
piR-cel-13224	piRNA	30	12	0	7	13	0	37	4	16	9	11	1	0	14	6	14	19	0	5	25	19	21
piR-cel-14476	piRNA	30	9	10	86	43	0	10	82	38	58	70	4	0	3	52	32	48	0	0	29	47	9
piR-cel-15715	piRNA	30	0	0	21	21	0	2	14	13	13	22	0	0	3	2	2	4	0	0	0	4	0
piR-cel-1943	piRNA	30	29	23	37	12	0	83	46	41	30	65	38	35	46	23	39	36	23	48	43	43	14
piR-cel-2230	piRNA	30	25	37	18	10	0	15	42	32	18	104	3	0	12	23	23	84	22	1	33	24	35
piR-cel-5018	piRNA	30	26	20	9	6	0	20	15	19	25	11	14	0	8	13	11	29	0	23	10	43	17
piR-cel-5034	piRNA	30	0	13	3	6	0	15	5	9	4	1	4	15	9	0	3	5	14	0	10	14	0
piR-cel-5385	piRNA	30	13	38	49	4	0	33	8	21	20	52	5	0	13	13	14	5	0	0	8	17	5
piR-cel-5491	piRNA	30	11	14	15	0	0	9	6	9	11	18	3	0	25	13	21	10	0	0	27	8	2
piR-cel-6328	piRNA	30	0	10	0	10	0	15	0	5	8	22	0	19	3	0	6	8	1	0	2	5	0
piR-cel-6407	piRNA	30	13	74	54	51	0	21	95	32	44	56	3	0	18	27	57	55	0	10	32	55	25
piR-cel-6818	piRNA	30	0	51	24	12	1	8	32	37	19	44	5	0	10	25	28	13	0	8	26	29	30
piR-cel-6889	piRNA	30	0	12	28	0	0	6	10	25	8	0	2	0	7	3	14	19	0	0	8	27	4
piR-cel-7488	piRNA	30	11	18	15	12	0	7	23	3	9	17	2	0	13	4	7	5	0	7	5	11	4
piR-cel-9600	piRNA	30	9	1	19	16	0	25	20	8	12	13	1	0	3	7	9	29	5	4	3	5	15
piR-cel-110	piRNA	29	12	49	52	0	0	18	30	45	48	10	1	0	18	34	74	34	9	0	39	47	10
piR-cel-12691	piRNA	29	10	6	1	9	36	26	27	9	3	7	8	21	10	2	7	3	24	0	20	11	7
piR-cel-1656	piRNA	29	13	24	8	0	0	5	4	5	1	5	0	11	3	9	6	0	12	0	16	2	1
piR-cel-1868	piRNA	29	6	67	56	24	0	29	38	24	27	16	11	33	18	20	19	21	23	21	32	26	15
piR-cel-18817	piRNA	29	27	47	38	9	0	48	46	13	20	21	0	43	16	62	6	20	24	35	24	38	6
piR-cel-2014	piRNA	29	17	107	119	72	0	31	95	86	145	144	16	0	97	82	106	78	5	16	133	106	47
piR-cel-29030	piRNA	29	33	100	131	4	0	12	30	48	21	23	16	4	21	40	36	76	44	5	19	21	43
piR-cel-3173	piRNA	29	23	68	46	19	0	21	18	43	18	3	3	0	48	15	34	32	6	13	33	44	56
piR-cel-348	piRNA	29	21	41	30	22	97	30	38	25	23	38	14	0	12	27	16	4	19	1	22	12	13
piR-cel-3636	piRNA	29	3	36	82	0	0	8	23	31	46	21	8	0	11	17	50	45	13	0	38	31	10
piR-cel-4071	piRNA	29	11	21	20	15	2	50	31	30	16	16	4	0	16	8	23	17	6	0	24	5	4
piR-cel-453	piRNA	29	16	29	11	9	0	55	17	39	41	28	6	0	28	24	35	33	20	7	29	13	2
piR-cel-4573	piRNA	29	0	28	42	42	0	11	31	20	31	43	0	0	12	36	20	31	0	0	48	20	5
piR-cel-4808	piRNA	29	14	28	42	53	26	21	28	27	20	54	2	0	16	26	24	19	5	0	24	35	61
piR-cel-5042	piRNA	29	16	33	20	13	0	51	24	21	30	33	9	5	6	26	36	31	0	2	31	41	8
piR-cel-5144	piRNA	29	29	11	2	19	6	47	20	3	9	13	16	1	24	13	21	13	0	32	12	28	10
piR-cel-6453	piRNA	29	0	6	4	3	0	16	15	4	7	17	0	0	1	4	1	5	5	2	0	10	7
piR-cel-7169	piRNA	29	5	26	70	34	0	27	36	65	67	35	0	0	28	42	65	57	0	0	57	65	18
piR-cel-8839	piRNA	29	18	59	36	15	0	50	31	54	14	43	7	0	44	40	66	47	0	18	57	55	19
piR-cel-1437	piRNA	28	11	39	50	29	0	31	43	49	41	49	4	0	13	40	43	20	3	0	45	60	24
piR-cel-1454	piRNA	28	0	81	54	32	0	54	59	97	90	52	25	7	61	89	80	65	21	26	96	62	55
piR-cel-14976	piRNA	28	21	101	52	9	0	48	38	31	24	23	41	15	12	20	9	26	221	56	4	10	16
piR-cel-1527	piRNA	28	0	37	27	14	0	24	13	46	26	41	2	15	5	19	18	14	0	0	21	36	14
piR-cel-2314	piRNA	28	8	0	8	0	0	13	3	3	2	0	5	0	5	12	8	10	0	1	7	6	6
piR-cel-309	piRNA	28	34	14	21	0	12	43	17	33	19	33	25	33	53	19	15	26	19	8	40	31	16
piR-cel-3187	piRNA	28	6	24	26	10	0	5	15	9	7	13	1	0	5	19	15	22	5	0	10	7	5
piR-cel-3572	piRNA	28	15	52	88	23	0	30	73	52	62	140	22	16	17	77	33	47	13	18	42	34	33
piR-cel-3840	piRNA	28	4	6	0	0	0	14	13	14	0	18	2	0	15	0	2	2	0	0	4	0	8
piR-cel-3926	piRNA	28	1	21	46	20	0	7	30	58	37	33	44	0	189	70	143	123	2	0	143	150	61
piR-cel-4241	piRNA	28	17	54	36	23	0	52	31	33	19	11	13	0	42	15	38	16	3	4	30	28	53
piR-cel-4274	piRNA	28	3	33	61	19	0	18	16	22	29	29	7	0	17	21	24	11	32	7	26	31	11
piR-cel-5059	piRNA	28	54	29	33	8	0	39	31	32	32	8	15	23	31	29	33	12	0	29	27	40	23
piR-cel-5238	piRNA	28	13	3	66	76	0	22	82	32	68	104	0	0	0	40	50	13	0	3	38	71	32
piR-cel-5462	piRNA	28	7	8	27	16	0	34	7	7	13	8	0	0	20	21	25	5	11	7	11	14	5
piR-cel-5636	piRNA	28	2	5	13	0	0	11	11	10	2	4	10	5	15	1	14	17	0	0	21	9	9
piR-cel-6811	piRNA	28	3	12	24	14	0	4	9	4	2	1	3	0	14	0	3	2	9	0	1	8	12
piR-cel-9716	piRNA	28	23	33	27	15	0	21	16	38	45	18	9	0	24	13	45	33	26	0	43	28	18
piR-cel-1242	piRNA	27	5	63	46	10	0	10	62	58	40	68	99	28	146	39	115	100	34	63	62	84	77
piR-cel-1490	piRNA	27	16	11	4	4	0	22	22	17	14	0	6	0	1	16	21	25	0	5	23	6	0
piR-cel-15223	piRNA	27	7	4	5	18	19	11	33	3	20	11	0	6	0	13	32	22	0	7	6	10	6
piR-cel-15588	piRNA	27	24	12	12	5	0	8	7	23	24	2	9	0	11	8	5	7	0	2	3	3	29
piR-cel-1770	piRNA	27	5	7	39	25	91	30	11	12	12	4	0	28	3	20	24	9	0	0	12	13	2
piR-cel-1839	piRNA	27	24	55	75	39	0	34	33	64	48	33	10	0	17	39	33	20	6	5	25	10	16
piR-cel-18850	piRNA	27	28	26	18	10	0	10	10	16	21	9	14	0	3	11	5	0	13	30	6	4	1
piR-cel-2758	piRNA	27	11	24	28	29	0	10	31	28	20	47	3	0	13	37	36	5	15	14	36	35	10
piR-cel-2818	piRNA	27	13	20	38	21	0	19	30	15	17	26	7	0	2	12	9	26	3	10	17	23	8
piR-cel-371	piRNA	27	14	49	11	27	0	5	18	17	22	3	4	0	11	14	17	9	0	0	20	24	3
piR-cel-3762	piRNA	27	0	0	7	3	0	4	29	0	11	16	0	0	0	6	29	22	0	0	1	6	1
piR-cel-3922	piRNA	27	11	35	13	1	0	62	12	9	17	17	19	8	15	16	20	18	43	50	22	28	7
piR-cel-4527	piRNA	27	11	17	0	0	0	21	16	28	10	53	5	12	11	27	7	17	0	1	21	30	18
piR-cel-4990	piRNA	27	0	4	30	5	0	16	30	37	6	26	7	0	8	19	30	15	0	0	59	33	22
piR-cel-5113	piRNA	27	7	57	27	19	0	41	52	26	44	59	1	0	47	34	29	55	0	0	42	24	11
piR-cel-5165	piRNA	27	10	51	43	18	0	32	21	38	31	48	0	0	37	28	24	30	23	2	45	39	22
piR-cel-5742	piRNA	27	9	25	7	23	0	19	54	41	29	42	5	0	21	20	44	30	0	0	43	50	40
piR-cel-6419	piRNA	27	10	63	14	34	0	16	11	21	22	28	1	0	43	27	31	32	0	4	28	23	20
piR-cel-6464	piRNA	27	7	29	61	29	0	45	45	31	51	41	4	0	47	34	61	51	0	15	84	55	14
piR-cel-6592	piRNA	27	12	98	2	2	0	19	2	9	12	2	12	0	16	3	4	27	0	5	19	7	6
piR-cel-6615	piRNA	27	0	47	65	24	0	19	30	57	57	63	8	0	21	18	28	44	0	0	35	38	17
piR-cel-7199	piRNA	27	22	3	13	0	0	9	22	12	18	10	7	0	7	8	26	22	0	0	5	20	7
piR-cel-7788	piRNA	27	0	68	31	16	0	33	56	47	47	36	0	0	41	69	54	63	0	0	40	83	33
piR-cel-9912	piRNA	27	14	14	24	41	0	45	57	22	55	69	0	0	7	33	25	32	6	0	29	47	23
piR-cel-1198	piRNA	26	7	69	51	7	0	56	55	57	51	68	17	0	15	54	87	78	7	0	40	50	57
piR-cel-14207	piRNA	26	7	3	10	9	0	31	10	1	0	2	2	0	0	8	0	9	0	0	7	21	8
piR-cel-1475	piRNA	26	11	25	11	9	38	28	19	12	16	3	5	0	11	10	11	23	0	6	19	30	5
piR-cel-16108	piRNA	26	1	21	34	9	0	27	16	23	14	16	15	15	16	10	5	39	0	7	19	11	8
piR-cel-1684	piRNA	26	10	37	69	25	0	52	37	54	29	25	2	2	13	59	101	112	0	0	101	76	29
piR-cel-17146	piRNA	26	6	45	49	27	0	33	33	36	31	7	17	18	1	12	12	13	9	8	14	25	16
piR-cel-19448	piRNA	26	18	7	5	6	42	45	30	27	28	39	6	91	16	6	24	15	8	4	34	13	26
piR-cel-1964	piRNA	26	3	4	0	0	76	0	7	10	11	0	1	15	4	6	7	8	0	0	13	24	1
piR-cel-3134	piRNA	26	0	99	125	87	0	27	49	109	48	145	12	0	24	62	63	78	0	0	20	39	29
piR-cel-4000	piRNA	26	13	0	18	60	2	14	57	25	34	70	3	0	3	13	42	48	0	0	4	22	6
piR-cel-4157	piRNA	26	2	11	11	16	1	9	17	12	7	20	2	0	4	20	3	12	0	0	24	11	6
piR-cel-4208	piRNA	26	13	39	53	19	0	32	39	33	33	46	17	25	6	23	20	30	9	0	26	34	12
piR-cel-447	piRNA	26	40	28	50	26	0	20	17	61	31	29	9	0	30	24	33	58	0	0	49	39	36
piR-cel-5410	piRNA	26	23	21	44	12	0	23	6	52	14	17	0	0	5	3	5	8	0	0	16	18	21
piR-cel-6046	piRNA	26	0	25	37	4	0	17	1	11	23	19	4	0	18	10	28	22	0	0	26	23	22
piR-cel-6675	piRNA	26	6	16	49	24	0	3	28	7	10	0	6	0	2	22	24	10	0	11	10	11	4
piR-cel-7080	piRNA	26	0	9	15	5	0	15	16	16	15	13	0	0	23	31	12	19	0	0	25	9	9
piR-cel-8415	piRNA	26	28	19	19	26	0	21	17	23	24	30	5	0	34	33	57	33	0	6	26	49	4
piR-cel-88	piRNA	26	10	27	22	66	0	36	10	23	20	6	11	0	26	25	43	35	3	1	30	43	0
piR-cel-8959	piRNA	26	0	11	11	44	0	21	13	23	14	21	8	0	24	36	23	18	0	0	24	18	6
piR-cel-9799	piRNA	26	12	57	88	19	0	33	44	54	46	23	3	9	7	26	17	40	0	24	26	27	8
piR-cel-1124	piRNA	25	17	30	1	6	0	13	3	5	27	7	0	15	13	8	21	10	4	9	7	2	4
piR-cel-13778	piRNA	25	0	6	16	0	0	11	13	23	7	1	0	0	5	20	12	30	0	0	12	13	0
piR-cel-1443	piRNA	25	11	23	18	0	0	41	19	9	22	55	12	0	22	19	32	37	16	32	25	25	0
piR-cel-151	piRNA	25	17	82	35	26	0	15	33	29	36	33	9	0	25	48	83	44	0	0	34	33	24
piR-cel-16344	piRNA	25	20	114	39	13	0	32	17	32	22	29	9	16	22	45	8	34	32	38	29	11	18
piR-cel-1758	piRNA	25	16	7	20	3	0	12	6	2	2	0	3	20	15	10	1	3	9	0	8	17	0
piR-cel-1909	piRNA	25	19	75	81	72	0	21	106	110	77	50	5	0	65	54	118	99	13	0	120	111	88
piR-cel-198	piRNA	25	8	32	29	4	80	26	7	11	21	5	3	55	9	16	16	21	14	1	9	14	2
piR-cel-2076	piRNA	25	9	46	41	49	0	20	54	33	26	20	0	0	20	21	36	38	0	0	9	50	15
piR-cel-22122	piRNA	25	23	77	25	6	19	13	9	6	16	2	0	0	2	4	0	6	18	7	59	2	10
piR-cel-2332	piRNA	25	0	55	27	3	105	7	17	10	37	5	0	0	3	10	3	10	0	0	16	9	5
piR-cel-2460	piRNA	25	4	86	70	37	0	37	74	74	46	31	6	13	16	74	26	45	14	0	33	50	18
piR-cel-26121	piRNA	25	5	83	61	24	0	37	50	82	90	35	0	0	3	2	12	9	5	0	7	15	23
piR-cel-2750	piRNA	25	11	0	20	0	0	14	6	6	5	0	4	3	0	5	5	1	22	11	5	2	0
piR-cel-2790	piRNA	25	4	43	30	7	0	19	34	38	31	14	11	0	15	17	15	15	37	2	24	9	15
piR-cel-2934	piRNA	25	22	20	1	15	0	23	19	21	8	15	17	20	21	30	16	11	18	2	21	36	32
piR-cel-29458	piRNA	25	23	35	22	13	0	55	50	61	50	21	2	0	1	8	0	16	0	0	7	7	11
piR-cel-3063	piRNA	25	8	24	26	15	0	31	9	18	8	0	7	17	18	30	41	43	11	8	41	33	10
piR-cel-3304	piRNA	25	2	17	18	17	0	15	9	12	25	23	4	1	1	10	8	13	0	4	17	22	7
piR-cel-3754	piRNA	25	4	76	33	26	0	8	26	38	28	18	2	0	19	27	45	46	0	0	67	69	16
piR-cel-4171	piRNA	25	1	21	26	5	0	22	23	46	21	23	0	0	3	27	40	14	0	0	35	41	16
piR-cel-4860	piRNA	25	29	41	67	15	0	58	16	45	46	23	13	33	7	20	23	16	29	8	41	36	3
piR-cel-5083	piRNA	25	0	9	7	18	56	6	2	1	10	7	5	0	1	0	8	9	0	7	10	9	2
piR-cel-5760	piRNA	25	9	16	28	19	46	79	74	23	43	33	6	14	25	26	15	36	0	20	36	23	23
piR-cel-5865	piRNA	25	8	40	47	25	0	20	20	47	22	44	2	0	11	27	28	42	0	10	31	20	22
piR-cel-7207	piRNA	25	27	50	46	14	49	17	39	38	15	19	11	4	18	20	4	16	9	9	20	16	13
piR-cel-7322	piRNA	25	16	22	10	6	0	23	20	28	10	10	1	0	23	13	32	4	0	0	26	29	6
piR-cel-9431	piRNA	25	20	25	0	0	0	19	12	6	5	7	4	0	25	3	11	16	7	18	10	11	7
piR-cel-12758	piRNA	24	9	0	1	12	0	12	7	4	12	13	2	0	6	4	5	7	0	8	10	12	2
piR-cel-153	piRNA	24	0	14	20	22	0	19	15	14	39	28	5	7	10	12	10	9	0	0	20	14	1
piR-cel-1861	piRNA	24	0	3	9	12	0	25	10	12	5	29	5	7	10	4	10	8	9	0	24	16	19
piR-cel-2106	piRNA	24	0	13	22	8	0	12	9	10	15	0	7	15	6	42	21	15	19	0	6	13	7
piR-cel-2262	piRNA	24	0	0	11	22	0	25	14	13	9	11	12	18	11	9	16	11	14	8	4	13	4
piR-cel-2268	piRNA	24	14	14	17	0	134	10	16	24	18	10	7	0	16	5	26	25	14	26	17	23	9
piR-cel-2345	piRNA	24	0	10	4	2	0	10	4	33	25	15	2	0	8	6	6	11	0	2	6	10	1
piR-cel-24502	piRNA	24	16	39	31	17	0	6	22	15	99	63	6	0	6	11	10	10	2	10	37	27	28
piR-cel-2623	piRNA	24	17	65	34	30	0	50	29	36	16	81	6	8	42	36	16	1	10	7	24	21	3
piR-cel-29632	piRNA	24	62	87	53	13	69	104	69	66	28	16	0	0	0	10	3	7	0	0	2	9	6
piR-cel-29770	piRNA	24	0	89	40	12	0	9	43	10	23	13	25	14	16	80	7	7	73	35	22	7	23
piR-cel-29991	piRNA	24	7	3	5	6	0	3	19	14	22	67	1	0	0	6	17	8	3	0	6	14	8
piR-cel-3375	piRNA	24	4	6	16	2	0	16	5	15	10	12	7	35	14	14	14	10	0	4	12	16	3
piR-cel-3593	piRNA	24	13	1	36	0	0	14	30	9	16	23	5	0	0	9	9	13	0	0	3	25	1
piR-cel-404	piRNA	24	10	39	12	30	0	30	26	17	20	27	14	0	9	14	13	22	30	5	17	31	14
piR-cel-4750	piRNA	24	0	33	35	3	0	14	15	55	36	32	1	0	17	25	57	43	0	0	44	37	28
piR-cel-4819	piRNA	24	0	23	63	8	0	6	18	30	43	21	5	22	28	13	39	21	0	0	34	16	3
piR-cel-5913	piRNA	24	8	23	14	0	0	14	5	14	3	0	5	0	0	8	4	8	0	0	15	3	6
piR-cel-6531	piRNA	24	20	12	11	13	0	28	22	7	15	19	8	0	13	14	21	37	0	2	12	30	13
piR-cel-6535	piRNA	24	2	2	18	6	0	6	13	20	6	34	4	0	0	0	3	1	0	0	3	18	10
piR-cel-7469	piRNA	24	14	86	61	94	0	30	25	38	70	43	10	20	19	15	58	46	8	0	80	42	16
piR-cel-75	piRNA	24	4	66	40	25	1	28	22	42	59	41	3	0	14	46	30	28	3	0	41	38	34
piR-cel-751	piRNA	24	2	0	0	0	0	4	8	83	22	26	2	0	28	1	20	12	0	0	32	24	6
piR-cel-8461	piRNA	24	13	24	1	4	0	3	0	9	10	6	6	0	0	3	11	0	0	0	9	11	5
piR-cel-1078	piRNA	23	20	2	4	3	0	32	28	46	42	19	43	0	50	10	12	22	24	2	64	61	10
piR-cel-1194	piRNA	23	7	5	8	0	0	17	13	33	1	3	32	0	3	24	5	8	11	7	3	2	0
piR-cel-1564	piRNA	23	5	38	51	16	0	8	15	22	13	1	3	0	6	11	20	4	0	0	18	8	5
piR-cel-1870	piRNA	23	0	28	34	23	0	5	34	23	25	21	3	0	11	28	35	22	0	0	18	25	0
piR-cel-194	piRNA	23	14	16	9	0	0	6	33	68	33	15	8	0	33	6	6	11	0	0	47	51	6
piR-cel-19469	piRNA	23	0	5	17	8	0	41	29	13	41	9	1	0	18	35	22	21	10	9	21	39	4
piR-cel-240	piRNA	23	13	13	41	6	0	34	13	37	33	30	36	0	49	14	23	35	0	22	39	37	8
piR-cel-2656	piRNA	23	0	44	26	12	0	47	35	56	37	34	2	0	13	19	52	11	0	4	59	28	7
piR-cel-28339	piRNA	23	6	21	11	3	0	7	6	8	1	8	22	12	2	16	3	4	54	4	8	4	7
piR-cel-2883	piRNA	23	0	19	17	0	0	20	20	20	10	11	1	0	14	19	28	29	0	0	21	38	14
piR-cel-3377	piRNA	23	4	28	9	38	0	30	27	16	14	37	6	19	19	10	17	8	3	0	17	17	6
piR-cel-3958	piRNA	23	14	15	14	0	0	18	8	10	7	9	6	32	20	21	10	20	0	2	16	22	12
piR-cel-4831	piRNA	23	12	13	7	2	0	8	3	0	4	7	0	0	1	0	10	9	6	0	3	8	18
piR-cel-4976	piRNA	23	0	17	17	6	0	1	10	8	13	4	1	0	17	5	6	15	0	0	18	2	6
piR-cel-5342	piRNA	23	18	7	32	11	0	19	16	22	7	28	1	11	18	20	9	19	0	6	26	3	0
piR-cel-5842	piRNA	23	12	12	3	6	0	18	4	13	8	13	5	0	14	11	14	8	2	4	8	20	16
piR-cel-6065	piRNA	23	9	14	11	0	0	13	6	11	9	6	4	16	0	13	16	23	0	0	7	12	9
piR-cel-6135	piRNA	23	5	41	32	17	0	40	34	23	38	26	2	0	36	48	40	21	11	2	42	33	1
piR-cel-6198	piRNA	23	0	10	0	0	0	0	15	4	16	0	3	0	11	4	5	12	0	0	4	14	5
piR-cel-6202	piRNA	23	20	19	10	12	0	20	8	22	11	2	4	0	12	27	19	10	1	0	23	31	9
piR-cel-6238	piRNA	23	5	67	70	44	0	34	44	61	61	120	3	0	17	49	69	24	0	6	34	55	21
piR-cel-6351	piRNA	23	11	0	0	0	0	7	16	5	11	18	0	0	2	9	6	5	0	0	4	20	13
piR-cel-6448	piRNA	23	19	13	16	5	143	38	21	9	9	9	24	25	55	15	25	40	13	3	21	40	23
piR-cel-6785	piRNA	23	18	9	10	17	0	19	2	12	0	1	3	17	11	16	7	15	0	5	26	5	0
piR-cel-7529	piRNA	23	9	22	33	8	78	55	16	6	17	31	17	1	6	13	8	14	11	0	23	1	160
piR-cel-7757	piRNA	23	13	26	53	9	0	14	13	34	22	0	0	0	2	12	5	6	0	0	17	4	4
piR-cel-795	piRNA	23	4	28	70	27	1	17	45	42	31	32	6	0	14	43	27	47	5	9	50	25	5
piR-cel-9267	piRNA	23	0	23	46	49	0	14	58	37	47	66	0	0	4	45	25	18	0	0	30	29	9
piR-cel-951	piRNA	23	0	14	2	0	0	23	16	21	6	3	4	0	19	11	10	13	0	0	17	17	4
piR-cel-1274	piRNA	22	5	3	6	0	0	4	0	9	2	3	0	0	0	3	30	0	0	0	13	3	7
piR-cel-14019	piRNA	22	0	25	18	16	0	9	12	27	21	35	0	0	8	18	19	13	0	0	18	26	12
piR-cel-1486	piRNA	22	3	14	48	17	0	4	21	35	33	42	6	0	7	30	24	23	0	0	17	28	24
piR-cel-1520	piRNA	22	1	13	30	24	0	26	16	24	25	26	2	0	24	30	30	17	8	0	18	23	27
piR-cel-224	piRNA	22	0	11	25	2	0	15	4	6	8	0	1	0	7	10	18	18	0	0	21	8	1
piR-cel-22414	piRNA	22	10	0	4	0	0	0	25	37	48	18	42	13	11	0	0	0	0	0	14	33	0
piR-cel-2324	piRNA	22	0	42	78	33	0	28	41	69	70	21	15	0	22	65	52	57	7	3	80	77	32
piR-cel-2523	piRNA	22	4	43	69	37	0	18	20	28	34	18	0	0	6	32	48	38	0	0	58	37	12
piR-cel-2586	piRNA	22	17	30	22	3	0	26	16	14	24	26	14	30	8	28	21	17	0	16	23	12	11
piR-cel-3867	piRNA	22	0	10	27	0	0	5	5	3	3	19	3	0	3	6	0	0	2	0	2	3	1
piR-cel-4233	piRNA	22	0	17	29	11	0	9	19	12	6	1	2	11	6	15	18	25	0	0	18	17	26
piR-cel-4315	piRNA	22	9	26	42	6	0	11	12	21	5	12	20	0	14	14	13	14	25	4	11	10	7
piR-cel-4701	piRNA	22	5	4	12	36	0	45	59	5	48	88	0	0	0	27	29	37	8	0	5	43	20
piR-cel-5019	piRNA	22	4	1	15	0	0	9	17	7	8	21	7	0	3	12	15	12	0	0	15	8	9
piR-cel-5025	piRNA	22	17	30	17	5	0	8	8	22	17	3	0	0	9	27	8	17	0	0	13	12	7
piR-cel-507	piRNA	22	26	58	68	36	0	46	54	82	40	43	42	0	51	32	40	29	32	33	28	23	5
piR-cel-5107	piRNA	22	40	105	97	39	0	21	86	60	82	81	33	0	168	97	164	103	47	31	132	135	102
piR-cel-52	piRNA	22	4	99	31	5	0	9	53	102	82	58	8	0	1	25	69	65	0	0	93	46	14
piR-cel-535	piRNA	22	0	0	4	13	0	0	5	32	4	9	0	0	3	18	23	7	0	1	14	20	3
piR-cel-5596	piRNA	22	18	9	9	0	0	5	20	1	15	15	1	7	4	9	28	5	0	0	12	30	0
piR-cel-6226	piRNA	22	0	9	32	6	0	11	5	6	17	14	1	20	7	1	20	2	0	1	16	7	0
piR-cel-6782	piRNA	22	0	18	19	0	0	8	2	14	8	21	0	0	4	17	12	13	21	0	30	15	8
piR-cel-7186	piRNA	22	6	17	5	4	0	5	10	13	14	9	2	0	6	6	10	19	11	2	16	6	9
piR-cel-7386	piRNA	22	14	69	106	21	43	38	76	60	49	25	7	0	38	85	114	86	0	0	70	72	84
piR-cel-7931	piRNA	22	14	9	5	7	0	8	18	10	19	54	10	0	9	10	36	41	0	6	4	8	23
piR-cel-8806	piRNA	22	9	4	15	0	0	7	3	2	1	2	3	0	13	0	8	6	0	0	11	13	0
piR-cel-898	piRNA	22	6	16	9	4	0	19	13	11	19	31	3	0	6	6	10	22	15	6	22	16	21
piR-cel-9649	piRNA	22	0	34	27	0	0	21	35	48	26	7	6	0	32	10	41	38	0	0	35	40	14
piR-cel-9734	piRNA	22	9	30	38	7	0	23	7	22	39	25	9	0	20	28	36	32	0	0	42	28	10
piR-cel-9975	piRNA	22	6	29	2	34	0	8	19	23	46	15	0	0	3	30	35	19	0	0	21	38	32
piR-cel-1272	piRNA	21	0	12	5	0	0	12	1	8	0	17	2	0	5	0	1	1	0	0	4	1	8
piR-cel-13330	piRNA	21	7	0	13	1	1	4	2	2	1	0	1	0	32	8	12	3	0	0	2	5	2
piR-cel-134	piRNA	21	3	6	0	0	0	9	1	2	2	15	1	0	9	1	2	26	4	0	5	6	0
piR-cel-15584	piRNA	21	23	49	48	9	0	27	20	24	35	21	13	0	12	12	20	24	0	19	14	42	19
piR-cel-15637	piRNA	21	0	18	31	7	23	7	4	12	4	9	3	7	10	8	6	8	2	11	20	1	40
piR-cel-16	piRNA	21	18	21	17	2	0	17	1	9	26	1	2	0	16	15	20	13	0	5	23	11	20
piR-cel-1809	piRNA	21	2	32	20	14	0	55	15	15	20	10	6	0	38	32	27	32	10	7	30	41	16
piR-cel-19134	piRNA	21	0	0	4	0	0	1	1	3	1	0	4	0	2	5	0	1	0	0	2	0	1
piR-cel-19207	piRNA	21	34	106	50	26	84	259	35	43	42	36	16	60	13	56	24	38	194	115	41	27	84
piR-cel-19968	piRNA	21	68	67	38	5	85	5	10	20	2	2	3	11	23	11	22	17	4	13	12	44	27
piR-cel-21926	piRNA	21	0	12	66	8	0	4	49	73	10	0	2	8	3	71	0	0	11	9	17	8	127
piR-cel-23322	piRNA	21	1	34	38	15	0	4	23	3	5	6	2	0	1	21	1	14	8	3	50	1	9
piR-cel-2514	piRNA	21	0	60	57	38	0	39	24	72	51	3	10	0	30	31	26	44	0	11	39	35	16
piR-cel-2744	piRNA	21	6	82	48	46	0	61	43	35	55	16	5	11	33	33	39	34	7	18	35	47	22
piR-cel-2822	piRNA	21	6	29	18	11	0	36	24	37	52	51	23	0	22	9	29	22	8	7	18	18	12
piR-cel-3074	piRNA	21	13	6	24	0	0	36	47	54	32	31	23	0	33	29	35	42	0	7	31	44	3
piR-cel-3280	piRNA	21	7	8	3	0	0	5	3	3	3	15	11	0	1	5	16	5	0	0	11	4	4
piR-cel-3805	piRNA	21	8	13	19	17	0	37	15	17	26	7	1	0	20	9	7	18	7	7	25	8	23
piR-cel-4027	piRNA	21	0	25	22	16	0	13	16	24	29	16	3	0	10	12	9	7	0	7	29	17	12
piR-cel-4199	piRNA	21	0	37	7	1	0	9	9	25	22	0	6	0	18	18	30	13	15	0	15	11	1
piR-cel-485	piRNA	21	1	0	0	16	0	14	19	10	9	5	0	0	8	13	5	0	0	0	19	16	11
piR-cel-5875	piRNA	21	5	60	90	38	0	44	44	26	43	39	8	0	50	57	53	110	0	0	75	72	17
piR-cel-6050	piRNA	21	1	17	5	0	0	33	9	7	7	13	8	0	25	10	4	24	0	0	11	32	1
piR-cel-6347	piRNA	21	0	33	11	3	0	17	20	39	12	24	2	1	5	41	14	7	0	0	24	31	0
piR-cel-6538	piRNA	21	7	15	15	11	0	16	10	10	13	14	0	0	6	0	8	2	5	0	11	10	8
piR-cel-855	piRNA	21	7	3	12	4	0	10	10	5	6	0	3	0	14	3	12	10	0	6	1	1	2
piR-cel-8565	piRNA	21	19	14	34	28	1	22	20	19	9	14	5	0	11	33	25	26	0	0	17	9	11
piR-cel-8840	piRNA	21	1	1	29	6	0	10	13	9	19	0	4	5	2	8	37	8	0	4	11	20	0
piR-cel-895	piRNA	21	4	7	24	21	0	11	27	12	14	6	2	0	10	13	16	20	0	0	9	18	3
piR-cel-9340	piRNA	21	10	0	12	8	0	11	3	5	8	12	0	0	2	3	7	10	0	0	3	7	0
piR-cel-10492	piRNA	20	1	61	36	58	0	7	35	31	21	91	6	0	19	11	30	29	29	17	29	10	11
piR-cel-1095	piRNA	20	0	14	16	9	0	6	7	6	6	5	0	0	7	5	0	9	0	0	3	3	1
piR-cel-1147	piRNA	20	23	14	0	17	0	29	19	26	35	8	17	0	13	17	36	28	4	0	39	20	18
piR-cel-1414	piRNA	20	13	0	9	6	0	16	5	20	5	17	0	17	2	0	11	5	1	0	12	16	16
piR-cel-16759	piRNA	20	7	0	0	0	0	0	5	6	0	0	10	0	4	5	7	2	0	0	2	2	0
piR-cel-19607	piRNA	20	13	29	11	9	0	31	10	7	4	16	5	0	22	12	9	22	11	6	14	15	8
piR-cel-2037	piRNA	20	10	55	23	25	0	21	33	16	32	30	3	0	14	31	18	6	10	0	34	20	3
piR-cel-2103	piRNA	20	0	0	8	0	0	3	3	2	4	0	0	1	0	0	7	0	0	0	1	0	0
piR-cel-2187	piRNA	20	8	57	51	19	45	56	44	52	28	14	7	0	50	85	77	55	0	1	56	35	37
piR-cel-2435	piRNA	20	12	5	0	0	0	27	2	7	3	6	0	0	2	6	6	0	0	0	7	13	11
piR-cel-2461	piRNA	20	14	24	33	18	0	29	54	23	43	34	2	0	15	51	29	16	0	4	40	32	20
piR-cel-2746	piRNA	20	23	0	0	0	0	3	0	14	3	2	10	0	3	1	1	1	0	0	12	10	8
piR-cel-3035	piRNA	20	0	7	4	0	0	11	3	14	16	2	0	0	4	13	7	12	0	0	5	15	0
piR-cel-3236	piRNA	20	10	33	17	0	0	18	13	14	22	18	7	0	10	7	11	17	9	1	17	14	16
piR-cel-3376	piRNA	20	19	25	16	15	0	11	27	11	26	24	3	0	6	25	27	14	0	0	13	30	21
piR-cel-3587	piRNA	20	0	43	36	7	0	7	16	18	14	35	3	0	5	27	21	9	0	0	27	22	14
piR-cel-3987	piRNA	20	27	121	72	45	0	52	46	53	19	31	9	19	18	67	23	45	27	35	28	22	31
piR-cel-4125	piRNA	20	3	76	56	19	0	20	41	59	72	84	2	0	43	101	86	80	6	0	107	169	29
piR-cel-4310	piRNA	20	14	61	29	30	0	33	87	46	34	17	5	0	22	41	79	29	29	0	52	25	21
piR-cel-480	piRNA	20	4	56	23	0	0	12	19	15	8	15	3	0	18	15	22	17	0	0	43	26	24
piR-cel-4866	piRNA	20	13	25	42	33	0	43	8	39	14	22	15	0	24	42	34	14	5	27	26	15	10
piR-cel-6443	piRNA	20	0	30	35	3	0	18	14	27	24	22	11	0	9	16	12	14	15	0	18	0	0
piR-cel-6488	piRNA	20	0	23	10	17	0	4	44	9	14	18	1	0	8	17	17	3	0	0	30	22	2
piR-cel-6672	piRNA	20	7	13	18	14	0	4	28	20	17	2	0	0	2	15	11	12	4	0	11	3	8
piR-cel-8459	piRNA	20	4	14	5	0	0	9	15	26	22	27	20	58	18	24	9	7	5	1	18	7	0
piR-cel-9053	piRNA	20	5	6	2	5	0	34	23	13	25	21	7	16	11	8	13	9	0	0	11	11	6
piR-cel-9756	piRNA	20	3	15	2	1	0	9	2	2	2	0	0	0	1	2	7	0	0	0	2	7	1
piR-cel-9897	piRNA	20	0	0	6	0	0	3	5	12	2	0	0	0	2	2	3	0	0	0	10	3	7
piR-cel-1199	piRNA	19	26	43	32	13	0	21	10	32	29	9	14	0	7	14	9	32	9	5	17	17	4
piR-cel-12070	piRNA	19	22	132	43	10	60	15	22	22	23	14	3	38	9	12	4	11	48	21	21	2	8
piR-cel-1309	piRNA	19	27	19	49	19	0	26	21	2	31	44	0	0	1	17	44	13	0	0	14	25	19
piR-cel-144	piRNA	19	0	4	0	8	0	0	5	21	12	11	6	0	4	7	8	0	0	0	14	9	2
piR-cel-15524	piRNA	19	0	0	27	1	72	9	0	4	4	2	1	0	0	12	4	13	0	0	22	2	20
piR-cel-15738	piRNA	19	17	30	19	13	0	28	19	11	33	25	7	0	9	19	7	10	15	4	11	23	6
piR-cel-16019	piRNA	19	2	7	1	7	0	11	15	0	9	25	1	0	0	7	14	11	0	0	5	10	3
piR-cel-163	piRNA	19	2	15	9	16	0	43	13	26	10	21	16	33	8	16	18	10	15	15	16	6	5
piR-cel-16542	piRNA	19	1	0	0	0	0	2	5	0	1	2	0	0	0	0	2	6	0	0	7	0	20
piR-cel-16736	piRNA	19	66	98	56	6	78	66	18	27	30	24	15	55	20	21	59	26	59	22	30	8	23
piR-cel-201	piRNA	19	8	12	11	37	0	26	53	8	44	82	0	0	0	22	33	32	0	0	10	41	19
piR-cel-211	piRNA	19	2	3	17	6	0	2	14	11	5	31	3	0	11	4	3	12	0	0	8	6	0
piR-cel-2240	piRNA	19	10	11	9	27	0	2	21	30	28	18	2	0	8	4	1	11	0	2	7	21	7
piR-cel-2539	piRNA	19	15	55	23	8	0	8	20	13	30	22	1	0	5	16	29	25	1	1	29	5	28
piR-cel-2907	piRNA	19	0	13	10	0	0	15	7	17	19	14	3	0	6	5	9	6	0	8	8	2	0
piR-cel-346	piRNA	19	2	15	13	22	0	5	14	31	17	24	5	27	3	32	48	15	13	0	24	33	9
piR-cel-3923	piRNA	19	11	24	23	9	0	24	22	24	31	26	7	0	11	27	7	15	15	0	12	15	2
piR-cel-3957	piRNA	19	14	28	22	7	0	13	32	17	26	25	9	0	6	31	35	36	7	5	23	33	15
piR-cel-4251	piRNA	19	3	72	5	14	0	26	8	19	34	8	1	0	6	10	12	7	0	0	14	5	14
piR-cel-4405	piRNA	19	5	9	0	0	0	0	7	1	1	5	6	0	1	4	5	10	0	7	3	0	2
piR-cel-4621	piRNA	19	24	52	25	3	0	36	32	30	39	14	8	18	20	24	23	8	62	0	21	16	10
piR-cel-5424	piRNA	19	0	37	43	16	0	0	56	60	36	34	3	0	19	44	32	19	0	0	77	51	29
piR-cel-5594	piRNA	19	1	0	15	2	0	10	14	1	20	0	0	6	15	7	5	15	0	0	16	9	4
piR-cel-6	piRNA	19	5	17	21	16	0	2	40	33	22	42	9	0	8	16	14	11	0	0	13	27	14
piR-cel-6207	piRNA	19	20	22	43	0	0	30	13	48	13	3	0	0	26	56	18	36	0	0	32	46	13
piR-cel-6703	piRNA	19	5	39	26	29	0	16	11	24	11	7	8	0	11	15	9	11	0	0	26	1	1
piR-cel-708	piRNA	19	1	8	0	4	0	0	13	13	7	0	6	0	7	0	4	0	0	0	5	2	2
piR-cel-747	piRNA	19	0	45	21	16	1	8	5	24	24	12	2	0	7	17	20	19	0	0	12	12	14
piR-cel-7851	piRNA	19	5	11	16	2	0	14	21	20	21	18	8	0	22	21	22	14	0	0	12	24	1
piR-cel-8564	piRNA	19	9	7	0	0	1	4	3	4	4	0	2	0	14	1	6	1	0	1	9	1	0
piR-cel-9871	piRNA	19	1	13	19	15	0	19	16	11	20	32	31	22	24	24	22	12	19	24	12	27	19
piR-cel-1016	piRNA	18	10	11	24	0	0	14	2	7	10	14	15	0	1	10	15	13	0	11	8	16	8
piR-cel-11411	piRNA	18	2	17	20	0	0	14	15	18	17	12	1	0	2	11	10	3	0	0	9	10	3
piR-cel-12310	piRNA	18	0	13	1	0	0	11	4	1	1	0	0	1	0	0	0	0	0	0	2	0	0
piR-cel-1262	piRNA	18	0	69	73	17	0	5	56	63	66	48	5	0	40	57	58	53	0	5	76	46	17
piR-cel-1267	piRNA	18	6	2	19	5	0	22	5	13	4	22	6	0	14	17	18	27	0	0	11	7	0
piR-cel-1516	piRNA	18	0	14	16	15	0	8	4	2	4	10	6	9	0	1	3	0	0	0	5	9	8
piR-cel-1718	piRNA	18	5	0	39	1	0	4	18	18	8	1	3	0	10	1	11	17	8	1	8	5	19
piR-cel-20177	piRNA	18	21	86	64	10	0	18	66	52	67	58	2	0	7	19	6	12	14	15	20	23	10
piR-cel-2284	piRNA	18	0	2	4	1	0	1	27	15	15	11	9	1	7	1	0	0	20	9	5	1	32
piR-cel-23505	piRNA	18	55	66	29	7	92	11	26	1	1	7	0	9	19	14	21	19	1	8	11	36	19
piR-cel-2400	piRNA	18	2	27	30	10	0	17	56	26	34	22	7	0	10	33	31	34	1	2	23	26	26
piR-cel-2558	piRNA	18	16	4	11	0	0	5	16	5	11	13	13	17	6	15	5	11	0	36	11	15	12
piR-cel-25867	piRNA	18	0	5	0	1	0	0	13	2	8	3	0	0	5	6	0	1	0	9	7	0	1
piR-cel-2699	piRNA	18	0	33	85	27	0	20	24	45	45	43	0	0	19	36	15	21	0	0	11	13	0
piR-cel-27346	piRNA	18	8	24	13	2	9	17	0	5	2	6	3	13	6	13	11	2	18	2	6	8	3
piR-cel-28	piRNA	18	12	27	24	4	0	30	35	31	17	25	28	0	15	7	26	7	12	13	15	21	17
piR-cel-28347	piRNA	18	25	17	18	0	0	13	5	8	15	8	5	1	6	7	7	7	0	12	4	8	10
piR-cel-29295	piRNA	18	1	34	35	48	0	5	64	23	38	63	5	0	6	17	57	45	0	7	11	40	21
piR-cel-3043	piRNA	18	5	42	90	36	0	11	45	84	38	23	16	0	66	60	87	43	10	0	66	69	30
piR-cel-3427	piRNA	18	8	22	10	8	8	19	44	15	10	19	3	12	16	4	17	6	0	4	17	20	29
piR-cel-3487	piRNA	18	11	42	41	19	0	30	65	88	67	27	0	0	5	73	74	39	0	0	47	63	24
piR-cel-3679	piRNA	18	0	6	0	0	0	1	4	1	8	17	0	0	2	3	5	7	0	0	4	8	0
piR-cel-4004	piRNA	18	8	17	12	0	0	18	17	16	13	9	17	0	22	19	11	9	1	3	20	9	5
piR-cel-4453	piRNA	18	0	42	38	23	0	8	23	31	19	29	0	0	16	7	50	15	0	0	22	22	19
piR-cel-503	piRNA	18	0	1	0	6	0	11	14	10	17	77	1	13	5	12	2	11	0	0	9	16	0
piR-cel-5226	piRNA	18	21	3	12	15	0	27	5	26	3	5	3	14	13	0	18	4	0	0	2	7	7
piR-cel-6275	piRNA	18	7	29	29	25	0	8	32	25	25	5	2	0	11	13	13	9	5	1	28	14	12
[truncated: 124,391 more rows]
