# Supplementary material for: tRNA-derived RNA processing in sperm transmits non-genetically inherited phenotypes to offspring in C. elegans
Source: Nat Commun. 2026 Mar 15;17:3999. doi: 10.1038/s41467-026-70029-7 (PMC13136342; doi:10.1038/s41467-026-70029-7)
Supplement: Supplementary file 4 — Supplementary Tables [file 41467_2026_70029_MOESM4_ESM.zip › Supp Table 3_seq data for Fig. 3.csv]

Supplementary Table 3.rnst-2 mutant sperm and male 18-40 nt small RNA-seq (Figure 3)	ce_sperm from Figure. 1	cat = rnst-2(pen4)
raw counts
id	type	ce_sperm1	ce_sperm2	ce_sperm3	ce_sperm4	rnst2_cat_homo_male1	rnst2_cat_homo_male3	rnst2_cat_homo_male4	rnst2_cat_homo_sperm_1	rnst2_cat_homo_sperm_2	rnst2_cat_homo_sperm_3	rnst2_cat_homo_sperm_4
26S	rRNA	4257139	4323897	9267734	2591868	1702461	1688087	1361672	4758974	5315214	5583104	5368287
18S	rRNA	532122	1025692	2246020	608476	675044	630478	584369	1415363	1629118	1770843	1764019
5S	rRNA	289982	348671	650513	215651	313740	291073	262839	662164	694580	740859	800369
5.8S	rRNA	159603	175816	375968	102922	130905	115418	108836	140585	179548	259513	172083
cel-mir-57	miRNA	323371	324022	418698	384230	327514	250556	307379	40872	36414	47659	91410
cel-mir-82	miRNA	178252	315084	398811	282700	162842	100980	127570	24442	17699	22764	40868
cel-mir-81	miRNA	146223	202472	287727	202618	129754	84091	117504	13890	8637	13146	26296
cel-mir-90	miRNA	98171	121350	138847	133251	159850	114930	145757	16366	15181	20051	36806
cel-mir-80	miRNA	67884	103195	125813	112063	261335	170874	217181	27506	20801	15227	36243
cel-mir-72	miRNA	64820	102216	170366	110506	82777	75827	99546	5925	7183	10514	11472
cel-mir-228	miRNA	58345	69343	85531	89207	154120	102733	101090	26241	21975	31655	44330
cel-mir-2209a	miRNA	52730	63163	65273	86254	11400	10769	10392	2203	1824	1869	4239
cel-mir-58a	miRNA	43609	53399	75546	61659	58195	48135	60633	7802	6710	13627	18265
cel-mir-235	miRNA	25168	38632	49337	33816	36944	20829	34789	4221	3541	3981	5435
cel-mir-237	miRNA	18663	27080	37890	29862	59560	34356	46302	10619	7016	6135	16586
cel-mir-45	miRNA	18345	18651	30822	23517	22093	16326	20781	5720	5020	11018	10485
cel-mir-44	miRNA	18215	18284	31049	23002	21656	15793	19778	5546	4849	7657	10348
cel-mir-48	miRNA	17684	16949	26649	19775	44412	33207	38519	4716	3714	4266	9728
cel-mir-238	miRNA	15181	27004	40383	28183	20753	16007	18764	1880	2021	1856	3684
cel-mir-65	miRNA	13484	20735	37022	22563	15561	11309	15834	2197	1832	2348	4013
cel-mir-61	miRNA	11784	14869	26549	15700	5836	4036	4978	2379	2034	3646	3830
cel-mir-64	miRNA	11373	19326	34245	20050	14580	10840	14725	2034	1889	2112	4009
cel-mir-70	miRNA	6020	8960	18734	11399	1521	697	608	118	99	443	109
cel-mir-245	miRNA	5965	3400	3980	4963	4784	4169	5501	341	369	694	961
cel-let-7	miRNA	5858	9768	15573	9017	9548	5411	7113	2386	1253	1291	2693
cel-mir-229	miRNA	5431	8110	14896	8498	8352	6576	8686	674	668	945	1208
cel-mir-236	miRNA	5172	7674	12981	9079	8203	6322	8572	850	1034	2285	2423
cel-mir-59	miRNA	5045	3974	5494	5686	5051	4213	4893	659	562	737	2179
cel-mir-54	miRNA	4376	4971	6706	5433	15415	11005	9436	3265	2785	3880	7151
cel-mir-246	miRNA	4293	14847	24202	13375	5371	5273	4344	702	652	705	1719
cel-mir-52	miRNA	3841	4557	7139	5770	7910	4438	5392	1518	1467	3589	3058
cel-mir-55	miRNA	3642	4626	6397	5663	15456	9931	15581	3550	3118	3196	4881
cel-mir-2208b	miRNA	3554	3805	4622	6251	1390	1317	1179	350	311	397	649
cel-mir-77	miRNA	3094	4856	7753	5618	5737	4856	5012	359	420	847	838
cel-mir-73	miRNA	3044	4237	6132	4124	6690	4005	5868	1117	898	1612	1517
cel-mir-71	miRNA	2686	2895	4693	4016	12313	11333	12174	980	975	5599	2430
cel-mir-239b	miRNA	2629	3284	3440	3111	4426	3384	2958	258	328	805	455
cel-lin-4	miRNA	2546	2803	3398	3421	5555	3578	3682	718	495	559	1226
cel-mir-2212	miRNA	2254	2752	4485	3240	1558	1442	1437	213	199	303	489
cel-mir-4806	miRNA	2242	6228	7503	7800	739	645	693	595	542	1375	744
cel-mir-86	miRNA	2207	1663	2762	2293	4202	3044	4343	323	355	788	757
cel-mir-357	miRNA	1922	1813	2652	2780	1780	1643	1870	187	175	1007	577
cel-mir-34	miRNA	1831	1934	3107	2485	3345	3026	2985	311	369	720	743
cel-mir-250	miRNA	1757	1812	3775	2773	655	631	646	619	664	1149	1152
cel-mir-84	miRNA	1717	2420	3643	2443	6588	4824	5086	414	403	360	1170
cel-mir-789-2	miRNA	1693	2179	3059	2230	1382	1336	1400	107	133	620	120
cel-mir-50	miRNA	1665	2208	4162	2421	4170	3036	3983	531	593	1273	1040
cel-mir-2	miRNA	1633	1248	1986	1803	1667	1421	1836	181	168	615	483
cel-mir-83	miRNA	1370	2229	2238	2537	10719	8675	8999	1282	1416	1566	2316
cel-mir-1018	miRNA	1363	2792	2697	2440	525	497	419	107	106	129	208
cel-mir-51	miRNA	1335	1666	1978	2095	5994	3710	4719	2468	2230	3110	3486
cel-mir-793	miRNA	1295	856	1097	1183	1413	1068	1376	135	111	210	316
cel-mir-46	miRNA	1264	1557	1907	1984	3910	2865	3267	462	461	1082	909
cel-mir-87	miRNA	1196	1215	2272	1627	1317	1200	1588	257	328	1270	540
cel-mir-66	miRNA	1157	1529	3198	1954	2383	1909	2266	223	234	392	529
cel-mir-244	miRNA	1123	1205	2093	1426	2798	1975	2784	681	610	1497	1481
cel-mir-248	miRNA	1110	1618	3291	1761	850	797	855	72	114	378	133
cel-mir-47	miRNA	1012	1286	1786	1517	2125	1750	1744	284	265	529	467
cel-mir-789-1	miRNA	969	1283	2138	1698	1419	1645	1652	189	197	563	241
cel-mir-241	miRNA	934	879	839	786	3395	1628	2785	318	248	734	430
cel-mir-785	miRNA	853	1174	1732	1240	3132	2339	2248	245	246	407	768
cel-mir-49	miRNA	805	950	700	1022	3288	2374	2583	553	544	909	885
cel-mir-239a	miRNA	786	1198	1519	1282	1121	1197	1175	132	126	848	270
cel-mir-56	miRNA	783	891	1222	1251	3995	2414	3428	991	791	2588	1525
cel-mir-8196a	miRNA	719	612	1866	678	141	86	103	108	71	107	113
cel-mir-243	miRNA	702	1113	2166	1208	848	753	907	107	100	427	169
cel-mir-35	miRNA	682	1641	2910	2035	411	290	700	1831	1236	2164	1437
cel-mir-8196b	miRNA	678	630	1938	749	158	84	90	138	72	137	146
cel-mir-85	miRNA	668	1206	3066	1797	360	343	293	235	205	673	585
cel-mir-5592-2	miRNA	648	966	1974	1322	1176	930	1175	368	324	372	579
cel-mir-249	miRNA	617	288	433	418	539	437	544	50	57	178	120
cel-mir-358	miRNA	588	682	990	965	709	637	851	138	165	926	205
cel-mir-240	miRNA	554	821	1413	973	249	206	237	156	54	188	331
cel-mir-795	miRNA	526	367	575	376	832	577	820	81	57	221	105
cel-mir-233	miRNA	522	412	601	532	877	636	847	93	106	566	215
cel-mir-39	miRNA	496	685	1752	3192	200	172	329	584	540	1426	718
cel-mir-253	miRNA	490	1024	1899	985	755	747	814	131	126	940	150
cel-mir-5545	miRNA	486	480	1181	518	228	192	229	75	72	335	146
cel-mir-63	miRNA	448	583	1272	701	645	646	928	90	121	387	278
cel-mir-355	miRNA	423	434	860	655	476	411	485	53	40	243	103
cel-mir-252	miRNA	421	572	1032	753	669	598	982	177	139	820	227
cel-mir-60	miRNA	375	848	1702	933	603	519	600	112	115	284	231
cel-mir-4808	miRNA	368	447	961	2714	92	135	107	186	128	397	210
cel-mir-794	miRNA	357	272	382	364	337	313	315	37	29	106	50
cel-mir-1822	miRNA	329	725	1107	598	129	134	208	59	95	2938	100
cel-mir-266	miRNA	323	357	886	373	205	152	163	62	52	5183	62
cel-mir-4805	miRNA	311	318	825	329	122	162	127	79	68	628	89
cel-mir-230	miRNA	307	389	637	428	1199	796	1035	146	118	510	248
cel-mir-40	miRNA	303	561	1006	804	239	175	281	875	741	1968	802
cel-mir-1022	miRNA	296	352	899	575	390	327	456	67	95	770	147
cel-mir-53	miRNA	291	341	668	434	756	572	586	139	129	1080	323
cel-mir-392	miRNA	283	318	475	473	406	357	500	49	60	351	119
cel-mir-354	miRNA	273	400	685	793	111	141	254	152	114	776	152
cel-mir-1829c	miRNA	253	272	610	405	166	151	178	73	54	89	141
cel-mir-2208a	miRNA	229	247	374	421	216	232	186	89	101	199	131
cel-mir-1830	miRNA	217	210	601	176	83	102	104	50	39	261	72
cel-mir-359	miRNA	212	287	410	392	313	266	320	36	50	1260	71
cel-mir-1829b	miRNA	203	203	407	255	83	52	92	31	20	90	74
cel-mir-4937	miRNA	203	329	814	693	176	204	334	163	175	727	190
cel-mir-269	miRNA	197	233	475	198	121	89	75	31	25	139	48
cel-mir-37	miRNA	197	377	1189	681	200	194	460	469	361	1711	392
cel-mir-242	miRNA	195	271	452	337	408	435	576	73	94	550	116
cel-mir-79	miRNA	174	182	325	251	353	283	385	42	48	257	121
cel-mir-800	miRNA	167	140	354	179	76	61	108	24	23	108	22
cel-mir-76	miRNA	148	139	311	170	759	555	615	69	63	301	130
cel-mir-4932	miRNA	140	105	382	159	96	61	104	47	53	147	50
cel-mir-254	miRNA	137	60	168	64	191	189	443	37	39	327	101
cel-mir-74	miRNA	136	147	360	169	224	216	311	118	121	1407	102
cel-mir-1821	miRNA	133	116	218	120	146	126	142	24	43	258	49
cel-mir-8187	miRNA	122	68	224	139	230	260	214	83	91	304	109
cel-mir-787	miRNA	116	72	306	111	110	102	96	23	17	169	59
cel-mir-784	miRNA	113	118	148	171	199	196	185	57	32	163	67
cel-mir-5552	miRNA	111	131	354	149	96	111	121	47	55	490	87
cel-mir-1833	miRNA	104	90	734	126	66	79	131	28	30	185	27
cel-mir-2210	miRNA	98	111	233	139	183	177	172	22	36	303	55
cel-mir-232	miRNA	86	74	178	118	211	165	238	25	44	623	60
cel-mir-5592-1	miRNA	86	228	520	304	162	203	233	88	93	254	120
cel-mir-75	miRNA	86	107	367	125	184	143	189	33	32	308	68
cel-mir-2209b	miRNA	83	92	203	176	46	39	39	16	25	73	46
cel-mir-791	miRNA	83	51	156	155	131	147	259	39	39	1777	63
cel-mir-1820	miRNA	80	84	159	101	109	94	138	29	47	141	65
cel-mir-1818	miRNA	77	55	201	81	120	173	141	36	40	262	49
cel-mir-231	miRNA	73	50	209	72	73	103	109	19	25	201	43
cel-mir-36	miRNA	73	98	603	192	162	188	291	81	99	771	119
cel-mir-2209c	miRNA	72	104	125	174	38	33	61	8	13	67	16
cel-mir-4931	miRNA	68	78	265	97	59	32	59	17	25	183	30
cel-mir-8191	miRNA	67	84	249	201	56	70	124	29	44	221	50
cel-mir-124	miRNA	66	48	106	80	61	80	89	20	21	361	33
cel-mir-234	miRNA	65	65	129	102	190	136	199	25	33	369	41
cel-mir-8211	miRNA	63	70	253	138	130	190	211	73	76	790	107
cel-mir-43	miRNA	62	30	321	74	73	73	117	27	29	207	49
cel-mir-5549	miRNA	62	26	238	100	65	84	82	15	13	257	35
cel-mir-5550	miRNA	62	78	314	134	102	125	237	86	71	432	74
cel-mir-5594	miRNA	62	60	210	70	34	36	19	34	21	40	29
cel-mir-788	miRNA	56	62	226	76	72	41	67	28	18	88	47
cel-mir-799	miRNA	56	96	139	83	59	41	88	12	18	96	29
cel-mir-1819	miRNA	55	63	179	101	69	58	71	16	4	152	28
cel-mir-2217a	miRNA	54	40	189	79	48	42	74	17	15	372	26
cel-lsy-6	miRNA	51	52	69	50	64	66	87	11	20	615	31
cel-mir-4809	miRNA	51	118	226	97	29	19	34	5	4	52	13
cel-mir-786	miRNA	51	96	186	106	27	28	34	20	15	118	40
cel-mir-5547	miRNA	50	52	277	59	40	36	56	12	14	150	27
cel-mir-1	miRNA	49	51	97	60	230	119	244	44	35	1515	51
cel-mir-271	miRNA	49	49	165	200	169	199	230	82	73	801	83
cel-mir-356b	miRNA	49	55	75	62	50	43	168	5	8	62	13
cel-mir-67	miRNA	48	47	143	59	119	100	137	20	29	490	57
cel-mir-4813	miRNA	47	62	91	81	78	63	75	14	17	318	24
cel-mir-5548	miRNA	46	39	185	58	143	121	173	38	62	1558	77
cel-mir-4816	miRNA	42	34	102	32	43	30	47	8	6	42	21
cel-mir-38	miRNA	40	37	184	67	64	104	96	47	24	376	47
cel-mir-8188	miRNA	40	33	113	30	52	67	115	12	14	368	15
cel-mir-62	miRNA	37	24	96	45	35	45	38	9	13	53	27
cel-mir-4934	miRNA	36	42	214	46	82	129	141	29	28	340	41
cel-mir-8198	miRNA	36	25	117	38	14	11	15	5	5	49	15
cel-mir-797	miRNA	35	47	72	59	42	21	27	17	8	121	19
cel-mir-2218b	miRNA	34	40	172	65	13	11	18	14	19	69	30
cel-mir-4935	miRNA	34	29	459	149	174	171	1189	50	65	665	62
cel-mir-8192	miRNA	34	14	276	93	95	134	121	60	47	1071	54
cel-mir-8212	miRNA	34	47	193	62	95	223	453	39	76	1260	71
cel-mir-4930	miRNA	33	79	361	142	121	186	246	108	79	512	79
cel-mir-8205	miRNA	33	35	127	44	29	32	30	10	21	100	17
cel-mir-8193	miRNA	32	33	134	23	38	45	43	8	14	182	19
cel-mir-265	miRNA	31	24	122	38	67	76	67	23	31	372	27
cel-mir-5553	miRNA	31	22	63	35	36	47	217	10	11	141	15
cel-mir-2221	miRNA	30	41	141	63	42	82	174	25	36	1138	69
cel-mir-4815	miRNA	29	33	120	67	154	131	232	84	54	970	46
cel-mir-5551	miRNA	29	23	85	39	57	45	46	27	21	339	24
cel-mir-792	miRNA	29	14	77	29	154	129	156	30	58	8374	35
cel-mir-798	miRNA	29	53	377	169	23	30	40	33	32	110	52
cel-mir-4933	miRNA	28	23	96	132	114	84	164	29	33	427	27
cel-mir-790	miRNA	28	16	36	39	96	112	174	29	18	702	28
cel-mir-8210	miRNA	28	19	98	46	43	40	56	19	17	127	23
cel-mir-259	miRNA	27	34	105	53	37	33	79	13	14	173	15
cel-mir-1817	miRNA	25	35	110	63	63	68	81	24	37	156	40
cel-mir-1832a	miRNA	25	23	161	43	124	300	137	25	33	472	38
cel-mir-2211	miRNA	25	6	56	36	27	33	49	26	25	338	29
cel-mir-4938	miRNA	25	20	325	39	63	75	110	29	19	595	39
cel-mir-8202	miRNA	25	37	140	58	23	14	38	18	14	94	20
cel-mir-8209	miRNA	25	16	89	40	19	27	30	21	17	112	23
cel-mir-1829a	miRNA	24	27	63	35	30	25	29	5	7	264	12
cel-mir-356a	miRNA	24	15	92	33	28	36	39	21	15	143	43
cel-mir-5595	miRNA	24	25	161	39	41	30	46	31	32	233	13
cel-mir-4810a	miRNA	23	62	84	67	24	13	32	1	6	47	21
cel-mir-4936	miRNA	23	40	125	65	143	206	272	105	25	468	63
cel-mir-247	miRNA	22	29	91	53	22	44	39	14	13	155	18
cel-mir-264	miRNA	21	22	74	55	106	155	121	32	42	607	41
cel-mir-8199	miRNA	21	22	175	29	39	22	38	15	33	1221	37
cel-mir-1021	miRNA	20	16	64	20	213	33	33	14	16	165	20
cel-mir-272	miRNA	20	30	127	58	58	90	117	23	40	233	52
cel-mir-4807	miRNA	19	40	95	47	22	18	14	5	13	39	12
cel-mir-4923b	miRNA	19	11	37	30	35	33	26	19	16	39	8
cel-mir-58b	miRNA	19	13	35	17	15	10	29	4	3	122	8
cel-mir-1824	miRNA	18	29	104	63	246	158	269	48	49	12483	63
cel-mir-2217b-1	miRNA	17	12	112	9	14	11	22	3	6	58	1
cel-mir-256	miRNA	17	12	142	35	80	112	146	17	23	849	18
cel-mir-8190	miRNA	17	14	77	24	38	26	36	20	9	205	31
cel-mir-1823	miRNA	16	19	60	22	28	75	117	10	21	620	24
cel-mir-2953	miRNA	16	9	42	13	22	12	18	5	1	71	10
cel-mir-78	miRNA	16	20	90	25	40	50	58	13	17	173	26
cel-mir-41	miRNA	15	21	99	35	46	75	125	27	32	446	34
cel-mir-8189	miRNA	15	50	108	180	74	86	166	23	33	233	33
cel-mir-8195	miRNA	15	9	73	17	48	76	90	14	21	503	37
cel-mir-1020	miRNA	14	19	58	38	48	35	65	12	2	97	17
cel-mir-1832b	miRNA	14	27	845	93	44	80	77	26	37	270	45
cel-mir-2220	miRNA	14	39	73	33	24	36	25	10	9	37	16
cel-mir-255	miRNA	14	31	87	34	23	27	64	8	11	123	17
cel-mir-4812	miRNA	14	19	60	20	15	14	49	6	5	198	17
cel-mir-4929	miRNA	14	13	68	29	21	20	23	13	6	195	14
cel-mir-5546	miRNA	14	25	85	37	21	18	120	15	13	49	8
cel-mir-2217b-2	miRNA	13	6	89	22	13	14	15	2	1	22	7
cel-mir-2219	miRNA	13	21	113	35	66	90	73	23	33	160	46
cel-mir-42	miRNA	13	32	94	41	70	74	75	31	31	240	33
cel-mir-4814	miRNA	13	23	393	29	37	25	41	8	9	148	20
cel-mir-4920	miRNA	13	9	58	10	9	19	13	9	8	110	6
cel-mir-1019	miRNA	12	12	72	15	19	33	20	10	9	88	16
cel-mir-2213	miRNA	12	20	101	17	76	60	66	13	13	189	25
cel-mir-261	miRNA	12	6	47	14	32	31	44	10	20	575	17
cel-mir-268	miRNA	12	14	100	24	44	70	71	19	17	354	22
cel-mir-4927	miRNA	12	7	34	26	8	4	7	8	3	12	8
cel-mir-5593-1	miRNA	12	22	39	16	20	7	28	1	2	43	14
cel-mir-267	miRNA	11	8	116	41	28	20	34	7	14	129	27
cel-mir-360	miRNA	11	15	173	11	33	34	43	8	16	277	10
cel-mir-4925	miRNA	11	23	100	65	6	11	3	5	8	26	9
cel-mir-4926	miRNA	11	4	4	11	2	5	6	1	5	19	2
cel-mir-4811	miRNA	10	9	52	27	37	25	26	13	13	99	11
cel-mir-4923a	miRNA	10	6	22	6	12	22	16	3	5	132	7
cel-mir-5593-2	miRNA	10	10	30	14	23	14	27	5	5	43	10
cel-mir-8200	miRNA	10	8	54	24	37	28	48	6	9	113	14
cel-mir-8208	miRNA	10	12	65	40	26	35	59	16	10	127	14
cel-mir-2215	miRNA	9	6	31	17	29	34	32	7	12	164	13
cel-mir-273	miRNA	9	12	164	33	59	64	81	32	29	349	39
cel-mir-4921	miRNA	9	5	26	6	5	20	30	5	4	340	8
cel-mir-1828	miRNA	8	15	40	58	47	32	47	11	10	120	23
cel-mir-4922-1	miRNA	8	7	36	17	7	14	17	5	4	43	7
cel-mir-8204	miRNA	8	11	47	30	34	26	40	23	26	76	37
cel-mir-2217b-3	miRNA	7	7	73	18	11	10	9	1	1	44	2
cel-mir-8186-1	miRNA	7	1	27	4	20	16	24	2	6	131	12
cel-mir-8194	miRNA	7	6	30	14	15	17	12	2	5	159	6
cel-mir-8197	miRNA	7	7	30	15	18	23	30	13	9	295	8
cel-mir-8203	miRNA	7	7	22	6	4	8	13	1	8	49	0
cel-mir-8207	miRNA	7	8	33	13	10	14	12	3	2	59	16
cel-mir-251	miRNA	6	7	23	21	22	17	40	10	14	82	16
cel-mir-270	miRNA	6	9	68	30	71	64	95	11	31	433	28
cel-mir-8201	miRNA	5	5	68	10	4	2	12	1	2	29	6
cel-mir-2218a	miRNA	4	6	40	13	39	41	48	11	20	166	13
cel-mir-4810b	miRNA	4	7	52	8	13	13	9	5	7	76	5
cel-mir-8186-2	miRNA	4	4	12	5	15	8	11	4	2	20	3
cel-mir-8206	miRNA	4	9	44	7	8	16	5	2	7	40	6
cel-mir-2216	miRNA	3	16	27	14	39	34	21	4	5	40	4
cel-mir-2217b-4	miRNA	3	6	80	13	11	7	14	2	3	44	2
cel-mir-4922-2	miRNA	1	6	24	4	10	6	6	2	2	66	5
cel-mir-4924	miRNA	1	5	21	17	5	4	11	4	3	73	6
cel-mir-2207	miRNA	0	0	0	0	0	0	0	0	0	0	0
cel-mir-796	miRNA	0	7	36	20	25	18	22	5	10	247	9
chrX_trna173_SerCGA	tRNA	43322	60789	108768	51138	2495	2225	1986	7622	8026	6125	10815
chrX_trna174_SerAGA	tRNA	43195	60504	107693	51483	2453	2186	1999	7533	7808	6343	10727
chrX_trna262_SerAGA	tRNA	43182	61032	107649	51369	2526	2109	2008	7419	7753	6307	11030
chrII_trna11_SerAGA	tRNA	42934	61212	107366	51096	2589	2172	2025	7607	7787	6187	10722
chrIII_trna72_SerCGA	tRNA	42877	60732	108120	51120	2524	2176	1951	7561	7685	6385	10819
chrX_trna73_SerAGA	tRNA	42833	61050	107165	50925	2382	2051	1992	7549	7722	6164	10879
chrX_trna52_SerAGA	tRNA	42816	60833	107696	51374	2501	2188	2033	7710	7783	6291	10781
chrIV_trna62_SerAGA	tRNA	42796	61554	108235	51445	2468	2193	1903	7446	7853	6178	10606
chrIV_trna61_SerAGA	tRNA	42770	60679	107223	51056	2585	2191	1950	7617	7723	6154	10670
chrX_trna98_SerAGA	tRNA	42763	61789	107456	50888	2579	2060	1947	7486	7808	6109	10680
chrIII_trna31_SerAGA	tRNA	42714	61124	107553	51500	2480	2136	1877	7511	7892	6391	10722
chrX_trna54_SerAGA	tRNA	42549	61027	107454	51248	2558	2195	1963	7544	7779	6297	10895
chrII_trna7_SerAGA	tRNA	42526	61027	107566	50913	2471	2221	2034	7596	8045	6299	10630
chrIII_trna40_SerAGA	tRNA	42455	61180	108167	51295	2521	2185	1973	7464	7717	6129	10692
chrX_trna200_SerCGA	tRNA	40786	56896	100890	47993	2234	1955	1662	6516	6464	5487	8778
chrIII_trna60_SerCGA	tRNA	40767	57529	100369	48116	2211	1825	1651	6310	6476	5387	8814
chrI_trna50_SerCGA	tRNA	40383	57003	99585	47487	2264	2003	1729	6439	6414	5751	8517
chrX_trna143_GluCTC	tRNA	29551	57550	88279	30594	22289	19259	16727	10935	11670	10041	17600
chrIII_trna15_GluCTC	tRNA	29400	57851	87854	30758	21953	19620	16345	11172	11634	10124	17733
chrX_trna27_GluCTC	tRNA	29279	57853	89022	30284	22165	19700	16651	11229	11539	10183	17584
chrI_trna66_GluCTC	tRNA	29211	58459	88922	30605	21810	19690	16531	10934	11753	9947	17559
chrIII_trna90_GluCTC	tRNA	29200	57951	88381	31036	22177	19366	16735	11258	11740	10158	17786
chrX_trna49_GluCTC	tRNA	29149	57563	87647	30489	21691	19530	16587	11030	11830	10051	17459
chrX_trna284_GluCTC	tRNA	29116	57890	88476	30946	21723	19431	16433	11204	11678	10305	17286
chrX_trna105_GluCTC	tRNA	29115	58275	88398	30764	21737	19198	16432	11148	11699	9875	17729
chrI_trna49_GluCTC	tRNA	29091	57783	88324	30611	21829	19343	16271	11263	11788	10185	17346
chrII_trna16_GluCTC	tRNA	29083	58021	88706	30403	21672	19184	16503	11281	11680	10067	17372
chrX_trna164_GluCTC	tRNA	29079	58207	88492	30578	22220	19150	16522	11106	11856	9898	17681
chrX_trna45_GluCTC	tRNA	29010	58024	89147	30714	21836	19451	16691	11082	11875	9987	17334
chrX_trna165_GluCTC	tRNA	29009	57967	88935	30707	21946	19310	16510	11167	11701	9934	17210
chrX_trna28_GluCTC	tRNA	29007	58049	88784	30618	21701	19490	16564	11093	11726	10085	17523
chrI_trna32_GluCTC	tRNA	28880	58050	89105	30806	22223	19073	16623	10978	11715	10133	17415
chrX_trna150_GluCTC	tRNA	28875	58122	89338	30857	21817	19373	16728	11028	11904	10056	17464
chrX_trna117_GluCTC	tRNA	28849	58017	88718	30507	21915	18841	16408	11126	11570	10109	17573
chrIII_trna88_GluCTC	tRNA	28832	58105	88515	30888	22274	19527	16783	11159	11810	10189	17501
chrX_trna163_GluCTC	tRNA	28832	58985	88412	30711	21742	19229	16477	10762	11504	10018	17556
chrI_trna33_GluCTC	tRNA	28696	58458	88525	30981	21733	19483	16308	11220	11692	10279	17781
chrX_trna265_GluCTC	tRNA	28682	58150	88506	30776	22275	19548	16773	11261	11727	9991	17755
chrX_trna201_LeuCAG	tRNA	27034	34694	66518	27664	1904	1946	1709	5394	5818	5513	7192
chrI_trna2_LeuCAG	tRNA	26794	34694	67251	27699	1939	1925	1675	5126	5771	5453	7375
chrV_trna153_LeuCAG	tRNA	26611	34113	66527	27877	2046	1942	1682	5187	5975	5535	7331
chrV_trna22_MetCAT	tRNA	25210	47867	73286	36553	5149	4515	3584	7377	6169	7562	8484
chrX_trna123_SerAGA	tRNA	24427	34426	58261	29392	1403	1237	1067	4005	3833	3826	4938
chrIII_trna59_SerAGA	tRNA	24081	34225	58393	29719	1316	1211	1110	4125	3929	3780	5014
chrIII_trna66_GluCTC	tRNA	20596	38787	62169	22117	20078	18308	15978	9252	10001	9107	14941
chrI_trna67_AsnGTT	tRNA	17035	29263	44747	27425	2680	2201	2058	7779	8334	5837	10974
chrX_trna135_SerAGA	tRNA	14691	22540	40690	18551	854	834	747	2622	2560	2733	3517
chrX_trna138_GluCTC	tRNA	13515	25681	44618	17497	2076	1747	1502	3410	3449	3111	5066
chrIII_trna32_SerCGA	tRNA	12289	18208	31938	16114	656	669	606	2017	1938	2331	2693
chrV_trna121_SupTTA	tRNA	7958	8628	19560	10325	414	383	489	1612	2186	1284	3013
chrX_trna154_GlyGCC	tRNA	7939	14301	24936	13420	28613	31374	25599	6829	8104	7042	11960
chrX_trna247_GlyGCC	tRNA	7927	14180	25420	13402	29106	31045	25735	6893	8052	7024	12113
chrX_trna19_GlyGCC	tRNA	7914	14055	25327	13544	29058	31140	25599	6935	8242	6942	12110
chrIII_trna29_GlyGCC	tRNA	7865	14234	24900	13605	29262	31462	25338	6678	8220	7068	11956
chrV_trna139_GlyGCC	tRNA	7855	14337	24988	13390	29128	31143	25605	6768	8085	6892	11902
chrII_trna10_GlyGCC	tRNA	7828	14346	25259	13434	29105	31533	25361	6806	8147	7119	12042
chrI_trna23_GlyGCC	tRNA	7814	14227	25166	13591	29102	31405	25679	6902	8390	6936	12009
chrI_trna75_GlyGCC	tRNA	7812	14411	24873	13535	29035	30950	25528	6918	8283	6976	11902
chrIII_trna74_GlyGCC	tRNA	7750	14177	24995	13486	28981	31032	25246	6950	8086	6834	12073
chrX_trna199_GlyGCC	tRNA	7706	14289	25334	13462	29358	31044	25647	6957	8242	6992	11924
chrII_trna70_GlyGCC	tRNA	7628	14284	25227	13405	28783	30851	25846	6938	8159	6922	11968
chrII_trna37_LeuAAG	tRNA	5782	11092	19844	9903	994	1062	1309	1307	2106	4200	2284
chrV_trna135_AsnGTT	tRNA	5174	8000	14860	8769	463	396	371	1531	1614	1052	1960
chrI_trna64_AsnGTT	tRNA	5152	7925	15024	8770	423	422	387	1482	1547	1079	1997
chrV_trna150_AsnGTT	tRNA	5126	7774	14499	8917	422	362	371	1413	1517	1034	1971
chrV_trna27_AsnGTT	tRNA	5124	7891	15006	8912	426	434	370	1455	1492	1069	1983
chrX_trna137_GluCTC	tRNA	5105	8108	13749	6569	1188	963	970	1451	1506	1063	2181
chrV_trna77_AsnGTT	tRNA	5090	7842	15121	8725	474	377	372	1466	1532	1062	1893
chrV_trna76_AsnGTT	tRNA	5088	7936	15046	8608	445	389	363	1458	1661	1076	1976
chrIII_trna61_AsnGTT	tRNA	5081	7896	15161	8692	477	459	347	1450	1531	1111	1963
chrX_trna285_AsnGTT	tRNA	5075	8030	14941	8776	426	394	351	1462	1633	1086	1980
chrIII_trna33_AsnGTT	tRNA	5074	8059	14995	8876	460	414	368	1428	1534	1058	1810
chrIII_trna53_AsnGTT	tRNA	5065	7828	14840	8577	421	412	335	1464	1576	1114	1923
chrV_trna70_AsnGTT	tRNA	5044	7915	15006	8828	433	378	381	1466	1618	976	1870
chrV_trna26_AsnGTT	tRNA	5009	7953	15130	8830	436	444	396	1455	1506	1033	1923
chrX_trna267_AsnGTT	tRNA	5009	8003	15108	8713	434	393	363	1469	1463	1026	1824
chrV_trna134_AsnGTT	tRNA	4992	7867	15073	8723	424	380	367	1497	1521	1042	1951
chrV_trna19_AsnGTT	tRNA	4991	7906	15267	8496	462	370	384	1475	1529	1103	1934
chrX_trna47_AsnGTT	tRNA	4959	7909	14831	8768	416	430	381	1523	1514	1075	1883
chrX_trna59_AsnGTT	tRNA	4958	8015	14814	8942	433	404	343	1485	1567	1093	1919
chrX_trna86_AsnGTT	tRNA	4851	7860	15090	8679	429	401	384	1496	1598	1025	1890
chrV_trna132_GlnCTG	tRNA	4446	9542	11902	4448	3563	4049	3604	2751	1801	2153	3168
chrIII_trna75_GlyGCC	tRNA	4411	10489	14997	8371	28579	30728	25064	5723	6655	6037	9982
chrX_trna255_GlnCTG	tRNA	4387	9588	11700	4374	3554	4082	3652	2799	1814	2110	3225
chrIV_trna71_GlnCTG	tRNA	4384	9469	11919	4533	3522	4135	3532	2805	1832	2088	3176
chrIV_trna21_GlnCTG	tRNA	4378	9619	11736	4516	3583	3998	3770	2784	1823	2183	3232
chrIV_trna82_ProCGG	tRNA	4374	4745	8949	3207	712	708	592	831	574	691	967
chrX_trna74_GlnCTG	tRNA	4338	9421	11760	4411	3503	4104	3556	2762	1780	2204	3334
chrIV_trna72_ProCGG	tRNA	4315	4813	8888	3276	673	710	609	772	590	670	985
chrV_trna5_GlyGCC	tRNA	4306	10688	15085	8284	28303	30979	25225	5635	6468	6179	9884
chrX_trna290_ProCGG	tRNA	4292	4862	8787	3158	664	735	625	761	573	608	936
chrIII_trna64_ProCGG	tRNA	4191	4869	8770	3107	725	701	567	790	590	650	977
chrX_trna289_Undet	tRNA	4184	3509	7290	3103	830	648	996	275	243	411	372
chrII_trna24_ArgTCG	tRNA	3562	8479	11196	5245	724	565	468	1322	1326	1144	1726
chrIV_trna13_AspGTC	tRNA	3530	5797	11818	3433	9587	9816	9646	2945	3200	3102	4946
chrI_trna25_AspGTC	tRNA	3527	5443	9347	3758	9300	9627	9691	3110	3066	2980	4795
chrIII_trna77_ArgTCG	tRNA	3490	8457	11324	5072	740	557	517	1252	1291	1130	1680
chrX_trna160_AspGTC	tRNA	3469	5171	9783	3625	9299	9716	9606	3142	3066	2962	4760
chrX_trna157_AspGTC	tRNA	3461	5491	9473	3521	9109	9907	9718	3086	3098	3053	4782
chrV_trna130_AspGTC	tRNA	3458	5465	9527	3670	9527	9693	9586	3092	3082	2940	4775
chrIV_trna59_AspGTC	tRNA	3437	5534	9535	3701	9603	9965	9674	3077	3218	3033	4847
chrIV_trna10_AspGTC	tRNA	3434	5228	9584	3724	9393	9568	9553	3009	3267	2940	4888
chrX_trna207_ArgTCG	tRNA	3427	8637	11148	5054	679	558	452	1246	1300	1107	1704
chrX_trna302_AspGTC	tRNA	3427	5279	9632	3691	9287	9652	9627	2974	3078	2966	4746
chrX_trna51_AspGTC	tRNA	3425	5390	9439	3634	9487	9587	9612	3043	3005	2891	4881
chrIV_trna5_AspGTC	tRNA	3421	5336	9383	3616	9599	9987	9590	3017	3088	3048	4713
chrIV_trna84_AspGTC	tRNA	3416	5334	9477	3751	9453	9847	9659	3008	3068	2913	4718
chrX_trna158_AspGTC	tRNA	3402	5343	9714	3599	9526	9727	9537	3064	3024	2940	4797
chrX_trna53_AspGTC	tRNA	3397	5386	9734	3709	9420	9512	9582	3062	3209	3083	4756
chrI_trna14_ArgTCG	tRNA	3396	8509	11188	5120	740	550	447	1268	1391	1109	1711
chrX_trna18_AspGTC	tRNA	3395	5507	9541	3609	9406	9757	9433	3071	3049	2944	4723
chrX_trna263_AspGTC	tRNA	3389	5292	9657	3635	9296	9553	9682	2983	3033	2974	4790
chrV_trna136_AspGTC	tRNA	3386	5350	9728	3714	9317	9540	9588	2985	3029	2945	4831
chrX_trna288_AspGTC	tRNA	3373	5429	9695	3649	9343	9797	9592	3090	3064	2962	4757
chrIV_trna40_AspGTC	tRNA	3350	5217	9407	3669	9224	9469	9601	2938	3098	2910	4815
chrX_trna184_AspGTC	tRNA	3350	5332	9528	3705	9407	9533	9446	3045	3054	3096	4863
chrIV_trna93_AspGTC	tRNA	3344	5472	9570	3676	9546	9667	9643	2997	3084	2927	4806
chrV_trna129_AspGTC	tRNA	3342	5611	9618	3704	9259	9682	9570	3051	3089	2937	4717
chrV_trna29_AspGTC	tRNA	3317	5329	9638	3728	9349	9718	9667	2975	3036	2934	4842
chrX_trna218_GluTTC	tRNA	3246	4960	8948	3909	588	561	473	1381	1424	1673	1870
chrX_trna205_GluTTC	tRNA	3175	4801	8816	4040	559	540	501	1441	1443	1651	1927
chrI_trna20_SerTGA	tRNA	3168	5757	8363	4672	237	188	188	540	531	422	709
chrIV_trna58_GluTTC	tRNA	3159	4844	8817	3947	594	547	505	1467	1466	1694	1855
chrX_trna94_SerTGA	tRNA	3159	5299	9317	5248	352	351	248	703	740	801	915
chrV_trna17_GlnCTG	tRNA	3154	5963	7316	3189	2446	2513	2156	2061	1291	1585	2250
chrI_trna22_GluTTC	tRNA	3149	4949	8786	3911	549	545	508	1465	1413	1706	1856
chrIV_trna6_GluTTC	tRNA	3136	4924	8803	3885	551	541	533	1460	1398	1676	1858
chrII_trna58_GlyGCC	tRNA	3135	3503	9505	5063	1654	1691	1466	1409	1747	1158	2361
chrX_trna29_GluTTC	tRNA	3120	4781	8820	4002	578	542	487	1461	1427	1704	1846
chrX_trna64_GluTTC	tRNA	3119	4911	8822	3915	551	570	450	1423	1423	1691	1885
chrX_trna83_GluTTC	tRNA	3113	4876	8859	3823	546	561	493	1494	1338	1652	1869
chrII_trna20_GluTTC	tRNA	3108	4793	8813	3971	614	514	489	1376	1379	1665	1890
chrIV_trna41_GluTTC	tRNA	3108	4994	8810	4029	568	561	483	1475	1435	1657	1872
chrV_trna55_GluTTC	tRNA	3091	4887	9146	4011	590	570	466	1434	1353	1656	1918
chrIV_trna88_GluTTC	tRNA	3066	4836	8785	3941	572	577	515	1398	1393	1646	1935
chrX_trna13_GluTTC	tRNA	3066	4992	8775	4059	587	591	498	1423	1427	1681	1936
chrX_trna55_AspGTC	tRNA	3061	5077	8839	3580	9577	9724	9688	2938	3027	2931	4663
chrX_trna220_GluTTC	tRNA	3047	4885	8902	3819	559	544	502	1434	1458	1682	1878
chrX_trna67_GluTTC	tRNA	3033	4973	8965	3946	631	558	486	1422	1438	1669	1863
chrIV_trna16_AspGTC	tRNA	3020	5097	8652	3619	9242	9710	9508	3079	3024	2994	4785
chrX_trna226_AlaAGC	tRNA	2971	9760	10256	6922	1837	1250	1261	2321	2068	1810	3096
chrX_trna225_AlaAGC	tRNA	2917	9577	10123	6953	1837	1223	1152	2291	2031	1867	3035
chrIV_trna14_AspGTC	tRNA	2915	4797	7775	3034	9152	9578	9464	2715	2858	2750	4360
chrIV_trna26_AlaAGC	tRNA	2887	9603	10069	7005	1754	1221	1177	2301	1946	1730	3045
chrIV_trna44_AlaAGC	tRNA	2880	9776	10107	6919	1783	1304	1207	2335	2006	1800	3109
chrV_trna147_AlaAGC	tRNA	2878	9676	10072	7063	1745	1341	1194	2281	1976	1799	3145
chrX_trna268_AlaAGC	tRNA	2878	9535	9924	6968	1819	1292	1212	2358	1985	1943	3235
chrV_trna90_GlnTTG	tRNA	2877	5110	7435	5091	347	260	277	937	995	903	1062
chrX_trna44_AlaAGC	tRNA	2865	9642	9960	6913	1758	1264	1170	2328	1940	1932	3154
chrX_trna79_AlaAGC	tRNA	2859	9664	10145	6944	1845	1229	1170	2315	2005	1923	3082
chrX_trna292_SerCGA	tRNA	2851	3739	7468	3071	408	409	387	1152	1075	1336	1555
chrII_trna22_ThrAGT	tRNA	2848	9348	9716	6860	1786	1310	1186	2150	1892	1885	2990
chrX_trna204_AlaAGC	tRNA	2838	9858	9924	6894	1841	1274	1168	2310	2020	1790	3144
chrII_trna56_AlaAGC	tRNA	2826	9673	10163	6799	1757	1231	1188	2351	1935	1908	3079
chrX_trna77_AlaAGC	tRNA	2817	9726	10321	7052	1788	1232	1236	2236	1951	1929	3145
chrIV_trna43_AlaAGC	tRNA	2810	9744	9876	6900	1793	1371	1189	2230	1978	1838	3132
chrII_trna15_AlaAGC	tRNA	2804	9834	10217	6975	1815	1258	1180	2305	1910	1852	3105
chrX_trna76_AlaAGC	tRNA	2804	9498	10085	7074	1786	1195	1253	2303	1954	1866	3074
chrIII_trna80_AlaAGC	tRNA	2792	9717	9956	6880	1846	1272	1115	2291	1933	2621	2973
chrII_trna12_AlaAGC	tRNA	2791	9843	9945	6940	1790	1280	1223	2308	2001	1848	3118
chrIV_trna56_AlaAGC	tRNA	2791	9623	10130	6847	1783	1301	1148	2342	2012	1869	3153
chrI_trna38_AlaAGC	tRNA	2787	9685	9855	6737	1679	1236	1139	2169	1948	1566	2939
chrX_trna9_SerCGA	tRNA	2780	3835	7400	3015	455	417	341	1146	1042	1337	1533
chrI_trna44_ThrTGT	tRNA	2769	5520	9276	4181	287	245	178	674	570	546	877
chrX_trna269_AlaAGC	tRNA	2769	9785	9971	6933	1800	1241	1142	2187	1982	1778	3139
chrII_trna34_AlaAGC	tRNA	2731	9696	9965	6934	1795	1307	1201	2288	2013	1967	3055
chrV_trna112_ThrTGT	tRNA	2700	5475	9197	4161	245	234	200	597	596	563	895
chrV_trna1_AlaAGC	tRNA	2667	9451	9807	6968	1726	1236	1079	2254	1919	1646	3039
chrIII_trna52_ThrTGT	tRNA	2666	5441	9192	4197	290	263	208	643	590	590	958
chrX_trna90_ThrTGT	tRNA	2660	5517	9203	4129	266	246	185	668	562	567	872
chrX_trna237_ThrTGT	tRNA	2654	5485	9278	4109	287	232	181	618	621	550	871
chrX_trna106_ThrTGT	tRNA	2653	5354	9020	4148	259	229	197	611	598	562	825
chrIII_trna28_ThrTGT	tRNA	2647	5409	9214	4185	286	249	154	645	570	538	912
chrI_trna51_LeuAAG	tRNA	2601	4694	8306	4003	495	542	619	603	725	1641	1082
chrIV_trna76_ThrTGT	tRNA	2599	5497	9040	4171	297	243	193	652	560	598	873
chrX_trna4_ThrTGT	tRNA	2570	5464	9047	4205	306	256	182	704	622	565	946
chrII_trna9_LeuAAG	tRNA	2558	4774	8024	3873	510	527	644	658	785	1535	1077
chrII_trna72_LeuAAG	tRNA	2552	4686	8151	4018	488	478	625	639	783	1633	1056
chrX_trna258_LeuAAG	tRNA	2536	4108	6812	3635	494	486	610	643	764	1364	1059
chrII_trna71_LeuAAG	tRNA	2517	4637	8151	3952	502	510	615	614	755	1622	1163
chrII_trna73_LeuAAG	tRNA	2509	4597	7978	3998	525	506	626	614	779	1606	1084
chrII_trna42_LeuAAG	tRNA	2504	4662	8102	4021	484	521	690	593	775	1648	1091
chrV_trna97_Undet	tRNA	2468	3361	6401	3221	194	200	146	354	275	530	312
chrI_trna71_LeuAAG	tRNA	2467	4575	7937	3821	487	500	626	614	750	1653	1073
chrII_trna62_AlaAGC	tRNA	2463	8206	8990	6073	1562	1075	1073	1929	1749	1689	2766
chrX_trna97_LeuAAG	tRNA	2462	4029	6753	3515	481	491	590	642	758	1390	1041
chrX_trna239_LeuAAG	tRNA	2440	4021	6738	3669	495	504	553	677	754	1391	1049
chrX_trna303_LeuAAG	tRNA	2438	4086	6774	3616	463	476	571	649	760	1416	1041
chrX_trna233_GlnTTG	tRNA	2426	6348	8163	3516	781	694	569	1920	1381	2018	1900
chrX_trna257_LeuAAG	tRNA	2423	4052	6761	3485	461	530	593	663	774	1342	1002
chrX_trna216_LeuAAG	tRNA	2407	3980	6704	3600	505	534	573	692	755	1370	1077
chrX_trna231_GlnTTG	tRNA	2397	6225	7941	3611	849	747	583	1894	1442	2068	2021
chrX_trna217_LeuAAG	tRNA	2390	4087	6785	3482	494	497	554	657	744	1453	1070
chrX_trna71_LeuAAG	tRNA	2389	4124	6719	3512	511	507	549	677	827	1359	1038
chrII_trna38_GlnTTG	tRNA	2371	6233	7941	3511	786	732	570	1912	1468	1986	1924
chrIV_trna27_GlnTTG	tRNA	2348	6202	7903	3473	840	710	540	1930	1415	2073	1925
chrV_trna164_GlnTTG	tRNA	2329	6309	7959	3513	794	711	568	1937	1375	2072	1956
chrX_trna271_LeuAAG	tRNA	2326	3999	6677	3533	508	506	611	654	722	1417	1018
chrIII_trna55_GlnTTG	tRNA	2323	6232	7904	3598	806	718	617	1965	1374	2086	1968
chrX_trna96_GlnTTG	tRNA	2312	6271	8026	3556	810	685	556	1895	1384	2080	1949
chrX_trna95_GlnTTG	tRNA	2303	6261	7994	3582	805	734	539	1982	1401	2023	1892
chrV_trna9_IleTAT	tRNA	2299	4304	7384	4168	331	277	389	923	972	1221	1164
chrII_trna18_LeuTAA	tRNA	2298	4550	8021	3890	461	490	611	588	717	1575	856
chrII_trna55_GlnTTG	tRNA	2296	6330	7921	3537	823	774	593	1852	1303	2113	1982
chrX_trna91_IleTAT	tRNA	2296	4291	7335	4222	305	313	349	822	999	1164	1141
chrIV_trna70_GlnTTG	tRNA	2271	6302	7956	3612	765	764	545	1930	1370	2004	1936
chrX_trna212_GlnTTG	tRNA	2264	6315	7883	3599	802	748	617	1955	1421	2006	1911
chrX_trna3_GlnTTG	tRNA	2260	6436	7949	3524	744	690	536	1973	1425	1982	1965
chrX_trna230_GlnTTG	tRNA	2255	6328	7906	3486	788	668	548	1972	1397	2003	1965
chrIV_trna75_GlnTTG	tRNA	2246	6219	7948	3528	793	767	580	1882	1437	2067	1976
chrX_trna60_GlnTTG	tRNA	2237	6285	8044	3553	808	714	580	1909	1412	1989	1933
chrX_trna232_GlnTTG	tRNA	2220	6257	7881	3535	821	664	602	1999	1373	2030	1984
chrV_trna148_SerTGA	tRNA	2218	4212	6071	3142	265	173	200	439	425	406	603
chrV_trna15_IleTAT	tRNA	2196	4382	7159	4202	297	283	338	907	916	1083	1143
chrX_trna75_GlnTTG	tRNA	2195	5928	7666	3224	811	687	588	1897	1407	1992	1947
chrV_trna13_AlaCGC	tRNA	2190	2151	5047	1850	334	289	284	809	626	903	1154
chrV_trna137_SerTGA	tRNA	2175	4003	6026	3141	229	161	185	417	451	376	607
chrX_trna171_SerTGA	tRNA	2169	4185	6055	3056	241	137	163	426	435	407	575
chrIII_trna30_LeuAAG	tRNA	2141	4296	7280	3578	412	492	559	480	641	1558	734
chrX_trna159_AspGTC	tRNA	2079	3671	5984	2352	9481	9622	9606	2751	2821	2766	4232
chrIV_trna4_SeC_e_TCA	tRNA	1998	4196	6746	2394	984	905	1016	980	1162	1885	1570
chrX_trna70_GlnTTG	tRNA	1878	4242	5606	2945	341	304	199	1243	975	1742	1233
chrIV_trna25_LeuCAG	tRNA	1802	3864	6247	2374	190	162	247	266	321	601	486
chrX_trna132_LeuCAG	tRNA	1791	3749	6139	2399	218	172	251	279	343	617	473
chrIII_trna13_MetCAT	tRNA	1749	2537	4286	1921	272	265	259	489	487	494	752
chrI_trna29_GlyGCC	tRNA	1737	2759	5143	3058	689	682	473	657	459	921	431
chrIV_trna23_LysCTT	tRNA	1726	2455	4252	1492	676	591	532	868	886	1209	1445
chrX_trna8_AspATC	tRNA	1726	1497	3074	1497	656	516	562	189	150	264	237
chrX_trna229_MetCAT	tRNA	1721	2564	4284	2022	298	266	301	521	489	473	703
chrI_trna68_LysCTT	tRNA	1714	2616	4365	1579	705	589	586	784	921	1348	1441
chrIV_trna1_MetCAT	tRNA	1678	2463	4415	1884	265	237	229	511	466	511	735
chrX_trna114_LysCTT	tRNA	1675	2510	4221	1508	702	529	583	879	903	1238	1438
chrI_trna35_MetCAT	tRNA	1674	2511	4435	1931	307	284	260	513	520	465	784
chrX_trna209_LysCTT	tRNA	1674	2525	4233	1515	761	609	551	837	935	1217	1385
chrII_trna68_LysCTT	tRNA	1671	2510	4249	1408	684	558	539	844	923	1211	1377
chrV_trna11_TyrGTA	tRNA	1656	2611	4306	2564	324	299	390	717	706	964	1052
chrI_trna37_MetCAT	tRNA	1654	2566	4392	1925	289	280	263	477	513	453	702
chrIII_trna76_MetCAT	tRNA	1650	2513	4372	1941	275	300	242	487	490	510	733
chrI_trna52_LysCTT	tRNA	1650	2470	4265	1452	751	579	543	852	969	1193	1391
chrX_trna144_MetCAT	tRNA	1648	2539	4314	1917	286	291	253	499	491	502	727
chrII_trna63_LysCTT	tRNA	1646	2557	4228	1454	680	548	599	876	914	1234	1399
chrIV_trna39_LysCTT	tRNA	1646	2628	4321	1459	662	580	574	789	917	1239	1334
chrII_trna66_LysCTT	tRNA	1639	2587	4190	1523	680	584	612	878	915	1219	1460
chrII_trna53_TyrGTA	tRNA	1638	2637	4405	2668	379	320	334	640	684	1025	1199
chrI_trna7_LysCTT	tRNA	1638	2605	4273	1492	679	619	597	735	932	1169	1359
chrV_trna21_TyrGTA	tRNA	1634	2695	4468	2576	353	335	365	641	678	975	1119
chrI_trna53_LysCTT	tRNA	1633	2508	4085	1433	713	582	564	830	907	1202	1419
chrX_trna56_MetCAT	tRNA	1628	2633	4263	1983	263	283	276	512	521	494	751
chrIII_trna26_LysCTT	tRNA	1625	2544	4217	1477	747	571	540	852	927	1158	1407
chrII_trna44_MetCAT	tRNA	1625	2485	4337	1983	273	266	255	508	436	505	709
chrV_trna73_SupTTA	tRNA	1622	3252	4623	3845	166	127	103	468	414	377	642
chrX_trna191_LysCTT	tRNA	1622	2541	4162	1507	727	545	560	790	973	1245	1391
chrX_trna180_LysCTT	tRNA	1621	2585	4252	1419	693	579	597	875	913	1405	1388
chrX_trna113_LysCTT	tRNA	1613	2632	4179	1450	799	562	599	912	919	1182	1389
chrIII_trna38_LysCTT	tRNA	1611	2444	4243	1481	701	589	591	829	960	1156	1381
chrIV_trna32_LysCTT	tRNA	1611	2578	4147	1387	675	580	562	809	911	1208	1382
chrX_trna177_LysCTT	tRNA	1603	2585	4223	1461	698	590	579	871	954	1185	1416
chrX_trna129_ThrCGT	tRNA	1602	3387	4770	3279	341	280	234	717	724	638	817
chrI_trna45_LysCTT	tRNA	1598	2526	4171	1415	689	571	648	802	951	1147	1397
chrX_trna115_LysCTT	tRNA	1598	2545	4197	1489	720	597	553	864	911	1229	1463
chrX_trna110_LysCTT	tRNA	1597	2534	4221	1468	669	587	586	785	946	1186	1364
chrI_trna48_MetCAT	tRNA	1589	2473	4367	1947	299	267	243	484	451	516	794
chrI_trna31_LysCTT	tRNA	1584	2613	4182	1429	712	580	587	838	911	1254	1401
chrII_trna49_LysCTT	tRNA	1581	2514	4199	1466	701	580	575	853	924	1195	1364
chrX_trna112_LysCTT	tRNA	1581	2552	4124	1447	675	630	583	851	869	1280	1370
chrX_trna211_ThrCGT	tRNA	1581	3382	4883	3209	341	286	245	784	671	637	909
chrX_trna108_LysCTT	tRNA	1570	2511	4171	1442	702	589	587	793	902	1179	1493
chrV_trna161_GluTTC	tRNA	1569	2760	4993	2188	400	385	330	843	844	1237	1096
chrIII_trna81_LysCTT	tRNA	1568	2558	4267	1411	704	601	559	847	939	1221	1396
chrIII_trna54_ThrCGT	tRNA	1556	3290	4903	3266	331	331	232	735	707	671	895
chrIII_trna47_ThrCGT	tRNA	1548	3406	4868	3241	331	299	254	721	732	630	910
chrX_trna181_LysCTT	tRNA	1548	2527	4231	1414	699	599	592	867	881	1182	1408
chrX_trna88_ThrCGT	tRNA	1544	3366	4784	3160	364	346	253	742	755	631	884
chrIV_trna15_AspGTC	tRNA	1531	2056	4063	1589	444	404	427	532	507	709	886
chrIV_trna2_ArgCCT	tRNA	1378	4050	4363	3285	249	239	177	666	507	982	625
chrX_trna119_ArgCCT	tRNA	1308	4071	4297	3211	261	257	185	639	527	973	601
chrIV_trna86_GluTTC	tRNA	1260	1740	3809	1482	241	131	201	550	500	669	677
chrIV_trna73_LeuCAA	tRNA	1167	3183	4361	2348	457	408	402	792	877	1519	1202
chrIII_trna39_LeuCAA	tRNA	1166	3163	4221	2234	450	420	376	724	915	1576	1188
chrX_trna107_LeuCAA	tRNA	1143	3147	4249	2347	486	432	460	683	959	2023	1229
chrIII_trna27_LeuCAA	tRNA	1139	3209	4307	2230	445	430	382	652	911	1479	1161
chrIII_trna37_LeuCAA	tRNA	1081	3054	4191	2218	451	385	394	645	937	1553	1139
chrX_trna206_LeuCAA	tRNA	1066	3083	4143	2220	469	378	382	645	948	1527	1108
chrX_trna130_IleAAT	tRNA	1031	2102	3144	1780	135	131	177	179	210	417	281
chrX_trna296_IleAAT	tRNA	1030	2168	3131	1700	142	153	145	204	180	406	309
chrII_trna31_IleAAT	tRNA	1005	2151	3175	1850	151	111	156	183	216	429	309
chrII_trna14_IleAAT	tRNA	1002	2176	3105	1796	139	159	179	186	190	420	266
chrIII_trna78_ArgACG	tRNA	1000	2127	2722	1692	146	123	100	260	240	240	332
chrI_trna73_ArgACG	tRNA	988	2289	2651	1726	137	127	109	265	249	202	310
chrIII_trna97_IleAAT	tRNA	986	2147	3245	1747	147	146	172	207	180	399	287
chrX_trna236_ThrCGT	tRNA	986	1684	2501	1649	88	88	72	182	110	136	191
chrIII_trna79_ArgACG	tRNA	985	2084	2770	1665	142	127	117	263	208	210	365
chrII_trna13_IleAAT	tRNA	982	2006	3179	1739	144	133	165	204	169	440	292
chrIV_trna65_ArgACG	tRNA	977	2160	2721	1690	135	118	121	245	230	249	388
chrIII_trna96_IleAAT	tRNA	975	2190	3146	1712	162	136	160	212	186	393	306
chrX_trna294_IleAAT	tRNA	975	2149	3168	1681	142	132	173	204	191	402	261
chrX_trna10_ArgTCG	tRNA	972	2977	3667	1994	547	430	366	916	858	779	1228
chrX_trna195_IleAAT	tRNA	971	2060	3212	1781	144	131	166	223	192	418	272
chrII_trna32_IleAAT	tRNA	967	2121	3181	1838	161	125	175	185	170	413	264
chrIV_trna69_ArgACG	tRNA	965	2161	2737	1633	145	112	95	229	217	221	363
chrX_trna103_IleAAT	tRNA	964	2146	3184	1755	150	136	185	185	180	374	287
chrI_trna70_IleAAT	tRNA	956	2073	3128	1885	137	151	175	189	194	405	273
chrX_trna295_IleAAT	tRNA	949	2095	3136	1792	159	128	184	202	195	393	292
chrIII_trna95_IleAAT	tRNA	946	2011	3084	1742	152	134	186	220	214	389	269
chrIV_trna17_ArgACG	tRNA	944	2114	2726	1722	147	139	112	232	239	218	400
chrV_trna10_ArgTCT	tRNA	944	2110	2742	1694	113	94	85	178	157	149	210
chrX_trna286_IleAAT	tRNA	941	2048	3156	1868	146	146	189	195	206	421	254
chrI_trna8_IleAAT	tRNA	940	2155	3098	1803	144	129	143	175	197	415	290
chrX_trna261_IleAAT	tRNA	939	2148	3173	1774	132	128	164	211	185	380	272
chrII_trna61_IleAAT	tRNA	927	2128	3096	1731	144	168	170	187	162	404	266
chrX_trna280_IleAAT	tRNA	922	2120	3169	1840	141	137	147	211	191	418	274
chrX_trna58_ArgTCT	tRNA	887	2107	2864	1683	109	76	58	161	149	159	188
chrI_trna4_ArgTCT	tRNA	886	2096	2826	1739	103	87	57	156	141	174	191
chrX_trna57_ArgTCT	tRNA	875	2155	2854	1702	87	70	71	166	156	171	189
chrI_trna5_ArgTCT	tRNA	868	2082	2715	1780	104	75	65	168	154	185	198
chrX_trna125_IleAAT	tRNA	867	2163	3234	1747	142	126	177	194	189	396	278
chrII_trna52_PheGAA	tRNA	753	2249	2629	1822	145	121	123	274	168	310	324
chrI_trna6_TyrGTA	tRNA	746	1632	2061	1296	281	274	266	420	459	708	683
chrX_trna198_TyrGTA	tRNA	730	1667	2066	1178	255	256	284	429	462	762	681
chrV_trna54_PheGAA	tRNA	723	2220	2660	1791	136	108	106	288	227	339	309
chrX_trna300_ArgTCG	tRNA	723	1685	2566	1288	243	181	170	369	348	405	489
chrIII_trna1_TyrGTA	tRNA	722	1691	2099	1141	256	275	271	403	432	739	661
chrV_trna116_ThrAGT	tRNA	718	1279	3998	2400	376	1152	1916	1320	1892	2273	1824
chrX_trna17_IleAAT	tRNA	717	1354	2364	1053	84	68	98	157	158	330	212
chrV_trna18_TyrGTA	tRNA	713	1751	2199	1221	290	272	236	404	451	738	674
chrX_trna194_LeuCAA	tRNA	711	2515	2968	1694	402	325	281	519	652	1279	802
chrX_trna92_TyrGTA	tRNA	710	1693	2118	1207	289	231	250	425	453	763	649
chrV_trna128_TyrGTA	tRNA	708	1650	2154	1177	346	341	369	423	434	1758	677
chrX_trna167_TyrGTA	tRNA	705	1666	2118	1229	213	246	256	370	443	760	672
chrX_trna169_TyrGTA	tRNA	705	1716	2181	1329	247	252	273	406	460	767	658
chrIII_trna49_TyrGTA	tRNA	704	1678	2143	1136	242	243	237	403	487	754	672
chrV_trna127_TyrGTA	tRNA	703	1670	2148	1178	245	249	279	417	463	776	679
chrX_trna87_GlnCTG	tRNA	702	1661	2225	1364	150	154	154	598	573	814	610
chrII_trna27_ProTGG	tRNA	701	952	1886	792	210	183	157	185	166	254	210
chrX_trna172_ProTGG	tRNA	699	988	1934	774	183	186	159	195	202	220	252
chrV_trna141_ProTGG	tRNA	698	911	1854	775	159	167	157	209	180	225	220
chrIII_trna25_TyrGTA	tRNA	696	1670	2203	1175	263	215	242	406	416	718	676
chrIII_trna56_ProTGG	tRNA	694	1030	1902	742	174	172	147	237	154	276	237
chrX_trna238_ProTGG	tRNA	694	1011	1837	749	185	166	152	197	168	230	237
chrX_trna26_IleAAT	tRNA	692	1314	2305	1007	53	63	91	158	135	263	194
chrX_trna39_ProTGG	tRNA	692	965	1881	732	168	175	133	214	153	232	231
chrII_trna26_ProTGG	tRNA	687	1003	1924	793	180	162	173	180	198	209	225
chrX_trna145_ArgTCG	tRNA	687	1712	2598	1284	217	171	164	356	375	392	482
chrX_trna192_ProTGG	tRNA	681	983	1862	725	179	181	136	197	155	249	261
chrX_trna6_ArgTCG	tRNA	679	1660	2611	1247	225	182	184	369	397	397	511
chrX_trna102_ProTGG	tRNA	670	912	1846	737	180	177	181	174	196	234	186
chrIII_trna42_ProTGG	tRNA	669	981	1913	733	137	168	180	189	157	248	287
chrX_trna168_TyrGTA	tRNA	668	1630	2093	1231	248	233	249	417	461	755	670
chrX_trna72_ProTGG	tRNA	668	935	1937	770	186	191	166	217	172	230	256
chrX_trna22_ProTGG	tRNA	667	973	1826	755	172	214	170	192	157	231	256
chrV_trna3_ProTGG	tRNA	666	992	1913	744	136	164	179	187	177	198	241
chrX_trna134_ProTGG	tRNA	657	951	1825	784	167	175	155	186	149	247	255
chrV_trna16_ProTGG	tRNA	656	981	1916	764	168	178	180	210	142	225	250
chrX_trna275_ProTGG	tRNA	656	1028	1934	766	161	169	147	201	175	229	253
chrX_trna170_TyrGTA	tRNA	655	1683	2051	1195	267	258	239	429	456	744	656
chrIII_trna16_ProTGG	tRNA	653	944	1867	823	173	174	181	211	180	239	238
chrIV_trna35_ProTGG	tRNA	647	977	1836	796	176	191	151	205	186	229	257
chrX_trna136_ProTGG	tRNA	647	919	1787	784	188	164	152	197	177	217	274
chrX_trna182_ProTGG	tRNA	646	992	1926	778	176	191	154	187	198	221	270
chrV_trna4_ProTGG	tRNA	641	929	1904	749	194	200	169	189	159	250	238
chrX_trna228_ProTGG	tRNA	640	971	1901	711	186	193	152	209	165	224	278
chrX_trna251_CysGCA	tRNA	638	867	1542	796	731	725	727	241	137	352	321
chrX_trna301_TyrGTA	tRNA	629	1690	2085	1187	238	252	255	401	450	734	659
chrX_trna62_CysGCA	tRNA	629	870	1616	855	662	712	761	243	171	357	359
chrX_trna203_ProTGG	tRNA	622	909	1847	675	46	42	53	101	104	117	114
chrX_trna246_CysGCA	tRNA	618	960	1461	855	680	725	733	224	190	354	334
chrX_trna126_CysGCA	tRNA	613	910	1535	809	708	736	718	245	157	360	359
chrV_trna145_ProTGG	tRNA	612	960	1956	763	148	195	158	190	191	243	242
chrV_trna146_LysTTT	tRNA	611	988	1763	994	183	138	113	263	257	316	354
chrX_trna254_CysGCA	tRNA	610	865	1440	827	703	745	757	251	152	340	323
chrII_trna17_LysTTT	tRNA	609	1030	1794	1001	169	151	118	272	254	304	337
chrV_trna8_CysGCA	tRNA	606	935	1598	807	687	781	794	223	157	335	321
chrX_trna234_GlnTTG	tRNA	605	2738	3330	1244	460	436	396	916	620	678	1015
chrI_trna30_CysGCA	tRNA	595	890	1427	813	739	767	735	234	159	348	326
chrII_trna19_LeuTAG	tRNA	593	981	1763	909	182	192	192	270	313	643	570
chrX_trna175_ProTGG	tRNA	590	764	1642	566	43	34	34	92	86	83	104
chrX_trna276_LysTTT	tRNA	588	970	1728	1003	167	145	112	263	247	333	328
chrX_trna124_ProTGG	tRNA	587	952	1860	812	197	171	160	192	185	234	259
chrX_trna253_CysGCA	tRNA	586	930	1529	853	735	749	674	234	176	376	326
chrV_trna75_CysGCA	tRNA	582	918	1487	842	714	782	770	233	163	396	342
chrV_trna144_CysGCA	tRNA	581	918	1507	819	670	726	736	219	141	383	324
chrI_trna9_CysGCA	tRNA	577	889	1477	808	706	744	751	231	170	357	325
chrV_trna131_LysTTT	tRNA	571	972	1757	992	154	149	116	232	235	322	338
chrV_trna20_LysTTT	tRNA	571	1026	1789	940	147	159	117	242	261	332	328
chrX_trna85_LeuTAG	tRNA	570	984	1836	877	212	220	220	281	292	639	574
chrV_trna156_LysTTT	tRNA	564	1064	1682	1000	149	150	142	274	218	313	352
chrIII_trna69_LysTTT	tRNA	560	1045	1681	996	149	130	107	213	248	314	340
chrV_trna12_LysTTT	tRNA	559	998	1772	1037	149	139	134	243	247	314	339
chrIV_trna12_Undet	tRNA	556	522	1329	521	122	103	108	63	44	74	61
chrV_trna6_CysGCA	tRNA	554	807	1433	792	106	98	80	142	140	157	188
chrV_trna158_LeuTAG	tRNA	553	968	1886	841	204	164	230	297	279	628	505
chrX_trna188_LysTTT	tRNA	553	985	1756	951	180	159	136	239	259	296	372
chrX_trna63_CysGCA	tRNA	553	819	1523	839	688	755	742	232	135	352	310
chrX_trna166_LysTTT	tRNA	547	983	1738	1038	160	125	130	264	245	299	339
chrX_trna31_LysTTT	tRNA	543	1022	1694	909	182	129	120	244	272	313	339
chrX_trna46_AsnGTT	tRNA	536	888	2007	1269	45	61	48	206	207	165	233
chrII_trna43_LysTTT	tRNA	530	1046	1718	964	166	122	130	234	263	321	352
chrI_trna13_LysTTT	tRNA	530	974	1774	984	179	163	151	265	238	335	362
chrII_trna50_ProTGG	tRNA	528	783	1605	686	148	159	147	192	166	221	235
chrV_trna166_ProTGG	tRNA	528	718	1451	582	155	166	127	158	138	230	203
chrX_trna24_ProAGG	tRNA	521	611	1187	529	90	82	94	210	144	226	184
chrIV_trna20_LysTTT	tRNA	518	1000	1698	1010	169	136	118	252	239	342	339
chrX_trna133_ProTGG	tRNA	517	673	1472	616	87	51	54	53	59	98	66
chrX_trna38_LysTTT	tRNA	514	1011	1769	993	160	146	117	230	259	321	360
chrIII_trna67_ThrAGT	tRNA	513	1329	1526	1137	172	214	154	249	255	302	457
chrX_trna16_ThrAGT	tRNA	489	1267	1419	1128	189	198	169	258	253	298	475
chrX_trna99_ThrAGT	tRNA	485	1350	1466	1137	181	219	160	246	283	271	453
chrX_trna197_ThrAGT	tRNA	483	1325	1483	1223	174	194	156	269	299	299	465
chrIII_trna58_ThrAGT	tRNA	482	1285	1513	1143	167	207	176	283	264	266	497
chrII_trna64_ThrAGT	tRNA	482	1336	1527	1112	202	178	149	251	251	314	445
chrX_trna100_ThrAGT	tRNA	480	1390	1471	1112	181	208	179	287	285	264	485
chrV_trna155_ThrAGT	tRNA	477	1314	1397	1140	183	190	170	313	276	299	475
chrV_trna170_Undet	tRNA	473	430	975	676	441	175	242	56	64	1905	72
chrV_trna169_ThrAGT	tRNA	461	1225	1424	1191	185	221	169	261	272	299	450
chrV_trna2_ThrAGT	tRNA	460	1269	1499	1119	216	195	179	263	291	276	443
chrII_trna67_ThrAGT	tRNA	456	1321	1390	1171	149	165	150	290	242	293	410
chrX_trna283_ThrAGT	tRNA	446	1297	1454	1161	182	217	172	272	300	296	535
chrX_trna270_ThrAGT	tRNA	445	1281	1492	1135	191	163	161	244	299	322	444
chrV_trna157_ThrAGT	tRNA	443	1373	1500	1141	176	195	162	244	259	314	447
chrX_trna30_ThrAGT	tRNA	437	1365	1537	1198	202	207	155	292	260	284	443
chrII_trna69_ThrAGT	tRNA	413	1357	1540	1149	206	186	196	278	277	281	486
chrIV_trna79_ProGGG	tRNA	409	379	1067	463	43	40	57	78	103	135	120
chrIII_trna73_SerGCT	tRNA	380	711	1175	561	51	44	51	99	119	178	126
chrX_trna196_TyrGTA	tRNA	378	860	1133	675	88	84	115	175	166	368	235
chrI_trna36_ArgTCT	tRNA	374	1098	1466	793	87	72	54	98	85	189	119
chrX_trna37_SerGCT	tRNA	369	710	1204	569	44	47	44	128	116	195	134
chrX_trna61_ArgACG	tRNA	367	615	947	481	76	60	73	103	73	134	128
chrX_trna147_PheGAA	tRNA	366	1103	1330	826	48	37	53	103	97	136	115
chrX_trna36_SerGCT	tRNA	363	747	1181	549	43	40	55	103	122	182	133
chrV_trna162_SerGCT	tRNA	362	699	1221	604	67	42	49	127	131	184	141
chrX_trna146_PheGAA	tRNA	360	1115	1402	781	50	52	51	84	83	196	135
chrX_trna219_ArgACG	tRNA	359	639	903	471	73	58	65	82	73	160	104
chrX_trna12_IleTAT	tRNA	358	388	696	383	158	151	149	79	51	306	70
chrX_trna155_SerGCT	tRNA	357	675	1149	586	57	37	49	125	124	201	145
chrX_trna221_ArgACG	tRNA	356	600	867	506	65	69	48	78	79	153	101
chrX_trna82_ArgACG	tRNA	356	649	930	480	84	61	55	112	87	144	124
chrIII_trna65_PheGAA	tRNA	354	1109	1262	862	51	50	49	95	100	115	130
chrX_trna81_ArgACG	tRNA	354	620	789	514	68	67	41	103	96	150	97
chrX_trna148_PheGAA	tRNA	352	1090	1332	906	53	54	52	113	88	125	132
chrIV_trna54_SerTGA	tRNA	351	582	998	491	76	98	83	129	103	238	152
chrX_trna222_ArgACG	tRNA	349	567	910	510	76	57	42	78	84	143	112
chrX_trna42_PheGAA	tRNA	349	1126	1277	797	64	52	59	106	105	112	111
chrIII_trna46_PheGAA	tRNA	347	1101	1299	800	49	57	47	101	107	119	119
chrIV_trna48_SerTGA	tRNA	346	597	938	536	79	108	80	140	105	230	173
chrX_trna149_PheGAA	tRNA	345	1094	1369	876	53	52	49	97	93	122	145
chrX_trna193_SerGCT	tRNA	344	699	1196	589	43	33	52	120	124	212	135
chrX_trna80_SerTGA	tRNA	343	481	807	480	68	65	75	110	100	207	120
chrIII_trna41_PheGAA	tRNA	338	1098	1297	886	53	38	55	99	92	103	121
chrX_trna249_ArgACG	tRNA	336	596	891	515	69	81	51	97	93	145	99
chrIII_trna63_PheGAA	tRNA	334	1053	1322	826	51	36	55	90	104	108	145
chrX_trna23_ProAGG	tRNA	334	497	1181	495	131	133	123	198	156	2492	178
chrV_trna143_PheGAA	tRNA	333	1054	1296	837	59	51	58	79	95	112	110
chrX_trna162_PheGAA	tRNA	333	1094	1301	832	54	52	47	89	111	124	118
chrX_trna250_ArgACG	tRNA	332	567	851	480	72	73	43	92	70	161	95
chrV_trna87_Undet	tRNA	330	543	872	585	56	68	98	78	91	358	114
chrX_trna252_ArgACG	tRNA	330	581	904	495	82	69	48	89	87	141	116
chrX_trna215_ArgACG	tRNA	328	609	910	489	75	74	49	82	97	125	100
chrX_trna274_ArgACG	tRNA	328	578	878	443	77	55	59	87	70	159	107
chrX_trna264_ArgACG	tRNA	327	637	913	475	69	54	50	114	62	144	107
chrI_trna41_SerGCT	tRNA	324	703	1185	596	46	41	51	112	130	184	129
chrIV_trna67_AlaTGC	tRNA	310	847	1099	650	261	200	227	323	279	523	428
chrX_trna273_AlaTGC	tRNA	304	858	1120	669	251	236	222	305	330	535	478
chrI_trna18_GlnTTG	tRNA	297	521	843	354	179	169	143	94	91	103	158
chrIV_trna66_GlyTCC	tRNA	295	819	960	660	196	211	187	258	230	446	327
chrII_trna35_AlaTGC	tRNA	293	893	1094	673	268	203	239	321	318	540	433
chrI_trna19_IleTAT	tRNA	287	380	754	301	165	123	97	70	98	86	117
chrX_trna21_MetCAT	tRNA	283	356	585	330	111	108	103	126	99	135	171
chrI_trna11_IleTAT	tRNA	282	386	778	309	138	136	96	69	86	82	120
chrX_trna224_IleTAT	tRNA	281	357	760	292	163	147	97	75	79	73	121
chrIV_trna60_AlaTGC	tRNA	278	840	1104	690	279	224	229	326	298	533	461
chrII_trna28_AlaTGC	tRNA	277	860	968	686	267	262	271	309	316	544	438
chrX_trna40_AlaTGC	tRNA	273	893	1067	700	269	228	243	295	304	508	419
chrX_trna34_MetCAT	tRNA	271	334	618	353	115	133	114	134	126	130	179
chrI_trna74_MetCAT	tRNA	269	325	547	344	125	125	93	122	107	141	160
chrII_trna48_AlaTGC	tRNA	267	840	1075	666	286	235	241	325	302	557	461
chrI_trna16_GlyTCC	tRNA	267	824	964	651	181	239	184	280	224	423	380
chrII_trna23_HisGTG	tRNA	265	238	618	211	60	58	52	55	47	86	81
chrI_trna59_IleTAT	tRNA	263	383	731	312	151	139	98	65	83	80	98
chrX_trna33_MetCAT	tRNA	261	343	554	357	107	110	122	132	127	129	171
chrIV_trna50_GlyTCC	tRNA	260	825	913	661	177	208	188	243	228	424	308
chrV_trna159_MetCAT	tRNA	260	334	591	348	116	101	101	137	115	135	170
chrI_trna60_GlyTCC	tRNA	259	817	910	707	182	234	218	257	259	449	328
chrIII_trna8_GlyTCC	tRNA	256	830	864	683	174	235	176	273	246	383	354
chrIV_trna51_GlyTCC	tRNA	255	825	911	639	178	205	190	240	238	436	330
chrI_trna54_GlyTCC	tRNA	253	779	934	645	210	216	204	279	249	423	310
chrX_trna78_AlaTGC	tRNA	253	871	1049	718	256	231	278	319	316	574	433
chrX_trna178_GlyTCC	tRNA	252	807	910	663	196	232	176	261	232	424	351
chrX_trna242_GlyTCC	tRNA	252	773	906	587	182	249	166	243	251	384	325
chrX_trna245_GlyTCC	tRNA	252	816	943	622	205	195	176	257	237	404	318
chrI_trna27_GlyTCC	tRNA	250	787	893	642	179	240	190	287	237	436	350
chrX_trna244_GlyTCC	tRNA	249	789	945	691	170	234	181	238	221	454	336
chrX_trna35_MetCAT	tRNA	249	308	572	331	141	115	104	118	100	136	165
chrIII_trna36_MetCAT	tRNA	248	327	544	317	131	133	109	129	101	132	173
chrX_trna48_GlyTCC	tRNA	248	784	926	651	183	225	186	279	248	401	327
chrV_trna168_MetCAT	tRNA	247	312	570	348	103	100	106	115	108	131	170
chrX_trna84_GlyTCC	tRNA	246	824	862	647	191	248	183	256	227	414	309
chrV_trna14_AlaCGC	tRNA	245	471	598	317	191	169	187	149	129	446	178
chrII_trna76_ThrGGT	tRNA	244	328	921	584	438	359	403	166	143	209	200
chrIV_trna53_GlyTCC	tRNA	244	789	860	698	182	191	192	288	220	414	350
chrI_trna40_GlyTCC	tRNA	244	732	830	621	94	118	112	169	160	348	247
chrX_trna68_GlyTCC	tRNA	244	737	903	639	184	215	162	239	228	414	308
chrX_trna104_SerGCT	tRNA	243	505	897	431	47	42	43	93	94	149	105
chrIII_trna34_GlyTCC	tRNA	242	798	929	626	177	223	184	271	225	420	330
chrIII_trna68_GlyTCC	tRNA	242	815	897	647	164	231	182	271	245	436	374
chrX_trna277_MetCAT	tRNA	242	345	595	329	114	101	86	120	117	155	174
chrX_trna299_GlyTCC	tRNA	242	797	895	671	203	245	190	293	223	430	333
chrI_trna17_GlyTCC	tRNA	241	805	908	655	200	231	176	260	230	398	330
chrIII_trna35_ProTGG	tRNA	240	274	784	334	153	181	151	150	117	187	195
chrV_trna140_AlaCGC	tRNA	240	530	774	471	191	170	201	142	141	377	156
chrI_trna43_GlyTCC	tRNA	237	771	926	644	187	211	204	242	230	435	347
chrX_trna243_GlyTCC	tRNA	237	820	893	656	169	214	191	268	219	454	356
chrX_trna66_GlyTCC	tRNA	236	752	905	641	169	228	180	254	196	467	337
chrI_trna15_GlyTCC	tRNA	232	828	913	684	188	212	202	285	261	440	323
chrI_trna42_GlyTCC	tRNA	232	791	920	651	171	207	180	268	235	433	343
chrI_trna62_GlyTCC	tRNA	232	781	909	686	202	204	193	265	240	430	348
chrIV_trna49_GlyTCC	tRNA	230	755	918	623	163	216	209	272	241	399	306
chrI_trna61_GlyTCC	tRNA	230	830	909	659	196	232	165	252	255	402	343
chrX_trna127_GlyTCC	tRNA	228	817	944	665	180	233	190	295	213	404	385
chrX_trna266_GlyTCC	tRNA	226	778	932	630	153	203	202	285	244	463	347
chrX_trna20_GlyTCC	tRNA	225	802	932	671	153	227	190	267	234	433	359
chrX_trna65_GlyTCC	tRNA	224	809	904	589	97	98	103	150	165	285	224
chrX_trna202_AlaCGC	tRNA	223	335	640	274	254	223	242	110	95	391	144
chrII_trna21_AlaTGC	tRNA	221	643	819	542	153	146	155	234	227	308	361
chrV_trna113_IleTAT	tRNA	216	327	781	588	18	24	16	55	76	104	90
chrIII_trna62_TrpCCA	tRNA	207	375	646	487	163	744	777	137	110	238	159
chrX_trna179_ArgTCT	tRNA	207	640	667	442	38	43	45	66	44	105	53
chrIV_trna80_TrpCCA	tRNA	205	402	652	514	176	740	745	134	92	237	172
chrX_trna116_GlyTCC	tRNA	204	606	767	511	75	58	61	123	137	186	201
chrII_trna33_TrpCCA	tRNA	202	382	641	464	181	755	759	136	121	227	161
chrIV_trna34_HisGTG	tRNA	202	182	472	252	64	82	92	109	98	216	143
chrX_trna278_PheGAA	tRNA	202	494	647	413	24	140	44	62	42	104	63
chrIV_trna77_TrpCCA	tRNA	200	365	618	506	149	728	758	142	136	219	162
chrX_trna41_TrpCCA	tRNA	200	398	617	481	185	703	689	138	131	222	167
chrV_trna152_LeuCAG	tRNA	188	301	672	339	71	58	90	57	73	205	94
chrX_trna241_TrpCCA	tRNA	188	357	623	483	165	751	767	118	125	234	163
chrIV_trna38_TrpCCA	tRNA	187	399	634	500	198	743	735	131	104	247	165
chrV_trna114_Undet	tRNA	184	357	843	655	13	11	19	60	61	63	98
chrX_trna69_TrpCCA	tRNA	182	417	672	487	149	719	732	138	129	235	185
chrIV_trna78_TrpCCA	tRNA	181	365	663	459	179	723	714	117	120	227	171
chrX_trna260_ArgTCT	tRNA	180	569	689	395	46	48	52	52	36	91	51
chrI_trna76_TrpCCA	tRNA	178	395	625	501	153	665	796	132	124	238	183
chrX_trna240_TrpCCA	tRNA	178	363	632	445	159	768	746	120	137	224	160
chrX_trna25_GlyTCC	tRNA	175	428	548	342	80	58	67	101	115	142	159
chrV_trna83_ProTGG	tRNA	172	318	814	516	23	17	24	50	63	105	64
chrIII_trna89_ArgTCG	tRNA	164	150	526	598	97	138	244	89	80	397	83
chrIV_trna63_HisGTG	tRNA	162	228	363	174	75	85	64	64	67	77	100
chrV_trna88_HisATG	tRNA	153	223	364	215	19	40	34	46	33	136	43
chrIV_trna64_HisGTG	tRNA	147	193	408	141	71	63	64	82	63	82	108
chrX_trna281_HisGTG	tRNA	146	227	343	157	57	69	82	86	56	84	126
chrV_trna84_GlnTTG	tRNA	143	200	592	536	229	192	210	82	88	167	118
chrIV_trna19_HisGTG	tRNA	137	202	382	109	53	26	60	62	34	58	72
chrV_trna24_HisGTG	tRNA	131	209	366	158	75	60	63	65	64	60	107
chrI_trna72_ProAGG	tRNA	128	230	377	177	62	75	66	112	90	170	131
chrV_trna163_LysCTT	tRNA	128	100	242	95	27	14	20	8	6	17	5
chrIV_trna30_LysCTT	tRNA	126	101	244	90	21	19	11	4	3	8	7
chrIV_trna33_LysCTT	tRNA	124	86	217	111	22	13	23	12	7	13	10
chrV_trna133_LysCTT	tRNA	124	92	248	89	29	21	26	15	9	12	6
chrX_trna287_LysCTT	tRNA	123	97	203	106	17	16	18	8	7	10	10
chrIV_trna74_LysCTT	tRNA	122	83	248	113	13	21	16	5	4	14	5
chrI_trna63_ProAGG	tRNA	122	217	358	199	50	78	62	111	101	163	135
chrIII_trna71_LysCTT	tRNA	119	108	497	192	14	17	25	27	22	51	22
chrIV_trna22_LysCTT	tRNA	119	92	214	112	19	6	24	8	5	10	8
chrV_trna7_LysCTT	tRNA	119	68	249	106	16	12	18	10	10	12	8
chrV_trna28_LysCTT	tRNA	118	107	228	85	19	16	19	14	7	14	1
chrX_trna259_LeuAAG	tRNA	118	122	238	179	309	159	177	71	87	330	100
chrI_trna12_LysCTT	tRNA	117	102	268	105	20	12	22	7	5	9	6
chrIV_trna29_ProAGG	tRNA	116	201	369	182	62	72	58	110	70	165	123
chrII_trna39_ArgCCG	tRNA	114	272	395	203	60	60	74	39	61	143	61
chrI_trna55_LysCTT	tRNA	114	92	208	100	21	19	29	8	4	14	9
chrIV_trna68_LysCTT	tRNA	113	96	212	99	20	14	16	9	10	10	8
chrX_trna214_LeuTAA	tRNA	112	155	243	141	32	27	38	66	64	176	72
chrI_trna26_LysCTT	tRNA	110	81	259	112	22	15	19	8	7	11	9
chrX_trna15_LysCTT	tRNA	109	82	221	90	20	16	16	7	5	13	2
chrII_trna59_LeuTAA	tRNA	107	174	235	160	23	21	37	63	69	173	69
chrX_trna5_ArgTCG	tRNA	105	298	491	215	67	50	59	73	65	157	92
chrX_trna208_LysCTT	tRNA	104	70	208	105	26	25	27	18	4	31	3
chrII_trna51_ProTGG	tRNA	100	191	378	133	158	142	126	137	97	190	163
chrX_trna223_ArgACG	tRNA	100	171	207	142	31	41	27	30	26	78	32
chrX_trna293_ArgCCG	tRNA	99	278	380	187	240	358	149	37	52	139	66
chrIV_trna52_GlyTCC	tRNA	97	359	770	357	149	197	174	167	133	334	194
chrX_trna122_HisGTG	tRNA	96	172	270	145	61	58	58	79	61	101	99
chrI_trna58_ProTGG	tRNA	83	84	176	75	21	35	42	22	21	144	53
chrX_trna186_HisGTG	tRNA	83	183	263	120	80	53	49	80	56	90	97
chrIV_trna42_HisGTG	tRNA	80	156	238	122	57	56	57	89	74	88	101
chrX_trna185_HisGTG	tRNA	80	202	238	108	45	45	52	87	60	69	110
chrX_trna2_LysCTT	tRNA	80	55	137	60	12	14	12	8	4	10	5
chrIV_trna92_AlaGGC	tRNA	79	141	576	301	72	76	124	90	105	187	127
chrX_trna210_HisGTG	tRNA	78	177	252	124	60	52	48	83	66	110	92
chrX_trna121_HisGTG	tRNA	77	192	265	124	47	54	50	82	67	102	123
chrIV_trna46_HisGTG	tRNA	76	169	250	125	61	39	64	65	66	94	98
chrV_trna167_ProTGG	tRNA	76	125	272	100	118	141	173	132	87	167	140
chrV_trna23_SerTGA	tRNA	76	87	204	81	17	19	24	18	13	90	22
chrX_trna187_HisGTG	tRNA	76	187	266	119	69	58	47	69	71	80	97
chrV_trna120_SupTTA	tRNA	75	156	339	258	10	15	21	41	46	56	44
chrX_trna118_LysCTT	tRNA	75	38	152	53	10	9	14	4	3	10	6
chrX_trna120_HisGTG	tRNA	75	178	258	123	56	61	40	69	62	76	96
chrX_trna156_HisGTG	tRNA	75	186	242	135	64	51	59	76	54	62	91
chrII_trna47_LysCTT	tRNA	74	60	130	60	12	5	12	5	2	17	4
chrII_trna65_HisGTG	tRNA	74	172	252	109	64	42	59	83	67	101	119
chrV_trna56_ValGAC	tRNA	74	92	314	210	11	21	18	28	23	38	34
chrIV_trna83_LysCTT	tRNA	73	53	139	69	13	7	13	6	12	18	5
chrIV_trna89_Undet	tRNA	69	122	199	118	40	46	34	29	32	63	36
chrX_trna89_LysCTT	tRNA	69	48	126	70	15	12	11	3	2	7	6
chrV_trna81_HisATG	tRNA	68	123	350	196	22	17	40	28	24	90	43
chrIII_trna48_SerGCT	tRNA	66	207	255	127	23	22	27	43	58	106	51
chrX_trna189_LysCTT	tRNA	66	47	141	63	3	6	16	1	3	11	7
chrX_trna32_LysCTT	tRNA	66	52	149	58	14	20	14	9	4	7	6
chrII_trna29_LysCTT	tRNA	63	42	142	58	13	10	8	5	3	5	5
chrI_trna10_LysCTT	tRNA	63	60	152	58	15	10	11	7	4	9	10
chrV_trna165_LysCTT	tRNA	63	62	156	64	14	14	16	9	7	14	3
chrV_trna82_HisATG	tRNA	63	87	263	196	46	40	36	31	33	80	24
chrX_trna43_LysCTT	tRNA	59	50	140	61	13	9	15	4	4	13	7
chrX_trna304_LysCTT	tRNA	58	49	163	68	14	8	10	11	4	16	7
chrI_trna1_LysCTT	tRNA	57	45	120	70	14	14	11	1	7	8	2
chrX_trna279_LysCTT	tRNA	57	64	149	94	12	7	9	5	4	11	5
chrV_trna107_GlyACC	tRNA	56	32	437	122	611	718	716	124	209	1822	290
chrI_trna21_LysCTT	tRNA	55	56	142	54	4	8	9	3	3	6	3
chrII_trna54_LeuTAA	tRNA	54	88	190	122	20	25	25	58	63	161	58
chrI_trna56_GlyCCC	tRNA	54	47	181	113	26	22	24	13	12	50	19
chrIV_trna36_HisGTG	tRNA	53	104	169	80	54	53	35	54	51	69	76
chrIV_trna81_LysCTT	tRNA	53	49	95	56	8	9	18	4	5	13	2
chrV_trna160_ThrCGT	tRNA	52	89	118	80	50	54	54	67	54	136	67
chrX_trna256_LysCTT	tRNA	52	44	122	50	6	5	39	7	3	11	1
chrIII_trna50_LysCTT	tRNA	51	46	105	58	7	9	14	4	3	8	3
chrX_trna111_LysCTT	tRNA	51	102	172	91	147	160	179	265	286	631	305
chrX_trna272_LysCTT	tRNA	51	42	122	64	19	9	14	6	6	9	5
chrV_trna68_HisGTG	tRNA	48	56	142	53	18	18	16	7	3	61	8
chrIII_trna51_LysCTT	tRNA	46	47	126	54	10	8	6	2	1	10	5
chrIV_trna18_LysCTT	tRNA	45	36	146	51	7	8	15	2	3	11	12
chrX_trna109_LysCTT	tRNA	45	30	75	37	33	42	47	20	27	173	31
chrX_trna297_AspATC	tRNA	44	51	92	40	14	9	11	16	18	53	13
chrIII_trna45_ArgTCT	tRNA	43	60	165	73	49	80	202	28	42	767	41
chrV_trna67_AspATC	tRNA	42	54	331	117	16	8	13	15	11	22	24
chrI_trna57_GlyCCC	tRNA	40	48	199	119	12	22	17	10	16	59	17
chrX_trna183_TrpCCA	tRNA	37	48	101	92	119	636	645	20	17	82	16
chrII_trna40_HisGTG	tRNA	34	9	46	9	38	29	29	13	7	92	12
chrIII_trna11_SerCGA	tRNA	31	70	143	169	8	9	42	27	28	70	42
chrI_trna24_GlyCCC	tRNA	31	42	179	128	28	17	27	8	17	53	17
chrX_trna176_ProTGG	tRNA	31	39	57	46	16	24	32	11	9	77	17
chrX_trna213_ArgTCG	tRNA	31	58	105	57	22	36	24	18	22	198	22
chrIII_trna91_SerCGA	tRNA	30	83	166	166	21	21	34	25	45	67	46
chrIV_trna85_GlnTTG	tRNA	30	35	123	36	41	56	68	16	20	187	16
chrIV_trna47_LysTTT	tRNA	29	19	59	59	4	12	8	1	1	43	4
chrV_trna30_GlnTTG	tRNA	29	18	72	92	40	55	66	7	10	101	15
chrI_trna28_PheGAA	tRNA	28	87	282	67	23	22	16	16	17	52	14
chrIV_trna28_AspGTC	tRNA	25	49	83	36	44	91	112	21	25	394	41
chrI_trna69_ValAAC	tRNA	25	22	61	18	22	25	37	8	1	73	2
chrV_trna110_SerCGA	tRNA	25	24	59	20	35	29	103	5	11	526	11
chrV_trna25_ThrCGT	tRNA	25	58	113	59	39	33	39	28	25	51	34
chrV_trna59_GlnTTG	tRNA	24	35	115	34	16	12	23	8	12	44	10
chrV_trna34_HisATG	tRNA	22	32	77	20	14	17	23	12	6	72	6
chrII_trna75_ThrGGT	tRNA	21	33	64	81	16	16	28	10	7	35	11
chrIV_trna55_LysTTT	tRNA	21	25	56	38	6	16	17	6	3	48	6
chrV_trna69_ProGGG	tRNA	20	14	65	24	12	27	22	9	9	70	2
chrV_trna78_GlnTTG	tRNA	20	19	50	40	42	25	37	15	14	212	15
chrII_trna4_SerCGA	tRNA	19	19	84	55	17	15	42	8	23	82	21
chrV_trna57_HisATG	tRNA	18	12	49	51	53	42	25	8	6	109	10
chrIV_trna31_HisGTG	tRNA	17	14	101	50	44	43	39	9	12	105	14
chrV_trna66_HisGTG	tRNA	17	16	124	49	37	21	23	12	11	62	12
chrX_trna50_ProAGG	tRNA	17	11	51	18	28	24	49	7	6	220	10
chrII_trna25_LysCTT	tRNA	16	20	40	26	42	64	65	14	23	292	22
chrV_trna111_GlyACC	tRNA	16	12	72	31	29	55	89	8	15	109	26
chrV_trna36_GlnTTG	tRNA	16	29	54	25	19	14	164	11	17	58	15
chrIII_trna2_GlyGCC	tRNA	15	24	204	25	25	18	22	7	5	53	22
chrV_trna117_ThrGGT	tRNA	15	16	65	169	20	10	31	10	22	68	7
chrV_trna71_GluTTC	tRNA	15	19	33	10	12	9	14	1	3	14	3
chrV_trna31_ArgACG	tRNA	14	10	51	79	13	20	27	9	6	87	4
chrV_trna96_Undet	tRNA	14	12	48	23	173	137	80	17	19	158	8
chrIII_trna70_ArgCCT	tRNA	13	21	74	20	28	35	41	13	15	295	10
chrV_trna124_Undet	tRNA	13	4	43	17	22	14	43	8	3	74	5
chrV_trna64_HisGTG	tRNA	13	4	42	16	23	19	18	6	6	120	9
chrX_trna1_GluCTC	tRNA	13	34	93	27	150	492	448	11	10	41	25
chrIII_trna87_LeuGAG	tRNA	12	14	66	43	54	61	89	18	31	140	36
chrV_trna109_AlaGGC	tRNA	12	17	27	12	24	22	18	6	9	57	11
chrV_trna118_IleGAT	tRNA	12	10	24	137	19	13	39	12	12	58	3
chrV_trna122_Undet	tRNA	12	23	72	27	1633	25	31	10	19	87	13
chrV_trna37_GlnTTG	tRNA	12	30	41	32	26	15	161	19	14	74	18
chrIV_trna90_Undet	tRNA	11	10	32	11	104	176	110	22	38	229	28
chrV_trna80_GlnTTG	tRNA	11	28	46	62	15	19	32	7	9	127	13
chrV_trna89_HisATG	tRNA	11	30	68	12	8	10	8	5	8	24	8
chrV_trna106_Undet	tRNA	10	12	50	14	84	97	108	23	32	360	17
chrV_trna38_ThrGGT	tRNA	10	10	49	160	55	56	221	32	35	2719	60
chrV_trna42_GlyGCC	tRNA	10	9	25	9	8	12	6	6	13	36	9
chrV_trna58_HisATG	tRNA	10	3	15	9	22	19	34	3	4	39	6
chrV_trna91_HisATG	tRNA	10	4	30	13	16	12	21	7	4	52	5
chrX_trna11_ArgCCT	tRNA	10	5	27	8	13	16	16	5	7	525	8
chrIII_trna17_HisATG	tRNA	9	19	35	23	6	21	17	7	14	49	12
chrIII_trna21_ProGGG	tRNA	9	9	24	7	5	4	11	3	4	21	3
chrV_trna108_GlyACC	tRNA	9	5	31	9	6	7	8	0	3	161	6
chrV_trna119_HisATG	tRNA	9	10	48	19	130	124	227	23	34	3426	28
chrV_trna50_GlyACC	tRNA	9	4	43	16	15	5	9	4	9	27	5
chrV_trna95_Undet	tRNA	9	8	42	11	10	13	3	1	4	62	3
chrX_trna291_ArgCCT	tRNA	9	14	53	22	20	16	26	4	6	499	5
chrIII_trna20_LeuGAG	tRNA	8	9	36	12	9	14	10	8	3	17	6
chrIII_trna6_ProTGG	tRNA	8	10	80	12	17	13	24	8	6	88	9
chrIII_trna82_ArgACG	tRNA	8	16	35	8	36	35	40	10	8	52	10
chrII_trna78_ThrTGT	tRNA	8	5	32	10	14	29	18	5	12	43	9
chrV_trna125_LysTTT	tRNA	8	1	19	7	11	13	12	0	3	21	5
chrV_trna48_LeuCAA	tRNA	8	15	56	17	14	23	20	5	5	21	11
chrV_trna92_GlnCTG	tRNA	8	9	26	7	32	45	80	8	7	139	3
chrV_trna94_HisATG	tRNA	8	9	18	10	15	3	10	2	2	22	6
chrV_trna98_HisATG	tRNA	8	8	27	18	69	73	54	12	20	56	7
chrX_trna298_Undet	tRNA	8	8	21	8	16	6	10	1	3	30	8
chrII_trna36_AsnGTT	tRNA	7	15	28	8	25	29	38	7	4	61	6
chrII_trna46_SerGCT	tRNA	7	13	26	19	18	16	21	7	12	80	7
chrII_trna5_ThrGGT	tRNA	7	6	37	11	34	39	34	9	10	389	22
chrII_trna6_HisATG	tRNA	7	4	15	5	8	8	12	3	3	20	4
chrII_trna74_ThrGGT	tRNA	7	10	44	14	10	13	23	5	6	70	9
chrV_trna32_HisATG	tRNA	7	10	21	10	19	11	7	4	3	36	7
chrV_trna44_GlyGCC	tRNA	7	10	152	16	16	25	21	4	5	46	4
chrV_trna61_Undet	tRNA	7	7	19	6	23	6	10	3	4	19	2
chrV_trna72_GlnTTG	tRNA	7	7	34	18	18	5	10	3	4	28	2
chrV_trna99_HisATG	tRNA	7	6	78	10	26	42	34	8	6	235	17
chrII_trna3_ProGGG	tRNA	6	0	64	7	11	8	18	4	2	17	7
chrII_trna57_GluTTC	tRNA	6	9	34	8	5	5	5	0	0	17	6
chrIV_trna9_Undet	tRNA	6	7	20	6	60	131	98	37	43	1323	31
chrV_trna40_GlyCCC	tRNA	6	7	181	17	14	13	10	4	4	66	3
chrV_trna51_ThrGGT	tRNA	6	11	157	20	8	12	15	4	8	18	9
chrV_trna62_Undet	tRNA	6	5	11	9	7	15	12	4	8	24	3
chrV_trna65_Undet	tRNA	6	1	26	26	10	13	17	1	4	56	9
chrX_trna14_LeuTAA	tRNA	6	2	24	7	15	21	14	3	6	74	11
chrX_trna190_GlyTCC	tRNA	6	5	13	4	8	18	15	2	2	18	2
chrIII_trna86_LeuGAG	tRNA	5	2	12	5	6	21	28	6	15	25	4
chrIII_trna93_GlnTTG	tRNA	5	2	11	1	4	3	12	4	3	20	5
chrIII_trna9_ArgTCG	tRNA	5	1	9	1	5	14	7	3	6	20	0
chrII_trna8_Undet	tRNA	5	6	29	4	26	18	35	1	11	73	4
chrIV_trna87_HisGTG	tRNA	5	10	17	9	8	18	13	2	2	29	2
chrIV_trna91_HisATG	tRNA	5	5	15	7	14	17	11	1	9	22	2
chrV_trna102_ThrGGT	tRNA	5	3	51	11	13	17	17	9	3	35	9
chrV_trna33_HisGTG	tRNA	5	4	22	8	30	55	46	16	14	377	16
chrV_trna47_ArgTCG	tRNA	5	5	62	12	30	41	37	13	14	233	2
chrV_trna60_HisATG	tRNA	5	1	26	11	13	22	34	5	6	115	3
chrV_trna63_Undet	tRNA	5	4	15	5	14	29	36	7	9	88	10
chrV_trna79_GlnTTG	tRNA	5	11	59	10	38	29	28	6	6	172	7
chrV_trna86_ProGGG	tRNA	5	5	33	12	20	21	22	4	4	77	13
chrIII_trna12_SerCGA	tRNA	4	1	8	4	9	6	6	8	2	28	2
chrIII_trna18_LeuAAG	tRNA	4	3	43	8	21	31	57	8	22	154	13
chrIII_trna24_AspGTC	tRNA	4	6	16	2	11	8	9	0	1	29	3
chrIII_trna4_GlyGCC	tRNA	4	3	9	28	15	12	16	4	9	68	3
chrIII_trna83_LeuGAG	tRNA	4	0	9	4	41	37	30	10	4	18	4
chrII_trna1_ProGGG	tRNA	4	1	82	6	24	28	21	8	9	395	13
chrII_trna41_Undet	tRNA	4	2	14	10	11	18	28	2	4	42	2
chrII_trna79_ThrTGT	tRNA	4	2	24	14	22	10	27	5	2	165	8
chrIV_trna8_TyrATA	tRNA	4	4	17	5	15	19	24	2	4	151	1
chrI_trna3_SupCTA	tRNA	4	10	67	17	13	11	16	7	14	40	12
chrV_trna105_ThrGGT	tRNA	4	2	32	14	2	5	3	1	3	19	4
chrV_trna123_GlnTTG	tRNA	4	1	26	1	21	3	8	0	3	42	5
chrV_trna126_HisATG	tRNA	4	4	16	14	15	24	23	2	8	31	4
chrV_trna35_LeuGAG	tRNA	4	5	84	12	36	29	35	5	8	122	2
chrV_trna46_HisATG	tRNA	4	6	106	12	18	16	16	1	4	27	5
chrV_trna53_ProGGG	tRNA	4	2	5	7	3	4	6	1	1	17	3
chrV_trna85_HisATG	tRNA	4	5	29	9	15	11	25	8	4	67	9
chrX_trna7_AspATC	tRNA	4	2	11	1	12	5	6	2	3	39	3
chrIII_trna22_ProGGG	tRNA	3	2	6	5	13	19	15	11	5	168	5
chrIII_trna23_LeuGAG	tRNA	3	2	5	4	5	0	3	2	2	6	2
chrIII_trna57_ArgGCG	tRNA	3	2	25	14	20	41	36	17	10	441	5
chrIII_trna7_GlyGCC	tRNA	3	7	18	2	21	11	18	4	7	176	4
chrIII_trna84_LeuGAG	tRNA	3	5	14	9	3	5	11	2	4	33	3
chrIII_trna92_GlnTTG	tRNA	3	0	7	0	16	9	19	3	4	698	5
chrV_trna104_ThrAGT	tRNA	3	0	12	5	12	8	9	5	6	51	2
chrV_trna39_GlyACC	tRNA	3	2	1	5	9	9	15	4	6	27	9
chrV_trna43_GlyACC	tRNA	3	11	29	12	10	5	9	3	3	16	3
chrV_trna45_HisATG	tRNA	3	2	20	5	15	5	11	2	4	24	2
chrV_trna49_Undet	tRNA	3	6	77	6	10	6	8	2	2	14	3
chrV_trna52_ProGGG	tRNA	3	6	14	6	19	18	22	6	8	64	2
chrV_trna74_HisATG	tRNA	3	5	12	6	10	6	15	4	4	34	2
chrV_trna93_HisATG	tRNA	3	7	24	10	7	15	18	9	7	67	5
chrIII_trna14_ArgGCG	tRNA	2	2	33	13	15	9	22	2	4	33	10
chrII_trna2_ThrAGT	tRNA	2	8	7	1	6	2	1	0	1	8	1
chrII_trna45_HisATG	tRNA	2	5	22	3	26	11	18	5	0	29	7
chrII_trna80_ThrGGT	tRNA	2	3	7	4	25	20	31	5	4	50	4
chrIV_trna11_GlyTCC	tRNA	2	11	7	4	7	2	5	1	8	23	5
chrI_trna47_LeuAAG	tRNA	2	0	17	6	6	8	3	1	2	19	7
chrV_trna100_HisATG	tRNA	2	8	23	10	29	20	15	9	10	93	8
chrV_trna103_ThrGGT	tRNA	2	3	20	8	4	8	12	1	1	51	8
chrV_trna41_GlyGCC	tRNA	2	6	10	6	8	9	10	3	5	35	6
chrIII_trna10_ArgTCG	tRNA	1	3	11	0	4	5	6	0	4	11	0
chrIII_trna3_GlyGCC	tRNA	1	1	21	5	25	10	17	2	6	28	5
chrIII_trna5_Undet	tRNA	1	1	15	11	19	18	25	5	4	28	0
chrIII_trna85_LeuGAG	tRNA	1	0	8	6	2	4	2	5	1	6	1
chrIII_trna94_GlnTTG	tRNA	1	5	6	6	5	11	25	6	8	49	6
chrII_trna77_ThrGGT	tRNA	1	2	73	0	15	10	18	1	3	15	2
chrX_trna131_GluTTC	tRNA	1	2	8	5	4	17	8	4	8	48	8
chrIII_trna19_LeuGAG	tRNA	0	4	25	11	6	1	7	4	0	15	10
chrIII_trna43_ValAAC	tRNA	0	0	0	0	0	0	0	0	0	0	0
chrIII_trna44_ValAAC	tRNA	0	0	0	0	0	0	0	0	0	0	0
chrII_trna30_ValTAC	tRNA	0	0	0	0	0	0	0	0	0	0	0
chrII_trna60_ValTAC	tRNA	0	0	0	0	0	0	0	0	0	0	0
chrIV_trna24_ValCAC	tRNA	0	0	0	0	0	0	0	0	0	0	0
chrIV_trna37_ValAAC	tRNA	0	0	0	0	0	0	0	0	0	0	0
chrIV_trna3_ValCAC	tRNA	0	0	0	0	0	0	0	0	0	0	0
chrIV_trna45_ValAAC	tRNA	0	0	0	0	0	0	0	0	0	0	0
chrIV_trna57_ValAAC	tRNA	0	0	0	0	0	0	0	0	0	0	0
chrIV_trna7_ArgTCG	tRNA	0	3	15	7	17	14	25	3	6	55	6
chrI_trna34_ValAAC	tRNA	0	0	0	0	0	0	0	0	0	0	0
chrI_trna39_ValAAC	tRNA	0	0	0	0	0	0	0	0	0	0	0
chrI_trna46_ValAAC	tRNA	0	0	0	0	0	0	0	0	0	0	0
chrI_trna65_Undet	tRNA	0	0	0	0	0	0	0	0	0	0	0
chrV_trna101_ThrGGT	tRNA	0	3	143	10	7	4	7	1	1	14	1
chrV_trna115_Undet	tRNA	0	0	0	0	0	0	0	0	0	0	0
chrV_trna138_ValCAC	tRNA	0	0	0	0	0	0	0	0	0	0	0
chrV_trna142_ValAAC	tRNA	0	0	0	0	0	0	0	0	0	0	0
chrV_trna149_ValTAC	tRNA	0	0	0	0	0	0	0	0	0	0	0
chrV_trna151_ValCAC	tRNA	0	0	0	0	0	0	0	0	0	0	0
chrV_trna154_TyrGTA	tRNA	0	0	0	0	0	0	0	0	0	0	0
chrX_trna101_ValTAC	tRNA	0	0	0	0	0	0	0	0	0	0	0
chrX_trna128_ValAAC	tRNA	0	0	0	0	0	0	0	0	0	0	0
chrX_trna139_ValAAC	tRNA	0	0	0	0	0	0	0	0	0	0	0
chrX_trna140_ValAAC	tRNA	0	0	0	0	0	0	0	0	0	0	0
chrX_trna141_ValAAC	tRNA	0	0	0	0	0	0	0	0	0	0	0
chrX_trna142_ValAAC	tRNA	0	0	0	0	0	0	0	0	0	0	0
chrX_trna151_ValCAC	tRNA	0	0	0	0	0	0	0	0	0	0	0
chrX_trna152_ValAAC	tRNA	0	0	0	0	0	0	0	0	0	0	0
chrX_trna153_ValAAC	tRNA	0	0	0	0	0	0	0	0	0	0	0
chrX_trna161_ValCAC	tRNA	0	0	0	0	0	0	0	0	0	0	0
chrX_trna227_ValAAC	tRNA	0	0	0	0	0	0	0	0	0	0	0
chrX_trna235_Undet	tRNA	0	0	0	0	0	0	0	0	0	0	0
chrX_trna248_ValAAC	tRNA	0	0	0	0	0	0	0	0	0	0	0
chrX_trna282_ValTAC	tRNA	0	0	0	0	0	0	0	0	0	0	0
chrX_trna93_ValAAC	tRNA	0	0	0	0	0	0	0	0	0	0	0
piR-cel-15500	piRNA	7826	4562	18901	8278	84	165	165	683	579	849	944
piR-cel-705	piRNA	7057	6083	11794	4635	7716	6300	5508	2478	1453	1501	3903
piR-cel-4748	piRNA	6434	4685	15080	5554	1016	786	819	746	433	416	1013
piR-cel-5787	piRNA	4098	4952	8010	2838	7018	4600	4146	1593	865	1019	2399
piR-cel-3302	piRNA	3884	3087	5716	2467	3174	2346	2170	630	400	319	923
piR-cel-6037	piRNA	3417	2307	7320	2980	40	39	51	198	126	135	373
piR-cel-2174	piRNA	3232	2673	8345	2872	60	44	45	237	134	184	336
piR-cel-3215	piRNA	2902	3353	6532	2375	2164	1576	1615	649	447	459	1149
piR-cel-2285	piRNA	2407	1595	5535	2219	51	48	82	66	84	92	287
piR-cel-6420	piRNA	2404	1781	5367	2281	74	97	91	196	114	130	245
piR-cel-2254	piRNA	2247	2103	6217	2238	44	51	48	173	119	124	243
piR-cel-6058	piRNA	2177	1407	4184	1778	142	101	87	413	254	182	558
piR-cel-122	piRNA	1984	1176	3565	1778	79	49	57	137	68	58	155
piR-cel-5666	piRNA	1942	1623	2395	1351	5388	3466	2624	853	446	470	1068
piR-cel-2172	piRNA	1822	1334	3871	1878	219	172	163	247	153	165	297
piR-cel-314	piRNA	1792	1607	2960	987	1172	868	825	313	162	197	502
piR-cel-5281	piRNA	1758	1222	4836	2292	20	27	40	127	107	87	218
piR-cel-3502	piRNA	1730	1340	5235	2317	332	278	239	252	185	195	432
piR-cel-5238	piRNA	1670	1083	3749	1704	35	22	22	150	101	90	258
piR-cel-1793	piRNA	1663	997	3276	1248	64	48	61	369	196	225	467
piR-cel-4254	piRNA	1577	1622	3291	1443	2730	1822	1571	578	318	468	774
piR-cel-3457	piRNA	1498	1631	3495	1677	3032	2286	2058	481	371	387	732
piR-cel-4231	piRNA	1450	1131	3351	1320	191	134	171	145	73	70	186
piR-cel-6904	piRNA	1431	1236	4137	1739	696	417	398	189	129	151	233
piR-cel-5740	piRNA	1252	1404	2608	1055	1835	1439	1345	578	365	379	688
piR-cel-14476	piRNA	1244	870	2936	1187	14	16	17	73	69	46	137
piR-cel-14429	piRNA	1216	867	2629	1141	11	8	15	69	35	54	116
piR-cel-916	piRNA	1198	814	2665	1122	12	10	7	79	39	37	113
piR-cel-4701	piRNA	1135	957	3335	1354	7	18	19	132	85	73	194
piR-cel-29208	piRNA	1133	707	2553	1304	19	36	29	136	149	145	157
piR-cel-8567	piRNA	1133	1213	2023	778	1253	883	679	290	195	185	363
piR-cel-9912	piRNA	1106	924	3290	1341	27	20	20	107	91	61	190
piR-cel-5707	piRNA	1101	750	2750	1076	152	119	96	48	35	38	84
piR-cel-2006	piRNA	1096	828	2879	1083	181	158	134	152	108	94	237
piR-cel-898	piRNA	1070	597	2077	942	11	23	20	81	104	116	85
piR-cel-1374	piRNA	1045	1920	3005	701	1447	1023	846	367	192	243	408
piR-cel-201	piRNA	1028	865	3117	1296	34	19	27	121	83	72	195
piR-cel-5329	piRNA	982	779	2101	824	1214	743	645	230	128	178	395
piR-cel-5530	piRNA	981	830	1952	832	168	95	95	176	104	110	224
piR-cel-2596	piRNA	949	609	1787	967	89	44	64	144	86	72	161
piR-cel-3863	piRNA	907	587	1792	672	85	57	80	135	84	75	225
piR-cel-8996	piRNA	903	610	1858	736	14	7	9	28	8	22	17
piR-cel-1621	piRNA	874	980	1711	702	1532	933	1137	295	235	211	435
piR-cel-9799	piRNA	872	545	2328	838	10	20	12	56	39	27	91
piR-cel-5961	piRNA	870	765	3520	1642	146	84	117	248	148	172	419
piR-cel-4860	piRNA	866	678	2389	894	27	9	14	89	55	44	135
piR-cel-1312	piRNA	850	690	1248	491	1253	898	865	580	278	256	726
piR-cel-5391	piRNA	846	535	2247	792	32	34	32	69	31	24	92
piR-cel-8578	piRNA	843	1144	1762	882	838	570	687	192	141	195	295
piR-cel-10930	piRNA	830	617	1896	841	51	70	68	107	62	54	159
piR-cel-1059	piRNA	812	662	1503	427	449	362	374	217	88	120	311
piR-cel-4803	piRNA	808	651	1787	863	21	15	17	53	44	33	80
piR-cel-1309	piRNA	803	493	1609	726	11	6	10	48	32	15	64
piR-cel-6910	piRNA	789	823	2954	1122	15	20	12	84	31	54	72
piR-cel-8334	piRNA	780	524	1832	815	13	8	7	52	43	27	84
piR-cel-736	piRNA	766	762	1866	736	489	312	371	204	142	117	300
piR-cel-1175	piRNA	757	1021	1969	595	358	185	256	75	64	59	105
piR-cel-4000	piRNA	754	652	2664	1017	22	24	41	160	98	109	191
piR-cel-2835	piRNA	752	565	1863	804	27	39	38	66	63	53	164
piR-cel-4415	piRNA	750	831	1661	746	577	354	381	119	122	117	154
piR-cel-2933	piRNA	741	721	1508	488	878	497	547	246	121	169	243
piR-cel-147	piRNA	738	478	2280	818	7	9	16	11	8	6	47
piR-cel-3629	piRNA	738	865	4077	1731	384	311	310	199	130	165	316
piR-cel-860	piRNA	732	523	1605	698	29	34	60	36	28	153	76
piR-cel-13679	piRNA	720	606	1695	859	251	185	192	113	89	62	155
piR-cel-8818	piRNA	692	575	2339	1023	20	28	22	163	107	78	244
piR-cel-2076	piRNA	690	588	1917	515	12	9	16	52	25	27	45
piR-cel-9267	piRNA	683	483	1558	682	23	19	25	45	53	35	100
piR-cel-13076	piRNA	681	480	1658	713	53	34	25	126	62	80	145
piR-cel-2955	piRNA	672	466	1822	687	37	40	31	58	37	47	101
piR-cel-9975	piRNA	662	617	1558	797	39	23	23	92	59	30	105
piR-cel-3969	piRNA	659	695	1932	591	529	389	331	107	82	62	194
piR-cel-205	piRNA	629	367	1109	323	112	82	113	34	24	35	90
piR-cel-2028	piRNA	615	402	1677	592	30	15	14	52	22	30	74
piR-cel-5009	piRNA	615	434	1614	713	151	99	110	115	77	49	209
piR-cel-15223	piRNA	610	473	1550	714	9	9	18	119	74	75	145
piR-cel-7968	piRNA	606	652	2536	893	100	96	116	71	69	49	209
piR-cel-801	piRNA	592	388	648	470	191	137	122	392	180	145	438
piR-cel-3708	piRNA	588	426	767	198	518	369	310	95	75	62	192
piR-cel-4314	piRNA	586	511	1010	514	331	306	264	69	71	116	148
piR-cel-3971	piRNA	557	604	2806	1376	398	276	279	312	223	148	443
piR-cel-5782	piRNA	532	658	1417	742	760	662	711	94	90	97	193
piR-cel-1129	piRNA	531	905	1443	475	419	331	390	148	124	148	250
piR-cel-2766	piRNA	531	314	1184	582	4	4	1	23	15	18	51
piR-cel-28	piRNA	530	285	904	362	21	15	19	44	31	30	90
piR-cel-4120	piRNA	512	336	983	442	4	18	6	27	11	19	28
piR-cel-66	piRNA	511	459	1090	478	409	364	288	168	123	145	284
piR-cel-499	piRNA	508	393	996	416	142	157	156	1141	604	491	1528
piR-cel-2799	piRNA	505	375	1063	467	1148	690	768	171	126	101	265
piR-cel-10971	piRNA	490	310	1160	472	5	4	6	32	16	21	54
piR-cel-1804	piRNA	490	367	1016	471	1048	662	606	201	127	144	328
piR-cel-92	piRNA	490	429	1221	411	156	111	119	70	45	37	100
piR-cel-2719	piRNA	482	597	1331	531	296	223	296	82	75	52	133
piR-cel-5964	piRNA	482	331	1210	474	6	8	6	44	20	21	43
piR-cel-6712	piRNA	475	427	1305	587	30	23	25	33	16	22	33
piR-cel-1306	piRNA	474	402	722	266	255	187	189	122	68	82	189
piR-cel-5657	piRNA	474	690	3831	2574	101	92	76	99	63	62	129
piR-cel-15820	piRNA	471	477	1177	516	154	109	85	34	40	21	59
piR-cel-4680	piRNA	467	311	1120	485	28	10	12	20	19	16	50
piR-cel-6637	piRNA	467	312	988	504	75	45	61	43	30	31	74
piR-cel-3527	piRNA	466	624	2408	1079	16	17	16	104	69	77	116
piR-cel-6164	piRNA	455	500	1143	438	405	275	249	139	139	141	208
piR-cel-4050	piRNA	454	331	1052	358	30	27	30	100	46	37	116
piR-cel-2965	piRNA	444	342	1046	457	389	331	301	119	89	71	204
piR-cel-3511	piRNA	435	532	980	346	423	228	286	107	61	49	167
piR-cel-4561	piRNA	435	261	846	293	33	25	30	28	21	25	72
piR-cel-923	piRNA	433	434	796	443	874	563	529	165	131	148	293
piR-cel-4778	piRNA	432	320	1097	411	376	244	232	70	33	45	88
piR-cel-13680	piRNA	428	369	1366	463	72	56	61	32	39	33	74
piR-cel-290	piRNA	428	423	760	389	693	431	434	180	128	108	187
piR-cel-2712	piRNA	426	322	823	296	191	175	144	82	64	61	168
piR-cel-5692	piRNA	424	441	1381	637	447	322	274	232	156	109	287
piR-cel-2392	piRNA	422	457	2007	670	11	14	15	89	69	66	123
piR-cel-2388	piRNA	421	410	1699	747	396	272	280	100	45	89	203
piR-cel-1000	piRNA	419	363	1198	376	44	28	28	35	26	35	58
piR-cel-28366	piRNA	418	302	881	298	6	2	6	40	32	12	45
piR-cel-3501	piRNA	412	481	1410	516	167	113	140	70	48	56	105
piR-cel-3709	piRNA	412	342	1599	615	103	79	103	52	54	56	113
piR-cel-5770	piRNA	412	367	1069	466	58	29	30	58	52	49	83
piR-cel-2332	piRNA	410	258	636	357	15	14	6	34	23	37	66
piR-cel-2834	piRNA	410	263	822	349	21	12	14	22	22	10	24
piR-cel-2841	piRNA	410	605	1339	425	237	226	236	40	43	60	105
piR-cel-3761	piRNA	404	294	979	409	219	166	182	70	66	38	132
piR-cel-7466	piRNA	393	415	1712	1089	59	38	31	33	52	48	44
piR-cel-6407	piRNA	392	375	1908	932	33	26	29	123	99	111	182
piR-cel-38	piRNA	391	477	1077	438	346	274	306	121	78	83	180
piR-cel-5929	piRNA	391	338	968	414	165	114	94	105	48	71	105
piR-cel-1697	piRNA	389	296	1048	480	524	360	355	181	131	119	293
piR-cel-2127	piRNA	387	408	868	388	348	233	257	59	47	34	93
piR-cel-11411	piRNA	384	191	555	265	6	3	5	80	34	21	88
piR-cel-10417	piRNA	383	445	2601	1109	12	20	14	131	87	73	164
piR-cel-3098	piRNA	383	227	1375	351	32	30	37	88	62	58	132
piR-cel-5113	piRNA	383	325	1254	526	53	20	16	47	29	40	87
piR-cel-3157	piRNA	381	291	962	321	264	149	163	127	57	69	153
piR-cel-16312	piRNA	380	211	777	320	3	8	5	40	23	34	56
piR-cel-6443	piRNA	380	198	652	321	12	15	8	34	25	30	63
piR-cel-348	piRNA	379	235	719	335	15	16	25	67	43	54	114
piR-cel-6714	piRNA	375	320	835	293	68	40	40	49	43	36	69
piR-cel-1337	piRNA	372	208	792	372	6	12	10	42	16	23	69
piR-cel-4171	piRNA	372	204	556	255	30	18	26	90	43	29	95
piR-cel-4283	piRNA	370	414	768	424	369	334	270	61	54	63	106
piR-cel-2683	piRNA	369	280	1163	538	23	29	41	44	42	33	96
piR-cel-5983	piRNA	369	233	888	397	54	44	46	49	24	29	65
piR-cel-7800	piRNA	369	408	1905	670	18	12	31	90	45	305	130
piR-cel-3024	piRNA	368	267	1127	418	10	10	13	14	15	7	25
piR-cel-1404	piRNA	367	749	1179	494	318	215	215	107	110	108	163
piR-cel-29295	piRNA	364	371	1802	943	7	17	17	127	99	96	161
piR-cel-4380	piRNA	364	204	701	363	38	31	38	98	59	70	183
piR-cel-405	piRNA	362	328	1367	482	24	21	18	90	48	49	92
piR-cel-4819	piRNA	358	182	577	376	22	21	12	51	33	21	61
piR-cel-28453	piRNA	357	248	1101	455	0	2	4	13	5	7	16
piR-cel-6702	piRNA	357	380	698	244	367	236	247	118	77	58	196
piR-cel-15985	piRNA	356	305	781	362	124	95	77	51	30	40	62
piR-cel-3923	piRNA	355	180	710	310	20	18	10	63	26	33	74
piR-cel-3085	piRNA	354	472	1238	536	290	176	231	125	75	67	196
piR-cel-6465	piRNA	353	253	607	202	251	189	165	56	55	50	114
piR-cel-4940	piRNA	352	195	678	284	5	13	9	32	27	18	54
piR-cel-9431	piRNA	352	164	567	135	16	11	11	32	16	29	57
piR-cel-1292	piRNA	351	381	1171	444	369	322	308	73	83	58	159
piR-cel-5732	piRNA	351	328	794	218	157	101	115	32	15	28	29
piR-cel-6587	piRNA	346	330	899	382	129	92	101	80	56	44	100
piR-cel-4962	piRNA	345	233	905	510	7	12	12	47	31	52	103
piR-cel-3800	piRNA	343	566	497	314	952	747	856	502	319	235	738
piR-cel-1143	piRNA	335	674	1415	520	380	247	235	101	89	82	134
piR-cel-12060	piRNA	335	252	802	306	71	55	35	48	25	36	64
piR-cel-2365	piRNA	334	254	828	327	8	10	5	23	24	20	53
piR-cel-5081	piRNA	333	321	1273	644	89	84	83	40	50	25	66
piR-cel-7807	piRNA	332	260	964	317	109	93	135	20	29	31	91
piR-cel-1313	piRNA	331	208	733	255	21	17	24	25	18	22	66
piR-cel-12993	piRNA	326	268	852	407	38	23	23	27	16	22	62
piR-cel-7440	piRNA	321	382	414	232	844	526	592	454	162	123	463
piR-cel-44	piRNA	320	224	745	340	18	15	31	35	30	24	110
piR-cel-2721	piRNA	318	416	789	275	202	155	165	61	48	55	67
piR-cel-5416	piRNA	315	475	834	372	378	282	282	89	97	92	157
piR-cel-8210	piRNA	314	222	907	384	8	4	6	39	19	24	85
piR-cel-3751	piRNA	312	273	876	266	58	56	40	51	29	29	67
piR-cel-5967	piRNA	307	366	674	240	221	214	186	40	27	51	74
piR-cel-2382	piRNA	305	214	790	373	8	7	12	24	14	23	49
piR-cel-15918	piRNA	303	201	692	329	29	21	18	46	46	37	55
piR-cel-6767	piRNA	302	223	426	142	475	375	321	96	55	72	178
piR-cel-429	piRNA	299	242	1021	317	9	5	9	30	10	13	28
piR-cel-5883	piRNA	299	409	562	206	207	156	151	43	34	55	88
piR-cel-16444	piRNA	298	218	892	307	7	7	6	45	22	19	80
piR-cel-503	piRNA	298	228	756	241	8	11	14	26	8	64	35
piR-cel-9345	piRNA	290	227	720	335	18	25	16	35	24	28	62
piR-cel-5818	piRNA	289	267	668	201	346	193	223	62	56	57	91
piR-cel-3376	piRNA	288	272	848	410	31	16	21	67	26	35	57
piR-cel-5812	piRNA	288	193	863	584	33	33	26	58	47	61	104
piR-cel-3547	piRNA	282	305	486	237	577	447	337	123	62	75	153
piR-cel-1168	piRNA	277	154	629	287	10	6	6	26	23	16	44
piR-cel-4829	piRNA	277	250	1113	511	38	31	21	29	21	64	49
piR-cel-5404	piRNA	276	417	608	256	330	267	268	82	80	86	150
piR-cel-5655	piRNA	275	188	498	250	40	40	44	42	11	20	43
piR-cel-2000	piRNA	273	211	782	299	22	23	11	22	27	11	48
piR-cel-3738	piRNA	269	457	648	290	275	174	181	158	121	91	222
piR-cel-11263	piRNA	266	215	613	237	45	25	21	21	12	26	56
piR-cel-3839	piRNA	266	192	563	255	43	12	39	34	15	101	34
piR-cel-2957	piRNA	259	277	955	391	57	52	43	60	43	43	98
piR-cel-4861	piRNA	259	292	771	341	188	156	171	43	32	40	77
piR-cel-2579	piRNA	258	380	647	218	224	158	148	48	50	50	89
piR-cel-5596	piRNA	254	161	648	211	6	13	10	20	12	19	44
piR-cel-7351	piRNA	252	154	515	197	71	60	39	50	20	19	83
piR-cel-7855	piRNA	252	201	813	300	11	4	6	20	10	17	18
piR-cel-3079	piRNA	251	290	913	359	143	103	115	84	82	71	145
piR-cel-5278	piRNA	251	262	1269	751	61	44	32	87	46	54	136
piR-cel-6298	piRNA	251	172	926	468	6	8	27	45	35	22	94
piR-cel-594	piRNA	245	264	865	368	15	9	13	30	17	29	51
piR-cel-1544	piRNA	244	204	751	253	55	47	36	64	41	41	130
piR-cel-329	piRNA	244	144	550	171	7	8	4	8	11	10	34
piR-cel-6087	piRNA	242	163	684	322	10	12	2	46	25	20	45
piR-cel-2586	piRNA	241	201	596	218	23	16	15	36	7	13	45
piR-cel-259	piRNA	241	164	677	211	7	3	3	21	14	17	28
piR-cel-4866	piRNA	240	192	621	208	23	14	8	32	8	15	45
piR-cel-14751	piRNA	237	157	569	213	3	6	8	13	10	15	31
piR-cel-1764	piRNA	237	260	485	222	393	251	257	68	36	45	105
piR-cel-5762	piRNA	237	165	568	259	77	61	58	33	17	20	78
piR-cel-2322	piRNA	236	180	590	231	2	7	8	20	12	19	28
piR-cel-7225	piRNA	236	380	747	294	561	330	361	130	83	104	221
piR-cel-3006	piRNA	234	225	861	397	69	55	43	61	48	77	117
piR-cel-5700	piRNA	234	199	731	245	35	20	13	30	19	33	38
piR-cel-1088	piRNA	233	256	508	301	130	113	100	44	53	42	118
piR-cel-975	piRNA	233	284	766	410	98	67	44	137	71	61	185
piR-cel-11899	piRNA	232	134	386	161	9	4	6	23	9	14	30
piR-cel-4425	piRNA	232	153	432	164	134	82	70	40	48	40	107
piR-cel-5815	piRNA	232	182	514	230	245	207	202	64	26	20	73
piR-cel-4720	piRNA	231	121	467	220	2	4	4	17	10	9	35
piR-cel-1883	piRNA	229	154	650	232	4	6	9	23	28	16	44
piR-cel-7083	piRNA	229	152	635	248	3	3	0	6	13	7	25
piR-cel-3762	piRNA	228	322	1593	548	7	8	11	16	28	17	29
piR-cel-5103	piRNA	228	141	501	203	6	6	13	33	21	18	49
piR-cel-5980	piRNA	227	125	496	217	18	8	18	20	21	12	38
piR-cel-11040	piRNA	225	138	557	244	4	3	0	19	6	10	31
piR-cel-3582	piRNA	224	173	541	262	6	0	1	14	6	2	17
piR-cel-13099	piRNA	223	165	644	215	5	6	2	26	10	8	24
piR-cel-14352	piRNA	219	124	464	156	4	1	5	32	12	17	32
piR-cel-1437	piRNA	219	160	513	178	14	14	13	25	13	4	24
piR-cel-7931	piRNA	217	284	2037	957	12	16	18	199	118	116	228
piR-cel-29991	piRNA	216	256	1295	563	11	8	5	47	43	35	93
piR-cel-817	piRNA	215	258	770	397	179	140	123	139	83	101	176
piR-cel-4250	piRNA	214	209	602	297	403	234	222	137	59	66	147
piR-cel-4926	piRNA	214	188	589	198	278	227	193	52	17	29	90
piR-cel-5634	piRNA	214	165	415	114	155	114	127	61	35	41	98
piR-cel-1002	piRNA	213	164	450	183	72	31	56	33	16	22	32
piR-cel-4489	piRNA	212	112	389	206	2	2	5	11	6	12	21
piR-cel-5141	piRNA	210	247	552	184	184	123	109	35	21	25	47
piR-cel-5392	piRNA	210	168	629	249	7	10	3	59	35	37	79
piR-cel-30000	piRNA	209	89	267	143	2	0	3	8	7	2	17
piR-cel-3957	piRNA	209	146	537	245	22	8	12	17	18	11	24
piR-cel-1860	piRNA	207	173	529	249	170	109	131	27	19	78	57
piR-cel-6096	piRNA	207	170	342	131	173	117	138	67	38	43	99
piR-cel-2117	piRNA	206	252	454	160	266	177	153	75	44	47	132
piR-cel-3926	piRNA	206	373	539	177	532	332	320	402	162	215	515
piR-cel-5521	piRNA	205	229	532	182	320	217	195	117	69	54	135
piR-cel-6272	piRNA	205	162	321	170	425	327	317	106	72	85	137
piR-cel-6065	piRNA	204	121	470	175	11	4	2	12	7	10	34
piR-cel-8014	piRNA	204	209	804	406	5	11	12	89	69	105	129
piR-cel-18932	piRNA	203	171	476	184	27	11	25	23	13	20	14
piR-cel-6470	piRNA	203	245	474	289	265	202	214	128	101	297	217
piR-cel-15837	piRNA	202	145	527	228	8	5	6	9	7	5	6
piR-cel-1854	piRNA	201	232	454	203	290	252	269	39	39	50	131
piR-cel-3963	piRNA	201	127	582	171	113	95	132	4	11	19	44
piR-cel-5876	piRNA	201	119	354	177	19	19	26	24	18	20	39
piR-cel-28251	piRNA	199	101	390	127	9	8	12	11	14	7	28
piR-cel-12921	piRNA	198	156	816	255	2	5	11	46	47	47	79
piR-cel-1660	piRNA	198	188	530	186	78	62	76	14	13	9	22
piR-cel-3068	piRNA	197	254	1468	641	41	45	45	108	50	68	146
piR-cel-6237	piRNA	197	210	969	333	23	23	11	63	39	36	81
piR-cel-2728	piRNA	196	200	412	106	424	52	50	24	15	15	41
piR-cel-6929	piRNA	196	238	916	315	106	76	117	13	14	22	35
piR-cel-3236	piRNA	195	137	501	195	29	11	12	18	12	12	38
piR-cel-15915	piRNA	194	150	358	149	57	25	32	12	6	35	24
piR-cel-5195	piRNA	193	130	402	197	20	7	8	21	12	9	27
piR-cel-6242	piRNA	192	68	352	143	7	5	2	14	5	14	48
piR-cel-14477	piRNA	191	154	543	198	4	4	5	23	13	17	20
piR-cel-6935	piRNA	190	229	816	499	11	8	6	42	36	33	105
piR-cel-3506	piRNA	188	247	787	201	44	31	41	4	4	20	34
piR-cel-6459	piRNA	188	65	264	143	11	3	3	7	5	11	19
piR-cel-7271	piRNA	188	141	401	205	15	8	16	34	8	29	68
piR-cel-1850	piRNA	187	154	270	135	360	209	258	43	38	30	98
piR-cel-2674	piRNA	187	148	650	235	10	10	19	17	15	31	39
piR-cel-5048	piRNA	186	186	315	115	382	233	218	114	68	63	175
piR-cel-57	piRNA	186	263	405	207	562	427	409	160	130	96	280
piR-cel-5897	piRNA	186	121	601	303	171	119	129	79	59	48	91
piR-cel-7199	piRNA	186	254	1022	409	21	6	16	30	19	24	43
piR-cel-10492	piRNA	185	140	488	236	37	33	22	42	31	29	60
piR-cel-6219	piRNA	185	208	493	170	156	100	72	22	28	12	42
piR-cel-7029	piRNA	185	231	944	708	8	16	8	78	69	62	126
piR-cel-29101	piRNA	183	265	1495	644	4	6	4	78	53	50	135
piR-cel-3063	piRNA	183	127	492	163	29	14	24	29	21	27	48
piR-cel-5541	piRNA	183	228	579	267	124	115	110	26	26	20	34
piR-cel-5822	piRNA	183	101	392	158	19	13	11	37	21	16	56
piR-cel-6538	piRNA	183	165	515	234	13	3	6	54	23	24	44
piR-cel-9929	piRNA	183	112	323	144	2	2	1	18	3	9	23
piR-cel-12063	piRNA	182	195	509	169	0	3	7	16	12	12	18
piR-cel-4519	piRNA	182	88	296	92	2	1	4	23	12	17	34
piR-cel-5962	piRNA	182	152	392	108	88	80	73	27	16	15	14
piR-cel-8300	piRNA	182	119	497	163	9	2	5	19	8	7	35
piR-cel-3621	piRNA	181	165	390	144	171	144	118	39	22	31	77
piR-cel-4279	piRNA	181	92	442	187	16	10	7	11	4	13	39
piR-cel-10419	piRNA	178	135	455	127	6	1	1	12	5	2	13
piR-cel-28347	piRNA	178	113	478	173	15	7	3	36	21	27	40
piR-cel-4322	piRNA	178	136	379	163	243	221	196	33	35	35	75
piR-cel-9791	piRNA	178	229	1405	578	0	3	1	12	22	12	39
piR-cel-279	piRNA	177	101	274	69	112	74	79	34	16	12	37
piR-cel-4537	piRNA	177	331	603	252	109	79	114	36	36	28	59
piR-cel-5122	piRNA	177	114	359	133	4	2	3	11	10	17	27
piR-cel-6772	piRNA	177	231	1281	525	35	19	7	69	51	40	94
piR-cel-16019	piRNA	176	189	767	349	4	1	3	42	29	36	50
piR-cel-402	piRNA	176	137	410	156	18	5	17	20	14	13	40
piR-cel-7628	piRNA	176	157	483	133	6	4	7	9	7	4	10
piR-cel-1285	piRNA	175	126	431	208	6	6	3	17	11	13	20
piR-cel-3283	piRNA	175	98	434	166	10	12	22	20	9	12	37
piR-cel-826	piRNA	175	247	332	258	96	103	79	60	39	12	80
piR-cel-2123	piRNA	174	124	416	114	259	177	177	31	22	23	82
piR-cel-3883	piRNA	174	161	831	469	48	34	32	39	34	43	78
piR-cel-6881	piRNA	174	165	564	259	13	10	13	24	12	16	45
piR-cel-5042	piRNA	173	106	405	121	32	18	17	26	8	16	48
piR-cel-1961	piRNA	172	189	497	298	166	156	146	91	73	181	143
piR-cel-6256	piRNA	172	238	514	167	77	45	66	18	11	18	11
piR-cel-6347	piRNA	172	121	485	153	32	14	4	22	15	16	31
piR-cel-3573	piRNA	170	148	319	151	462	359	330	94	73	78	130
piR-cel-4974	piRNA	170	115	334	128	232	166	195	85	45	93	110
piR-cel-2553	piRNA	169	197	335	124	169	127	126	75	36	47	73
piR-cel-5795	piRNA	169	141	421	125	6	3	2	5	5	10	14
piR-cel-24012	piRNA	168	127	389	169	9	6	3	10	8	19	26
piR-cel-6442	piRNA	168	112	362	129	48	34	35	18	25	22	51
piR-cel-15459	piRNA	167	156	604	265	5	6	9	37	43	56	55
piR-cel-1643	piRNA	167	187	727	235	14	17	21	54	47	38	90
piR-cel-1822	piRNA	167	184	595	342	200	155	119	51	43	36	102
piR-cel-2161	piRNA	167	185	325	153	257	155	199	50	35	60	58
piR-cel-4599	piRNA	167	204	757	273	86	89	86	55	38	55	94
piR-cel-5155	piRNA	167	214	743	201	9	14	20	6	10	40	5
piR-cel-2620	piRNA	166	137	451	157	50	30	55	49	30	29	60
piR-cel-2831	piRNA	166	135	586	208	11	8	2	9	14	7	18
piR-cel-1063	piRNA	164	112	318	114	178	124	162	33	20	24	47
piR-cel-1944	piRNA	163	110	316	102	47	32	22	21	8	10	33
piR-cel-2429	piRNA	163	125	495	224	2	2	5	4	10	7	25
piR-cel-6010	piRNA	163	138	355	69	96	67	77	13	5	9	29
piR-cel-2343	piRNA	162	153	444	196	69	16	29	41	21	17	50
piR-cel-2470	piRNA	162	241	1368	719	35	38	71	22	55	49	79
piR-cel-5003	piRNA	162	121	294	143	7	3	3	11	10	12	17
piR-cel-8059	piRNA	162	186	514	166	53	18	32	21	12	20	31
piR-cel-8428	piRNA	161	134	485	198	1	5	12	16	8	14	19
piR-cel-12065	piRNA	159	113	764	405	15	13	13	30	34	35	64
piR-cel-413	piRNA	159	122	501	158	89	47	62	35	25	20	49
piR-cel-508	piRNA	159	187	1010	603	5	3	12	56	35	40	108
piR-cel-6444	piRNA	159	134	702	246	49	31	23	35	15	18	54
piR-cel-1041	piRNA	158	151	493	188	56	41	42	50	38	41	99
piR-cel-1909	piRNA	157	146	420	164	267	156	146	67	34	46	91
piR-cel-2021	piRNA	157	127	281	124	89	102	79	22	19	18	24
piR-cel-2061	piRNA	157	171	571	165	69	43	46	25	35	18	39
piR-cel-23901	piRNA	157	144	375	164	8	9	7	36	11	13	26
piR-cel-3339	piRNA	157	150	352	142	178	117	143	64	53	51	101
piR-cel-3541	piRNA	156	89	197	61	190	122	134	27	17	17	47
piR-cel-3716	piRNA	156	109	375	118	117	71	74	31	16	19	24
piR-cel-5151	piRNA	156	218	369	217	148	81	94	39	38	38	48
piR-cel-552	piRNA	156	177	327	167	161	132	131	46	31	43	105
piR-cel-762	piRNA	156	226	354	203	242	189	168	40	16	30	56
piR-cel-7888	piRNA	156	73	340	142	17	15	15	21	14	17	26
piR-cel-9600	piRNA	156	115	636	382	1	7	10	42	27	32	36
piR-cel-3692	piRNA	155	104	340	134	6	12	9	30	20	23	57
piR-cel-4874	piRNA	155	238	906	382	51	26	39	68	47	32	92
piR-cel-5413	piRNA	155	159	396	154	203	120	240	21	29	25	53
piR-cel-633	piRNA	155	127	361	163	28	21	42	30	22	16	62
piR-cel-2758	piRNA	154	132	478	226	24	17	22	46	32	41	41
piR-cel-49	piRNA	154	148	657	398	15	20	26	33	28	32	35
piR-cel-5554	piRNA	154	119	314	119	175	149	136	16	16	9	37
piR-cel-5950	piRNA	154	211	468	211	114	72	94	25	25	23	48
piR-cel-13093	piRNA	153	98	419	214	5	12	6	19	11	8	25
piR-cel-1257	piRNA	152	133	346	143	4	6	2	11	8	29	22
piR-cel-8580	piRNA	152	110	406	143	8	2	0	27	20	18	53
piR-cel-20708	piRNA	151	177	819	282	22	17	27	57	34	49	53
piR-cel-2467	piRNA	151	101	330	158	4	6	1	8	7	6	30
piR-cel-8405	piRNA	151	105	365	145	8	7	6	12	6	8	12
piR-cel-2601	piRNA	150	202	1320	543	1	2	9	13	14	11	33
piR-cel-3304	piRNA	150	81	267	95	29	9	15	15	10	27	31
piR-cel-14	piRNA	149	154	400	145	264	172	157	65	31	34	104
piR-cel-5630	piRNA	149	282	517	276	268	134	144	72	45	55	117
piR-cel-1044	piRNA	148	104	507	198	0	4	4	27	20	27	44
piR-cel-1906	piRNA	147	106	282	119	111	93	80	53	37	48	63
piR-cel-500	piRNA	147	128	413	141	5	10	13	21	8	20	32
piR-cel-5792	piRNA	147	85	333	159	191	123	126	32	22	17	50
piR-cel-5989	piRNA	147	80	327	99	21	14	21	20	18	23	32
piR-cel-3898	piRNA	146	156	290	67	175	142	127	69	57	56	103
piR-cel-15715	piRNA	145	105	483	162	5	2	5	21	23	25	35
piR-cel-5717	piRNA	145	167	505	220	85	54	58	48	34	50	65
piR-cel-1584	piRNA	143	159	599	231	7	5	6	29	18	19	55
piR-cel-4730	piRNA	143	108	548	232	91	44	68	59	32	26	85
piR-cel-6197	piRNA	143	85	213	111	21	25	11	25	24	48	28
piR-cel-6383	piRNA	143	125	362	138	93	65	61	55	21	24	63
piR-cel-9605	piRNA	143	91	277	130	12	21	19	35	17	18	50
piR-cel-137	piRNA	142	101	326	156	60	34	33	19	22	10	22
piR-cel-3065	piRNA	142	194	816	314	43	25	23	17	3	12	23
piR-cel-3619	piRNA	142	86	390	128	6	4	3	6	7	6	9
piR-cel-4605	piRNA	142	148	419	172	26	23	31	16	20	13	18
piR-cel-9379	piRNA	142	234	316	116	122	68	69	40	32	31	52
piR-cel-1001	piRNA	140	165	314	118	161	86	116	13	12	13	47
piR-cel-3628	piRNA	140	72	228	89	1	1	2	9	3	3	18
piR-cel-609	piRNA	140	313	582	220	70	49	64	48	38	36	75
piR-cel-1283	piRNA	139	83	339	106	6	4	13	12	6	16	20
piR-cel-2320	piRNA	139	159	561	224	11	7	7	30	10	21	24
piR-cel-2864	piRNA	139	116	161	153	415	397	259	141	127	109	239
piR-cel-2434	piRNA	138	134	479	175	80	108	186	133	140	1092	256
piR-cel-4138	piRNA	138	127	227	125	125	111	90	36	19	26	38
piR-cel-6155	piRNA	138	131	560	201	121	67	49	57	31	34	58
piR-cel-6617	piRNA	138	80	358	143	17	14	8	11	6	7	17
piR-cel-1461	piRNA	137	224	1164	645	14	17	14	88	67	56	147
piR-cel-4350	piRNA	137	221	325	91	36	24	41	8	20	9	27
piR-cel-15368	piRNA	136	166	1017	596	5	1	8	65	36	43	90
piR-cel-2230	piRNA	136	233	1499	1088	42	37	30	130	132	111	207
piR-cel-1383	piRNA	134	96	391	139	24	22	20	51	21	14	89
piR-cel-482	piRNA	134	169	704	366	87	52	62	43	33	35	51
piR-cel-13501	piRNA	133	98	293	115	0	1	2	5	7	9	15
piR-cel-2818	piRNA	133	76	243	111	16	18	12	32	20	21	44
piR-cel-3260	piRNA	133	201	540	129	205	141	152	79	41	43	75
piR-cel-2790	piRNA	132	58	246	136	18	14	15	17	16	21	20
piR-cel-6569	piRNA	132	94	350	134	18	4	3	13	4	8	23
piR-cel-11443	piRNA	131	70	241	145	1	5	1	6	2	8	8
piR-cel-3378	piRNA	131	125	257	106	112	71	74	35	17	31	56
piR-cel-5366	piRNA	131	177	484	194	175	109	131	31	20	19	50
piR-cel-5790	piRNA	131	156	274	141	172	116	180	28	36	38	53
piR-cel-6173	piRNA	131	103	431	151	18	6	13	12	13	7	15
piR-cel-1413	piRNA	130	107	459	252	74	67	57	55	37	74	86
piR-cel-1498	piRNA	130	117	331	137	238	189	153	50	42	41	95
piR-cel-1490	piRNA	126	85	307	103	19	2	18	43	17	18	24
piR-cel-2444	piRNA	126	74	258	87	2	2	8	15	4	6	12
piR-cel-1634	piRNA	125	99	289	93	107	78	86	14	19	15	42
piR-cel-310	piRNA	125	129	261	130	189	136	122	28	48	56	81
piR-cel-9238	piRNA	125	99	329	115	4	5	6	8	7	9	10
piR-cel-18536	piRNA	124	227	854	455	40	55	149	85	95	212	110
piR-cel-7057	piRNA	124	136	445	130	6	8	1	10	3	7	15
piR-cel-3935	piRNA	123	91	237	117	1	4	6	8	3	7	12
piR-cel-5607	piRNA	123	155	983	588	75	59	58	87	66	57	152
piR-cel-6433	piRNA	122	93	282	94	12	20	9	8	2	11	13
piR-cel-16302	piRNA	121	77	318	153	5	13	6	29	19	11	52
piR-cel-29137	piRNA	121	81	366	169	1	1	1	13	11	8	21
piR-cel-1454	piRNA	119	102	340	118	86	62	34	21	19	8	30
piR-cel-1545	piRNA	119	104	263	112	180	133	149	41	35	19	83
piR-cel-2637	piRNA	119	106	376	123	146	85	77	47	17	21	70
piR-cel-7980	piRNA	119	123	213	77	96	56	70	21	12	15	28
piR-cel-5548	piRNA	118	88	156	74	213	150	146	45	18	39	84
piR-cel-6726	piRNA	118	134	313	134	49	59	36	13	14	17	23
piR-cel-15741	piRNA	117	226	740	420	34	91	190	119	205	1195	223
piR-cel-1770	piRNA	117	104	260	83	10	12	7	19	13	10	46
piR-cel-2074	piRNA	117	71	346	148	10	14	11	8	9	7	22
piR-cel-2141	piRNA	117	78	255	98	41	53	22	43	27	18	42
piR-cel-3706	piRNA	117	152	272	117	200	135	193	25	32	20	55
piR-cel-4493	piRNA	117	56	206	103	1	2	9	3	6	10	13
piR-cel-1199	piRNA	116	90	298	125	21	16	14	6	9	4	18
piR-cel-3446	piRNA	116	76	271	116	5	5	6	9	5	6	18
piR-cel-4341	piRNA	116	81	327	122	18	9	12	9	8	4	26
piR-cel-15439	piRNA	115	84	407	219	7	27	18	48	51	211	74
piR-cel-24360	piRNA	115	74	284	102	1	4	1	19	17	19	36
piR-cel-2540	piRNA	115	97	236	92	44	29	31	16	9	8	23
piR-cel-5399	piRNA	115	129	195	44	78	58	93	23	20	20	33
piR-cel-13604	piRNA	114	125	295	107	152	86	62	25	4	20	34
piR-cel-2914	piRNA	114	61	236	95	41	33	32	3	4	14	21
piR-cel-3491	piRNA	114	112	246	110	63	45	34	25	23	22	29
piR-cel-4451	piRNA	114	100	293	98	4	12	4	19	11	16	21
piR-cel-5785	piRNA	114	104	110	60	372	228	184	145	97	67	150
piR-cel-153	piRNA	113	71	450	127	22	16	5	12	16	12	21
piR-cel-1602	piRNA	113	71	310	150	41	18	24	37	31	24	52
piR-cel-1816	piRNA	113	202	269	93	50	53	45	14	8	21	31
piR-cel-5107	piRNA	113	103	209	145	424	222	235	151	58	57	149
piR-cel-5405	piRNA	112	120	280	105	2	6	3	8	9	7	9
piR-cel-5667	piRNA	112	78	215	60	151	127	94	23	19	17	46
piR-cel-5975	piRNA	112	95	459	135	18	26	12	17	24	20	46
piR-cel-5523	piRNA	111	115	161	55	94	63	66	46	22	39	52
piR-cel-5619	piRNA	111	152	591	260	49	47	70	56	43	51	80
piR-cel-2909	piRNA	110	84	245	112	7	12	12	22	10	12	21
piR-cel-3424	piRNA	110	88	249	107	4	9	4	14	7	16	30
piR-cel-4570	piRNA	110	136	254	96	122	89	89	38	21	17	53
piR-cel-885	piRNA	110	119	468	214	28	21	22	18	8	6	25
piR-cel-14540	piRNA	109	85	289	93	2	3	0	17	7	10	14
piR-cel-4198	piRNA	109	47	143	83	5	12	0	19	3	11	26
piR-cel-4807	piRNA	109	46	134	65	4	1	0	14	6	12	13
piR-cel-5624	piRNA	109	80	264	81	92	53	44	14	11	4	18
piR-cel-7227	piRNA	109	74	238	67	20	19	9	10	6	9	12
piR-cel-5493	piRNA	108	154	314	86	51	29	39	31	10	13	41
piR-cel-6876	piRNA	108	245	1393	855	8	14	14	111	55	66	151
piR-cel-7286	piRNA	108	116	234	107	94	71	48	18	15	17	25
piR-cel-29807	piRNA	107	69	191	106	2	4	3	12	7	28	22
piR-cel-5865	piRNA	107	105	285	100	14	14	20	9	13	8	15
piR-cel-998	piRNA	107	56	235	50	24	16	13	17	10	12	30
piR-cel-2340	piRNA	106	73	121	70	115	60	81	21	16	25	49
piR-cel-251	piRNA	106	81	210	76	10	16	11	20	10	10	31
piR-cel-3439	piRNA	106	125	270	137	62	35	36	25	14	16	29
piR-cel-5242	piRNA	106	66	282	108	20	27	17	15	8	19	39
piR-cel-6457	piRNA	106	96	367	186	21	25	24	25	25	24	43
piR-cel-6719	piRNA	106	82	220	94	5	9	2	8	9	11	20
piR-cel-7267	piRNA	106	96	198	88	64	35	56	30	16	31	43
piR-cel-4904	piRNA	105	108	372	191	4	5	2	12	5	5	19
piR-cel-4738	piRNA	104	81	238	116	0	3	4	7	5	5	4
piR-cel-6089	piRNA	104	68	275	98	13	23	23	37	24	14	52
piR-cel-6784	piRNA	104	103	326	126	3	2	2	10	4	7	13
piR-cel-7416	piRNA	104	88	306	137	18	6	12	16	15	24	16
piR-cel-29229	piRNA	103	64	302	111	0	4	0	6	4	3	8
piR-cel-3360	piRNA	103	100	265	187	13	11	7	19	11	15	50
piR-cel-6300	piRNA	103	105	215	75	80	59	43	12	15	9	18
piR-cel-1114	piRNA	102	137	280	109	83	66	97	36	18	20	52
piR-cel-5503	piRNA	102	119	202	76	164	206	138	80	35	51	93
piR-cel-5565	piRNA	102	117	205	104	200	166	128	53	45	45	79
piR-cel-5855	piRNA	102	92	221	103	169	113	121	32	21	16	54
piR-cel-6004	piRNA	102	77	218	72	90	78	53	23	8	20	35
piR-cel-6666	piRNA	102	112	432	190	41	39	49	19	7	20	32
piR-cel-7052	piRNA	102	55	239	83	0	3	1	11	4	5	13
piR-cel-2059	piRNA	101	93	273	103	133	105	87	46	34	25	44
piR-cel-3427	piRNA	101	64	176	97	8	7	15	19	9	13	28
piR-cel-4144	piRNA	101	67	287	77	8	5	4	8	5	14	13
piR-cel-6590	piRNA	101	83	271	117	5	5	1	11	10	11	30
piR-cel-8040	piRNA	101	125	254	86	139	83	75	32	14	23	44
piR-cel-29886	piRNA	100	97	140	66	27	15	20	9	5	15	6
piR-cel-5738	piRNA	100	62	347	122	3	2	6	7	1	2	17
piR-cel-7110	piRNA	100	67	285	93	3	2	3	9	10	5	14
piR-cel-2298	piRNA	99	57	287	112	8	10	5	16	10	22	20
piR-cel-5693	piRNA	99	40	198	82	246	179	150	49	39	28	71
piR-cel-6436	piRNA	99	109	296	86	60	37	43	9	4	4	15
piR-cel-9149	piRNA	99	65	273	92	1	2	2	8	9	4	14
piR-cel-12749	piRNA	98	71	269	75	2	2	0	5	6	11	17
piR-cel-6052	piRNA	98	42	162	74	3	8	3	14	5	8	21
piR-cel-708	piRNA	98	90	289	118	11	8	13	29	21	12	39
piR-cel-2014	piRNA	97	93	160	79	216	152	192	66	43	23	86
piR-cel-2055	piRNA	97	98	491	176	64	50	52	17	15	16	40
piR-cel-7396	piRNA	97	82	298	129	2	3	0	5	4	6	16
piR-cel-78	piRNA	97	107	162	69	97	79	65	22	23	29	47
piR-cel-11413	piRNA	96	114	202	37	121	83	52	33	10	23	43
piR-cel-179	piRNA	96	31	193	96	30	9	28	18	12	14	34
piR-cel-2902	piRNA	96	133	228	75	123	78	80	49	48	22	69
piR-cel-3532	piRNA	96	172	300	141	155	139	131	48	30	33	63
piR-cel-4005	piRNA	96	103	207	108	271	148	168	42	20	27	70
piR-cel-7318	piRNA	96	152	614	468	8	4	12	51	30	41	83
piR-cel-994	piRNA	96	88	451	308	35	16	17	34	26	14	58
piR-cel-18109	piRNA	95	109	429	186	3	8	8	52	29	30	57
piR-cel-2602	piRNA	95	105	161	78	297	204	203	63	31	49	103
piR-cel-4080	piRNA	95	58	232	117	4	0	1	8	6	4	14
piR-cel-4497	piRNA	95	44	200	99	5	13	6	6	4	1	25
piR-cel-10156	piRNA	94	64	342	191	0	0	2	22	9	9	28
piR-cel-12758	piRNA	94	76	259	122	4	6	3	14	7	9	17
piR-cel-2713	piRNA	94	85	379	162	5	4	5	13	7	10	29
piR-cel-28664	piRNA	94	50	212	96	0	1	5	5	5	6	9
piR-cel-2942	piRNA	94	112	565	295	95	64	80	78	72	60	94
piR-cel-3576	piRNA	94	102	204	94	36	30	35	14	4	7	26
piR-cel-5426	piRNA	94	57	157	53	76	48	58	30	17	29	41
piR-cel-6101	piRNA	94	141	234	110	58	52	43	42	74	50	41
piR-cel-6476	piRNA	94	60	249	115	32	36	27	29	20	24	47
piR-cel-6805	piRNA	94	88	225	88	6	2	8	7	3	4	22
piR-cel-1618	piRNA	93	88	172	87	166	100	136	110	51	52	137
piR-cel-4033	piRNA	93	117	440	197	0	0	2	18	11	8	29
piR-cel-453	piRNA	93	105	490	214	106	58	81	70	72	55	159
piR-cel-746	piRNA	93	60	185	80	0	0	1	3	1	6	10
piR-cel-1962	piRNA	92	69	243	94	12	4	6	12	3	24	14
piR-cel-2555	piRNA	92	78	168	62	216	172	152	31	17	28	77
piR-cel-8280	piRNA	92	77	231	128	2	0	0	4	3	2	6
piR-cel-2623	piRNA	91	70	235	75	66	36	60	24	11	25	39
piR-cel-3040	piRNA	91	74	291	156	4	8	7	12	13	9	36
piR-cel-3517	piRNA	91	47	173	54	14	16	21	14	7	12	26
piR-cel-5142	piRNA	91	124	925	598	148	136	132	130	115	122	225
piR-cel-2634	piRNA	90	97	235	78	32	20	11	9	11	9	18
piR-cel-4346	piRNA	90	53	237	90	16	10	15	14	10	21	37
piR-cel-5640	piRNA	90	89	219	115	27	21	33	36	44	52	73
piR-cel-7722	piRNA	90	104	236	85	110	78	55	31	12	8	53
piR-cel-9064	piRNA	90	74	243	108	4	6	5	6	6	13	28
piR-cel-24695	piRNA	89	91	536	268	1	6	5	23	18	20	52
piR-cel-6150	piRNA	89	93	116	85	144	112	139	50	30	42	71
piR-cel-6428	piRNA	89	71	223	84	28	16	24	13	14	17	31
piR-cel-6695	piRNA	89	95	551	238	18	17	26	37	39	42	77
piR-cel-4881	piRNA	88	38	164	65	3	1	2	6	6	5	10
piR-cel-5860	piRNA	88	120	673	350	32	4	17	42	23	29	59
piR-cel-7162	piRNA	88	70	251	101	4	4	1	13	5	6	11
piR-cel-12833	piRNA	87	79	262	93	5	4	7	5	9	11	10
piR-cel-29821	piRNA	87	113	459	146	6	5	8	24	18	40	46
piR-cel-346	piRNA	87	50	176	85	31	25	21	19	8	8	30
piR-cel-5144	piRNA	87	88	266	101	10	15	14	12	11	13	22
piR-cel-12693	piRNA	86	60	187	67	4	1	5	8	7	7	11
piR-cel-12871	piRNA	86	45	115	68	6	0	0	4	1	3	10
piR-cel-26517	piRNA	86	159	736	328	2	17	17	91	76	106	129
piR-cel-5008	piRNA	86	41	135	75	96	91	60	21	6	9	28
piR-cel-7056	piRNA	86	106	220	90	108	83	77	40	36	50	66
piR-cel-8811	piRNA	86	89	412	217	37	34	27	15	15	19	33
piR-cel-9557	piRNA	86	66	212	91	2	11	13	14	11	5	14
piR-cel-1017	piRNA	85	49	147	78	16	22	25	14	12	13	20
piR-cel-1078	piRNA	85	69	194	87	204	145	104	87	40	68	150
piR-cel-1967	piRNA	85	59	178	75	127	82	78	15	21	16	51
piR-cel-2287	piRNA	85	68	265	94	25	25	13	12	17	19	38
piR-cel-365	piRNA	85	60	170	55	2	1	0	8	1	5	6
piR-cel-5075	piRNA	85	97	241	77	31	10	34	25	26	13	36
piR-cel-5649	piRNA	85	84	226	104	4	3	9	3	6	17	8
piR-cel-6203	piRNA	85	63	332	125	6	5	7	15	7	7	12
piR-cel-1131	piRNA	84	62	177	83	7	1	3	2	5	3	14
piR-cel-3010	piRNA	84	200	324	124	43	18	32	16	10	15	32
piR-cel-3342	piRNA	84	70	418	211	129	38	65	45	39	37	90
piR-cel-4324	piRNA	84	48	223	91	15	13	10	34	21	20	70
piR-cel-5846	piRNA	84	81	328	113	6	4	5	22	10	8	12
piR-cel-6411	piRNA	84	82	210	107	73	69	81	23	14	13	24
piR-cel-16519	piRNA	83	63	295	114	11	4	2	8	6	12	24
piR-cel-240	piRNA	83	73	257	96	31	21	39	20	12	18	52
piR-cel-28652	piRNA	83	48	154	66	3	1	3	10	12	4	11
piR-cel-4004	piRNA	83	48	151	70	40	29	18	20	3	14	28
piR-cel-5858	piRNA	83	58	136	61	36	37	32	21	11	14	13
piR-cel-6259	piRNA	83	83	241	61	62	34	23	30	13	25	35
piR-cel-6448	piRNA	83	67	151	65	26	25	17	13	6	11	5
piR-cel-11870	piRNA	82	78	271	121	0	0	0	11	17	7	28
piR-cel-3993	piRNA	82	47	135	65	130	94	82	35	13	23	114
piR-cel-5704	piRNA	82	36	140	74	65	65	59	14	3	6	34
piR-cel-6050	piRNA	82	36	131	64	22	33	21	24	10	11	28
piR-cel-929	piRNA	82	85	286	108	169	130	113	107	43	43	103
piR-cel-977	piRNA	82	61	190	74	14	0	7	10	9	3	9
piR-cel-1326	piRNA	81	112	340	254	208	125	137	88	98	99	145
piR-cel-2426	piRNA	81	57	275	89	4	1	3	9	1	7	17
piR-cel-3042	piRNA	81	54	191	69	16	12	11	5	10	6	13
piR-cel-3348	piRNA	81	43	185	66	13	7	6	10	7	4	25
piR-cel-7400	piRNA	81	88	265	108	119	71	51	16	27	25	45
piR-cel-7488	piRNA	81	156	1029	481	4	10	10	47	33	36	57
piR-cel-1458	piRNA	80	73	550	312	19	9	12	35	13	15	51
piR-cel-2663	piRNA	80	53	234	81	7	7	13	14	8	6	27
piR-cel-2707	piRNA	80	61	196	82	60	49	26	14	7	9	8
piR-cel-6409	piRNA	80	69	228	89	14	30	9	17	11	8	30
piR-cel-10725	piRNA	79	60	177	69	74	58	49	32	22	27	40
piR-cel-2105	piRNA	79	89	463	253	34	16	28	59	35	41	73
piR-cel-4026	piRNA	79	37	276	66	10	6	9	5	7	5	18
piR-cel-4473	piRNA	79	95	178	77	65	42	38	21	12	9	35
piR-cel-5430	piRNA	79	158	293	85	131	84	66	22	37	32	64
piR-cel-73	piRNA	79	88	151	37	140	102	110	53	42	23	90
piR-cel-2248	piRNA	78	40	164	46	4	2	6	2	5	5	7
piR-cel-3462	piRNA	78	62	199	83	7	2	6	24	17	11	25
piR-cel-3504	piRNA	78	69	257	75	8	12	27	4	1	6	20
piR-cel-5930	piRNA	78	38	142	79	2	1	5	10	4	7	12
piR-cel-7654	piRNA	78	83	217	141	18	40	92	14	25	356	24
piR-cel-1396	piRNA	77	47	199	75	5	0	2	5	0	1	9
piR-cel-15464	piRNA	77	45	195	107	1	0	2	14	1	2	4
piR-cel-15584	piRNA	77	76	204	80	23	21	17	6	5	8	17
piR-cel-15797	piRNA	77	73	215	91	1	4	3	3	5	6	3
piR-cel-19340	piRNA	77	45	197	69	2	11	0	18	7	10	26
piR-cel-2238	piRNA	77	68	343	100	3	1	2	12	6	6	11
piR-cel-4703	piRNA	77	50	123	65	27	15	20	12	5	7	12
piR-cel-5604	piRNA	77	53	270	120	39	16	28	38	17	18	40
piR-cel-6160	piRNA	77	99	146	33	129	73	83	25	12	17	32
piR-cel-6445	piRNA	77	113	377	175	9	7	5	50	27	31	37
piR-cel-903	piRNA	77	46	87	50	27	5	12	9	8	9	30
piR-cel-18877	piRNA	76	56	223	65	1	4	6	21	9	8	23
piR-cel-25872	piRNA	76	69	171	79	14	1	3	3	5	5	6
piR-cel-3030	piRNA	76	86	195	83	40	19	26	29	12	18	50
piR-cel-4514	piRNA	76	80	268	114	1	3	2	4	4	1	14
piR-cel-6127	piRNA	76	94	111	41	74	56	38	14	13	8	29
piR-cel-6274	piRNA	76	58	209	112	39	20	16	20	23	14	52
piR-cel-6755	piRNA	76	41	185	79	7	6	3	6	2	5	17
piR-cel-1269	piRNA	75	43	193	65	1	0	1	6	6	4	11
piR-cel-25956	piRNA	75	48	139	53	1	2	1	19	5	9	21
piR-cel-2823	piRNA	75	99	530	235	16	13	9	12	3	8	23
piR-cel-4834	piRNA	75	81	326	151	26	23	25	19	15	26	37
piR-cel-79	piRNA	75	54	165	77	46	34	21	21	10	17	19
piR-cel-2288	piRNA	74	82	357	112	2	4	0	21	6	7	32
piR-cel-2324	piRNA	74	99	132	74	100	33	47	31	26	25	44
piR-cel-3458	piRNA	74	52	137	83	60	60	68	25	9	13	37
piR-cel-3601	piRNA	74	153	314	101	42	22	45	26	16	23	48
piR-cel-6792	piRNA	74	72	239	68	0	2	1	3	2	1	1
piR-cel-7127	piRNA	74	83	227	162	100	55	99	28	31	32	46
piR-cel-13037	piRNA	73	75	303	115	1	1	1	9	10	6	9
piR-cel-14248	piRNA	73	56	237	106	0	5	6	33	15	15	36
piR-cel-16455	piRNA	73	58	291	198	1	5	2	21	12	25	39
piR-cel-18	piRNA	73	49	114	57	50	31	34	21	28	15	54
piR-cel-29215	piRNA	73	72	322	122	0	2	1	3	2	30	18
piR-cel-3221	piRNA	73	42	112	35	139	104	102	37	10	23	54
piR-cel-621	piRNA	73	81	183	45	75	60	55	26	16	21	51
piR-cel-14535	piRNA	72	50	187	88	1	5	2	22	8	6	19
piR-cel-25664	piRNA	72	75	670	219	3	8	4	16	19	38	47
piR-cel-3000	piRNA	72	49	205	75	3	4	2	2	3	6	6
piR-cel-3970	piRNA	72	49	129	47	118	61	46	19	8	17	26
piR-cel-4663	piRNA	72	52	184	60	3	0	3	12	3	5	14
piR-cel-4749	piRNA	72	33	130	69	4	3	3	8	10	10	17
piR-cel-4775	piRNA	72	70	308	157	2	6	3	12	4	6	9
piR-cel-5198	piRNA	72	94	373	249	2	7	12	18	40	73	57
piR-cel-5852	piRNA	72	60	98	17	70	54	46	21	9	10	12
piR-cel-6325	piRNA	72	43	174	45	93	64	59	20	10	7	38
piR-cel-7	piRNA	72	58	184	84	4	3	4	6	5	8	18
piR-cel-7131	piRNA	72	53	177	96	7	11	0	7	4	8	15
piR-cel-7306	piRNA	72	63	153	92	0	4	0	2	9	9	14
piR-cel-7788	piRNA	72	77	190	67	35	17	21	11	5	11	23
piR-cel-9375	piRNA	72	93	426	208	8	5	5	27	16	28	46
piR-cel-14142	piRNA	71	44	165	87	0	0	0	6	6	4	3
piR-cel-15887	piRNA	71	87	202	100	43	19	23	12	5	14	16
piR-cel-1846	piRNA	71	53	127	36	59	29	48	16	14	10	20
piR-cel-3893	piRNA	71	101	251	106	68	48	29	17	21	15	33
piR-cel-3902	piRNA	71	64	145	40	31	14	36	16	13	9	27
piR-cel-471	piRNA	71	55	221	69	50	43	56	11	13	11	30
piR-cel-5522	piRNA	71	46	363	87	606	1024	737	117	264	1139	149
piR-cel-5568	piRNA	71	160	249	57	28	15	19	20	5	10	25
piR-cel-657	piRNA	71	40	228	71	4	3	2	3	3	11	6
piR-cel-15738	piRNA	70	74	198	90	7	11	10	14	8	18	24
piR-cel-15758	piRNA	70	62	244	90	1	5	2	11	4	14	13
piR-cel-2073	piRNA	70	88	204	76	113	78	74	19	14	11	17
piR-cel-23062	piRNA	70	38	134	48	4	2	2	5	12	11	4
piR-cel-2460	piRNA	70	53	151	79	47	25	25	24	12	14	39
piR-cel-2495	piRNA	70	74	184	76	30	22	20	4	8	5	8
piR-cel-2589	piRNA	70	25	79	62	0	0	4	10	11	5	19
piR-cel-25998	piRNA	70	45	178	195	4	4	10	32	20	35	25
piR-cel-313	piRNA	70	65	359	247	92	70	62	72	62	66	126
piR-cel-3191	piRNA	70	48	107	58	61	52	46	19	5	7	30
piR-cel-3451	piRNA	70	24	114	33	80	80	55	28	14	24	61
piR-cel-447	piRNA	70	45	156	86	62	32	31	42	13	35	47
piR-cel-4982	piRNA	70	51	205	108	4	2	1	3	4	3	15
piR-cel-5188	piRNA	70	85	274	113	6	9	3	12	26	40	43
piR-cel-5424	piRNA	70	30	81	21	61	31	68	9	3	9	21
piR-cel-6380	piRNA	70	42	205	70	22	15	18	17	16	19	19
piR-cel-7252	piRNA	70	69	136	45	38	23	20	12	11	12	24
piR-cel-7587	piRNA	70	34	144	46	10	0	5	7	7	3	17
piR-cel-1436	piRNA	69	61	113	50	47	37	35	8	15	13	24
piR-cel-15879	piRNA	69	54	190	88	71	73	94	34	31	25	61
piR-cel-1687	piRNA	69	30	104	30	24	16	14	11	7	22	22
piR-cel-18515	piRNA	69	49	162	87	5	2	11	12	10	5	13
piR-cel-198	piRNA	69	44	168	78	13	7	7	13	9	5	8
piR-cel-3770	piRNA	69	42	137	76	57	41	24	41	26	21	41
piR-cel-4361	piRNA	69	73	447	287	1	5	2	26	22	17	28
piR-cel-4943	piRNA	69	43	156	73	10	15	11	6	7	12	30
piR-cel-5922	piRNA	69	67	179	63	32	22	31	15	10	5	5
piR-cel-7241	piRNA	69	47	130	45	138	103	133	45	16	24	39
piR-cel-8804	piRNA	69	82	294	170	4	3	2	13	6	13	33
piR-cel-11694	piRNA	68	51	321	141	4	1	4	11	2	2	13
piR-cel-11914	piRNA	68	34	119	67	1	1	2	11	5	6	12
piR-cel-151	piRNA	68	108	207	56	36	22	36	15	16	2	30
piR-cel-27966	piRNA	68	29	79	70	110	106	134	46	40	48	45
piR-cel-29989	piRNA	68	59	143	44	12	16	12	13	3	14	7
piR-cel-3698	piRNA	68	50	236	81	5	5	5	13	3	4	13
piR-cel-6418	piRNA	68	47	134	57	15	1	10	11	6	8	8
piR-cel-102	piRNA	67	67	348	137	21	13	17	13	11	18	23
piR-cel-1887	piRNA	67	42	120	51	6	3	9	7	5	1	23
piR-cel-1912	piRNA	67	99	189	141	95	68	79	43	26	37	52
piR-cel-1964	piRNA	67	48	144	48	52	38	30	37	8	21	45
piR-cel-2245	piRNA	67	105	194	83	87	68	52	13	6	15	24
piR-cel-29860	piRNA	67	58	226	82	0	1	2	7	4	4	14
piR-cel-3402	piRNA	67	50	189	80	34	31	15	14	14	9	39
piR-cel-3600	piRNA	67	35	170	73	5	4	3	12	11	9	19
piR-cel-4613	piRNA	67	47	132	74	2	0	0	3	6	2	8
piR-cel-5209	piRNA	67	46	154	66	1	0	4	6	2	2	10
piR-cel-5504	piRNA	67	115	202	36	32	9	18	12	5	8	23
piR-cel-6135	piRNA	67	27	45	29	34	27	21	7	11	6	30
piR-cel-6532	piRNA	67	59	177	79	47	30	26	28	12	14	34
piR-cel-7529	piRNA	67	40	171	46	4	5	2	0	1	2	3
piR-cel-8103	piRNA	67	49	143	70	179	141	90	39	32	33	70
piR-cel-1540	piRNA	66	62	169	47	72	48	53	25	14	16	44
piR-cel-3123	piRNA	66	43	148	74	12	5	10	36	24	12	48
piR-cel-3298	piRNA	66	46	256	149	40	19	15	38	27	22	53
piR-cel-3336	piRNA	66	151	277	81	57	55	58	29	7	20	53
piR-cel-6424	piRNA	66	59	164	58	4	6	6	15	5	15	9
piR-cel-6545	piRNA	66	54	234	123	0	6	2	3	10	5	13
piR-cel-7872	piRNA	66	47	149	40	43	30	25	7	3	10	15
piR-cel-13038	piRNA	65	46	162	79	0	0	1	2	5	4	17
piR-cel-19448	piRNA	65	54	182	75	26	17	25	23	18	45	44
piR-cel-454	piRNA	65	55	164	77	24	38	51	20	17	210	31
piR-cel-6226	piRNA	65	65	209	84	10	4	6	9	5	11	9
piR-cel-7386	piRNA	65	86	167	56	40	27	26	3	3	10	10
piR-cel-10308	piRNA	64	67	202	93	8	11	18	5	6	5	7
piR-cel-12635	piRNA	64	47	171	61	1	1	1	4	6	8	19
piR-cel-2907	piRNA	64	40	148	39	34	13	17	11	13	10	37
piR-cel-419	piRNA	64	72	100	28	33	29	26	15	16	11	44
piR-cel-6162	piRNA	64	67	241	106	1	0	3	7	12	6	6
piR-cel-6194	piRNA	64	71	140	57	94	60	74	17	15	9	31
piR-cel-6818	piRNA	64	64	193	61	22	24	36	21	5	14	28
piR-cel-704	piRNA	64	35	192	47	39	21	33	3	5	5	9
piR-cel-7385	piRNA	64	43	124	51	35	29	37	3	9	12	16
piR-cel-7449	piRNA	64	85	252	160	97	61	49	40	73	56	76
piR-cel-8118	piRNA	64	59	267	115	12	3	5	25	18	14	49
piR-cel-8685	piRNA	64	34	128	53	1	1	1	6	6	4	14
piR-cel-15838	piRNA	63	64	165	49	2	5	6	2	2	4	4
piR-cel-2147	piRNA	63	78	142	43	19	22	30	12	10	3	22
piR-cel-2237	piRNA	63	82	447	196	10	5	9	16	16	10	42
piR-cel-2774	piRNA	63	48	194	86	16	3	14	8	3	5	11
piR-cel-4591	piRNA	63	36	156	69	20	17	18	9	8	14	16
piR-cel-5240	piRNA	63	50	202	67	4	7	2	3	2	3	8
piR-cel-6351	piRNA	63	50	212	95	22	9	23	40	10	16	28
piR-cel-9202	piRNA	63	100	146	62	85	78	54	17	24	24	26
piR-cel-14481	piRNA	62	49	149	72	0	1	0	5	1	3	12
piR-cel-2275	piRNA	62	44	112	36	1	2	5	20	7	5	12
piR-cel-3073	piRNA	62	42	119	70	0	1	0	4	2	0	9
piR-cel-3331	piRNA	62	32	123	54	1	0	0	4	4	8	6
piR-cel-3639	piRNA	62	55	129	69	85	61	67	15	12	13	28
piR-cel-4160	piRNA	62	35	124	40	16	8	9	7	3	9	13
piR-cel-4388	piRNA	62	68	116	34	32	19	24	15	12	7	10
piR-cel-4685	piRNA	62	57	123	57	63	56	54	21	11	8	20
piR-cel-5877	piRNA	62	29	111	42	29	12	27	16	3	12	17
piR-cel-6853	piRNA	62	60	157	104	20	22	10	22	24	16	56
piR-cel-14634	piRNA	61	42	133	66	1	0	1	2	5	3	5
piR-cel-2187	piRNA	61	46	82	23	20	11	14	3	5	5	6
piR-cel-29044	piRNA	61	18	81	33	0	3	1	7	6	6	9
piR-cel-3734	piRNA	61	43	180	73	24	9	4	4	2	3	19
piR-cel-3805	piRNA	61	52	228	80	17	18	4	10	1	8	21
piR-cel-4068	piRNA	61	73	96	59	183	118	137	41	32	23	49
piR-cel-4567	piRNA	61	32	138	90	3	0	1	1	5	2	13
piR-cel-5679	piRNA	61	90	296	140	16	19	20	25	8	11	50
piR-cel-6390	piRNA	61	45	135	53	16	9	8	9	4	6	7
piR-cel-6544	piRNA	61	38	169	74	18	9	10	6	4	7	15
piR-cel-9734	piRNA	61	53	115	38	43	31	32	19	12	11	28
piR-cel-12016	piRNA	60	71	195	56	4	0	0	3	0	6	15
piR-cel-2617	piRNA	60	88	453	183	14	8	17	23	21	20	40
piR-cel-28689	piRNA	60	33	332	61	622	1025	695	122	261	1118	134
piR-cel-2875	piRNA	60	56	141	56	47	39	42	44	34	29	59
piR-cel-3515	piRNA	60	27	109	35	42	32	23	6	5	5	8
piR-cel-418	piRNA	60	52	149	77	3	1	1	3	8	4	18
piR-cel-5438	piRNA	60	51	145	68	57	47	47	19	13	19	35
piR-cel-14569	piRNA	59	56	393	178	0	1	2	13	14	15	24
piR-cel-1587	piRNA	59	40	154	54	5	9	20	10	4	5	21
piR-cel-29799	piRNA	59	63	211	88	0	3	7	21	9	4	17
piR-cel-4072	piRNA	59	70	450	236	3	10	5	14	12	19	26
piR-cel-4516	piRNA	59	50	99	49	121	65	71	25	14	18	22
piR-cel-7633	piRNA	59	41	135	74	37	44	23	10	8	5	17
piR-cel-7999	piRNA	59	65	145	76	186	108	114	30	26	46	73
piR-cel-8987	piRNA	59	62	134	55	39	21	23	14	9	5	30
piR-cel-9367	piRNA	59	39	114	57	65	40	28	9	8	4	18
piR-cel-1158	piRNA	58	30	69	13	73	47	91	19	9	13	21
piR-cel-15840	piRNA	58	63	162	79	29	19	26	8	8	7	11
piR-cel-19972	piRNA	58	37	136	63	2	6	0	2	0	5	11
piR-cel-2300	piRNA	58	70	206	98	31	26	28	19	37	40	41
piR-cel-2341	piRNA	58	26	117	71	3	3	1	25	12	15	38
piR-cel-4491	piRNA	58	32	64	32	243	154	98	45	29	7	49
piR-cel-5324	piRNA	58	48	84	27	72	56	40	22	14	15	29
piR-cel-5374	piRNA	58	44	187	62	14	4	2	3	7	19	9
piR-cel-5836	piRNA	58	53	172	70	18	12	7	8	9	9	14
piR-cel-7277	piRNA	58	39	153	94	8	3	7	10	8	9	17
piR-cel-9328	piRNA	58	68	127	42	73	41	49	10	4	71	23
piR-cel-14414	piRNA	57	67	160	55	1	1	0	3	0	2	4
piR-cel-24502	piRNA	57	68	127	40	14	12	6	3	4	9	12
piR-cel-2499	piRNA	57	36	180	74	4	0	1	10	7	4	8
piR-cel-29145	piRNA	57	44	117	45	0	1	0	3	2	3	5
piR-cel-3214	piRNA	57	27	120	29	38	27	23	9	7	14	13
piR-cel-3562	piRNA	57	34	166	85	15	2	4	15	7	12	28
piR-cel-4990	piRNA	57	46	192	70	41	26	13	13	14	10	23
piR-cel-551	piRNA	57	61	262	131	8	6	6	23	29	17	40
piR-cel-6199	piRNA	57	32	71	51	79	60	63	14	5	13	29
piR-cel-7780	piRNA	57	33	96	44	14	16	10	11	10	5	4
piR-cel-8252	piRNA	57	64	182	103	0	0	0	10	16	16	17
piR-cel-13009	piRNA	56	53	166	81	2	2	3	4	4	20	6
piR-cel-13043	piRNA	56	42	191	118	1	0	7	11	14	14	30
piR-cel-14364	piRNA	56	41	217	86	0	2	2	4	5	4	9
piR-cel-1684	piRNA	56	163	216	113	43	30	40	11	12	7	14
piR-cel-2960	piRNA	56	36	123	42	2	0	2	4	5	0	9
piR-cel-3173	piRNA	56	33	79	37	20	26	19	18	8	16	33
piR-cel-3313	piRNA	56	48	168	64	8	11	9	5	6	4	9
piR-cel-5120	piRNA	56	26	112	18	31	31	36	7	6	5	18
piR-cel-5477	piRNA	56	57	90	75	105	86	69	25	17	9	26
piR-cel-6519	piRNA	56	78	107	58	103	60	60	25	9	22	30
piR-cel-7034	piRNA	56	56	207	73	102	75	75	25	14	18	34
piR-cel-7545	piRNA	56	32	120	42	32	25	33	26	18	19	35
piR-cel-8175	piRNA	56	41	129	48	1	3	1	7	1	2	7
piR-cel-1083	piRNA	55	18	82	43	4	8	5	7	7	9	17
piR-cel-1095	piRNA	55	30	119	43	15	7	7	8	7	5	9
piR-cel-1506	piRNA	55	49	126	26	28	11	41	10	8	5	8
piR-cel-1529	piRNA	55	34	82	50	0	0	0	7	2	4	4
piR-cel-1832	piRNA	55	38	120	54	49	51	42	22	13	13	34
piR-cel-2293	piRNA	55	54	88	33	74	50	50	15	12	5	18
piR-cel-3481	piRNA	55	24	155	70	3	4	6	10	9	9	15
piR-cel-4063	piRNA	55	33	129	55	13	5	6	12	6	5	8
piR-cel-5757	piRNA	55	35	164	56	3	0	0	2	2	2	3
piR-cel-6161	piRNA	55	44	122	64	6	5	1	8	2	2	9
piR-cel-6165	piRNA	55	33	176	65	14	8	8	10	8	3	24
piR-cel-631	piRNA	55	48	184	55	3	2	2	9	5	2	5
piR-cel-6612	piRNA	55	41	97	37	6	6	3	8	7	4	12
piR-cel-944	piRNA	55	59	115	59	91	67	68	32	17	21	39
piR-cel-1242	piRNA	54	120	147	89	254	157	174	75	27	46	63
piR-cel-138	piRNA	54	55	261	119	1	1	2	1	4	5	8
piR-cel-5086	piRNA	54	95	232	101	73	46	66	25	22	26	46
piR-cel-6492	piRNA	54	45	104	36	111	94	59	17	14	16	51
piR-cel-6531	piRNA	54	85	284	125	24	11	4	38	15	28	59
piR-cel-7566	piRNA	54	49	316	123	11	7	5	17	20	13	21
piR-cel-10534	piRNA	53	65	357	103	1	2	1	10	8	10	33
piR-cel-10961	piRNA	53	37	105	40	3	0	2	4	2	3	9
piR-cel-12316	piRNA	53	35	93	31	20	12	20	2	0	1	3
piR-cel-1633	piRNA	53	25	162	66	1	4	0	7	1	4	8
piR-cel-2303	piRNA	53	46	169	84	1	1	1	10	3	6	10
piR-cel-2549	piRNA	53	29	90	33	37	29	20	11	2	3	9
piR-cel-2739	piRNA	53	40	123	61	116	67	84	15	19	13	40
piR-cel-2901	piRNA	53	37	183	109	4	6	6	21	14	15	23
piR-cel-337	piRNA	53	60	154	63	20	13	16	6	5	3	5
piR-cel-3737	piRNA	53	49	186	67	1	2	0	1	0	4	6
piR-cel-5227	piRNA	53	19	124	45	3	3	7	0	3	3	7
piR-cel-5288	piRNA	53	86	289	138	11	7	10	9	1	6	16
piR-cel-5681	piRNA	53	69	304	134	57	34	36	45	37	40	70
piR-cel-6326	piRNA	53	51	184	52	10	8	11	2	0	1	6
piR-cel-713	piRNA	53	34	162	45	10	9	20	15	5	16	7
piR-cel-7197	piRNA	53	44	229	132	12	22	18	34	24	29	32
piR-cel-788	piRNA	53	88	155	96	190	120	126	30	19	26	38
piR-cel-8415	piRNA	53	40	71	36	26	8	18	6	8	5	9
piR-cel-8822	piRNA	53	56	172	119	0	2	1	13	11	10	38
piR-cel-1291	piRNA	52	60	91	43	39	24	22	13	12	17	26
piR-cel-14318	piRNA	52	58	301	124	1	1	1	9	5	5	3
piR-cel-15605	piRNA	52	36	143	53	0	1	0	2	4	2	10
piR-cel-16528	piRNA	52	62	337	177	0	0	0	16	3	4	12
piR-cel-5098	piRNA	52	45	122	52	38	23	15	2	5	6	5
piR-cel-6346	piRNA	52	24	59	37	4	2	5	8	5	10	12
piR-cel-6394	piRNA	52	64	167	89	151	87	100	48	30	38	38
piR-cel-6402	piRNA	52	39	148	68	4	0	0	11	5	5	9
piR-cel-6449	piRNA	52	51	183	76	8	4	6	11	11	9	22
piR-cel-6811	piRNA	52	47	145	56	18	18	8	19	9	24	38
piR-cel-6934	piRNA	52	43	398	265	37	22	15	35	40	53	91
piR-cel-7668	piRNA	52	16	119	25	22	12	17	9	4	6	12
piR-cel-9921	piRNA	52	63	266	117	0	1	1	8	3	6	22
piR-cel-11814	piRNA	51	46	139	75	1	3	10	20	11	15	28
piR-cel-28280	piRNA	51	38	151	67	1	8	1	8	7	4	10
piR-cel-4795	piRNA	51	41	295	113	7	8	4	24	8	12	41
piR-cel-5411	piRNA	51	27	88	44	7	2	6	14	5	8	14
piR-cel-6331	piRNA	51	59	277	136	11	9	4	9	4	119	7
piR-cel-6447	piRNA	51	64	110	44	36	23	35	13	5	10	19
piR-cel-6920	piRNA	51	51	120	56	19	23	11	12	8	17	16
piR-cel-7030	piRNA	51	42	91	52	62	51	45	13	5	9	22
piR-cel-8166	piRNA	51	42	165	53	8	7	1	6	7	3	20
piR-cel-8500	piRNA	51	26	113	50	3	0	1	1	7	4	13
piR-cel-8787	piRNA	51	27	81	23	19	30	15	10	3	25	3
piR-cel-9476	piRNA	51	29	116	46	10	10	6	11	3	5	15
piR-cel-10233	piRNA	50	37	123	43	2	4	1	5	5	3	9
piR-cel-12842	piRNA	50	27	145	83	1	1	1	13	12	5	25
piR-cel-1443	piRNA	50	66	264	119	52	35	49	29	14	25	37
piR-cel-16064	piRNA	50	40	113	41	0	0	0	11	5	4	15
piR-cel-161	piRNA	50	43	207	74	10	7	5	8	1	2	5
piR-cel-23583	piRNA	50	21	109	36	7	3	2	7	6	7	3
piR-cel-2599	piRNA	50	83	478	202	54	31	31	29	28	32	74
piR-cel-29912	piRNA	50	64	179	66	0	1	5	2	1	3	3
piR-cel-5794	piRNA	50	36	91	41	7	3	2	8	4	3	9
piR-cel-60	piRNA	50	31	90	37	54	24	27	7	6	8	19
piR-cel-6131	piRNA	50	44	218	123	12	14	10	43	22	11	54
piR-cel-7000	piRNA	50	38	84	29	62	67	46	20	7	26	18
piR-cel-8604	piRNA	50	51	134	42	122	108	99	31	12	18	42
piR-cel-9926	piRNA	50	111	288	143	33	28	52	25	14	30	45
piR-cel-1025	piRNA	49	31	137	64	8	18	13	8	2	6	19
piR-cel-1232	piRNA	49	70	101	44	62	44	52	13	9	13	27
[truncated: 124,391 more rows]
