# Supplementary material for: tRNA-derived RNA processing in sperm transmits non-genetically inherited phenotypes to offspring in C. elegans
Source: Nat Commun. 2026 Mar 15;17:3999. doi: 10.1038/s41467-026-70029-7 (PMC13136342; doi:10.1038/s41467-026-70029-7)
Supplement: Supplementary file 4 — Supplementary Tables [file 41467_2026_70029_MOESM4_ESM.zip › Supp Table 4_seq data for Fig. 4.csv]

Supplementary Table 4. rnst-2 mutant female male 18-40 nt small RNA-seq (Figure 4)		del = rnst-2(pen1)
raw counts
id	type	rnst2_del_het_female_1	rnst2_del_het_female_2	rnst2_del_het_female_3	rnst2_del_het_female_4	rnst2_del_homo_female_1	rnst2_del_homo_female_2	rnst2_del_homo_female_3	rnst2_del_homo_female_4
26S	rRNA	273266	99952	63934	67658	299653	230434	277110	135592
18S	rRNA	93073	51355	33937	30662	202052	116608	163667	54954
5S	rRNA	319428	241265	181834	292115	379331	295072	390020	121455
5.8S	rRNA	66644	25360	17896	17303	56791	32893	52705	37512
cel-mir-57	miRNA	290388	192100	120663	150132	254931	144579	285337	94546
cel-mir-82	miRNA	873600	573109	443600	417262	672076	394496	842664	334316
cel-mir-81	miRNA	469202	368718	270819	266057	496081	255000	577244	172796
cel-mir-90	miRNA	217470	180024	108666	112426	294301	152913	274513	70740
cel-mir-80	miRNA	269123	127513	94408	104266	212746	136968	246957	102774
cel-mir-72	miRNA	244377	143226	94610	112682	217336	128328	220930	88260
cel-mir-228	miRNA	97891	66641	47146	51682	120024	58793	140791	42471
cel-mir-2209a	miRNA	475	403	165	218	489	240	336	164
cel-mir-58a	miRNA	72616	41097	28326	34479	49361	28249	66168	28187
cel-mir-235	miRNA	98026	140739	73910	67055	244235	92216	137143	23939
cel-mir-237	miRNA	171289	98758	65932	71934	133764	77165	193200	74544
cel-mir-45	miRNA	25146	13468	10316	12108	24863	14545	25994	10249
cel-mir-44	miRNA	24856	13228	10017	12094	24193	14538	25707	9933
cel-mir-48	miRNA	51186	34125	23112	23457	53749	28650	61226	27825
cel-mir-238	miRNA	23690	13810	8345	11400	25606	15029	26453	10061
cel-mir-65	miRNA	87020	46632	30780	38431	95103	51062	95977	36155
cel-mir-61	miRNA	39949	14214	11676	13060	25587	16499	30027	18744
cel-mir-64	miRNA	85569	41280	25953	36610	74862	44065	85021	34398
cel-mir-70	miRNA	24857	22558	11013	19396	34646	20015	29101	10383
cel-mir-245	miRNA	7435	5931	3506	4624	10617	5411	8662	3487
cel-let-7	miRNA	17558	18327	11954	10042	24193	12736	23128	6437
cel-mir-229	miRNA	25623	13230	10113	10854	21024	11214	28203	8203
cel-mir-236	miRNA	10768	8148	4563	7203	11308	6746	13618	3855
cel-mir-59	miRNA	1820	1578	963	1192	2058	1075	2452	619
cel-mir-54	miRNA	6442	3660	2724	3050	8303	4176	10211	6344
cel-mir-246	miRNA	11134	8660	5858	7213	10799	6199	12278	3320
cel-mir-52	miRNA	4523	2565	1909	2075	3720	2158	5937	1878
cel-mir-55	miRNA	7623	5539	3153	3648	9947	5574	9104	3294
cel-mir-2208b	miRNA	24	22	8	4	23	21	13	9
cel-mir-77	miRNA	15303	6520	5737	4686	13148	5747	14677	5977
cel-mir-73	miRNA	16846	11329	8951	7794	14139	8404	15619	6873
cel-mir-71	miRNA	8410	4655	3023	3951	9360	5791	9570	7314
cel-mir-239b	miRNA	424	327	142	314	494	207	345	99
cel-lin-4	miRNA	2430	1606	1113	1367	2966	1524	3069	1116
cel-mir-2212	miRNA	67	47	32	38	60	34	78	16
cel-mir-4806	miRNA	24	27	9	7	31	17	27	6
cel-mir-86	miRNA	2819	2020	1244	1541	3428	1753	3788	1296
cel-mir-357	miRNA	169	225	88	128	327	158	203	84
cel-mir-34	miRNA	1193	806	385	503	1172	590	1039	589
cel-mir-250	miRNA	2192	816	551	741	1214	808	1658	748
cel-mir-84	miRNA	13642	9017	6223	6580	11519	7077	14692	5737
cel-mir-789-2	miRNA	778	612	403	410	1059	501	714	193
cel-mir-50	miRNA	3597	2428	1488	1953	5008	2505	4900	1835
cel-mir-2	miRNA	1443	986	556	827	1501	774	1554	625
cel-mir-83	miRNA	663	305	225	236	739	443	759	299
cel-mir-1018	miRNA	45	34	27	22	312	23	60	23
cel-mir-51	miRNA	3049	1264	849	941	2706	1638	3431	2828
cel-mir-793	miRNA	2098	1726	1071	1209	2198	1195	2553	746
cel-mir-46	miRNA	5500	3467	2227	2912	5486	2994	6269	2112
cel-mir-87	miRNA	2079	1394	924	1222	2741	1376	2735	912
cel-mir-66	miRNA	8387	4407	3700	3516	6931	3709	8286	3880
cel-mir-244	miRNA	2626	1815	962	1465	2905	1735	3011	995
cel-mir-248	miRNA	985	726	483	588	1026	600	1068	438
cel-mir-47	miRNA	3607	1848	1442	1745	3425	1830	3920	1393
cel-mir-789-1	miRNA	250	140	133	95	290	143	331	94
cel-mir-241	miRNA	4141	3901	1963	1563	6474	3243	4306	1034
cel-mir-785	miRNA	1243	1148	676	684	2021	922	1762	560
cel-mir-49	miRNA	212	218	92	99	309	168	272	66
cel-mir-239a	miRNA	769	391	243	365	495	341	558	192
cel-mir-56	miRNA	1745	1247	713	844	2242	1175	2092	795
cel-mir-8196a	miRNA	1360	745	457	580	1437	1005	1241	624
cel-mir-243	miRNA	1277	1365	749	905	2180	998	1890	474
cel-mir-35	miRNA	141744	39413	29833	40259	61757	51268	80761	55051
cel-mir-8196b	miRNA	2258	1021	714	859	2424	1610	2013	1077
cel-mir-85	miRNA	8004	6466	4428	4863	8718	4651	11519	3349
cel-mir-5592-2	miRNA	1546	1289	892	822	1906	859	2029	611
cel-mir-249	miRNA	563	295	222	264	364	299	620	211
cel-mir-358	miRNA	64	90	29	44	131	47	102	34
cel-mir-240	miRNA	3933	2988	1554	2095	4872	2596	3787	1540
cel-mir-795	miRNA	2119	2014	1119	1236	2814	1363	2127	596
cel-mir-233	miRNA	456	327	256	288	698	317	656	218
cel-mir-39	miRNA	41531	12477	9524	13112	20966	15103	24885	17380
cel-mir-253	miRNA	2618	1555	1103	905	3174	1737	3264	1602
cel-mir-5545	miRNA	871	331	267	317	556	348	777	337
cel-mir-63	miRNA	1929	1269	677	1058	2021	1157	1974	933
cel-mir-355	miRNA	136	48	34	77	113	68	135	55
cel-mir-252	miRNA	493	346	220	215	651	286	601	256
cel-mir-60	miRNA	1064	350	431	438	834	476	1235	448
cel-mir-4808	miRNA	26	14	12	3	22	16	43	17
cel-mir-794	miRNA	573	311	191	245	417	228	452	162
cel-mir-1822	miRNA	51	49	25	26	52	34	84	29
cel-mir-266	miRNA	27	16	11	13	24	15	30	9
cel-mir-4805	miRNA	445	185	133	143	338	180	325	218
cel-mir-230	miRNA	2215	2952	1499	1799	4212	2013	3532	818
cel-mir-40	miRNA	33656	8843	7645	8889	14906	11749	19956	14042
cel-mir-1022	miRNA	192	140	98	106	303	139	308	102
cel-mir-53	miRNA	459	220	133	179	333	223	509	212
cel-mir-392	miRNA	37	25	14	33	50	28	40	18
cel-mir-354	miRNA	384	145	93	141	281	89	229	150
cel-mir-1829c	miRNA	1148	487	429	485	990	593	1022	455
cel-mir-2208a	miRNA	9	8	7	2	5	4	5	0
cel-mir-1830	miRNA	139	119	73	85	230	85	211	73
cel-mir-359	miRNA	130	124	69	83	168	89	186	71
cel-mir-1829b	miRNA	1842	702	453	696	986	604	1406	519
cel-mir-4937	miRNA	106	48	40	31	106	83	106	50
cel-mir-269	miRNA	20	4	6	6	19	9	9	10
cel-mir-37	miRNA	24855	6636	5419	7215	12791	8559	16084	7939
cel-mir-242	miRNA	403	325	147	237	428	181	520	123
cel-mir-79	miRNA	418	290	166	214	483	231	476	201
cel-mir-800	miRNA	154	87	52	82	144	89	160	63
cel-mir-76	miRNA	350	238	155	185	512	248	421	186
cel-mir-4932	miRNA	187	105	86	97	230	137	209	84
cel-mir-254	miRNA	39	35	21	24	47	24	56	18
cel-mir-74	miRNA	185	144	80	105	194	109	228	118
cel-mir-1821	miRNA	99	68	46	55	114	57	97	45
cel-mir-8187	miRNA	11	4	4	1	18	4	5	3
cel-mir-787	miRNA	15	8	8	6	20	13	34	14
cel-mir-784	miRNA	35	17	13	6	41	18	17	10
cel-mir-5552	miRNA	79	46	27	42	71	44	98	33
cel-mir-1833	miRNA	68	38	32	21	71	24	79	34
cel-mir-2210	miRNA	22	34	15	24	57	31	50	22
cel-mir-232	miRNA	95	90	37	75	104	71	112	45
cel-mir-5592-1	miRNA	828	1083	548	617	1468	599	1344	438
cel-mir-75	miRNA	120	62	56	48	106	58	129	76
cel-mir-2209b	miRNA	7	6	5	2	10	5	6	9
cel-mir-791	miRNA	44	25	26	24	61	31	52	24
cel-mir-1820	miRNA	179	110	69	120	188	112	187	89
cel-mir-1818	miRNA	63	44	34	12	78	35	76	28
cel-mir-231	miRNA	77	30	19	39	62	29	76	27
cel-mir-36	miRNA	4603	1214	927	1427	1799	1455	2556	1485
cel-mir-2209c	miRNA	4	7	3	4	8	6	9	3
cel-mir-4931	miRNA	113	28	31	34	69	60	71	42
cel-mir-8191	miRNA	13	7	15	9	15	10	14	15
cel-mir-124	miRNA	35	30	14	31	51	21	38	9
cel-mir-234	miRNA	40	44	17	28	69	58	75	36
cel-mir-8211	miRNA	63	38	38	17	51	46	73	25
cel-mir-43	miRNA	51	18	19	13	25	28	32	10
cel-mir-5549	miRNA	38	19	18	22	47	23	35	21
cel-mir-5550	miRNA	55	36	31	25	53	38	59	27
cel-mir-5594	miRNA	45	17	14	13	20	12	44	18
cel-mir-788	miRNA	65	45	41	28	97	57	90	37
cel-mir-799	miRNA	75	78	57	53	86	29	126	29
cel-mir-1819	miRNA	6	8	3	1	5	4	6	3
cel-mir-2217a	miRNA	21	9	11	5	33	7	17	8
cel-lsy-6	miRNA	85	35	50	44	76	54	98	37
cel-mir-4809	miRNA	6	0	2	3	13	5	8	3
cel-mir-786	miRNA	319	287	158	217	453	298	460	160
cel-mir-5547	miRNA	54	23	14	21	50	21	54	30
cel-mir-1	miRNA	101	60	51	68	199	86	201	147
cel-mir-271	miRNA	49	31	21	11	44	35	48	9
cel-mir-356b	miRNA	74	41	27	41	90	38	102	43
cel-mir-67	miRNA	35	23	19	17	34	18	54	16
cel-mir-4813	miRNA	83	28	28	28	49	30	42	21
cel-mir-5548	miRNA	39	16	18	10	60	23	29	10
cel-mir-4816	miRNA	70	20	47	35	60	49	72	35
cel-mir-38	miRNA	1174	264	170	317	392	357	446	427
cel-mir-8188	miRNA	42	46	14	24	42	14	34	22
cel-mir-62	miRNA	32	14	17	20	49	15	35	4
cel-mir-4934	miRNA	23	13	18	11	26	12	23	14
cel-mir-8198	miRNA	12	10	2	3	19	5	16	3
cel-mir-797	miRNA	17	10	13	13	11	11	22	8
cel-mir-2218b	miRNA	15	8	5	12	12	6	7	7
cel-mir-4935	miRNA	31	46	38	14	60	37	52	20
cel-mir-8192	miRNA	17	6	15	4	32	28	24	10
cel-mir-8212	miRNA	61	31	25	26	53	29	60	29
cel-mir-4930	miRNA	24	18	15	10	41	22	20	22
cel-mir-8205	miRNA	20	5	21	9	25	12	41	7
cel-mir-8193	miRNA	21	14	13	26	25	14	24	21
cel-mir-265	miRNA	26	14	11	4	26	24	25	9
cel-mir-5553	miRNA	17	13	7	10	21	7	23	9
cel-mir-2221	miRNA	16	6	6	4	21	8	17	6
cel-mir-4815	miRNA	12	9	4	1	25	13	14	11
cel-mir-5551	miRNA	28	13	16	18	35	15	28	20
cel-mir-792	miRNA	47	15	15	13	25	27	16	14
cel-mir-798	miRNA	15	5	4	2	11	5	9	2
cel-mir-4933	miRNA	19	8	7	8	23	13	19	5
cel-mir-790	miRNA	23	25	13	9	32	14	20	9
cel-mir-8210	miRNA	18	30	14	17	51	23	31	7
cel-mir-259	miRNA	95	85	29	53	105	41	106	36
cel-mir-1817	miRNA	58	60	41	39	140	55	100	31
cel-mir-1832a	miRNA	91	63	34	27	103	52	93	36
cel-mir-2211	miRNA	17	13	4	3	15	9	8	6
cel-mir-4938	miRNA	51	14	20	14	43	7	35	9
cel-mir-8202	miRNA	19	7	9	10	20	9	22	17
cel-mir-8209	miRNA	7	6	9	5	20	11	12	10
cel-mir-1829a	miRNA	77	40	20	53	134	52	104	52
cel-mir-356a	miRNA	13	11	1	12	13	5	30	16
cel-mir-5595	miRNA	15	19	12	12	28	13	6	9
cel-mir-4810a	miRNA	2	2	0	0	6	1	2	0
cel-mir-4936	miRNA	80	74	27	51	105	41	133	57
cel-mir-247	miRNA	11	6	6	3	13	7	13	2
cel-mir-264	miRNA	10	35	11	5	21	15	18	4
cel-mir-8199	miRNA	34	14	5	9	18	12	11	16
cel-mir-1021	miRNA	48	21	15	15	45	19	31	25
cel-mir-272	miRNA	11	15	7	6	15	11	13	7
cel-mir-4807	miRNA	6	3	5	5	5	5	7	4
cel-mir-4923b	miRNA	6	2	2	2	6	2	4	3
cel-mir-58b	miRNA	18	6	3	7	23	5	23	11
cel-mir-1824	miRNA	11	6	28	11	36	19	18	6
cel-mir-2217b-1	miRNA	4	10	3	7	8	5	8	3
cel-mir-256	miRNA	17	14	8	6	20	10	14	5
cel-mir-8190	miRNA	8	6	6	2	5	9	7	4
cel-mir-1823	miRNA	9	5	5	4	14	4	4	4
cel-mir-2953	miRNA	5	6	3	1	16	2	7	1
cel-mir-78	miRNA	97	63	50	28	165	53	115	59
cel-mir-41	miRNA	136	50	17	40	72	49	120	81
cel-mir-8189	miRNA	19	22	10	4	32	23	24	6
cel-mir-8195	miRNA	91	73	47	34	122	38	100	41
cel-mir-1020	miRNA	63	25	23	29	58	21	68	19
cel-mir-1832b	miRNA	10	9	10	4	19	18	8	11
cel-mir-2220	miRNA	0	1	1	1	3	4	3	0
cel-mir-255	miRNA	32	11	8	16	46	11	64	8
cel-mir-4812	miRNA	61	29	28	25	40	32	75	26
cel-mir-4929	miRNA	7	3	2	2	5	2	7	4
cel-mir-5546	miRNA	13	5	13	6	19	4	9	13
cel-mir-2217b-2	miRNA	3	6	4	4	3	4	4	2
cel-mir-2219	miRNA	10	8	10	3	23	2	9	0
cel-mir-42	miRNA	115	69	50	38	85	58	94	53
cel-mir-4814	miRNA	9	9	2	3	9	5	18	6
cel-mir-4920	miRNA	9	2	6	7	9	2	12	3
cel-mir-1019	miRNA	6	4	5	3	10	5	2	8
cel-mir-2213	miRNA	7	8	3	5	4	7	8	7
cel-mir-261	miRNA	10	6	4	2	22	4	11	7
cel-mir-268	miRNA	5	5	5	6	13	13	14	3
cel-mir-4927	miRNA	5	6	0	3	9	5	5	1
cel-mir-5593-1	miRNA	16	6	4	3	6	11	20	8
cel-mir-267	miRNA	21	14	14	10	20	6	30	6
cel-mir-360	miRNA	15	7	4	2	15	14	8	14
cel-mir-4925	miRNA	6	1	3	1	8	0	2	2
cel-mir-4926	miRNA	9	6	0	4	3	1	6	1
cel-mir-4811	miRNA	19	15	9	12	19	11	25	9
cel-mir-4923a	miRNA	5	3	4	0	4	2	0	1
cel-mir-5593-2	miRNA	12	6	5	4	14	5	20	6
cel-mir-8200	miRNA	5	7	3	2	21	6	3	2
cel-mir-8208	miRNA	12	22	9	2	28	12	6	4
cel-mir-2215	miRNA	7	6	2	3	7	4	4	7
cel-mir-273	miRNA	10	6	6	3	9	6	6	8
cel-mir-4921	miRNA	1	0	0	1	5	0	3	1
cel-mir-1828	miRNA	13	10	4	10	22	10	7	5
cel-mir-4922-1	miRNA	4	1	2	0	3	1	3	0
cel-mir-8204	miRNA	3	7	4	2	10	2	3	5
cel-mir-2217b-3	miRNA	5	6	1	2	4	2	4	4
cel-mir-8186-1	miRNA	2	5	0	0	7	3	8	3
cel-mir-8194	miRNA	0	1	2	2	11	1	2	0
cel-mir-8197	miRNA	7	6	1	2	18	5	1	6
cel-mir-8203	miRNA	3	4	2	3	1	2	1	2
cel-mir-8207	miRNA	9	7	1	7	10	8	4	3
cel-mir-251	miRNA	16	10	12	11	33	5	20	16
cel-mir-270	miRNA	9	7	9	5	16	5	11	11
cel-mir-8201	miRNA	6	5	7	3	6	3	2	1
cel-mir-2218a	miRNA	5	6	5	1	7	4	3	4
cel-mir-4810b	miRNA	0	0	1	1	5	1	0	0
cel-mir-8186-2	miRNA	5	4	1	1	5	3	1	1
cel-mir-8206	miRNA	10	2	4	3	3	4	16	3
cel-mir-2216	miRNA	23	18	14	13	19	8	17	12
cel-mir-2217b-4	miRNA	4	8	2	4	5	3	8	0
cel-mir-4922-2	miRNA	3	1	1	0	9	1	1	1
cel-mir-4924	miRNA	9	0	2	0	3	6	3	2
cel-mir-2207	miRNA	0	0	0	0	0	0	0	0
cel-mir-796	miRNA	5	3	2	1	7	2	10	0
chrX_trna173_SerCGA	tRNA	49	48	40	33	93	32	161	20
chrX_trna174_SerAGA	tRNA	37	37	42	33	79	45	131	21
chrX_trna262_SerAGA	tRNA	47	55	43	34	83	47	181	21
chrII_trna11_SerAGA	tRNA	43	48	30	41	80	57	175	28
chrIII_trna72_SerCGA	tRNA	45	55	38	26	64	43	152	29
chrX_trna73_SerAGA	tRNA	49	53	38	23	91	54	166	17
chrX_trna52_SerAGA	tRNA	33	42	38	38	82	37	169	26
chrIV_trna62_SerAGA	tRNA	42	60	31	33	77	53	163	22
chrIV_trna61_SerAGA	tRNA	38	53	39	29	85	50	174	33
chrX_trna98_SerAGA	tRNA	38	49	23	29	87	48	155	20
chrIII_trna31_SerAGA	tRNA	39	58	33	28	97	41	155	21
chrX_trna54_SerAGA	tRNA	39	53	46	37	106	53	150	26
chrII_trna7_SerAGA	tRNA	47	54	40	35	77	48	164	24
chrIII_trna40_SerAGA	tRNA	41	38	36	38	89	55	174	19
chrX_trna200_SerCGA	tRNA	43	59	31	24	68	55	108	18
chrIII_trna60_SerCGA	tRNA	32	52	36	31	94	43	116	25
chrI_trna50_SerCGA	tRNA	44	39	32	22	73	46	109	29
chrX_trna143_GluCTC	tRNA	8194	8032	2924	11703	26369	12161	15168	7396
chrIII_trna15_GluCTC	tRNA	8425	8132	2906	11816	26088	11920	14750	7267
chrX_trna27_GluCTC	tRNA	8365	8059	2956	11767	26310	11900	15082	7391
chrI_trna66_GluCTC	tRNA	8589	8142	2895	11868	26526	11741	14850	7322
chrIII_trna90_GluCTC	tRNA	8441	8298	2980	11712	26512	11913	14972	7246
chrX_trna49_GluCTC	tRNA	8289	8118	2954	11824	26235	11878	15171	7372
chrX_trna284_GluCTC	tRNA	8491	8167	2985	11736	26060	11999	15190	7456
chrX_trna105_GluCTC	tRNA	8166	8120	2962	12008	26432	11994	14845	7416
chrI_trna49_GluCTC	tRNA	8229	8081	2907	11637	26454	12065	14973	7358
chrII_trna16_GluCTC	tRNA	8292	8267	3014	11646	26492	11925	14966	7372
chrX_trna164_GluCTC	tRNA	8260	8076	2974	11971	26408	11944	14984	7313
chrX_trna45_GluCTC	tRNA	8244	8071	2930	11658	26201	11870	14792	7241
chrX_trna165_GluCTC	tRNA	8442	8182	2851	11792	26531	12060	14963	7420
chrX_trna28_GluCTC	tRNA	8343	8210	2920	11866	26141	11885	14953	7210
chrI_trna32_GluCTC	tRNA	8119	8322	2969	11667	26352	11913	14945	7178
chrX_trna150_GluCTC	tRNA	8245	8054	2905	11523	26270	12122	15015	7335
chrX_trna117_GluCTC	tRNA	8322	8246	2953	11824	25970	11819	14999	7168
chrIII_trna88_GluCTC	tRNA	8517	8233	3036	11604	25816	11967	15243	7453
chrX_trna163_GluCTC	tRNA	8182	8282	2944	11437	26147	11989	15002	7312
chrI_trna33_GluCTC	tRNA	8369	8125	2831	11784	26463	12095	14958	7353
chrX_trna265_GluCTC	tRNA	8357	8184	2891	12069	26347	12060	15176	7276
chrX_trna201_LeuCAG	tRNA	51	47	128	13	76	83	495	23
chrI_trna2_LeuCAG	tRNA	51	43	103	21	88	77	491	10
chrV_trna153_LeuCAG	tRNA	50	53	137	21	81	67	480	33
chrV_trna22_MetCAT	tRNA	1744	518	388	1197	1126	2629	952	617
chrX_trna123_SerAGA	tRNA	48	41	44	39	79	45	144	16
chrIII_trna59_SerAGA	tRNA	37	28	30	26	80	40	142	26
chrIII_trna66_GluCTC	tRNA	8399	8119	3039	11943	26496	12098	14919	7407
chrI_trna67_AsnGTT	tRNA	110	42	50	34	91	58	201	28
chrX_trna135_SerAGA	tRNA	47	45	92	43	128	80	408	28
chrX_trna138_GluCTC	tRNA	62	72	27	77	188	64	111	45
chrIII_trna32_SerCGA	tRNA	59	52	41	34	88	57	142	28
chrV_trna121_SupTTA	tRNA	11	10	4	1	7	8	10	5
chrX_trna154_GlyGCC	tRNA	2575	2493	1126	4436	13148	4693	7681	2585
chrX_trna247_GlyGCC	tRNA	2621	2573	1178	4363	13133	4655	7590	2655
chrX_trna19_GlyGCC	tRNA	2642	2600	1119	4429	12969	4753	7483	2564
chrIII_trna29_GlyGCC	tRNA	2637	2602	1057	4319	13070	4659	7565	2583
chrV_trna139_GlyGCC	tRNA	2603	2519	1130	4292	13221	4632	7743	2615
chrII_trna10_GlyGCC	tRNA	2581	2481	1079	4293	13111	4627	7572	2678
chrI_trna23_GlyGCC	tRNA	2582	2530	1089	4290	12976	4673	7432	2528
chrI_trna75_GlyGCC	tRNA	2543	2589	1114	4369	13083	4762	7589	2654
chrIII_trna74_GlyGCC	tRNA	2585	2501	1097	4332	13314	4675	7666	2646
chrX_trna199_GlyGCC	tRNA	2644	2523	1095	4254	13405	4677	7706	2675
chrII_trna70_GlyGCC	tRNA	2605	2658	1115	4378	13140	4683	7494	2544
chrII_trna37_LeuAAG	tRNA	90	75	80	59	488	193	533	109
chrV_trna135_AsnGTT	tRNA	37	12	11	8	14	7	34	5
chrI_trna64_AsnGTT	tRNA	24	14	8	5	23	13	32	15
chrV_trna150_AsnGTT	tRNA	28	7	9	3	16	12	27	13
chrV_trna27_AsnGTT	tRNA	32	11	12	6	16	13	36	13
chrX_trna137_GluCTC	tRNA	247	304	87	410	914	357	351	178
chrV_trna77_AsnGTT	tRNA	23	15	11	6	11	8	24	10
chrV_trna76_AsnGTT	tRNA	30	13	8	6	19	14	25	13
chrIII_trna61_AsnGTT	tRNA	27	11	10	7	13	14	27	7
chrX_trna285_AsnGTT	tRNA	26	12	5	2	20	9	35	10
chrIII_trna33_AsnGTT	tRNA	24	14	8	4	15	15	29	15
chrIII_trna53_AsnGTT	tRNA	24	18	15	4	17	20	33	11
chrV_trna70_AsnGTT	tRNA	25	17	5	7	17	9	34	12
chrV_trna26_AsnGTT	tRNA	22	16	9	7	26	10	38	15
chrX_trna267_AsnGTT	tRNA	33	11	8	5	15	15	30	12
chrV_trna134_AsnGTT	tRNA	34	9	8	9	16	13	34	14
chrV_trna19_AsnGTT	tRNA	27	6	9	4	16	12	36	14
chrX_trna47_AsnGTT	tRNA	25	6	11	5	23	5	26	15
chrX_trna59_AsnGTT	tRNA	25	8	11	7	20	8	25	14
chrX_trna86_AsnGTT	tRNA	30	7	13	5	21	9	38	20
chrV_trna132_GlnCTG	tRNA	103	115	37	100	921	408	661	406
chrIII_trna75_GlyGCC	tRNA	2550	2532	1107	4386	13175	4544	7575	2575
chrX_trna255_GlnCTG	tRNA	100	96	56	99	859	439	654	350
chrIV_trna71_GlnCTG	tRNA	96	119	45	109	855	399	680	356
chrIV_trna21_GlnCTG	tRNA	104	116	54	99	905	397	654	317
chrIV_trna82_ProCGG	tRNA	51	17	8	24	124	77	101	92
chrX_trna74_GlnCTG	tRNA	96	106	56	105	859	424	657	357
chrIV_trna72_ProCGG	tRNA	34	17	12	13	125	96	88	73
chrV_trna5_GlyGCC	tRNA	2558	2462	1181	4387	13406	4657	7513	2668
chrX_trna290_ProCGG	tRNA	34	22	6	21	123	94	76	80
chrIII_trna64_ProCGG	tRNA	41	15	7	29	139	93	114	74
chrX_trna289_Undet	tRNA	6016	4232	2801	2197	6962	2751	6578	2252
chrII_trna24_ArgTCG	tRNA	35	25	26	13	38	19	60	15
chrIV_trna13_AspGTC	tRNA	1061	1078	497	1289	5552	1771	3546	2195
chrI_trna25_AspGTC	tRNA	1079	1098	531	1293	5407	1682	3541	2227
chrIII_trna77_ArgTCG	tRNA	32	28	21	13	34	21	70	12
chrX_trna160_AspGTC	tRNA	1026	1155	528	1311	5515	1784	3515	2261
chrX_trna157_AspGTC	tRNA	1073	1079	512	1268	5430	1686	3451	2268
chrV_trna130_AspGTC	tRNA	1087	1104	477	1254	5428	1771	3505	2230
chrIV_trna59_AspGTC	tRNA	1067	1101	522	1280	5441	1697	3561	2211
chrIV_trna10_AspGTC	tRNA	1061	1115	483	1285	5595	1813	3495	2267
chrX_trna207_ArgTCG	tRNA	30	27	18	10	50	17	79	8
chrX_trna302_AspGTC	tRNA	988	1098	527	1313	5543	1711	3558	2197
chrX_trna51_AspGTC	tRNA	1058	1028	486	1383	5733	1792	3487	2246
chrIV_trna5_AspGTC	tRNA	1070	1125	516	1364	5648	1726	3539	2205
chrIV_trna84_AspGTC	tRNA	1072	1082	514	1316	5471	1780	3580	2255
chrX_trna158_AspGTC	tRNA	1084	1091	497	1272	5484	1720	3426	2258
chrX_trna53_AspGTC	tRNA	1114	1078	533	1307	5551	1816	3526	2220
chrI_trna14_ArgTCG	tRNA	25	32	19	18	40	26	75	16
chrX_trna18_AspGTC	tRNA	1054	1148	528	1354	5577	1729	3543	2207
chrX_trna263_AspGTC	tRNA	1090	1059	473	1361	5493	1792	3412	2256
chrV_trna136_AspGTC	tRNA	1084	1065	483	1349	5527	1779	3558	2269
chrX_trna288_AspGTC	tRNA	1075	1093	533	1297	5492	1705	3575	2283
chrIV_trna40_AspGTC	tRNA	1070	1106	493	1329	5525	1737	3596	2162
chrX_trna184_AspGTC	tRNA	1017	1063	542	1335	5436	1733	3454	2274
chrIV_trna93_AspGTC	tRNA	1029	1055	509	1325	5376	1755	3510	2278
chrV_trna129_AspGTC	tRNA	1071	1012	537	1318	5456	1740	3376	2194
chrV_trna29_AspGTC	tRNA	1080	1095	514	1251	5522	1689	3544	2303
chrX_trna218_GluTTC	tRNA	78	51	53	27	87	82	136	34
chrX_trna205_GluTTC	tRNA	72	34	39	24	79	68	105	31
chrI_trna20_SerTGA	tRNA	1	16	5	9	38	12	43	10
chrIV_trna58_GluTTC	tRNA	81	46	35	39	88	59	104	34
chrX_trna94_SerTGA	tRNA	28	36	15	20	146	39	98	32
chrV_trna17_GlnCTG	tRNA	75	83	22	67	299	118	229	120
chrI_trna22_GluTTC	tRNA	85	49	36	26	74	52	123	39
chrIV_trna6_GluTTC	tRNA	78	54	50	31	78	79	128	30
chrII_trna58_GlyGCC	tRNA	405	278	135	338	942	325	538	182
chrX_trna29_GluTTC	tRNA	70	46	42	30	82	82	109	40
chrX_trna64_GluTTC	tRNA	71	33	45	38	91	73	109	37
chrX_trna83_GluTTC	tRNA	60	51	31	42	81	61	118	26
chrII_trna20_GluTTC	tRNA	71	41	40	41	91	70	114	42
chrIV_trna41_GluTTC	tRNA	71	40	42	40	86	71	116	41
chrV_trna55_GluTTC	tRNA	56	51	42	46	94	75	93	34
chrIV_trna88_GluTTC	tRNA	76	46	47	30	82	60	119	31
chrX_trna13_GluTTC	tRNA	60	51	41	39	91	63	109	27
chrX_trna55_AspGTC	tRNA	1069	1182	535	1287	5587	1773	3617	2183
chrX_trna220_GluTTC	tRNA	56	52	42	32	74	66	93	40
chrX_trna67_GluTTC	tRNA	75	47	33	35	96	53	127	44
chrIV_trna16_AspGTC	tRNA	1092	1077	512	1325	5532	1755	3488	2310
chrX_trna226_AlaAGC	tRNA	25	26	16	10	48	23	44	16
chrX_trna225_AlaAGC	tRNA	24	22	4	18	47	16	30	9
chrIV_trna14_AspGTC	tRNA	1014	1061	481	1308	5459	1641	3378	2222
chrIV_trna26_AlaAGC	tRNA	40	21	16	16	39	11	34	19
chrIV_trna44_AlaAGC	tRNA	19	36	11	15	37	20	43	13
chrV_trna147_AlaAGC	tRNA	19	20	18	19	52	18	37	7
chrX_trna268_AlaAGC	tRNA	30	24	13	19	42	16	47	12
chrV_trna90_GlnTTG	tRNA	93	19	22	15	33	18	52	33
chrX_trna44_AlaAGC	tRNA	17	20	20	18	39	15	36	11
chrX_trna79_AlaAGC	tRNA	29	24	10	11	44	30	41	9
chrX_trna292_SerCGA	tRNA	63	50	31	40	56	53	76	25
chrII_trna22_ThrAGT	tRNA	18	17	14	10	26	19	31	16
chrX_trna204_AlaAGC	tRNA	23	29	17	20	46	20	37	9
chrII_trna56_AlaAGC	tRNA	27	19	11	16	50	14	33	12
chrX_trna77_AlaAGC	tRNA	24	23	6	21	60	15	36	17
chrIV_trna43_AlaAGC	tRNA	20	25	11	13	39	21	41	14
chrII_trna15_AlaAGC	tRNA	19	24	11	19	30	14	44	14
chrX_trna76_AlaAGC	tRNA	17	25	14	22	45	30	33	8
chrIII_trna80_AlaAGC	tRNA	26	27	9	17	40	22	32	15
chrII_trna12_AlaAGC	tRNA	22	29	13	19	52	16	43	16
chrIV_trna56_AlaAGC	tRNA	29	21	8	18	50	19	34	4
chrI_trna38_AlaAGC	tRNA	17	27	14	20	29	12	16	14
chrX_trna9_SerCGA	tRNA	70	54	41	35	62	64	89	41
chrI_trna44_ThrTGT	tRNA	14	17	26	11	39	22	98	8
chrX_trna269_AlaAGC	tRNA	18	26	15	20	33	19	46	16
chrII_trna34_AlaAGC	tRNA	28	28	16	19	26	18	26	14
chrV_trna112_ThrTGT	tRNA	14	20	30	8	38	21	75	6
chrV_trna1_AlaAGC	tRNA	21	25	14	18	36	21	18	6
chrIII_trna52_ThrTGT	tRNA	13	18	30	10	39	16	87	7
chrX_trna90_ThrTGT	tRNA	10	13	26	5	33	17	71	7
chrX_trna237_ThrTGT	tRNA	9	13	12	7	26	23	94	6
chrX_trna106_ThrTGT	tRNA	6	16	18	11	46	14	92	6
chrIII_trna28_ThrTGT	tRNA	7	12	22	10	36	18	79	5
chrI_trna51_LeuAAG	tRNA	86	72	25	55	220	106	145	82
chrIV_trna76_ThrTGT	tRNA	13	16	21	10	41	14	86	1
chrX_trna4_ThrTGT	tRNA	10	13	30	7	32	24	99	7
chrII_trna9_LeuAAG	tRNA	69	52	25	50	245	105	123	77
chrII_trna72_LeuAAG	tRNA	57	54	30	58	215	118	140	82
chrX_trna258_LeuAAG	tRNA	67	70	43	49	251	115	184	112
chrII_trna71_LeuAAG	tRNA	64	59	22	68	236	138	144	89
chrII_trna73_LeuAAG	tRNA	66	62	35	53	219	142	146	89
chrII_trna42_LeuAAG	tRNA	71	55	26	61	225	125	149	75
chrV_trna97_Undet	tRNA	3	7	7	3	29	7	9	0
chrI_trna71_LeuAAG	tRNA	73	49	29	60	229	116	123	69
chrII_trna62_AlaAGC	tRNA	18	27	17	18	51	22	49	8
chrX_trna97_LeuAAG	tRNA	69	65	33	54	272	131	172	89
chrX_trna239_LeuAAG	tRNA	76	71	42	76	302	126	179	103
chrX_trna303_LeuAAG	tRNA	68	81	49	71	257	135	193	107
chrX_trna233_GlnTTG	tRNA	61	75	25	40	313	146	190	96
chrX_trna257_LeuAAG	tRNA	54	71	52	69	268	131	171	97
chrX_trna216_LeuAAG	tRNA	72	75	43	59	254	126	188	85
chrX_trna231_GlnTTG	tRNA	61	61	38	28	291	152	192	97
chrX_trna217_LeuAAG	tRNA	78	68	40	66	278	143	197	100
chrX_trna71_LeuAAG	tRNA	75	64	42	65	265	133	186	108
chrII_trna38_GlnTTG	tRNA	81	60	31	40	340	147	188	92
chrIV_trna27_GlnTTG	tRNA	63	49	31	26	318	145	214	82
chrV_trna164_GlnTTG	tRNA	86	84	30	45	349	120	190	82
chrX_trna271_LeuAAG	tRNA	85	62	42	69	255	127	208	114
chrIII_trna55_GlnTTG	tRNA	71	65	30	39	349	125	200	91
chrX_trna96_GlnTTG	tRNA	72	68	34	46	340	129	219	94
chrX_trna95_GlnTTG	tRNA	78	68	22	24	322	127	188	77
chrV_trna9_IleTAT	tRNA	30	18	19	8	72	25	66	17
chrII_trna18_LeuTAA	tRNA	77	68	19	48	240	111	135	87
chrII_trna55_GlnTTG	tRNA	71	66	23	36	319	142	184	82
chrX_trna91_IleTAT	tRNA	24	23	20	11	34	28	55	7
chrIV_trna70_GlnTTG	tRNA	67	72	24	34	337	135	185	81
chrX_trna212_GlnTTG	tRNA	62	62	37	44	338	158	187	85
chrX_trna3_GlnTTG	tRNA	86	76	22	39	322	142	185	86
chrX_trna230_GlnTTG	tRNA	66	64	36	28	328	142	149	84
chrIV_trna75_GlnTTG	tRNA	71	56	32	35	325	130	193	76
chrX_trna60_GlnTTG	tRNA	82	61	21	34	306	133	170	88
chrX_trna232_GlnTTG	tRNA	80	62	25	38	307	133	208	80
chrV_trna148_SerTGA	tRNA	7	34	9	11	90	22	46	10
chrV_trna15_IleTAT	tRNA	27	20	18	9	47	19	43	14
chrX_trna75_GlnTTG	tRNA	61	72	37	36	321	140	176	80
chrV_trna13_AlaCGC	tRNA	40	31	17	20	117	31	85	18
chrV_trna137_SerTGA	tRNA	6	36	4	14	81	17	51	17
chrX_trna171_SerTGA	tRNA	5	32	7	15	100	24	47	12
chrIII_trna30_LeuAAG	tRNA	35	51	24	40	195	97	115	70
chrX_trna159_AspGTC	tRNA	1103	1163	545	1355	5477	1793	3602	2268
chrIV_trna4_SeC_e_TCA	tRNA	67	91	37	77	305	99	122	83
chrX_trna70_GlnTTG	tRNA	39	24	21	12	58	32	70	22
chrIV_trna25_LeuCAG	tRNA	20	18	22	6	29	12	79	7
chrX_trna132_LeuCAG	tRNA	23	21	33	10	39	15	55	4
chrIII_trna13_MetCAT	tRNA	8	16	7	13	57	24	54	18
chrI_trna29_GlyGCC	tRNA	224	244	117	157	241	207	210	87
chrIV_trna23_LysCTT	tRNA	1065	435	459	824	827	1314	947	450
chrX_trna8_AspATC	tRNA	598	246	225	156	432	213	534	218
chrX_trna229_MetCAT	tRNA	11	12	9	13	58	31	39	15
chrI_trna68_LysCTT	tRNA	1022	450	456	864	780	1337	846	422
chrIV_trna1_MetCAT	tRNA	6	14	13	10	31	16	35	10
chrX_trna114_LysCTT	tRNA	1092	466	446	876	865	1354	915	427
chrI_trna35_MetCAT	tRNA	9	13	7	11	60	19	49	7
chrX_trna209_LysCTT	tRNA	1078	453	542	821	807	1317	925	432
chrII_trna68_LysCTT	tRNA	1041	447	449	871	817	1290	886	392
chrV_trna11_TyrGTA	tRNA	66	40	32	27	69	35	105	39
chrI_trna37_MetCAT	tRNA	15	12	9	17	72	23	43	11
chrIII_trna76_MetCAT	tRNA	10	10	7	13	59	20	37	11
chrI_trna52_LysCTT	tRNA	1080	437	448	900	785	1289	930	447
chrX_trna144_MetCAT	tRNA	14	10	11	28	58	21	46	16
chrII_trna63_LysCTT	tRNA	1118	428	444	865	799	1310	956	418
chrIV_trna39_LysCTT	tRNA	1105	395	461	869	839	1369	905	425
chrII_trna66_LysCTT	tRNA	1064	476	439	850	830	1303	965	440
chrII_trna53_TyrGTA	tRNA	109	56	31	40	119	62	130	54
chrI_trna7_LysCTT	tRNA	1065	420	483	871	832	1376	938	440
chrV_trna21_TyrGTA	tRNA	76	28	30	22	87	51	95	33
chrI_trna53_LysCTT	tRNA	1040	447	502	888	805	1369	947	432
chrX_trna56_MetCAT	tRNA	11	11	12	16	54	22	63	16
chrIII_trna26_LysCTT	tRNA	1070	420	476	894	854	1333	898	483
chrII_trna44_MetCAT	tRNA	12	13	15	25	52	15	56	10
chrV_trna73_SupTTA	tRNA	10	3	7	1	14	13	9	6
chrX_trna191_LysCTT	tRNA	1066	415	472	842	838	1369	981	427
chrX_trna180_LysCTT	tRNA	1076	474	505	863	815	1385	995	422
chrX_trna113_LysCTT	tRNA	1080	491	473	848	816	1311	901	429
chrIII_trna38_LysCTT	tRNA	1075	461	462	852	811	1350	911	420
chrIV_trna32_LysCTT	tRNA	1066	435	476	854	865	1348	964	412
chrX_trna177_LysCTT	tRNA	984	465	482	848	821	1300	942	388
chrX_trna129_ThrCGT	tRNA	46	33	17	47	62	19	39	22
chrI_trna45_LysCTT	tRNA	1086	437	473	897	760	1295	967	438
chrX_trna115_LysCTT	tRNA	1072	457	483	878	782	1323	869	413
chrX_trna110_LysCTT	tRNA	1080	462	488	871	837	1348	981	411
chrI_trna48_MetCAT	tRNA	7	16	1	14	59	19	34	12
chrI_trna31_LysCTT	tRNA	1054	470	473	828	772	1378	912	409
chrII_trna49_LysCTT	tRNA	1084	473	467	846	811	1337	899	414
chrX_trna112_LysCTT	tRNA	1086	464	444	854	841	1233	914	450
chrX_trna211_ThrCGT	tRNA	50	40	24	40	73	45	46	21
chrX_trna108_LysCTT	tRNA	1072	447	449	868	794	1370	887	438
chrV_trna161_GluTTC	tRNA	31	35	21	18	63	24	74	13
chrIII_trna81_LysCTT	tRNA	1022	416	471	833	814	1325	894	427
chrIII_trna54_ThrCGT	tRNA	47	47	18	33	81	52	49	28
chrIII_trna47_ThrCGT	tRNA	52	42	27	46	71	43	48	26
chrX_trna181_LysCTT	tRNA	1009	477	471	877	838	1345	871	464
chrX_trna88_ThrCGT	tRNA	56	43	13	45	62	49	53	27
chrIV_trna15_AspGTC	tRNA	43	47	36	50	174	38	98	52
chrIV_trna2_ArgCCT	tRNA	50	28	23	16	52	24	67	20
chrX_trna119_ArgCCT	tRNA	44	37	22	23	66	21	49	26
chrIV_trna86_GluTTC	tRNA	26	22	15	12	43	21	47	11
chrIV_trna73_LeuCAA	tRNA	53	52	57	30	117	60	126	28
chrIII_trna39_LeuCAA	tRNA	44	42	44	29	115	38	121	27
chrX_trna107_LeuCAA	tRNA	46	31	42	13	99	35	92	18
chrIII_trna27_LeuCAA	tRNA	50	53	56	33	163	57	142	32
chrIII_trna37_LeuCAA	tRNA	37	24	38	22	104	47	95	22
chrX_trna206_LeuCAA	tRNA	28	41	37	16	105	41	93	26
chrX_trna130_IleAAT	tRNA	15	7	5	8	37	20	24	15
chrX_trna296_IleAAT	tRNA	9	10	5	4	31	19	19	23
chrII_trna31_IleAAT	tRNA	10	7	8	4	32	21	20	14
chrII_trna14_IleAAT	tRNA	8	13	3	7	51	34	33	15
chrIII_trna78_ArgACG	tRNA	4	8	4	1	11	6	16	2
chrI_trna73_ArgACG	tRNA	11	6	8	5	5	6	18	2
chrIII_trna97_IleAAT	tRNA	13	15	5	5	43	12	25	20
chrX_trna236_ThrCGT	tRNA	5	7	9	3	25	6	42	6
chrIII_trna79_ArgACG	tRNA	3	7	6	9	10	3	16	1
chrII_trna13_IleAAT	tRNA	9	7	5	6	34	21	30	20
chrIV_trna65_ArgACG	tRNA	7	2	3	3	8	7	20	5
chrIII_trna96_IleAAT	tRNA	16	12	6	2	41	25	25	19
chrX_trna294_IleAAT	tRNA	20	11	4	8	25	23	26	22
chrX_trna10_ArgTCG	tRNA	26	29	20	9	31	17	45	17
chrX_trna195_IleAAT	tRNA	16	12	5	1	33	18	24	18
chrII_trna32_IleAAT	tRNA	10	7	5	7	39	24	33	16
chrIV_trna69_ArgACG	tRNA	5	9	4	2	9	6	16	2
chrX_trna103_IleAAT	tRNA	11	11	3	7	37	21	23	11
chrI_trna70_IleAAT	tRNA	10	7	7	7	38	20	30	22
chrX_trna295_IleAAT	tRNA	11	9	8	6	43	22	26	12
chrIII_trna95_IleAAT	tRNA	17	13	5	0	35	21	27	12
chrIV_trna17_ArgACG	tRNA	5	9	5	9	10	13	8	2
chrV_trna10_ArgTCT	tRNA	15	11	7	6	23	5	34	9
chrX_trna286_IleAAT	tRNA	15	10	6	9	42	18	28	25
chrI_trna8_IleAAT	tRNA	11	7	3	5	42	22	23	13
chrX_trna261_IleAAT	tRNA	13	10	2	7	35	20	25	19
chrII_trna61_IleAAT	tRNA	13	3	3	5	41	19	28	18
chrX_trna280_IleAAT	tRNA	15	16	5	2	44	25	26	20
chrX_trna58_ArgTCT	tRNA	18	17	8	5	19	5	29	9
chrI_trna4_ArgTCT	tRNA	14	9	9	6	12	8	19	8
chrX_trna57_ArgTCT	tRNA	16	12	8	4	14	8	29	9
chrI_trna5_ArgTCT	tRNA	14	6	11	8	29	9	24	3
chrX_trna125_IleAAT	tRNA	11	4	4	5	44	27	25	14
chrII_trna52_PheGAA	tRNA	14	18	4	6	29	17	11	10
chrI_trna6_TyrGTA	tRNA	82	55	50	29	94	47	167	30
chrX_trna198_TyrGTA	tRNA	71	44	71	44	92	49	199	28
chrV_trna54_PheGAA	tRNA	6	10	7	7	37	10	19	6
chrX_trna300_ArgTCG	tRNA	40	21	23	17	53	24	48	25
chrIII_trna1_TyrGTA	tRNA	98	43	51	25	86	65	169	30
chrV_trna116_ThrAGT	tRNA	3	15	2	1	7	3	4	0
chrX_trna17_IleAAT	tRNA	20	27	14	34	109	14	104	52
chrV_trna18_TyrGTA	tRNA	77	76	57	26	116	49	202	28
chrX_trna194_LeuCAA	tRNA	40	38	27	22	98	46	85	22
chrX_trna92_TyrGTA	tRNA	86	45	54	39	125	52	207	30
chrV_trna128_TyrGTA	tRNA	98	58	40	30	118	67	194	37
chrX_trna167_TyrGTA	tRNA	81	66	67	28	111	57	207	29
chrX_trna169_TyrGTA	tRNA	80	69	60	39	109	57	191	29
chrIII_trna49_TyrGTA	tRNA	77	46	53	41	94	61	180	31
chrV_trna127_TyrGTA	tRNA	71	49	62	28	96	50	175	29
chrX_trna87_GlnCTG	tRNA	36	43	34	28	45	36	83	23
chrII_trna27_ProTGG	tRNA	25	8	14	9	85	61	81	50
chrX_trna172_ProTGG	tRNA	20	12	9	14	78	65	92	34
chrV_trna141_ProTGG	tRNA	22	6	7	4	92	64	85	48
chrIII_trna25_TyrGTA	tRNA	84	63	60	32	102	58	192	34
chrIII_trna56_ProTGG	tRNA	25	6	11	12	82	54	79	51
chrX_trna238_ProTGG	tRNA	19	3	10	10	77	54	80	47
chrX_trna26_IleAAT	tRNA	6	7	3	6	8	9	9	1
chrX_trna39_ProTGG	tRNA	11	8	7	10	87	61	88	40
chrII_trna26_ProTGG	tRNA	30	11	7	11	102	58	81	43
chrX_trna145_ArgTCG	tRNA	32	23	16	9	40	18	65	16
chrX_trna192_ProTGG	tRNA	18	12	12	9	85	62	68	40
chrX_trna6_ArgTCG	tRNA	43	25	21	18	48	26	49	25
chrX_trna102_ProTGG	tRNA	14	8	6	9	89	45	75	52
chrIII_trna42_ProTGG	tRNA	21	6	11	8	87	59	68	44
chrX_trna168_TyrGTA	tRNA	64	48	45	35	116	74	183	34
chrX_trna72_ProTGG	tRNA	26	5	10	15	96	63	66	53
chrX_trna22_ProTGG	tRNA	22	10	7	9	97	68	73	54
chrV_trna3_ProTGG	tRNA	15	6	6	10	91	55	80	48
chrX_trna134_ProTGG	tRNA	20	12	7	11	86	48	63	41
chrV_trna16_ProTGG	tRNA	17	8	12	12	80	64	88	47
chrX_trna275_ProTGG	tRNA	18	6	15	9	93	61	64	43
chrX_trna170_TyrGTA	tRNA	75	61	57	32	119	53	212	46
chrIII_trna16_ProTGG	tRNA	20	7	11	8	97	52	79	47
chrIV_trna35_ProTGG	tRNA	26	11	9	9	88	60	80	41
chrX_trna136_ProTGG	tRNA	25	14	4	19	83	69	83	45
chrX_trna182_ProTGG	tRNA	15	4	3	11	75	56	72	52
chrV_trna4_ProTGG	tRNA	25	10	7	7	105	48	83	43
chrX_trna228_ProTGG	tRNA	22	18	16	11	86	87	84	30
chrX_trna251_CysGCA	tRNA	71	38	9	45	188	103	97	105
chrX_trna301_TyrGTA	tRNA	78	49	55	38	115	51	192	34
chrX_trna62_CysGCA	tRNA	69	44	10	46	186	95	88	88
chrX_trna203_ProTGG	tRNA	12	4	3	9	14	7	13	3
chrX_trna246_CysGCA	tRNA	57	30	11	45	196	97	111	79
chrX_trna126_CysGCA	tRNA	62	29	13	51	178	107	94	104
chrV_trna145_ProTGG	tRNA	20	6	11	12	61	67	93	52
chrV_trna146_LysTTT	tRNA	157	55	59	91	96	118	124	42
chrX_trna254_CysGCA	tRNA	64	36	16	57	221	81	105	87
chrII_trna17_LysTTT	tRNA	148	50	33	92	92	145	120	60
chrV_trna8_CysGCA	tRNA	57	39	8	61	171	97	105	69
chrX_trna234_GlnTTG	tRNA	24	31	14	26	230	110	143	71
chrI_trna30_CysGCA	tRNA	67	34	10	52	217	116	102	88
chrII_trna19_LeuTAG	tRNA	30	42	16	29	110	39	37	16
chrX_trna175_ProTGG	tRNA	1	4	0	3	8	6	8	2
chrX_trna276_LysTTT	tRNA	116	47	53	94	103	111	117	57
chrX_trna124_ProTGG	tRNA	19	15	9	17	80	59	73	46
chrX_trna253_CysGCA	tRNA	54	31	12	65	216	95	109	91
chrV_trna75_CysGCA	tRNA	78	36	13	47	195	89	81	80
chrV_trna144_CysGCA	tRNA	57	40	15	39	217	96	106	81
chrI_trna9_CysGCA	tRNA	76	34	9	46	231	97	114	74
chrV_trna131_LysTTT	tRNA	119	43	48	85	85	116	118	49
chrV_trna20_LysTTT	tRNA	133	47	49	97	104	121	110	51
chrX_trna85_LeuTAG	tRNA	25	38	11	23	104	49	41	16
chrV_trna156_LysTTT	tRNA	137	47	27	88	93	134	129	47
chrIII_trna69_LysTTT	tRNA	129	42	46	89	95	126	116	61
chrV_trna12_LysTTT	tRNA	133	62	50	103	109	142	113	43
chrIV_trna12_Undet	tRNA	718	611	358	275	1056	335	1017	328
chrV_trna6_CysGCA	tRNA	13	9	3	8	9	6	4	5
chrV_trna158_LeuTAG	tRNA	30	32	15	25	109	27	52	25
chrX_trna188_LysTTT	tRNA	148	63	43	89	101	121	121	52
chrX_trna63_CysGCA	tRNA	68	33	16	63	199	94	103	67
chrX_trna166_LysTTT	tRNA	143	53	48	84	89	118	116	60
chrX_trna31_LysTTT	tRNA	130	48	44	84	111	107	112	49
chrX_trna46_AsnGTT	tRNA	3	6	1	1	4	2	7	1
chrII_trna43_LysTTT	tRNA	133	56	50	89	91	115	105	62
chrI_trna13_LysTTT	tRNA	133	50	51	108	120	129	126	57
chrII_trna50_ProTGG	tRNA	25	46	16	17	101	52	89	51
chrV_trna166_ProTGG	tRNA	15	10	16	11	76	49	72	46
chrX_trna24_ProAGG	tRNA	11	12	10	6	41	25	51	15
chrIV_trna20_LysTTT	tRNA	134	66	43	88	103	118	137	60
chrX_trna133_ProTGG	tRNA	41	28	15	32	67	30	63	19
chrX_trna38_LysTTT	tRNA	144	44	50	86	121	106	116	47
chrIII_trna67_ThrAGT	tRNA	16	17	20	6	43	29	63	4
chrX_trna16_ThrAGT	tRNA	16	14	26	7	30	27	65	10
chrX_trna99_ThrAGT	tRNA	12	12	23	6	36	27	65	3
chrX_trna197_ThrAGT	tRNA	14	10	16	13	34	25	53	5
chrIII_trna58_ThrAGT	tRNA	17	8	20	8	34	27	92	11
chrII_trna64_ThrAGT	tRNA	18	11	18	12	37	21	83	12
chrX_trna100_ThrAGT	tRNA	19	14	21	6	33	20	72	10
chrV_trna155_ThrAGT	tRNA	20	21	16	8	31	23	68	7
chrV_trna170_Undet	tRNA	317	240	198	124	357	180	359	115
chrV_trna169_ThrAGT	tRNA	10	17	13	14	26	27	79	6
chrV_trna2_ThrAGT	tRNA	13	10	42	11	30	26	86	12
chrII_trna67_ThrAGT	tRNA	18	14	20	6	25	22	70	6
chrX_trna283_ThrAGT	tRNA	17	14	28	4	36	17	69	6
chrX_trna270_ThrAGT	tRNA	14	8	24	10	29	23	69	7
chrV_trna157_ThrAGT	tRNA	16	11	20	9	41	27	64	3
chrX_trna30_ThrAGT	tRNA	17	15	18	10	33	29	75	7
chrII_trna69_ThrAGT	tRNA	22	12	14	3	25	19	66	5
chrIV_trna79_ProGGG	tRNA	17	6	9	8	12	17	18	3
chrIII_trna73_SerGCT	tRNA	18	23	7	9	36	10	19	6
chrX_trna196_TyrGTA	tRNA	20	34	17	19	56	22	67	8
chrI_trna36_ArgTCT	tRNA	24	5	6	4	25	11	22	6
chrX_trna37_SerGCT	tRNA	25	26	12	12	33	10	24	12
chrX_trna61_ArgACG	tRNA	17	13	51	24	34	70	97	5
chrX_trna147_PheGAA	tRNA	7	6	0	8	14	12	9	6
chrX_trna36_SerGCT	tRNA	19	18	9	13	50	17	29	10
chrV_trna162_SerGCT	tRNA	18	13	8	10	32	15	30	6
chrX_trna146_PheGAA	tRNA	6	6	1	2	8	7	9	8
chrX_trna219_ArgACG	tRNA	18	12	42	20	22	61	96	2
chrX_trna12_IleTAT	tRNA	26	40	26	25	62	27	71	20
chrX_trna155_SerGCT	tRNA	28	18	7	12	39	10	30	10
chrX_trna221_ArgACG	tRNA	22	13	48	21	37	67	101	8
chrX_trna82_ArgACG	tRNA	26	10	40	22	33	60	91	11
chrIII_trna65_PheGAA	tRNA	8	5	2	4	16	6	14	9
chrX_trna81_ArgACG	tRNA	18	7	57	18	39	52	99	9
chrX_trna148_PheGAA	tRNA	4	3	3	5	8	6	3	2
chrIV_trna54_SerTGA	tRNA	5	12	3	6	24	5	23	6
chrX_trna222_ArgACG	tRNA	19	10	49	9	27	68	91	10
chrX_trna42_PheGAA	tRNA	5	5	0	3	17	11	5	5
chrIII_trna46_PheGAA	tRNA	5	13	5	5	18	13	13	8
chrIV_trna48_SerTGA	tRNA	12	13	6	4	23	2	13	6
chrX_trna149_PheGAA	tRNA	5	7	1	2	18	11	3	16
chrX_trna193_SerGCT	tRNA	13	24	11	9	28	8	19	9
chrX_trna80_SerTGA	tRNA	7	29	2	12	93	13	48	16
chrIII_trna41_PheGAA	tRNA	2	7	1	4	14	5	10	2
chrX_trna249_ArgACG	tRNA	24	7	46	22	20	56	91	6
chrIII_trna63_PheGAA	tRNA	2	6	6	2	24	3	4	6
chrX_trna23_ProAGG	tRNA	15	11	11	10	41	29	54	15
chrV_trna143_PheGAA	tRNA	5	3	5	1	20	7	9	4
chrX_trna162_PheGAA	tRNA	2	7	2	4	19	10	5	1
chrX_trna250_ArgACG	tRNA	20	13	32	19	26	54	84	4
chrV_trna87_Undet	tRNA	4	10	2	3	2	2	19	3
chrX_trna252_ArgACG	tRNA	25	11	47	24	28	59	88	8
chrX_trna215_ArgACG	tRNA	19	10	32	26	29	59	96	10
chrX_trna274_ArgACG	tRNA	26	4	47	18	31	58	66	5
chrX_trna264_ArgACG	tRNA	20	8	49	18	31	61	108	5
chrI_trna41_SerGCT	tRNA	19	12	12	10	37	21	29	4
chrIV_trna67_AlaTGC	tRNA	13	16	14	10	81	29	60	28
chrX_trna273_AlaTGC	tRNA	29	21	11	20	85	40	56	18
chrI_trna18_GlnTTG	tRNA	28	40	27	23	85	33	56	48
chrIV_trna66_GlyTCC	tRNA	8	10	2	14	82	33	57	23
chrII_trna35_AlaTGC	tRNA	24	25	13	18	68	34	40	19
chrI_trna19_IleTAT	tRNA	39	26	23	22	75	38	66	76
chrX_trna21_MetCAT	tRNA	106	55	44	36	94	40	115	44
chrI_trna11_IleTAT	tRNA	32	26	12	25	89	39	74	58
chrX_trna224_IleTAT	tRNA	32	27	22	19	79	37	52	56
chrIV_trna60_AlaTGC	tRNA	22	21	10	9	62	32	42	17
chrII_trna28_AlaTGC	tRNA	20	23	10	17	67	33	52	16
chrX_trna40_AlaTGC	tRNA	22	13	18	5	66	28	64	15
chrX_trna34_MetCAT	tRNA	127	64	37	39	95	49	153	38
chrI_trna74_MetCAT	tRNA	110	58	31	23	91	39	133	28
chrII_trna48_AlaTGC	tRNA	22	20	10	11	81	32	43	21
chrI_trna16_GlyTCC	tRNA	5	5	8	10	83	29	53	22
chrII_trna23_HisGTG	tRNA	13	10	8	6	17	5	15	7
chrI_trna59_IleTAT	tRNA	31	26	22	18	77	38	66	54
chrX_trna33_MetCAT	tRNA	123	54	40	40	77	48	136	47
chrIV_trna50_GlyTCC	tRNA	2	5	6	12	87	31	65	20
chrV_trna159_MetCAT	tRNA	116	61	54	33	107	32	149	47
chrI_trna60_GlyTCC	tRNA	9	6	6	11	65	30	62	26
chrIII_trna8_GlyTCC	tRNA	7	12	1	8	109	27	54	24
chrIV_trna51_GlyTCC	tRNA	10	5	6	11	86	30	59	20
chrI_trna54_GlyTCC	tRNA	6	13	5	6	76	35	52	20
chrX_trna78_AlaTGC	tRNA	33	15	6	9	75	28	49	18
chrX_trna178_GlyTCC	tRNA	12	7	9	8	96	28	45	18
chrX_trna242_GlyTCC	tRNA	4	11	12	8	90	30	48	25
chrX_trna245_GlyTCC	tRNA	6	10	5	7	92	33	48	28
chrI_trna27_GlyTCC	tRNA	5	7	14	13	75	29	62	27
chrX_trna244_GlyTCC	tRNA	12	8	10	6	86	22	38	21
chrX_trna35_MetCAT	tRNA	112	53	46	34	81	45	123	42
chrIII_trna36_MetCAT	tRNA	117	50	43	32	102	35	137	46
chrX_trna48_GlyTCC	tRNA	5	6	10	6	80	34	51	32
chrV_trna168_MetCAT	tRNA	110	53	37	26	93	44	135	53
chrX_trna84_GlyTCC	tRNA	6	6	8	13	65	29	52	24
chrV_trna14_AlaCGC	tRNA	27	33	9	30	105	52	73	24
chrII_trna76_ThrGGT	tRNA	103	117	72	66	161	150	145	284
chrIV_trna53_GlyTCC	tRNA	6	5	5	11	90	31	49	22
chrI_trna40_GlyTCC	tRNA	5	7	3	7	34	8	17	7
chrX_trna68_GlyTCC	tRNA	9	6	6	8	95	26	42	20
chrX_trna104_SerGCT	tRNA	8	21	12	19	48	4	26	7
chrIII_trna34_GlyTCC	tRNA	9	5	7	9	85	35	57	22
chrIII_trna68_GlyTCC	tRNA	7	9	2	11	88	34	55	22
chrX_trna277_MetCAT	tRNA	115	63	45	41	70	45	132	32
chrX_trna299_GlyTCC	tRNA	10	10	5	11	82	38	48	21
chrI_trna17_GlyTCC	tRNA	5	5	8	9	86	27	48	16
chrIII_trna35_ProTGG	tRNA	32	25	23	25	122	76	92	47
chrV_trna140_AlaCGC	tRNA	30	30	11	13	45	17	19	15
chrI_trna43_GlyTCC	tRNA	8	6	7	11	95	39	54	21
chrX_trna243_GlyTCC	tRNA	7	11	7	6	71	27	53	12
chrX_trna66_GlyTCC	tRNA	10	4	8	11	106	36	40	20
chrI_trna15_GlyTCC	tRNA	8	7	6	6	77	30	55	18
chrI_trna42_GlyTCC	tRNA	7	8	4	8	80	25	46	28
chrI_trna62_GlyTCC	tRNA	9	8	7	9	96	33	34	25
chrIV_trna49_GlyTCC	tRNA	7	9	3	9	98	26	55	17
chrI_trna61_GlyTCC	tRNA	8	12	8	11	91	35	51	20
chrX_trna127_GlyTCC	tRNA	2	13	8	11	87	32	53	24
chrX_trna266_GlyTCC	tRNA	8	3	6	12	94	31	61	27
chrX_trna20_GlyTCC	tRNA	5	11	6	12	97	32	49	21
chrX_trna65_GlyTCC	tRNA	4	4	4	3	23	6	30	6
chrX_trna202_AlaCGC	tRNA	106	116	58	60	439	210	332	160
chrII_trna21_AlaTGC	tRNA	28	21	16	10	37	13	25	9
chrV_trna113_IleTAT	tRNA	8	7	8	2	9	2	13	5
chrIII_trna62_TrpCCA	tRNA	23	26	18	23	38	15	27	40
chrX_trna179_ArgTCT	tRNA	13	10	6	8	24	7	21	4
chrIV_trna80_TrpCCA	tRNA	22	23	12	18	44	14	30	53
chrX_trna116_GlyTCC	tRNA	2	2	7	4	6	4	13	2
chrII_trna33_TrpCCA	tRNA	23	24	15	12	33	14	34	62
chrIV_trna34_HisGTG	tRNA	142	100	49	52	211	72	123	49
chrX_trna278_PheGAA	tRNA	7	8	0	2	17	6	10	9
chrIV_trna77_TrpCCA	tRNA	26	30	18	17	39	15	38	45
chrX_trna41_TrpCCA	tRNA	25	32	12	10	30	18	31	53
chrV_trna152_LeuCAG	tRNA	14	11	6	6	12	12	10	8
chrX_trna241_TrpCCA	tRNA	15	32	18	17	28	15	38	37
chrIV_trna38_TrpCCA	tRNA	26	35	21	14	43	17	34	57
chrV_trna114_Undet	tRNA	9	19	10	3	17	9	17	5
chrX_trna69_TrpCCA	tRNA	28	31	19	21	32	17	44	64
chrIV_trna78_TrpCCA	tRNA	22	33	16	18	48	23	37	45
chrX_trna260_ArgTCT	tRNA	10	12	6	5	15	15	31	9
chrI_trna76_TrpCCA	tRNA	27	31	20	14	26	14	28	50
chrX_trna240_TrpCCA	tRNA	28	31	17	16	28	15	36	53
chrX_trna25_GlyTCC	tRNA	6	4	6	5	7	9	11	5
chrV_trna83_ProTGG	tRNA	5	3	3	1	7	4	4	1
chrIII_trna89_ArgTCG	tRNA	19	18	10	6	65	44	23	27
chrIV_trna63_HisGTG	tRNA	90	68	44	24	113	32	76	43
chrV_trna88_HisATG	tRNA	94	25	16	21	43	32	39	17
chrIV_trna64_HisGTG	tRNA	88	82	35	22	90	43	77	23
chrX_trna281_HisGTG	tRNA	76	77	26	23	97	36	82	23
chrV_trna84_GlnTTG	tRNA	28	43	29	33	75	70	56	118
chrIV_trna19_HisGTG	tRNA	84	85	47	28	106	35	69	27
chrV_trna24_HisGTG	tRNA	64	84	40	40	122	53	85	37
chrI_trna72_ProAGG	tRNA	6	10	9	2	20	6	38	4
chrV_trna163_LysCTT	tRNA	43	24	13	13	46	25	42	21
chrIV_trna30_LysCTT	tRNA	41	18	9	19	37	24	54	19
chrIV_trna33_LysCTT	tRNA	42	24	16	16	47	23	48	9
chrV_trna133_LysCTT	tRNA	35	27	14	16	43	27	36	12
chrX_trna287_LysCTT	tRNA	41	20	15	16	50	14	46	19
chrIV_trna74_LysCTT	tRNA	35	30	16	15	47	27	48	19
chrI_trna63_ProAGG	tRNA	6	10	7	6	15	6	36	5
chrIII_trna71_LysCTT	tRNA	3	3	1	0	7	2	0	5
chrIV_trna22_LysCTT	tRNA	52	23	23	9	42	15	39	20
chrV_trna7_LysCTT	tRNA	40	21	16	10	35	22	35	16
chrV_trna28_LysCTT	tRNA	41	24	15	11	42	21	45	21
chrX_trna259_LeuAAG	tRNA	46	53	16	18	59	30	27	19
chrI_trna12_LysCTT	tRNA	37	20	12	19	42	16	61	26
chrIV_trna29_ProAGG	tRNA	5	8	2	3	21	12	35	0
chrII_trna39_ArgCCG	tRNA	2	7	1	1	8	7	8	4
chrI_trna55_LysCTT	tRNA	28	23	17	16	41	28	44	23
chrIV_trna68_LysCTT	tRNA	38	27	19	16	51	22	49	17
chrX_trna214_LeuTAA	tRNA	4	8	6	4	16	6	24	3
chrI_trna26_LysCTT	tRNA	44	19	20	18	38	23	58	20
chrX_trna15_LysCTT	tRNA	43	28	14	16	41	13	48	23
chrII_trna59_LeuTAA	tRNA	5	7	11	3	7	5	21	2
chrX_trna5_ArgTCG	tRNA	21	11	12	10	38	20	26	6
chrX_trna208_LysCTT	tRNA	33	22	10	19	54	17	40	26
chrII_trna51_ProTGG	tRNA	18	9	12	11	75	75	82	45
chrX_trna223_ArgACG	tRNA	24	18	14	12	32	12	56	12
chrX_trna293_ArgCCG	tRNA	4	10	4	1	10	15	5	9
chrIV_trna52_GlyTCC	tRNA	7	13	2	4	95	43	74	24
chrX_trna122_HisGTG	tRNA	17	30	13	7	27	11	20	8
chrI_trna58_ProTGG	tRNA	4	5	1	1	4	5	5	4
chrX_trna186_HisGTG	tRNA	11	43	21	13	28	6	19	4
chrIV_trna42_HisGTG	tRNA	14	26	20	5	42	9	22	2
chrX_trna185_HisGTG	tRNA	8	34	14	15	33	5	17	3
chrX_trna2_LysCTT	tRNA	20	9	11	8	30	8	30	9
chrIV_trna92_AlaGGC	tRNA	9	6	5	4	31	5	10	9
chrX_trna210_HisGTG	tRNA	12	41	22	8	22	7	23	6
chrX_trna121_HisGTG	tRNA	8	27	19	8	30	8	23	6
chrIV_trna46_HisGTG	tRNA	13	43	11	11	24	9	19	8
chrV_trna167_ProTGG	tRNA	13	9	12	5	87	59	72	39
chrV_trna23_SerTGA	tRNA	8	3	4	4	13	5	17	4
chrX_trna187_HisGTG	tRNA	5	33	16	3	29	12	13	8
chrV_trna120_SupTTA	tRNA	0	1	3	1	4	0	3	1
chrX_trna118_LysCTT	tRNA	23	17	6	6	23	7	24	12
chrX_trna120_HisGTG	tRNA	21	32	14	7	26	8	20	3
chrX_trna156_HisGTG	tRNA	9	45	19	6	24	8	16	3
chrII_trna47_LysCTT	tRNA	18	9	6	7	17	16	26	7
chrII_trna65_HisGTG	tRNA	9	29	17	8	32	8	21	7
chrV_trna56_ValGAC	tRNA	3	3	2	2	5	1	0	8
chrIV_trna83_LysCTT	tRNA	20	14	9	7	26	9	31	15
chrIV_trna89_Undet	tRNA	18	10	9	2	31	9	18	6
chrX_trna89_LysCTT	tRNA	31	19	13	3	31	21	30	11
chrV_trna81_HisATG	tRNA	6	4	2	0	3	3	7	6
chrIII_trna48_SerGCT	tRNA	5	16	4	2	27	6	18	8
chrX_trna189_LysCTT	tRNA	20	14	14	5	33	16	34	6
chrX_trna32_LysCTT	tRNA	21	18	7	9	26	11	31	5
chrII_trna29_LysCTT	tRNA	16	23	9	6	18	13	30	9
chrI_trna10_LysCTT	tRNA	22	12	11	6	28	18	28	13
chrV_trna165_LysCTT	tRNA	30	20	13	10	34	13	33	10
chrV_trna82_HisATG	tRNA	5	2	4	0	12	1	1	0
chrX_trna43_LysCTT	tRNA	35	15	14	12	30	18	44	11
chrX_trna304_LysCTT	tRNA	14	12	10	6	28	8	18	9
chrI_trna1_LysCTT	tRNA	21	18	3	4	19	11	21	9
chrX_trna279_LysCTT	tRNA	16	10	7	6	19	5	23	10
chrV_trna107_GlyACC	tRNA	74	34	59	19	64	46	34	18
chrI_trna21_LysCTT	tRNA	15	11	11	8	24	7	26	12
chrII_trna54_LeuTAA	tRNA	2	3	3	3	4	7	6	6
chrI_trna56_GlyCCC	tRNA	4	5	2	4	4	3	1	0
chrIV_trna36_HisGTG	tRNA	16	26	21	4	15	12	21	8
chrIV_trna81_LysCTT	tRNA	11	11	5	2	18	3	17	6
chrV_trna160_ThrCGT	tRNA	35	7	8	34	61	37	26	14
chrX_trna256_LysCTT	tRNA	7	9	4	11	15	5	14	5
chrIII_trna50_LysCTT	tRNA	20	10	14	8	23	8	28	4
chrX_trna111_LysCTT	tRNA	138	98	79	114	181	119	143	52
chrX_trna272_LysCTT	tRNA	32	16	9	12	25	11	35	13
chrV_trna68_HisGTG	tRNA	12	12	4	5	8	8	10	4
chrIII_trna51_LysCTT	tRNA	27	7	11	7	20	7	32	12
chrIV_trna18_LysCTT	tRNA	12	12	6	4	9	5	21	8
chrX_trna109_LysCTT	tRNA	17	23	21	10	33	17	30	7
chrX_trna297_AspATC	tRNA	44	27	26	17	57	20	51	18
chrIII_trna45_ArgTCT	tRNA	39	17	14	18	47	31	42	17
chrV_trna67_AspATC	tRNA	2	2	1	2	12	3	9	2
chrI_trna57_GlyCCC	tRNA	1	2	2	3	5	5	10	4
chrX_trna183_TrpCCA	tRNA	14	24	7	8	31	10	20	44
chrII_trna40_HisGTG	tRNA	29	15	11	19	40	22	36	13
chrIII_trna11_SerCGA	tRNA	2	2	1	4	5	2	8	3
chrI_trna24_GlyCCC	tRNA	3	3	0	2	6	7	6	1
chrX_trna176_ProTGG	tRNA	2	1	0	0	8	4	2	2
chrX_trna213_ArgTCG	tRNA	9	5	4	3	5	5	4	8
chrIII_trna91_SerCGA	tRNA	3	5	1	3	6	0	0	1
chrIV_trna85_GlnTTG	tRNA	26	15	3	6	42	16	26	9
chrIV_trna47_LysTTT	tRNA	28	28	16	10	50	28	45	13
chrV_trna30_GlnTTG	tRNA	6	4	7	8	14	7	12	7
chrI_trna28_PheGAA	tRNA	8	3	1	3	6	8	13	17
chrIV_trna28_AspGTC	tRNA	31	39	31	13	60	19	47	12
chrI_trna69_ValAAC	tRNA	9	11	1	10	29	1	14	1
chrV_trna110_SerCGA	tRNA	28	26	15	7	31	14	28	5
chrV_trna25_ThrCGT	tRNA	27	27	24	23	27	19	37	10
chrV_trna59_GlnTTG	tRNA	8	10	2	4	12	4	8	4
chrV_trna34_HisATG	tRNA	11	7	3	4	12	5	18	5
chrII_trna75_ThrGGT	tRNA	19	17	17	5	34	10	35	4
chrIV_trna55_LysTTT	tRNA	32	23	22	20	51	16	58	14
chrV_trna69_ProGGG	tRNA	17	16	16	9	27	16	22	6
chrV_trna78_GlnTTG	tRNA	1	12	6	3	13	3	14	9
chrII_trna4_SerCGA	tRNA	23	9	18	9	32	10	20	10
chrV_trna57_HisATG	tRNA	6	9	12	1	11	8	8	1
chrIV_trna31_HisGTG	tRNA	3	5	3	1	6	13	3	0
chrV_trna66_HisGTG	tRNA	1	4	4	3	11	3	9	2
chrX_trna50_ProAGG	tRNA	1	2	2	2	4	2	5	0
chrII_trna25_LysCTT	tRNA	22	7	7	10	17	15	12	4
chrV_trna111_GlyACC	tRNA	18	10	17	6	18	10	19	10
chrV_trna36_GlnTTG	tRNA	5	7	0	6	8	5	2	1
chrIII_trna2_GlyGCC	tRNA	8	3	4	0	8	1	1	2
chrV_trna117_ThrGGT	tRNA	5	11	8	1	17	12	8	4
chrV_trna71_GluTTC	tRNA	7	3	3	3	4	1	5	4
chrV_trna31_ArgACG	tRNA	3	6	0	2	11	6	3	2
chrV_trna96_Undet	tRNA	21	25	9	17	67	19	9	7
chrIII_trna70_ArgCCT	tRNA	7	6	0	3	12	2	11	6
chrV_trna124_Undet	tRNA	8	4	2	3	5	1	4	5
chrV_trna64_HisGTG	tRNA	5	4	4	3	6	3	12	0
chrX_trna1_GluCTC	tRNA	14	16	7	3	72	16	51	70
chrIII_trna87_LeuGAG	tRNA	7	8	7	5	20	25	15	5
chrV_trna109_AlaGGC	tRNA	14	12	2	5	18	11	19	5
chrV_trna118_IleGAT	tRNA	4	4	12	7	18	10	16	1
chrV_trna122_Undet	tRNA	15	14	12	5	29	8	18	2
chrV_trna37_GlnTTG	tRNA	4	4	5	3	5	5	5	3
chrIV_trna90_Undet	tRNA	11	55	7	11	111	11	20	3
chrV_trna80_GlnTTG	tRNA	9	5	6	2	2	6	20	11
chrV_trna89_HisATG	tRNA	2	11	4	7	2	5	10	2
chrV_trna106_Undet	tRNA	10	16	7	11	21	10	18	6
chrV_trna38_ThrGGT	tRNA	7	7	8	3	17	17	12	5
chrV_trna42_GlyGCC	tRNA	5	0	4	5	3	0	6	1
chrV_trna58_HisATG	tRNA	0	6	1	6	17	4	4	3
chrV_trna91_HisATG	tRNA	10	5	2	0	19	5	8	4
chrX_trna11_ArgCCT	tRNA	3	5	1	1	2	1	12	2
chrIII_trna17_HisATG	tRNA	6	13	4	7	16	5	8	2
chrIII_trna21_ProGGG	tRNA	1	6	8	3	12	5	20	4
chrV_trna108_GlyACC	tRNA	2	3	3	0	2	2	10	3
chrV_trna119_HisATG	tRNA	10	15	10	4	35	15	13	9
chrV_trna50_GlyACC	tRNA	17	18	21	17	22	9	41	6
chrV_trna95_Undet	tRNA	4	2	4	2	4	6	4	6
chrX_trna291_ArgCCT	tRNA	4	6	3	4	7	6	7	1
chrIII_trna20_LeuGAG	tRNA	7	5	4	3	5	1	3	6
chrIII_trna6_ProTGG	tRNA	9	12	6	3	16	10	10	5
chrIII_trna82_ArgACG	tRNA	14	7	7	1	21	3	13	4
chrII_trna78_ThrTGT	tRNA	10	7	6	6	23	10	9	4
chrV_trna125_LysTTT	tRNA	6	4	3	5	8	3	5	5
chrV_trna48_LeuCAA	tRNA	9	4	4	2	7	1	3	1
chrV_trna92_GlnCTG	tRNA	3	1	2	3	4	4	10	1
chrV_trna94_HisATG	tRNA	5	14	6	3	22	6	28	5
chrV_trna98_HisATG	tRNA	9	28	5	17	76	9	16	1
chrX_trna298_Undet	tRNA	2	12	12	2	8	4	22	3
chrII_trna36_AsnGTT	tRNA	18	13	16	5	19	9	33	2
chrII_trna46_SerGCT	tRNA	9	6	2	1	13	3	10	4
chrII_trna5_ThrGGT	tRNA	4	11	3	3	6	2	7	3
chrII_trna6_HisATG	tRNA	0	3	0	1	6	2	1	3
chrII_trna74_ThrGGT	tRNA	9	8	5	4	8	0	10	3
chrV_trna32_HisATG	tRNA	6	3	4	2	0	5	6	2
chrV_trna44_GlyGCC	tRNA	2	8	3	1	6	8	2	1
chrV_trna61_Undet	tRNA	3	1	1	1	5	6	2	1
chrV_trna72_GlnTTG	tRNA	5	5	4	2	5	6	9	1
chrV_trna99_HisATG	tRNA	5	12	4	2	8	8	11	1
chrII_trna3_ProGGG	tRNA	1	2	1	2	8	1	7	3
chrII_trna57_GluTTC	tRNA	3	1	2	3	4	2	5	3
chrIV_trna9_Undet	tRNA	13	17	4	1	26	14	15	5
chrV_trna40_GlyCCC	tRNA	4	4	2	2	4	4	11	4
chrV_trna51_ThrGGT	tRNA	3	2	3	4	7	2	9	3
chrV_trna62_Undet	tRNA	2	2	2	1	6	2	3	3
chrV_trna65_Undet	tRNA	2	1	5	0	3	4	0	1
chrX_trna14_LeuTAA	tRNA	4	4	2	0	4	3	7	4
chrX_trna190_GlyTCC	tRNA	5	26	9	1	24	2	8	7
chrIII_trna86_LeuGAG	tRNA	12	2	0	2	5	7	1	5
chrIII_trna93_GlnTTG	tRNA	3	4	2	0	5	1	6	2
chrIII_trna9_ArgTCG	tRNA	4	1	1	0	6	0	0	0
chrII_trna8_Undet	tRNA	4	3	4	1	10	4	3	0
chrIV_trna87_HisGTG	tRNA	3	2	3	2	9	1	3	2
chrIV_trna91_HisATG	tRNA	3	3	4	4	4	3	5	2
chrV_trna102_ThrGGT	tRNA	4	0	3	2	3	4	0	1
chrV_trna33_HisGTG	tRNA	2	1	3	4	7	9	6	4
chrV_trna47_ArgTCG	tRNA	3	7	2	2	0	3	3	3
chrV_trna60_HisATG	tRNA	13	6	2	3	8	1	10	1
chrV_trna63_Undet	tRNA	3	1	5	2	17	5	4	2
chrV_trna79_GlnTTG	tRNA	3	5	5	6	10	7	10	2
chrV_trna86_ProGGG	tRNA	3	9	4	3	16	8	8	2
chrIII_trna12_SerCGA	tRNA	2	3	2	0	2	0	2	1
chrIII_trna18_LeuAAG	tRNA	9	4	0	2	8	3	5	5
chrIII_trna24_AspGTC	tRNA	3	2	3	2	9	2	10	1
chrIII_trna4_GlyGCC	tRNA	10	8	6	9	11	6	29	10
chrIII_trna83_LeuGAG	tRNA	9	2	2	2	5	1	2	0
chrII_trna1_ProGGG	tRNA	1	0	0	1	2	3	0	2
chrII_trna41_Undet	tRNA	2	7	4	1	6	7	10	3
chrII_trna79_ThrTGT	tRNA	7	4	8	3	15	2	4	0
chrIV_trna8_TyrATA	tRNA	6	7	5	3	10	5	3	1
chrI_trna3_SupCTA	tRNA	8	15	4	4	10	5	12	2
chrV_trna105_ThrGGT	tRNA	1	0	0	1	4	2	1	2
chrV_trna123_GlnTTG	tRNA	9	1	2	1	6	4	6	2
chrV_trna126_HisATG	tRNA	5	3	3	0	8	2	3	1
chrV_trna35_LeuGAG	tRNA	4	5	4	5	11	7	4	6
chrV_trna46_HisATG	tRNA	5	8	3	5	6	7	5	2
chrV_trna53_ProGGG	tRNA	2	1	1	2	1	1	3	2
chrV_trna85_HisATG	tRNA	13	8	8	11	18	5	30	5
chrX_trna7_AspATC	tRNA	10	5	3	2	24	4	11	3
chrIII_trna22_ProGGG	tRNA	3	1	0	4	3	2	3	5
chrIII_trna23_LeuGAG	tRNA	1	3	0	4	2	3	0	0
chrIII_trna57_ArgGCG	tRNA	2	2	3	0	11	4	6	0
chrIII_trna7_GlyGCC	tRNA	8	1	3	2	9	2	8	3
chrIII_trna84_LeuGAG	tRNA	0	1	2	5	4	1	0	2
chrIII_trna92_GlnTTG	tRNA	2	3	0	0	1	3	6	1
chrV_trna104_ThrAGT	tRNA	3	3	0	1	7	0	4	1
chrV_trna39_GlyACC	tRNA	2	3	0	0	1	4	3	3
chrV_trna43_GlyACC	tRNA	6	3	2	1	11	4	11	1
chrV_trna45_HisATG	tRNA	5	1	1	4	12	1	12	7
chrV_trna49_Undet	tRNA	3	15	12	4	14	3	13	4
chrV_trna52_ProGGG	tRNA	0	3	1	1	2	1	5	5
chrV_trna74_HisATG	tRNA	2	0	1	1	4	5	2	1
chrV_trna93_HisATG	tRNA	2	4	1	2	3	5	3	2
chrIII_trna14_ArgGCG	tRNA	5	4	4	1	4	2	3	1
chrII_trna2_ThrAGT	tRNA	5	4	0	1	8	7	7	1
chrII_trna45_HisATG	tRNA	0	2	0	4	7	3	1	0
chrII_trna80_ThrGGT	tRNA	2	5	0	1	8	2	3	0
chrIV_trna11_GlyTCC	tRNA	0	6	5	2	7	2	7	3
chrI_trna47_LeuAAG	tRNA	19	9	3	0	16	9	18	5
chrV_trna100_HisATG	tRNA	8	6	8	2	13	5	9	1
chrV_trna103_ThrGGT	tRNA	7	0	0	1	7	4	6	0
chrV_trna41_GlyGCC	tRNA	1	1	0	0	1	3	4	2
chrIII_trna10_ArgTCG	tRNA	1	5	4	1	8	2	9	0
chrIII_trna3_GlyGCC	tRNA	12	4	7	2	21	2	12	6
chrIII_trna5_Undet	tRNA	9	21	3	5	34	8	16	6
chrIII_trna85_LeuGAG	tRNA	2	0	0	1	5	0	1	3
chrIII_trna94_GlnTTG	tRNA	0	2	4	1	2	2	1	0
chrII_trna77_ThrGGT	tRNA	4	1	1	1	3	0	4	0
chrX_trna131_GluTTC	tRNA	3	3	1	1	3	0	3	0
chrIII_trna19_LeuGAG	tRNA	1	0	0	2	4	0	4	0
chrIII_trna43_ValAAC	tRNA	0	0	0	0	0	0	0	0
chrIII_trna44_ValAAC	tRNA	0	0	0	0	0	0	0	0
chrII_trna30_ValTAC	tRNA	0	0	0	0	0	0	0	0
chrII_trna60_ValTAC	tRNA	0	0	0	0	0	0	0	0
chrIV_trna24_ValCAC	tRNA	0	0	0	0	0	0	0	0
chrIV_trna37_ValAAC	tRNA	0	0	0	0	0	0	0	0
chrIV_trna3_ValCAC	tRNA	0	0	0	0	0	0	0	0
chrIV_trna45_ValAAC	tRNA	0	0	0	0	0	0	0	0
chrIV_trna57_ValAAC	tRNA	0	0	0	0	0	0	0	0
chrIV_trna7_ArgTCG	tRNA	1	3	0	4	8	7	2	3
chrI_trna34_ValAAC	tRNA	0	0	0	0	0	0	0	0
chrI_trna39_ValAAC	tRNA	0	0	0	0	0	0	0	0
chrI_trna46_ValAAC	tRNA	0	0	0	0	0	0	0	0
chrI_trna65_Undet	tRNA	0	0	0	0	0	0	0	0
chrV_trna101_ThrGGT	tRNA	5	2	0	2	10	0	2	4
chrV_trna115_Undet	tRNA	0	0	0	0	0	0	0	0
chrV_trna138_ValCAC	tRNA	0	0	0	0	0	0	0	0
chrV_trna142_ValAAC	tRNA	0	0	0	0	0	0	0	0
chrV_trna149_ValTAC	tRNA	0	0	0	0	0	0	0	0
chrV_trna151_ValCAC	tRNA	0	0	0	0	0	0	0	0
chrV_trna154_TyrGTA	tRNA	0	0	0	0	0	0	0	0
chrX_trna101_ValTAC	tRNA	0	0	0	0	0	0	0	0
chrX_trna128_ValAAC	tRNA	0	0	0	0	0	0	0	0
chrX_trna139_ValAAC	tRNA	0	0	0	0	0	0	0	0
chrX_trna140_ValAAC	tRNA	0	0	0	0	0	0	0	0
chrX_trna141_ValAAC	tRNA	0	0	0	0	0	0	0	0
chrX_trna142_ValAAC	tRNA	0	0	0	0	0	0	0	0
chrX_trna151_ValCAC	tRNA	0	0	0	0	0	0	0	0
chrX_trna152_ValAAC	tRNA	0	0	0	0	0	0	0	0
chrX_trna153_ValAAC	tRNA	0	0	0	0	0	0	0	0
chrX_trna161_ValCAC	tRNA	0	0	0	0	0	0	0	0
chrX_trna227_ValAAC	tRNA	0	0	0	0	0	0	0	0
chrX_trna235_Undet	tRNA	0	0	0	0	0	0	0	0
chrX_trna248_ValAAC	tRNA	0	0	0	0	0	0	0	0
chrX_trna282_ValTAC	tRNA	0	0	0	0	0	0	0	0
chrX_trna93_ValAAC	tRNA	0	0	0	0	0	0	0	0
piR-cel-15500	pIRNA	7826	22	5	18	1	1	9	37	2
piR-cel-705	pIRNA	7057	2296	812	618	738	1266	831	1569	872
piR-cel-4748	pIRNA	6434	1233	479	438	409	885	518	992	533
piR-cel-5787	pIRNA	4098	4634	970	941	1140	1722	1148	2244	1293
piR-cel-3302	pIRNA	3884	359	136	133	109	188	91	281	109
piR-cel-6037	pIRNA	3417	0	1	0	0	1	0	0	1
piR-cel-2174	pIRNA	3232	0	0	2	0	0	0	0	0
piR-cel-3215	pIRNA	2902	2164	759	490	657	1191	688	1192	793
piR-cel-2285	pIRNA	2407	5	3	0	1	3	1	6	1
piR-cel-6420	pIRNA	2404	2	1	0	2	1	0	3	0
piR-cel-2254	pIRNA	2247	11	5	2	4	4	3	3	9
piR-cel-6058	pIRNA	2177	28	7	8	5	16	13	18	5
piR-cel-122	pIRNA	1984	0	2	0	1	0	0	0	1
piR-cel-5666	pIRNA	1942	14	25	5	6	6	3	7	0
piR-cel-2172	pIRNA	1822	21	15	9	4	19	8	16	8
piR-cel-314	pIRNA	1792	5	4	1	4	12	0	2	2
piR-cel-5281	pIRNA	1758	0	1	0	0	0	0	0	0
piR-cel-3502	pIRNA	1730	818	175	128	241	320	152	291	115
piR-cel-5238	pIRNA	1670	0	0	0	0	0	0	0	1
piR-cel-1793	pIRNA	1663	22	17	14	12	30	10	33	9
piR-cel-4254	pIRNA	1577	495	232	160	105	473	181	324	166
piR-cel-3457	pIRNA	1498	25	23	11	5	26	14	25	15
piR-cel-4231	pIRNA	1450	19	19	5	3	16	6	20	2
piR-cel-6904	pIRNA	1431	3	5	0	0	4	1	1	2
piR-cel-5740	pIRNA	1252	116	41	55	35	89	32	106	35
piR-cel-14476	pIRNA	1244	0	0	0	0	0	0	0	0
piR-cel-14429	pIRNA	1216	0	0	0	0	0	0	0	0
piR-cel-916	pIRNA	1198	0	0	0	0	0	0	0	0
piR-cel-4701	pIRNA	1135	0	0	0	0	0	0	0	0
piR-cel-29208	pIRNA	1133	8	2	4	2	1	4	9	5
piR-cel-8567	pIRNA	1133	38	13	22	18	30	19	35	18
piR-cel-9912	pIRNA	1106	0	0	0	0	0	0	0	0
piR-cel-5707	pIRNA	1101	9	1	1	0	1	0	2	1
piR-cel-2006	pIRNA	1096	53	15	12	14	43	22	44	11
piR-cel-898	pIRNA	1070	11	0	3	0	3	2	10	0
piR-cel-1374	pIRNA	1045	12	9	2	1	7	2	7	2
piR-cel-201	pIRNA	1028	0	0	0	0	0	0	0	0
piR-cel-5329	pIRNA	982	1268	575	489	394	1321	678	1272	675
piR-cel-5530	pIRNA	981	14	0	2	2	12	2	13	3
piR-cel-2596	pIRNA	949	12	14	4	4	20	4	7	1
piR-cel-3863	pIRNA	907	20	19	11	19	23	22	37	6
piR-cel-8996	pIRNA	903	0	0	0	1	0	0	1	0
piR-cel-1621	pIRNA	874	78	37	25	28	91	32	78	25
piR-cel-9799	pIRNA	872	1	0	4	0	0	1	2	0
piR-cel-5961	pIRNA	870	1	0	1	1	1	0	2	0
piR-cel-4860	pIRNA	866	22	4	6	7	27	6	9	7
piR-cel-1312	pIRNA	850	39	24	11	8	28	18	37	7
piR-cel-5391	pIRNA	846	6	2	2	2	0	9	1	1
piR-cel-8578	pIRNA	843	111	45	36	40	62	44	63	40
piR-cel-10930	pIRNA	830	0	2	0	0	0	0	0	0
piR-cel-1059	pIRNA	812	103	50	49	41	78	49	90	43
piR-cel-4803	pIRNA	808	0	1	0	1	0	0	0	0
piR-cel-1309	pIRNA	803	1	0	0	0	0	0	0	0
piR-cel-6910	pIRNA	789	0	0	0	0	0	0	0	0
piR-cel-8334	pIRNA	780	1	0	0	0	0	0	0	0
piR-cel-736	pIRNA	766	95	60	44	38	119	70	101	43
piR-cel-1175	pIRNA	757	204	65	61	56	295	140	224	87
piR-cel-4000	pIRNA	754	1	0	0	0	0	0	0	0
piR-cel-2835	pIRNA	752	0	0	0	0	0	0	0	0
piR-cel-4415	pIRNA	750	39	25	19	19	36	19	44	9
piR-cel-2933	pIRNA	741	65	35	20	9	71	30	73	25
piR-cel-147	pIRNA	738	0	0	1	0	0	0	0	0
piR-cel-3629	pIRNA	738	0	3	0	2	0	1	0	0
piR-cel-860	pIRNA	732	0	0	0	0	1	0	0	0
piR-cel-13679	pIRNA	720	1	1	0	0	0	0	1	0
piR-cel-8818	pIRNA	692	1	0	0	0	0	0	0	0
piR-cel-2076	pIRNA	690	11	4	2	2	7	6	4	0
piR-cel-9267	pIRNA	683	0	1	0	0	2	0	0	0
piR-cel-13076	pIRNA	681	8	1	2	1	13	5	9	2
piR-cel-2955	pIRNA	672	3	1	0	1	0	0	0	1
piR-cel-9975	pIRNA	662	0	0	0	0	0	0	0	0
piR-cel-3969	pIRNA	659	967	157	226	233	480	274	502	395
piR-cel-205	pIRNA	629	56	29	19	23	38	22	67	15
piR-cel-2028	pIRNA	615	0	0	0	2	6	0	0	1
piR-cel-5009	pIRNA	615	10	1	3	3	1	1	2	1
piR-cel-15223	pIRNA	610	0	0	0	0	0	0	1	0
piR-cel-7968	pIRNA	606	0	1	1	3	3	0	2	0
piR-cel-801	pIRNA	592	3	3	3	3	4	0	1	2
piR-cel-3708	pIRNA	588	399	141	98	91	193	105	269	135
piR-cel-4314	pIRNA	586	18	10	5	6	11	6	13	12
piR-cel-3971	pIRNA	557	2	4	1	2	0	0	0	1
piR-cel-5782	pIRNA	532	46	15	19	18	51	15	34	12
piR-cel-1129	pIRNA	531	1068	394	267	376	658	368	623	287
piR-cel-2766	pIRNA	531	0	0	0	0	0	1	2	0
piR-cel-28	pIRNA	530	8	2	5	6	10	0	10	1
piR-cel-4120	pIRNA	512	0	1	0	0	0	0	0	0
piR-cel-66	pIRNA	511	68	38	20	23	80	37	89	32
piR-cel-499	pIRNA	508	54	12	12	21	11	36	72	23
piR-cel-2799	pIRNA	505	1255	418	250	336	1535	745	1082	537
piR-cel-10971	pIRNA	490	0	0	0	0	0	0	0	0
piR-cel-1804	pIRNA	490	108	28	25	38	64	46	64	30
piR-cel-92	pIRNA	490	0	2	0	0	2	1	0	0
piR-cel-2719	pIRNA	482	507	167	143	154	357	206	355	160
piR-cel-5964	pIRNA	482	0	0	0	0	0	0	1	0
piR-cel-6712	pIRNA	475	0	1	0	0	1	0	1	0
piR-cel-1306	pIRNA	474	155	139	99	96	209	78	224	63
piR-cel-5657	pIRNA	474	73	28	12	24	46	17	40	31
piR-cel-15820	pIRNA	471	5	1	1	3	5	3	5	0
piR-cel-4680	pIRNA	467	1	0	3	1	2	0	4	0
piR-cel-6637	pIRNA	467	1	0	0	0	0	0	0	0
piR-cel-3527	pIRNA	466	8	8	2	1	9	0	11	3
piR-cel-6164	pIRNA	455	56	10	13	15	34	13	45	21
piR-cel-4050	pIRNA	454	1	1	2	0	3	0	1	0
piR-cel-2965	pIRNA	444	9	3	5	1	1	2	3	2
piR-cel-3511	pIRNA	435	1203	345	304	368	937	478	895	414
piR-cel-4561	pIRNA	435	4	1	1	0	3	1	2	3
piR-cel-923	pIRNA	433	651	174	197	209	331	207	465	224
piR-cel-4778	pIRNA	432	10	0	9	5	2	3	6	4
piR-cel-13680	pIRNA	428	0	0	0	0	0	0	1	0
piR-cel-290	pIRNA	428	4	3	5	1	0	3	7	3
piR-cel-2712	pIRNA	426	14	4	9	5	10	4	13	5
piR-cel-5692	pIRNA	424	205	73	38	85	185	90	157	80
piR-cel-2392	pIRNA	422	0	1	0	0	0	1	0	0
piR-cel-2388	pIRNA	421	248	81	53	90	89	62	128	44
piR-cel-1000	pIRNA	419	3	1	0	2	5	0	5	3
piR-cel-28366	pIRNA	418	0	0	0	0	0	0	1	2
piR-cel-3501	pIRNA	412	294	109	93	86	271	118	279	149
piR-cel-3709	pIRNA	412	1	1	0	1	0	0	2	0
piR-cel-5770	pIRNA	412	3	0	2	0	0	0	2	0
piR-cel-2332	pIRNA	410	0	0	0	1	2	0	1	0
piR-cel-2834	pIRNA	410	14	13	14	8	18	12	21	14
piR-cel-2841	pIRNA	410	3	2	7	1	7	7	5	0
piR-cel-3761	pIRNA	404	57	22	18	11	93	36	90	84
piR-cel-7466	pIRNA	393	0	1	0	0	1	0	1	0
piR-cel-6407	pIRNA	392	0	1	0	0	1	0	0	1
piR-cel-38	pIRNA	391	3948	1286	1032	1158	2544	1543	2763	1338
piR-cel-5929	pIRNA	391	62	23	11	8	58	19	77	24
piR-cel-1697	pIRNA	389	37	14	6	7	30	8	36	11
piR-cel-2127	pIRNA	387	69	45	38	23	41	28	59	30
piR-cel-11411	pIRNA	384	3	0	0	0	2	1	1	0
piR-cel-10417	pIRNA	383	1	0	2	0	0	2	0	0
piR-cel-3098	pIRNA	383	3	0	0	1	5	1	2	2
piR-cel-5113	pIRNA	383	0	3	0	0	0	0	0	1
piR-cel-3157	pIRNA	381	1	7	0	1	0	0	0	0
piR-cel-16312	pIRNA	380	1	0	0	0	0	0	0	0
piR-cel-6443	pIRNA	380	0	0	0	0	0	0	0	0
piR-cel-348	pIRNA	379	0	0	0	0	0	0	1	0
piR-cel-6714	pIRNA	375	0	0	0	2	0	0	0	0
piR-cel-1337	pIRNA	372	0	0	0	0	0	0	0	0
piR-cel-4171	pIRNA	372	13	18	5	9	7	0	7	4
piR-cel-4283	pIRNA	370	4	5	0	2	6	0	2	6
piR-cel-2683	pIRNA	369	9	7	2	3	7	0	7	5
piR-cel-5983	pIRNA	369	0	0	0	0	0	1	2	1
piR-cel-7800	pIRNA	369	0	0	1	0	1	0	0	0
piR-cel-3024	pIRNA	368	8	1	2	2	4	2	8	5
piR-cel-1404	pIRNA	367	7786	3317	2335	2691	5849	3746	5243	2821
piR-cel-29295	pIRNA	364	4	0	1	0	0	0	2	0
piR-cel-4380	pIRNA	364	31	22	10	13	43	16	39	9
piR-cel-405	pIRNA	362	0	0	0	0	0	0	0	0
piR-cel-4819	pIRNA	358	9	4	11	4	10	7	15	5
piR-cel-28453	pIRNA	357	1	0	0	2	0	0	1	0
piR-cel-6702	pIRNA	357	6	5	3	2	8	9	5	2
piR-cel-15985	pIRNA	356	9	7	5	5	7	6	6	0
piR-cel-3923	pIRNA	355	0	0	0	0	0	0	0	0
piR-cel-3085	pIRNA	354	3240	1345	919	884	2462	1584	2822	1505
piR-cel-6465	pIRNA	353	36	14	12	4	19	13	18	6
piR-cel-4940	pIRNA	352	0	2	2	0	0	0	0	0
piR-cel-9431	pIRNA	352	0	0	0	0	0	0	0	0
piR-cel-1292	pIRNA	351	35	2	8	5	16	7	12	9
piR-cel-5732	pIRNA	351	332	92	114	78	244	120	224	91
piR-cel-6587	pIRNA	346	1	1	0	0	0	0	0	2
piR-cel-4962	pIRNA	345	30	25	6	11	15	12	22	8
piR-cel-3800	pIRNA	343	39	14	4	9	36	19	30	12
piR-cel-1143	pIRNA	335	8260	3132	2436	2578	6484	3359	5412	2684
piR-cel-12060	pIRNA	335	0	0	0	0	0	0	3	0
piR-cel-2365	pIRNA	334	9	2	5	0	8	3	9	4
piR-cel-5081	pIRNA	333	1	0	0	1	0	0	2	0
piR-cel-7807	pIRNA	332	8	10	4	4	8	3	23	13
piR-cel-1313	pIRNA	331	0	1	0	0	0	1	0	0
piR-cel-12993	pIRNA	326	0	0	1	0	0	0	0	0
piR-cel-7440	pIRNA	321	1	0	0	2	4	2	6	0
piR-cel-44	pIRNA	320	0	4	1	1	1	0	1	0
piR-cel-2721	pIRNA	318	1714	727	554	567	1321	713	1130	469
piR-cel-5416	pIRNA	315	180	118	86	78	222	106	197	76
piR-cel-8210	pIRNA	314	0	0	2	1	3	1	0	1
piR-cel-3751	pIRNA	312	0	0	0	0	3	0	2	3
piR-cel-5967	pIRNA	307	23	11	3	6	17	12	10	7
piR-cel-2382	pIRNA	305	0	0	0	0	0	0	0	0
piR-cel-15918	pIRNA	303	1	1	0	0	0	0	2	0
piR-cel-6767	pIRNA	302	3	4	0	2	0	1	0	0
piR-cel-429	pIRNA	299	0	0	0	0	0	2	0	0
piR-cel-5883	pIRNA	299	92	25	34	31	76	29	48	31
piR-cel-16444	pIRNA	298	2	2	1	0	1	0	0	2
piR-cel-503	pIRNA	298	0	0	5	0	8	5	0	1
piR-cel-9345	pIRNA	290	0	0	0	0	0	0	1	0
piR-cel-5818	pIRNA	289	151	51	31	50	119	77	122	65
piR-cel-3376	pIRNA	288	10	3	3	2	4	0	32	3
piR-cel-5812	pIRNA	288	2	2	0	0	6	0	6	4
piR-cel-3547	pIRNA	282	280	87	75	69	134	72	182	79
piR-cel-1168	pIRNA	277	0	0	0	0	0	0	0	0
piR-cel-4829	pIRNA	277	1	1	2	1	1	1	2	0
piR-cel-5404	pIRNA	276	20	3	5	5	9	8	21	18
piR-cel-5655	pIRNA	275	0	0	1	0	0	0	2	0
piR-cel-2000	pIRNA	273	51	20	15	7	19	18	36	24
piR-cel-3738	pIRNA	269	10	3	0	2	0	0	6	0
piR-cel-11263	pIRNA	266	0	3	0	0	1	0	0	0
piR-cel-3839	pIRNA	266	0	2	0	0	1	0	2	0
piR-cel-2957	pIRNA	259	3	1	0	1	3	1	0	0
piR-cel-4861	pIRNA	259	556	152	158	193	343	171	425	185
piR-cel-2579	pIRNA	258	7	2	3	3	3	6	5	5
piR-cel-5596	pIRNA	254	1	2	0	0	0	1	0	0
piR-cel-7351	pIRNA	252	1	0	1	2	1	0	0	0
piR-cel-7855	pIRNA	252	0	0	0	0	0	0	0	0
piR-cel-3079	pIRNA	251	3	3	1	0	3	1	3	1
piR-cel-5278	pIRNA	251	30	2	3	8	15	6	16	11
piR-cel-6298	pIRNA	251	0	0	0	0	0	0	0	0
piR-cel-594	pIRNA	245	6	2	1	3	0	0	4	0
piR-cel-1544	pIRNA	244	47	40	45	16	72	20	105	27
piR-cel-329	pIRNA	244	0	0	0	0	0	0	0	0
piR-cel-6087	pIRNA	242	0	0	0	0	0	0	2	0
piR-cel-2586	pIRNA	241	0	0	1	1	2	1	0	0
piR-cel-259	pIRNA	241	5	4	3	2	6	0	10	4
piR-cel-4866	pIRNA	240	8	6	6	3	29	7	11	3
piR-cel-14751	pIRNA	237	0	1	0	0	0	0	0	0
piR-cel-1764	pIRNA	237	50	16	21	7	37	19	19	17
piR-cel-5762	pIRNA	237	3	4	3	0	4	3	1	1
piR-cel-2322	pIRNA	236	0	2	0	0	0	0	0	0
piR-cel-7225	pIRNA	236	1350	434	464	391	1153	551	1296	644
piR-cel-3006	pIRNA	234	14	4	4	1	15	2	2	7
piR-cel-5700	pIRNA	234	181	64	45	45	92	55	133	71
piR-cel-1088	pIRNA	233	125	39	45	63	88	45	64	49
piR-cel-975	pIRNA	233	557	213	138	164	454	279	455	250
piR-cel-11899	pIRNA	232	3	0	0	0	0	0	0	0
piR-cel-4425	pIRNA	232	7	4	3	3	10	3	5	0
piR-cel-5815	pIRNA	232	8	6	2	2	3	4	0	3
piR-cel-4720	pIRNA	231	0	0	0	0	0	0	0	0
piR-cel-1883	pIRNA	229	0	0	0	2	0	0	0	0
piR-cel-7083	pIRNA	229	0	0	0	0	0	0	0	0
piR-cel-3762	pIRNA	228	1	0	0	0	0	0	0	0
piR-cel-5103	pIRNA	228	0	0	0	0	0	0	0	0
piR-cel-5980	pIRNA	227	0	2	1	0	1	0	0	0
piR-cel-11040	pIRNA	225	4	2	2	1	5	1	7	2
piR-cel-3582	pIRNA	224	0	0	0	0	0	0	0	0
piR-cel-13099	pIRNA	223	5	1	1	1	1	0	4	1
piR-cel-14352	pIRNA	219	0	0	0	0	1	1	0	0
piR-cel-1437	pIRNA	219	74	42	41	15	70	46	85	25
piR-cel-7931	pIRNA	217	0	2	0	0	0	0	1	0
piR-cel-29991	pIRNA	216	0	0	0	0	0	0	0	0
piR-cel-817	pIRNA	215	1	1	0	0	0	1	0	1
piR-cel-4250	pIRNA	214	7	10	1	0	2	2	11	7
piR-cel-4926	pIRNA	214	27	0	5	5	14	3	15	4
piR-cel-5634	pIRNA	214	0	2	2	4	0	0	2	7
piR-cel-1002	pIRNA	213	1	0	3	2	4	4	2	1
piR-cel-4489	pIRNA	212	0	1	1	2	4	0	1	1
piR-cel-5141	pIRNA	210	261	46	65	48	115	51	119	60
piR-cel-5392	pIRNA	210	3	2	1	1	6	3	4	2
piR-cel-30000	pIRNA	209	0	0	0	0	0	0	0	0
piR-cel-3957	pIRNA	209	65	33	27	15	65	20	77	21
piR-cel-1860	pIRNA	207	0	1	1	0	1	0	0	1
piR-cel-6096	pIRNA	207	1	3	1	0	0	1	4	0
piR-cel-2117	pIRNA	206	83	36	23	16	32	21	31	21
piR-cel-3926	pIRNA	206	4687	1848	982	1008	4025	2260	3706	1901
piR-cel-5521	pIRNA	205	1389	304	266	354	726	531	624	469
piR-cel-6272	pIRNA	205	3	6	0	1	1	3	2	1
piR-cel-6065	pIRNA	204	2	1	0	0	0	0	0	0
piR-cel-8014	pIRNA	204	0	0	0	0	1	0	0	1
piR-cel-18932	pIRNA	203	247	86	70	70	121	101	160	73
piR-cel-6470	pIRNA	203	4	5	1	4	1	2	6	1
piR-cel-15837	pIRNA	202	38	14	12	10	17	22	29	9
piR-cel-1854	pIRNA	201	54	17	14	12	16	10	22	14
piR-cel-3963	pIRNA	201	39	45	15	23	65	32	36	21
piR-cel-5876	pIRNA	201	0	0	0	0	0	2	0	0
piR-cel-28251	pIRNA	199	1	0	0	0	0	0	0	0
piR-cel-12921	pIRNA	198	0	0	0	0	0	0	0	1
piR-cel-1660	pIRNA	198	0	0	0	1	2	0	1	1
piR-cel-3068	pIRNA	197	1	2	0	1	2	0	2	0
piR-cel-6237	pIRNA	197	0	0	2	0	1	0	0	0
piR-cel-2728	pIRNA	196	1063	541	378	260	1083	495	1063	436
piR-cel-6929	pIRNA	196	8	2	0	1	8	1	5	1
piR-cel-3236	pIRNA	195	3	3	0	1	3	0	5	1
piR-cel-15915	pIRNA	194	233	98	81	79	137	92	200	74
piR-cel-5195	pIRNA	193	190	76	115	71	199	95	176	70
piR-cel-6242	pIRNA	192	0	0	0	0	0	0	0	0
piR-cel-14477	pIRNA	191	0	0	0	0	1	0	0	0
piR-cel-6935	pIRNA	190	0	3	0	1	0	0	1	1
piR-cel-3506	pIRNA	188	1276	666	407	609	1718	656	1313	789
piR-cel-6459	pIRNA	188	0	0	0	0	0	0	0	0
piR-cel-7271	pIRNA	188	5	1	2	2	2	0	5	1
piR-cel-1850	pIRNA	187	29	22	10	9	22	18	33	21
piR-cel-2674	pIRNA	187	0	0	1	0	1	3	0	0
piR-cel-5048	pIRNA	186	2	0	1	1	0	0	2	0
piR-cel-57	pIRNA	186	6	3	0	0	7	5	10	8
piR-cel-5897	pIRNA	186	0	3	0	0	0	1	2	0
piR-cel-7199	pIRNA	186	1	0	0	0	0	0	0	0
piR-cel-10492	pIRNA	185	29	6	6	7	13	10	29	12
piR-cel-6219	pIRNA	185	129	38	28	49	74	55	135	57
piR-cel-7029	pIRNA	185	3	2	2	1	0	4	2	0
piR-cel-29101	pIRNA	183	0	0	0	0	0	0	0	0
piR-cel-3063	pIRNA	183	182	71	68	66	136	65	165	69
piR-cel-5541	pIRNA	183	216	71	52	49	81	73	157	74
piR-cel-5822	pIRNA	183	2	0	0	0	0	1	0	1
piR-cel-6538	pIRNA	183	6	4	0	3	4	0	1	5
piR-cel-9929	pIRNA	183	1	0	0	0	0	0	0	0
piR-cel-12063	pIRNA	182	12	3	1	7	4	6	7	5
piR-cel-4519	pIRNA	182	0	0	0	0	0	0	0	0
piR-cel-5962	pIRNA	182	72	38	25	25	65	48	72	19
piR-cel-8300	pIRNA	182	0	0	0	0	0	0	0	0
piR-cel-3621	pIRNA	181	2	4	1	0	0	0	0	0
piR-cel-4279	pIRNA	181	5	1	0	1	1	0	2	1
piR-cel-10419	pIRNA	178	0	0	0	0	0	0	0	0
piR-cel-28347	pIRNA	178	9	2	5	2	11	2	0	0
piR-cel-4322	pIRNA	178	1	4	0	0	0	0	3	1
piR-cel-9791	pIRNA	178	0	0	0	0	0	0	0	0
piR-cel-279	pIRNA	177	41	37	23	12	108	23	63	20
piR-cel-4537	pIRNA	177	1641	683	404	460	1022	448	1144	540
piR-cel-5122	pIRNA	177	1	0	0	0	2	1	1	0
piR-cel-6772	pIRNA	177	0	2	0	0	1	0	0	0
piR-cel-16019	pIRNA	176	2	1	0	0	1	0	0	2
piR-cel-402	pIRNA	176	0	0	1	0	0	0	3	1
piR-cel-7628	pIRNA	176	0	0	0	0	0	0	0	0
piR-cel-1285	pIRNA	175	7	3	5	5	3	4	9	3
piR-cel-3283	pIRNA	175	29	13	8	14	53	16	48	10
piR-cel-826	pIRNA	175	1	1	0	0	0	0	1	0
piR-cel-2123	pIRNA	174	52	33	12	19	37	13	58	13
piR-cel-3883	pIRNA	174	2	3	0	1	0	0	1	0
piR-cel-6881	pIRNA	174	1	0	0	0	0	0	0	0
piR-cel-5042	pIRNA	173	0	0	0	0	0	3	0	0
piR-cel-1961	pIRNA	172	14	5	6	10	4	6	10	5
piR-cel-6256	pIRNA	172	1	2	2	2	0	1	0	3
piR-cel-6347	pIRNA	172	0	0	0	0	2	0	0	0
piR-cel-3573	pIRNA	170	348	173	108	121	331	135	314	142
piR-cel-4974	pIRNA	170	450	143	146	95	346	139	288	138
piR-cel-2553	pIRNA	169	3	0	0	0	1	0	1	0
piR-cel-5795	pIRNA	169	0	0	0	0	0	0	0	0
piR-cel-24012	pIRNA	168	2	0	0	0	1	0	0	0
piR-cel-6442	pIRNA	168	0	0	0	0	0	0	0	0
piR-cel-15459	pIRNA	167	2	3	3	3	2	2	7	1
piR-cel-1643	pIRNA	167	0	0	1	0	2	0	0	1
piR-cel-1822	pIRNA	167	9	6	6	8	5	6	13	5
piR-cel-2161	pIRNA	167	21	12	4	11	18	6	15	8
piR-cel-4599	pIRNA	167	64	12	19	18	35	27	59	30
piR-cel-5155	pIRNA	167	4	2	2	2	4	5	7	7
piR-cel-2620	pIRNA	166	0	0	0	0	0	0	0	0
piR-cel-2831	pIRNA	166	2	0	1	0	0	0	0	0
piR-cel-1063	pIRNA	164	21	16	7	11	24	2	34	7
piR-cel-1944	pIRNA	163	1	2	2	4	0	0	2	2
piR-cel-2429	pIRNA	163	2	0	1	0	0	0	2	2
piR-cel-6010	pIRNA	163	0	1	0	4	4	1	4	0
piR-cel-2343	pIRNA	162	0	0	0	0	0	0	0	1
piR-cel-2470	pIRNA	162	1	1	0	0	0	0	1	0
piR-cel-5003	pIRNA	162	0	0	0	0	0	0	0	0
piR-cel-8059	pIRNA	162	186	67	52	51	156	63	152	55
piR-cel-8428	pIRNA	161	0	0	0	1	0	0	0	0
piR-cel-12065	pIRNA	159	0	3	0	0	1	0	2	0
piR-cel-413	pIRNA	159	38	15	31	18	32	21	49	25
piR-cel-508	pIRNA	159	0	0	0	0	0	0	0	0
piR-cel-6444	pIRNA	159	0	0	0	0	1	0	0	0
piR-cel-1041	pIRNA	158	0	3	0	0	0	0	0	1
piR-cel-1909	pIRNA	157	264	103	115	81	388	187	347	153
piR-cel-2021	pIRNA	157	42	22	16	13	34	17	57	25
piR-cel-2061	pIRNA	157	90	43	48	31	101	46	94	42
piR-cel-23901	pIRNA	157	1	0	0	0	1	0	0	1
piR-cel-3339	pIRNA	157	1	3	0	0	5	3	2	2
piR-cel-3541	pIRNA	156	7	7	3	5	4	3	5	2
piR-cel-3716	pIRNA	156	75	24	29	23	58	28	67	30
piR-cel-5151	pIRNA	156	0	2	2	1	0	1	3	2
piR-cel-552	pIRNA	156	393	212	119	153	259	133	281	126
piR-cel-762	pIRNA	156	62	19	15	15	44	8	37	21
piR-cel-7888	pIRNA	156	0	0	0	0	0	0	0	0
piR-cel-9600	pIRNA	156	0	1	1	0	2	2	1	2
piR-cel-3692	pIRNA	155	0	6	0	0	0	0	0	0
piR-cel-4874	pIRNA	155	294	80	97	81	388	168	233	117
piR-cel-5413	pIRNA	155	12	3	2	3	3	4	2	4
piR-cel-633	pIRNA	155	0	0	0	0	1	2	0	0
piR-cel-2758	pIRNA	154	0	0	0	1	0	3	1	0
piR-cel-49	pIRNA	154	14	6	4	5	15	4	10	3
piR-cel-5554	pIRNA	154	375	116	124	130	162	109	218	122
piR-cel-5950	pIRNA	154	14	10	3	5	17	18	18	11
piR-cel-13093	pIRNA	153	0	0	0	0	0	0	0	0
piR-cel-1257	pIRNA	152	0	0	0	0	0	0	0	0
piR-cel-8580	pIRNA	152	0	0	0	0	3	0	0	1
piR-cel-20708	pIRNA	151	11	4	2	7	21	4	10	10
piR-cel-2467	pIRNA	151	20	9	7	8	12	8	13	6
piR-cel-8405	pIRNA	151	0	0	0	0	0	0	0	0
piR-cel-2601	pIRNA	150	0	0	0	0	3	0	0	0
piR-cel-3304	pIRNA	150	0	1	0	0	0	4	1	0
piR-cel-14	pIRNA	149	1549	502	463	362	1290	660	1333	622
piR-cel-5630	pIRNA	149	4902	1693	1308	1300	3189	1752	3203	1786
piR-cel-1044	pIRNA	148	0	0	0	0	0	0	0	1
piR-cel-1906	pIRNA	147	30	15	7	13	55	8	18	14
piR-cel-500	pIRNA	147	0	0	0	1	0	0	0	0
piR-cel-5792	pIRNA	147	3	3	0	0	0	0	0	0
piR-cel-5989	pIRNA	147	0	2	0	1	2	0	0	1
piR-cel-3898	pIRNA	146	2	2	1	2	4	2	5	0
piR-cel-15715	pIRNA	145	5	1	0	0	0	0	4	1
piR-cel-5717	pIRNA	145	0	0	0	0	0	0	0	0
piR-cel-1584	pIRNA	143	7	5	2	2	8	5	10	5
piR-cel-4730	pIRNA	143	32	8	16	8	37	23	42	24
piR-cel-6197	pIRNA	143	1	2	1	0	0	0	3	0
piR-cel-6383	pIRNA	143	50	17	12	10	33	25	31	19
piR-cel-9605	pIRNA	143	20	7	5	5	17	4	13	11
piR-cel-137	pIRNA	142	0	0	0	1	0	0	0	0
piR-cel-3065	pIRNA	142	15	10	7	4	17	5	18	9
piR-cel-3619	pIRNA	142	1	0	0	0	0	1	0	0
piR-cel-4605	pIRNA	142	8	0	1	0	12	5	9	4
piR-cel-9379	pIRNA	142	0	0	0	2	1	0	0	0
piR-cel-1001	pIRNA	140	5	1	0	0	13	2	1	4
piR-cel-3628	pIRNA	140	0	1	0	0	0	0	0	0
piR-cel-609	pIRNA	140	2285	736	620	781	1712	911	1574	807
piR-cel-1283	pIRNA	139	0	0	0	0	1	0	1	0
piR-cel-2320	pIRNA	139	0	0	0	0	0	0	1	1
piR-cel-2864	pIRNA	139	139	41	21	49	172	87	225	257
piR-cel-2434	pIRNA	138	4	3	0	0	9	0	12	10
piR-cel-4138	pIRNA	138	173	114	56	85	106	59	137	38
piR-cel-6155	pIRNA	138	57	27	10	2	106	35	67	30
piR-cel-6617	pIRNA	138	0	0	0	0	0	2	0	0
piR-cel-1461	pIRNA	137	0	0	0	0	0	1	0	0
piR-cel-4350	pIRNA	137	106	59	28	35	102	46	80	29
piR-cel-15368	pIRNA	136	0	0	0	0	0	1	0	0
piR-cel-2230	pIRNA	136	2	2	0	0	3	0	2	1
piR-cel-1383	pIRNA	134	0	0	0	0	0	0	0	0
piR-cel-482	pIRNA	134	24	3	1	7	13	5	7	9
piR-cel-13501	pIRNA	133	0	0	0	0	0	0	0	1
piR-cel-2818	pIRNA	133	12	3	0	3	5	5	2	5
piR-cel-3260	pIRNA	133	974	190	250	239	1178	418	908	401
piR-cel-2790	pIRNA	132	0	0	0	0	0	0	0	3
piR-cel-6569	pIRNA	132	0	1	0	0	0	0	0	0
piR-cel-11443	pIRNA	131	0	0	0	0	0	0	0	0
piR-cel-3378	pIRNA	131	0	4	1	0	0	0	0	0
piR-cel-5366	pIRNA	131	328	80	85	93	292	155	234	139
piR-cel-5790	pIRNA	131	53	26	13	17	54	29	37	25
piR-cel-6173	pIRNA	131	0	0	0	1	0	2	0	1
piR-cel-1413	pIRNA	130	1	0	0	0	0	0	0	0
piR-cel-1498	pIRNA	130	0	3	5	1	0	6	4	1
piR-cel-1490	pIRNA	126	208	96	74	72	189	71	161	70
piR-cel-2444	pIRNA	126	18	22	12	3	38	6	27	13
piR-cel-1634	pIRNA	125	1	2	1	0	2	2	1	0
piR-cel-310	pIRNA	125	5	6	2	2	2	1	3	3
piR-cel-9238	pIRNA	125	0	1	0	0	0	0	0	0
piR-cel-18536	pIRNA	124	0	1	0	0	0	6	0	0
piR-cel-7057	pIRNA	124	1	0	0	0	0	0	0	0
piR-cel-3935	pIRNA	123	14	7	3	6	8	10	20	5
piR-cel-5607	pIRNA	123	1	4	0	0	0	0	5	0
piR-cel-6433	pIRNA	122	6	1	2	2	9	3	3	1
piR-cel-16302	pIRNA	121	0	1	1	0	0	0	0	1
piR-cel-29137	pIRNA	121	0	0	1	0	0	0	0	0
piR-cel-1454	pIRNA	119	9	0	2	1	2	1	2	0
piR-cel-1545	pIRNA	119	15	13	6	2	8	8	25	12
piR-cel-2637	pIRNA	119	443	149	126	115	567	283	404	229
piR-cel-7980	pIRNA	119	21	5	3	1	5	2	13	2
piR-cel-5548	pIRNA	118	2	2	0	1	3	9	4	3
piR-cel-6726	pIRNA	118	7	4	0	3	3	3	4	0
piR-cel-15741	pIRNA	117	7	9	9	10	25	6	25	2
piR-cel-1770	pIRNA	117	105	64	43	37	112	52	111	57
piR-cel-2074	pIRNA	117	0	0	0	0	0	0	0	1
piR-cel-2141	pIRNA	117	88	38	29	18	83	39	69	34
piR-cel-3706	pIRNA	117	0	1	0	0	0	0	0	1
piR-cel-4493	pIRNA	117	0	0	0	0	0	0	0	0
piR-cel-1199	pIRNA	116	1	1	1	0	0	2	5	0
piR-cel-3446	pIRNA	116	0	0	0	0	0	0	0	0
piR-cel-4341	pIRNA	116	10	0	4	1	10	5	15	3
piR-cel-15439	pIRNA	115	0	0	0	0	1	0	0	1
piR-cel-24360	pIRNA	115	0	0	0	2	0	1	0	0
piR-cel-2540	pIRNA	115	0	0	0	0	1	0	1	0
piR-cel-5399	pIRNA	115	1	4	0	0	0	0	1	0
piR-cel-13604	pIRNA	114	0	2	0	0	1	2	1	2
piR-cel-2914	pIRNA	114	1	0	0	1	2	1	1	8
piR-cel-3491	pIRNA	114	5	8	8	7	2	8	12	3
piR-cel-4451	pIRNA	114	0	0	1	0	0	0	0	0
piR-cel-5785	pIRNA	114	5	1	0	0	1	3	1	4
piR-cel-153	pIRNA	113	1	0	3	2	3	0	0	0
piR-cel-1602	pIRNA	113	1	0	0	0	4	1	0	0
piR-cel-1816	pIRNA	113	88	24	14	21	38	29	55	34
piR-cel-5107	pIRNA	113	330	126	69	102	205	139	298	148
piR-cel-5405	pIRNA	112	0	0	0	0	0	0	0	0
piR-cel-5667	pIRNA	112	249	85	66	77	144	72	183	101
piR-cel-5975	pIRNA	112	0	0	0	0	0	0	0	0
piR-cel-5523	pIRNA	111	56	76	41	43	92	35	119	27
piR-cel-5619	pIRNA	111	2	3	2	2	6	1	2	1
piR-cel-2909	pIRNA	110	0	1	0	0	1	0	0	0
piR-cel-3424	pIRNA	110	1	0	0	0	0	0	0	0
piR-cel-4570	pIRNA	110	811	218	247	195	500	340	541	326
piR-cel-885	pIRNA	110	0	0	0	0	0	0	0	1
piR-cel-14540	pIRNA	109	0	1	0	0	0	0	0	0
piR-cel-4198	pIRNA	109	19	10	5	10	13	6	10	4
piR-cel-4807	pIRNA	109	0	0	0	0	0	2	1	0
piR-cel-5624	pIRNA	109	16	4	5	7	8	6	7	3
piR-cel-7227	pIRNA	109	0	0	0	0	0	0	0	0
piR-cel-5493	pIRNA	108	504	265	194	231	459	222	474	169
piR-cel-6876	pIRNA	108	0	1	0	0	0	0	0	0
piR-cel-7286	pIRNA	108	0	0	0	0	2	0	1	0
piR-cel-29807	pIRNA	107	0	0	0	0	1	0	0	0
piR-cel-5865	pIRNA	107	1	0	0	0	2	0	0	0
piR-cel-998	pIRNA	107	0	0	0	0	0	0	0	0
piR-cel-2340	pIRNA	106	6	0	0	2	4	0	2	1
piR-cel-251	pIRNA	106	9	3	4	1	4	5	5	2
piR-cel-3439	pIRNA	106	588	211	159	132	538	271	489	206
piR-cel-5242	pIRNA	106	5	1	0	0	0	0	1	2
piR-cel-6457	pIRNA	106	0	2	0	0	0	0	1	0
piR-cel-6719	pIRNA	106	16	11	2	7	7	14	10	8
piR-cel-7267	pIRNA	106	0	2	0	0	1	0	0	0
piR-cel-4904	pIRNA	105	1	0	0	0	0	0	1	0
piR-cel-4738	pIRNA	104	0	0	0	0	0	0	0	0
piR-cel-6089	pIRNA	104	0	0	0	0	4	0	1	0
piR-cel-6784	pIRNA	104	0	1	0	0	0	0	0	0
piR-cel-7416	pIRNA	104	0	0	0	0	0	0	0	0
piR-cel-29229	pIRNA	103	0	0	0	0	0	0	1	0
piR-cel-3360	pIRNA	103	29	12	9	20	54	23	64	59
piR-cel-6300	pIRNA	103	0	0	2	0	0	0	2	0
piR-cel-1114	pIRNA	102	2342	947	668	710	1955	1114	1974	1051
piR-cel-5503	pIRNA	102	31	18	6	2	48	14	39	12
piR-cel-5565	pIRNA	102	10	10	5	4	22	3	9	2
piR-cel-5855	pIRNA	102	0	0	1	0	0	0	1	2
piR-cel-6004	pIRNA	102	0	1	1	0	0	1	0	0
piR-cel-6666	pIRNA	102	4	1	0	1	0	0	2	0
piR-cel-7052	pIRNA	102	8	3	4	4	14	6	12	0
piR-cel-2059	pIRNA	101	86	44	34	34	106	62	135	85
piR-cel-3427	pIRNA	101	2	1	0	0	0	0	1	0
piR-cel-4144	pIRNA	101	0	1	0	0	0	3	0	0
piR-cel-6590	pIRNA	101	0	0	0	0	0	0	0	0
piR-cel-8040	pIRNA	101	13	2	8	4	8	14	13	4
piR-cel-29886	pIRNA	100	224	196	109	83	516	291	392	124
piR-cel-5738	pIRNA	100	0	0	0	0	0	2	0	0
piR-cel-7110	pIRNA	100	0	0	0	0	0	0	0	0
piR-cel-2298	pIRNA	99	0	0	0	0	0	2	0	1
piR-cel-5693	pIRNA	99	2	1	0	3	3	0	2	1
piR-cel-6436	pIRNA	99	2	1	4	0	2	1	5	2
piR-cel-9149	pIRNA	99	1	0	0	0	0	0	0	0
piR-cel-12749	pIRNA	98	1	0	1	0	0	1	2	1
piR-cel-6052	pIRNA	98	0	0	0	0	0	0	0	0
piR-cel-708	pIRNA	98	0	0	0	0	1	2	0	0
piR-cel-2014	pIRNA	97	4	4	1	0	9	2	2	0
piR-cel-2055	pIRNA	97	23	5	2	8	11	6	13	6
piR-cel-7396	pIRNA	97	0	0	0	0	0	0	1	0
piR-cel-78	pIRNA	97	2	3	0	0	3	1	3	0
piR-cel-11413	pIRNA	96	0	1	0	1	0	0	0	0
piR-cel-179	pIRNA	96	0	0	1	0	0	1	2	0
piR-cel-2902	pIRNA	96	31	24	19	13	62	13	35	16
piR-cel-3532	pIRNA	96	2339	1086	750	792	1620	834	1572	878
piR-cel-4005	pIRNA	96	196	69	57	45	149	70	162	98
piR-cel-7318	pIRNA	96	4	3	2	1	4	1	1	0
piR-cel-994	pIRNA	96	7	0	2	0	2	0	4	3
piR-cel-18109	pIRNA	95	0	0	1	2	1	4	0	0
piR-cel-2602	pIRNA	95	203	79	47	53	88	102	166	68
piR-cel-4080	pIRNA	95	0	0	0	0	0	0	0	0
piR-cel-4497	pIRNA	95	0	0	0	1	0	0	0	0
piR-cel-10156	pIRNA	94	0	1	0	0	0	0	1	0
piR-cel-12758	pIRNA	94	0	0	0	0	0	0	0	0
piR-cel-2713	pIRNA	94	3	0	0	0	0	0	0	1
piR-cel-28664	pIRNA	94	0	0	0	0	0	0	2	0
piR-cel-2942	pIRNA	94	22	7	4	6	30	10	23	10
piR-cel-3576	pIRNA	94	43	22	14	8	27	17	48	6
piR-cel-5426	pIRNA	94	11	3	2	3	22	4	10	3
piR-cel-6101	pIRNA	94	0	0	0	0	1	0	1	0
piR-cel-6476	pIRNA	94	3	0	0	1	0	1	0	1
piR-cel-6805	pIRNA	94	0	0	0	0	0	0	0	1
piR-cel-1618	pIRNA	93	32	12	14	3	40	20	19	22
piR-cel-4033	pIRNA	93	0	0	0	0	0	0	0	0
piR-cel-453	pIRNA	93	11	4	4	1	8	1	8	6
piR-cel-746	pIRNA	93	0	0	0	0	0	0	0	0
piR-cel-1962	pIRNA	92	0	0	0	0	1	1	0	0
piR-cel-2555	pIRNA	92	3	0	3	1	3	0	2	2
piR-cel-8280	pIRNA	92	0	0	0	0	0	0	0	0
piR-cel-2623	pIRNA	91	6	0	1	2	6	6	5	7
piR-cel-3040	pIRNA	91	0	0	0	0	0	0	0	0
piR-cel-3517	pIRNA	91	0	0	0	0	0	0	0	0
piR-cel-5142	pIRNA	91	5	6	0	2	0	1	2	4
piR-cel-2634	pIRNA	90	156	48	30	57	71	53	67	38
piR-cel-4346	pIRNA	90	0	0	2	1	0	1	0	0
piR-cel-5640	pIRNA	90	0	2	0	0	0	0	0	0
piR-cel-7722	pIRNA	90	9	6	1	6	22	2	14	6
piR-cel-9064	pIRNA	90	0	0	0	0	0	0	0	0
piR-cel-24695	pIRNA	89	0	0	0	0	0	0	0	0
piR-cel-6150	pIRNA	89	0	2	0	0	1	0	0	0
piR-cel-6428	pIRNA	89	0	0	0	1	0	1	0	0
piR-cel-6695	pIRNA	89	0	0	0	1	0	0	0	0
piR-cel-4881	pIRNA	88	16	10	9	18	26	15	14	11
piR-cel-5860	pIRNA	88	0	2	0	0	0	0	0	0
piR-cel-7162	pIRNA	88	0	0	0	0	0	0	0	0
piR-cel-12833	pIRNA	87	0	0	0	0	0	2	4	1
piR-cel-29821	pIRNA	87	3	1	3	3	0	0	5	3
piR-cel-346	pIRNA	87	2	0	3	0	0	0	1	0
piR-cel-5144	pIRNA	87	0	0	0	0	0	0	0	3
piR-cel-12693	pIRNA	86	0	0	0	0	0	0	0	0
piR-cel-12871	pIRNA	86	0	0	0	0	0	0	0	0
piR-cel-26517	pIRNA	86	31	23	6	6	13	11	20	7
piR-cel-5008	pIRNA	86	24	12	12	7	19	14	24	12
piR-cel-7056	pIRNA	86	2	0	0	2	1	0	0	0
piR-cel-8811	pIRNA	86	0	1	0	0	1	0	2	0
piR-cel-9557	pIRNA	86	0	0	0	0	0	0	0	0
piR-cel-1017	pIRNA	85	37	11	10	13	26	9	23	27
piR-cel-1078	pIRNA	85	31	8	3	4	8	3	24	25
piR-cel-1967	pIRNA	85	3	0	2	0	2	2	6	2
piR-cel-2287	pIRNA	85	0	0	0	0	0	0	0	0
piR-cel-365	pIRNA	85	26	8	4	4	39	14	22	13
piR-cel-5075	pIRNA	85	0	0	0	0	0	0	0	0
piR-cel-5649	pIRNA	85	8	8	4	2	3	0	3	4
piR-cel-6203	pIRNA	85	1	0	0	0	1	0	0	0
piR-cel-1131	pIRNA	84	0	0	0	0	0	0	0	0
piR-cel-3010	pIRNA	84	1457	746	461	545	914	533	1036	329
piR-cel-3342	pIRNA	84	0	2	0	0	0	2	0	0
piR-cel-4324	pIRNA	84	1	0	1	0	1	0	0	1
piR-cel-5846	pIRNA	84	45	13	7	14	42	20	21	19
piR-cel-6411	pIRNA	84	0	0	0	0	3	4	0	0
piR-cel-16519	pIRNA	83	0	0	0	0	0	0	0	0
piR-cel-240	pIRNA	83	289	106	78	81	225	98	190	125
piR-cel-28652	pIRNA	83	0	0	0	0	0	0	0	0
piR-cel-4004	pIRNA	83	0	0	0	0	0	0	2	1
piR-cel-5858	pIRNA	83	0	0	0	0	0	0	0	0
piR-cel-6259	pIRNA	83	0	0	1	0	0	0	0	1
piR-cel-6448	pIRNA	83	1	1	0	0	0	0	0	0
piR-cel-11870	pIRNA	82	0	0	0	0	0	0	0	0
piR-cel-3993	pIRNA	82	1	2	0	0	0	0	0	0
piR-cel-5704	pIRNA	82	41	20	5	12	16	16	15	10
piR-cel-6050	pIRNA	82	2	0	2	0	0	0	3	1
piR-cel-929	pIRNA	82	1	0	1	0	0	0	0	0
piR-cel-977	pIRNA	82	1	0	1	0	5	0	3	0
piR-cel-1326	pIRNA	81	14	7	14	4	4	6	9	14
piR-cel-2426	pIRNA	81	0	0	0	0	1	0	0	0
piR-cel-3042	pIRNA	81	0	0	0	0	0	0	0	0
piR-cel-3348	pIRNA	81	1	0	0	0	1	0	3	0
piR-cel-7400	pIRNA	81	1	6	0	0	0	0	5	0
piR-cel-7488	pIRNA	81	9	6	4	2	6	5	10	3
piR-cel-1458	pIRNA	80	0	0	0	0	0	0	0	1
piR-cel-2663	pIRNA	80	2	0	1	0	3	6	10	4
piR-cel-2707	pIRNA	80	1	6	1	1	1	0	3	0
piR-cel-6409	pIRNA	80	2	0	0	0	1	3	0	0
piR-cel-10725	pIRNA	79	0	0	0	0	1	0	0	0
piR-cel-2105	pIRNA	79	0	4	0	0	2	0	3	0
piR-cel-4026	pIRNA	79	0	0	0	0	2	0	0	0
piR-cel-4473	pIRNA	79	7	3	3	1	1	3	6	1
piR-cel-5430	pIRNA	79	1	1	0	0	1	1	2	0
piR-cel-73	pIRNA	79	152	66	48	31	68	61	113	110
piR-cel-2248	pIRNA	78	1	0	0	0	2	0	0	0
piR-cel-3462	pIRNA	78	0	0	0	0	0	0	0	0
piR-cel-3504	pIRNA	78	0	0	0	0	0	2	1	1
piR-cel-5930	pIRNA	78	0	0	0	0	0	0	0	0
piR-cel-7654	pIRNA	78	6	1	0	1	6	1	3	2
piR-cel-1396	pIRNA	77	1	0	0	0	1	0	0	2
piR-cel-15464	pIRNA	77	0	0	0	0	0	0	0	1
piR-cel-15584	pIRNA	77	0	0	0	0	0	0	0	0
piR-cel-15797	pIRNA	77	13	4	7	8	3	1	21	6
piR-cel-19340	pIRNA	77	0	1	0	0	0	0	0	0
piR-cel-2238	pIRNA	77	0	0	0	0	0	0	0	0
piR-cel-4703	pIRNA	77	30	19	17	21	50	11	36	8
piR-cel-5604	pIRNA	77	0	0	0	0	0	0	0	0
piR-cel-6160	pIRNA	77	9	0	0	0	1	1	1	0
piR-cel-6445	pIRNA	77	2	0	0	0	0	0	0	0
piR-cel-903	pIRNA	77	0	0	0	0	0	0	2	0
piR-cel-18877	pIRNA	76	2	1	0	1	1	0	2	1
piR-cel-25872	pIRNA	76	77	71	50	42	77	46	88	35
piR-cel-3030	pIRNA	76	319	97	113	65	185	70	233	121
piR-cel-4514	pIRNA	76	0	0	0	0	0	0	0	0
piR-cel-6127	pIRNA	76	9	7	3	3	14	2	2	1
piR-cel-6274	pIRNA	76	1	3	0	6	3	12	5	4
piR-cel-6755	pIRNA	76	0	0	0	0	0	0	0	0
piR-cel-1269	pIRNA	75	7	1	1	4	8	3	1	0
piR-cel-25956	pIRNA	75	0	0	0	0	0	0	3	0
piR-cel-2823	pIRNA	75	18	13	7	10	11	6	10	5
piR-cel-4834	pIRNA	75	3	4	1	2	15	3	7	2
piR-cel-79	pIRNA	75	15	2	1	3	19	3	13	1
piR-cel-2288	pIRNA	74	0	0	0	0	0	0	0	0
piR-cel-2324	pIRNA	74	0	0	0	1	0	1	0	0
piR-cel-3458	pIRNA	74	51	22	18	12	52	22	50	13
piR-cel-3601	pIRNA	74	965	449	263	358	739	419	827	394
piR-cel-6792	pIRNA	74	1	0	2	1	1	0	0	0
piR-cel-7127	pIRNA	74	2	1	0	0	0	0	1	0
piR-cel-13037	pIRNA	73	0	0	0	0	1	0	1	0
piR-cel-14248	pIRNA	73	0	0	0	1	3	0	1	0
piR-cel-16455	pIRNA	73	0	0	0	0	0	0	1	0
piR-cel-18	pIRNA	73	3	1	0	1	2	1	4	3
piR-cel-29215	pIRNA	73	1	3	2	4	0	0	5	0
piR-cel-3221	pIRNA	73	4	5	0	1	1	1	2	1
piR-cel-621	pIRNA	73	234	181	124	85	313	116	294	102
piR-cel-14535	pIRNA	72	0	0	0	0	4	0	0	0
piR-cel-25664	pIRNA	72	0	0	0	0	0	0	0	0
piR-cel-3000	pIRNA	72	0	1	0	0	1	0	0	0
piR-cel-3970	pIRNA	72	3	4	4	2	9	3	9	3
piR-cel-4663	pIRNA	72	0	0	0	0	1	0	0	0
piR-cel-4749	pIRNA	72	0	0	1	0	0	0	0	0
piR-cel-4775	pIRNA	72	4	1	0	6	2	2	3	0
piR-cel-5198	pIRNA	72	0	0	0	0	0	0	0	0
piR-cel-5852	pIRNA	72	0	1	0	0	4	4	1	2
piR-cel-6325	pIRNA	72	4	5	0	1	4	3	0	2
piR-cel-7	pIRNA	72	0	0	0	0	0	0	0	0
piR-cel-7131	pIRNA	72	0	0	0	0	0	0	0	0
piR-cel-7306	pIRNA	72	0	0	1	0	1	0	3	0
piR-cel-7788	pIRNA	72	0	0	0	0	1	0	0	0
piR-cel-9375	pIRNA	72	0	1	0	0	0	0	0	0
piR-cel-14142	pIRNA	71	0	0	0	0	0	0	0	0
piR-cel-15887	pIRNA	71	76	28	36	19	59	30	85	31
piR-cel-1846	pIRNA	71	2	0	2	1	0	0	0	1
piR-cel-3893	pIRNA	71	0	1	0	0	0	1	1	0
piR-cel-3902	pIRNA	71	44	21	27	9	63	21	38	15
piR-cel-471	pIRNA	71	0	0	0	3	0	3	3	0
piR-cel-5522	pIRNA	71	80	139	71	73	195	77	93	44
piR-cel-5568	pIRNA	71	638	348	348	321	725	298	808	237
piR-cel-657	pIRNA	71	0	0	1	0	0	0	0	0
piR-cel-15738	pIRNA	70	4	0	1	3	2	0	2	2
piR-cel-15758	pIRNA	70	5	4	1	5	5	3	4	1
piR-cel-2073	pIRNA	70	300	125	55	64	256	135	219	69
piR-cel-23062	pIRNA	70	0	0	0	0	0	2	2	0
piR-cel-2460	pIRNA	70	9	0	5	1	1	3	4	4
piR-cel-2495	pIRNA	70	0	2	0	0	1	1	2	0
piR-cel-2589	pIRNA	70	0	1	0	2	0	0	0	0
piR-cel-25998	pIRNA	70	3	0	0	0	0	1	5	0
piR-cel-313	pIRNA	70	80	32	20	34	81	32	71	37
piR-cel-3191	pIRNA	70	9	5	7	4	15	4	8	12
piR-cel-3451	pIRNA	70	9	6	8	12	9	7	13	10
piR-cel-447	pIRNA	70	15	8	12	11	12	14	23	10
piR-cel-4982	pIRNA	70	0	0	1	0	0	0	0	0
piR-cel-5188	pIRNA	70	1	2	5	0	3	5	11	0
piR-cel-5424	pIRNA	70	4	1	0	1	2	0	1	0
piR-cel-6380	pIRNA	70	0	0	0	0	0	0	0	0
piR-cel-7252	pIRNA	70	55	5	16	14	23	6	24	13
piR-cel-7587	pIRNA	70	0	0	0	0	1	0	0	0
piR-cel-1436	pIRNA	69	7	4	0	1	5	0	8	0
piR-cel-15879	pIRNA	69	107	46	85	34	73	74	220	209
piR-cel-1687	pIRNA	69	15	5	8	5	6	5	14	10
piR-cel-18515	pIRNA	69	4	4	0	0	1	0	1	0
piR-cel-198	pIRNA	69	42	9	4	5	42	23	23	13
piR-cel-3770	pIRNA	69	1	0	0	0	0	0	0	0
piR-cel-4361	pIRNA	69	0	0	0	0	1	0	3	0
piR-cel-4943	pIRNA	69	35	11	10	13	15	17	25	13
piR-cel-5922	pIRNA	69	1	0	0	1	0	0	1	0
piR-cel-7241	pIRNA	69	1	0	0	0	1	1	1	0
piR-cel-8804	pIRNA	69	0	0	0	0	0	0	0	0
piR-cel-11694	pIRNA	68	0	0	4	1	0	2	1	0
piR-cel-11914	pIRNA	68	0	0	0	0	0	0	3	0
piR-cel-151	pIRNA	68	759	264	213	239	477	373	525	294
piR-cel-27966	pIRNA	68	0	4	2	1	0	0	5	0
piR-cel-29989	pIRNA	68	0	1	1	0	0	0	0	0
piR-cel-3698	pIRNA	68	0	0	0	0	0	0	0	0
piR-cel-6418	pIRNA	68	6	2	4	3	1	4	0	2
piR-cel-102	pIRNA	67	1	4	2	0	2	6	4	2
piR-cel-1887	pIRNA	67	0	0	2	0	1	0	1	0
piR-cel-1912	pIRNA	67	0	8	1	0	2	1	2	0
piR-cel-1964	pIRNA	67	0	0	0	0	0	0	0	0
piR-cel-2245	pIRNA	67	33	10	11	16	23	14	34	10
piR-cel-29860	pIRNA	67	0	0	0	0	0	0	0	0
piR-cel-3402	pIRNA	67	1	3	0	0	6	2	1	2
piR-cel-3600	pIRNA	67	0	0	0	0	0	0	0	0
piR-cel-4613	pIRNA	67	0	0	0	0	0	0	0	0
piR-cel-5209	pIRNA	67	6	1	0	2	4	3	0	0
piR-cel-5504	pIRNA	67	360	121	138	118	241	129	266	152
piR-cel-6135	pIRNA	67	2	0	0	0	0	0	1	0
piR-cel-6532	pIRNA	67	1	1	1	2	6	1	2	1
piR-cel-7529	pIRNA	67	1	1	0	1	3	8	2	1
piR-cel-8103	pIRNA	67	1	4	6	0	4	2	5	5
piR-cel-1540	pIRNA	66	1	2	1	0	1	0	7	2
piR-cel-3123	pIRNA	66	0	0	0	0	0	0	0	0
piR-cel-3298	pIRNA	66	0	0	0	0	0	0	0	0
piR-cel-3336	pIRNA	66	875	308	247	282	705	393	734	360
piR-cel-6424	pIRNA	66	16	22	8	9	25	11	27	10
piR-cel-6545	pIRNA	66	0	0	0	0	0	1	0	0
piR-cel-7872	pIRNA	66	1	3	0	0	0	0	0	0
piR-cel-13038	pIRNA	65	1	0	0	0	2	0	2	1
piR-cel-19448	pIRNA	65	3	1	1	0	1	0	2	4
piR-cel-454	pIRNA	65	0	2	1	0	4	4	1	9
piR-cel-6226	pIRNA	65	96	15	28	34	77	52	81	49
piR-cel-7386	pIRNA	65	62	25	7	8	27	19	30	18
piR-cel-10308	pIRNA	64	32	9	14	22	38	14	29	21
piR-cel-12635	pIRNA	64	0	0	0	0	0	0	0	0
piR-cel-2907	pIRNA	64	0	1	0	3	0	0	1	0
piR-cel-419	pIRNA	64	1	1	0	1	0	0	1	0
piR-cel-6162	pIRNA	64	0	0	0	0	0	0	0	0
piR-cel-6194	pIRNA	64	3	1	0	1	2	1	0	0
piR-cel-6818	pIRNA	64	30	11	6	5	20	8	27	7
piR-cel-704	pIRNA	64	3	0	1	1	3	0	2	1
piR-cel-7385	pIRNA	64	2	4	0	2	2	0	0	0
piR-cel-7449	pIRNA	64	0	0	0	0	1	0	1	0
piR-cel-8118	pIRNA	64	0	0	0	0	0	0	0	0
piR-cel-8685	pIRNA	64	0	0	0	0	0	0	0	0
piR-cel-15838	pIRNA	63	8	6	4	2	5	0	8	7
piR-cel-2147	pIRNA	63	20	39	25	18	79	21	50	9
piR-cel-2237	pIRNA	63	2	2	0	2	5	3	1	1
piR-cel-2774	pIRNA	63	26	3	5	3	10	6	18	7
piR-cel-4591	pIRNA	63	0	0	1	0	0	0	3	0
piR-cel-5240	pIRNA	63	0	0	0	0	0	0	0	0
piR-cel-6351	pIRNA	63	4	0	2	0	0	0	0	2
piR-cel-9202	pIRNA	63	5	1	6	1	8	4	5	5
piR-cel-14481	pIRNA	62	0	0	0	0	0	0	0	0
piR-cel-2275	pIRNA	62	14	3	6	4	15	8	13	1
piR-cel-3073	pIRNA	62	0	0	0	1	0	0	0	0
piR-cel-3331	pIRNA	62	4	1	1	0	3	0	5	0
piR-cel-3639	pIRNA	62	54	14	11	8	45	12	29	26
piR-cel-4160	pIRNA	62	1	1	0	0	0	1	0	0
piR-cel-4388	pIRNA	62	0	0	1	0	1	0	1	0
piR-cel-4685	pIRNA	62	89	40	17	26	47	26	70	36
piR-cel-5877	pIRNA	62	0	0	1	3	0	2	0	0
piR-cel-6853	pIRNA	62	0	0	0	0	0	4	0	0
piR-cel-14634	pIRNA	61	0	0	0	0	0	0	0	0
piR-cel-2187	pIRNA	61	3	1	2	2	1	4	5	0
piR-cel-29044	pIRNA	61	0	0	0	0	0	0	0	0
piR-cel-3734	pIRNA	61	0	0	0	0	1	0	0	0
piR-cel-3805	pIRNA	61	27	10	10	1	20	11	28	11
piR-cel-4068	pIRNA	61	0	1	1	2	1	0	2	0
piR-cel-4567	pIRNA	61	0	0	0	0	0	0	1	0
piR-cel-5679	pIRNA	61	8	5	6	2	23	4	13	16
piR-cel-6390	pIRNA	61	2	3	2	1	4	0	6	0
piR-cel-6544	pIRNA	61	1	0	0	1	0	2	0	0
piR-cel-9734	pIRNA	61	2	0	0	0	0	0	2	0
piR-cel-12016	pIRNA	60	0	0	0	0	0	0	0	0
piR-cel-2617	pIRNA	60	48	18	12	14	19	31	34	15
piR-cel-28689	pIRNA	60	64	137	61	67	156	69	94	55
piR-cel-2875	pIRNA	60	81	13	30	22	85	35	50	64
piR-cel-3515	pIRNA	60	0	0	0	1	2	2	0	0
piR-cel-418	pIRNA	60	1	2	1	3	2	1	3	6
piR-cel-5438	pIRNA	60	288	116	89	84	215	105	216	122
piR-cel-14569	pIRNA	59	0	0	0	0	0	0	0	0
piR-cel-1587	pIRNA	59	0	1	0	0	1	0	0	1
piR-cel-29799	pIRNA	59	4	1	1	1	4	9	8	2
piR-cel-4072	pIRNA	59	0	0	0	0	0	0	0	1
piR-cel-4516	pIRNA	59	1	1	0	0	0	0	0	0
piR-cel-7633	pIRNA	59	0	1	0	1	0	0	0	2
piR-cel-7999	pIRNA	59	1	7	0	0	0	1	1	0
piR-cel-8987	pIRNA	59	0	0	0	0	2	0	0	0
piR-cel-9367	pIRNA	59	0	0	0	0	0	0	0	0
piR-cel-1158	pIRNA	58	0	0	0	0	0	0	0	0
piR-cel-15840	pIRNA	58	337	141	117	150	195	125	282	133
piR-cel-19972	pIRNA	58	0	0	0	0	0	0	1	0
piR-cel-2300	pIRNA	58	80	24	29	12	53	29	63	31
piR-cel-2341	pIRNA	58	0	0	0	0	0	0	0	0
piR-cel-4491	pIRNA	58	5	6	0	0	4	1	2	3
piR-cel-5324	pIRNA	58	0	0	1	0	0	0	0	0
piR-cel-5374	pIRNA	58	8	6	6	4	22	12	21	15
piR-cel-5836	pIRNA	58	0	0	0	0	0	0	0	0
piR-cel-7277	pIRNA	58	4	2	0	0	0	3	2	1
piR-cel-9328	pIRNA	58	11	4	1	3	12	6	18	3
piR-cel-14414	pIRNA	57	0	0	0	0	0	0	0	0
piR-cel-24502	pIRNA	57	21	11	6	4	14	12	14	15
piR-cel-2499	pIRNA	57	0	0	0	0	0	0	1	0
piR-cel-29145	pIRNA	57	0	0	0	0	0	0	0	0
piR-cel-3214	pIRNA	57	26	11	15	12	23	15	19	7
piR-cel-3562	pIRNA	57	0	0	0	0	4	0	0	0
piR-cel-4990	pIRNA	57	1	1	2	0	6	1	2	0
piR-cel-551	pIRNA	57	3	4	0	0	1	1	0	1
piR-cel-6199	pIRNA	57	2	6	1	1	3	3	3	0
piR-cel-7780	pIRNA	57	2	0	0	0	0	0	0	0
piR-cel-8252	pIRNA	57	0	0	0	0	0	0	0	0
piR-cel-13009	pIRNA	56	1	0	0	0	0	0	0	0
piR-cel-13043	pIRNA	56	0	0	0	0	0	0	0	0
piR-cel-14364	pIRNA	56	0	0	0	0	0	1	0	0
piR-cel-1684	pIRNA	56	353	71	58	144	378	159	314	159
piR-cel-2960	pIRNA	56	0	0	0	0	0	0	1	0
piR-cel-3173	pIRNA	56	9	7	2	6	13	1	4	3
piR-cel-3313	pIRNA	56	0	0	0	0	0	0	0	0
piR-cel-5120	pIRNA	56	11	2	14	6	10	4	11	10
piR-cel-5477	pIRNA	56	128	72	31	48	119	78	123	91
piR-cel-6519	pIRNA	56	3	1	0	1	0	2	0	0
piR-cel-7034	pIRNA	56	0	1	0	2	0	2	1	0
piR-cel-7545	pIRNA	56	3	1	0	0	0	1	0	0
piR-cel-8175	pIRNA	56	0	0	1	0	0	0	0	0
piR-cel-1083	pIRNA	55	0	0	0	1	0	0	3	0
piR-cel-1095	pIRNA	55	0	1	0	0	0	0	0	1
piR-cel-1506	pIRNA	55	0	0	0	0	0	0	2	0
piR-cel-1529	pIRNA	55	0	1	0	0	0	0	1	0
piR-cel-1832	pIRNA	55	78	30	26	20	40	19	34	24
piR-cel-2293	pIRNA	55	5	4	0	1	0	0	2	1
piR-cel-3481	pIRNA	55	4	6	3	1	8	4	1	4
piR-cel-4063	pIRNA	55	0	0	0	0	4	0	0	0
piR-cel-5757	pIRNA	55	3	0	0	0	0	0	0	0
piR-cel-6161	pIRNA	55	0	0	0	0	0	0	1	0
piR-cel-6165	pIRNA	55	0	4	0	1	1	1	1	0
piR-cel-631	pIRNA	55	1	1	2	0	0	0	3	0
piR-cel-6612	pIRNA	55	0	0	0	0	1	0	0	0
piR-cel-944	pIRNA	55	7	2	0	1	0	0	0	0
piR-cel-1242	pIRNA	54	352	132	84	80	317	141	223	77
piR-cel-138	pIRNA	54	0	0	0	0	0	0	0	0
piR-cel-5086	pIRNA	54	69	7	16	8	37	12	61	19
piR-cel-6492	pIRNA	54	3	1	1	6	9	4	9	2
piR-cel-6531	pIRNA	54	0	0	0	0	0	1	0	0
piR-cel-7566	pIRNA	54	0	0	0	0	0	0	0	0
piR-cel-10534	pIRNA	53	0	0	0	0	2	0	1	1
piR-cel-10961	pIRNA	53	0	0	0	0	0	0	0	0
piR-cel-12316	pIRNA	53	2	2	0	1	3	1	2	0
piR-cel-1633	pIRNA	53	0	0	0	0	0	1	1	0
piR-cel-2303	pIRNA	53	0	0	0	0	0	0	0	0
piR-cel-2549	pIRNA	53	8	6	4	1	2	2	6	5
piR-cel-2739	pIRNA	53	7	3	3	2	6	7	1	9
piR-cel-2901	pIRNA	53	1	0	0	1	0	1	2	3
piR-cel-337	pIRNA	53	0	1	0	0	0	0	0	0
piR-cel-3737	pIRNA	53	2	1	0	0	1	0	0	0
piR-cel-5227	pIRNA	53	0	0	0	0	0	0	0	0
piR-cel-5288	pIRNA	53	233	91	82	57	210	109	215	126
piR-cel-5681	pIRNA	53	0	1	0	0	4	0	4	0
piR-cel-6326	pIRNA	53	0	0	1	0	2	0	3	0
piR-cel-713	pIRNA	53	0	3	0	0	0	0	1	1
piR-cel-7197	pIRNA	53	0	0	3	0	0	2	0	1
piR-cel-788	pIRNA	53	7	1	0	1	0	1	1	1
piR-cel-8415	pIRNA	53	0	1	0	1	0	0	0	0
piR-cel-8822	pIRNA	53	0	0	0	0	0	0	0	0
piR-cel-1291	pIRNA	52	49	25	12	15	39	23	19	14
piR-cel-14318	pIRNA	52	0	0	0	0	0	0	0	0
piR-cel-15605	pIRNA	52	0	0	0	0	0	0	0	0
piR-cel-16528	pIRNA	52	0	0	0	0	0	0	0	0
piR-cel-5098	pIRNA	52	3	1	0	3	1	0	5	2
piR-cel-6346	pIRNA	52	0	0	0	0	0	0	0	0
piR-cel-6394	pIRNA	52	4	2	1	1	21	4	11	2
piR-cel-6402	pIRNA	52	0	1	0	0	0	0	1	0
piR-cel-6449	pIRNA	52	0	0	1	0	0	0	0	0
piR-cel-6811	pIRNA	52	0	0	0	0	0	1	0	0
piR-cel-6934	pIRNA	52	3	3	0	1	0	1	1	0
piR-cel-7668	pIRNA	52	3	0	0	0	0	0	0	0
piR-cel-9921	pIRNA	52	0	0	0	0	0	0	0	0
piR-cel-11814	pIRNA	51	0	0	0	0	0	0	2	0
piR-cel-28280	pIRNA	51	0	0	0	0	0	0	0	0
piR-cel-4795	pIRNA	51	0	0	0	0	0	0	0	0
piR-cel-5411	pIRNA	51	0	0	0	0	0	0	0	0
piR-cel-6331	pIRNA	51	0	0	0	0	0	1	0	0
piR-cel-6447	pIRNA	51	5	0	2	3	13	3	9	4
piR-cel-6920	pIRNA	51	0	0	0	0	1	0	2	1
piR-cel-7030	pIRNA	51	6	4	1	5	4	5	9	9
piR-cel-8166	pIRNA	51	0	0	0	0	0	1	0	1
piR-cel-8500	pIRNA	51	0	0	2	3	2	0	0	2
piR-cel-8787	pIRNA	51	2	0	1	2	4	0	1	2
piR-cel-9476	pIRNA	51	2	0	0	0	0	0	0	0
piR-cel-10233	pIRNA	50	0	0	0	0	1	0	2	0
piR-cel-12842	pIRNA	50	0	0	0	0	0	0	1	0
piR-cel-1443	pIRNA	50	2	0	0	0	0	3	0	0
piR-cel-16064	pIRNA	50	0	0	0	0	0	0	0	0
piR-cel-161	pIRNA	50	7	2	3	1	18	1	17	6
piR-cel-23583	pIRNA	50	0	0	0	0	0	0	0	0
piR-cel-2599	pIRNA	50	0	0	0	0	0	0	0	3
piR-cel-29912	pIRNA	50	6	1	4	0	5	3	5	0
piR-cel-5794	pIRNA	50	1	0	1	0	0	1	2	2
piR-cel-60	pIRNA	50	32	17	13	9	23	8	32	12
piR-cel-6131	pIRNA	50	1	2	0	1	0	0	1	1
piR-cel-7000	pIRNA	50	0	1	0	0	2	0	1	0
piR-cel-8604	pIRNA	50	0	0	0	0	0	3	0	1
piR-cel-9926	pIRNA	50	0	0	0	0	0	0	0	0
piR-cel-1025	pIRNA	49	3	5	3	1	1	0	6	0
piR-cel-1232	pIRNA	49	66	13	21	19	36	6	36	17
[truncated: 124,391 more rows]
