# Supplementary material for: tRNA-derived RNA processing in sperm transmits non-genetically inherited phenotypes to offspring in C. elegans
Source: Nat Commun. 2026 Mar 15;17:3999. doi: 10.1038/s41467-026-70029-7 (PMC13136342; doi:10.1038/s41467-026-70029-7)
Supplement: Supplementary file 4 — Supplementary Tables [file 41467_2026_70029_MOESM4_ESM.zip › Supp Table 5_seq data for Fig. 5.csv]

Supplementary Table 5. Single embryo mRNA-seq from rnst-2 mutant and WT male mated with WT female 2-cell and 8-cell progeny (Figure 5)	mutant = rnst-2(pen1)
transcripts per million (tpm)
id	Cosmid	Common name	rnstmale_2cell__1	rnstmale_2cell__2	rnstmale_2cell__3	rnstmale_2cell__4	rnstmale_2cell__5	rnstmale_2cell__6	rnstmale_2cell__7	rnstmale_2cell__8	rnstmale_2cell__9	rnstmale_2cell__10	rnstmale_2cell__11	rnstmale_2cell__12	rnstmale_2cell__13	rnstmale_2cell__14	rnstmale_2cell__15	rnstmale_2cell__16	rnstmale_2cell__17	rnstmale_2cell__18	rnstmale_2cell__19	rnstmale_2cell__20	rnstmale_2cell__21	rnstmale_2cell__22	rnstmale_2cell__23	rnstmale_2cell__24	rnstmale_2cell__25	rnstmale_8cell__1	rnstmale_8cell__2	rnstmale_8cell__3	rnstmale_8cell__4	rnstmale_8cell__5	rnstmale_8cell__6	rnstmale_8cell__7	rnstmale_8cell__8	rnstmale_8cell__9	rnstmale_8cell__10	rnstmale_8cell__11	rnstmale_8cell__12	rnstmale_8cell__13	rnstmale_8cell__14	rnstmale_8cell__15	rnstmale_8cell__16	rnstmale_8cell__17	rnstmale_8cell__18	rnstmale_8cell__19	rnstmale_8cell__20	rnstmale_8cell__21	rnstmale_8cell__22
F31C3.9	F31C3.9	rrn-3.1	178459	173617.11	165552.52	188209.63	166960.34	440720.69	205802.25	194382.03	204225.65	335606.98	175863.56	140724.45	238758.11	311634.67	222464.5	188624.5	174124.2	178413.53	283650.52	476425.76	401508.77	298019.79	155471.92	149235.41	244494.89	177964.93	204423.31	176853.96	167948.12	190639.57	268271.71	203822.81	339091.64	224158.03	224292.48	329871.63	354525.12	215355.35	170444.77	192025.2	213906.14	236843.77	236495.49	218447.17	341545.56	401801.67	238856.03
C25A1.8	C25A1.8	clec-87	35086.91	43625.98	38159.28	34940.77	45032.5	21442.7	29432.64	16434.68	35137.66	31089.44	35457.31	36021.48	31670.67	35663.63	36519.23	41998.86	40930.31	36050.01	36652.98	14200.26	17518.91	32162.6	29348.87	30379.16	32610.76	45924.11	48441.99	47675.93	54612.84	44731.77	47276.68	44518.17	43620.04	45696.04	42031.13	42670.44	30660.4	50707.72	59564.65	47609.06	41146.84	44847.63	39144.4	44359.57	10382.41	15709.76	32259.81
T27E9.1a.1	T27E9.1	ant-1.1	15625.37	13613.64	15007.76	11989.04	15208.6	2253.35	15209.44	1922.93	15269.5	5001.44	13939.89	15168.47	13526.91	9045.34	16660.06	18145.59	17136.42	15326.89	5401.27	2249.61	2295.44	7678.32	16755.2	16907.08	12639.39	16394.64	15590.82	15923.73	16873.51	16839.57	12491.58	15150.6	6242.25	15324.34	14250.93	7780.23	4303.2	18230.15	20634.41	17125.74	16379.44	15948.72	16212.47	14730.53	2502.14	2428.55	18938.84
F23A7.8	F23A7.8	F23A7.8	14536.48	16557	6790.7	14294.37	10546.11	38327.47	4340.16	12774.28	15009.27	13592.33	4559.61	2866.25	13620.78	22431.43	10908.48	3879.69	3801.81	3341.61	19874.94	29707.09	50085.61	24761.49	9734.45	9121.28	11337	13505.18	6969.45	13419.8	10239.62	8973.1	26307.08	24009.8	74619.95	4872.62	34042.11	22646.91	33996.5	11957.39	11001.03	7772.21	10170.22	19533.82	9675.6	11701.83	46406.39	76239.53	14807.71
F17C11.9a	F17C11.9	eef-1G	11476.65	13765.24	10076.34	9011.52	14320.1	7606.74	6833.08	377.19	7672.12	9780.79	8536.28	8254.08	6423.32	13259.43	8691.53	8361.8	8015.11	7809.26	14491.25	3887.53	8083.04	9070.25	6574.74	7417.28	7224.1	12174.73	9644.72	7846.84	12031.49	9120.07	10813.93	12159.85	9979.49	5823.02	7620.02	8944.94	9586.25	9842.13	15099.1	10144.17	7683.47	7473.51	6910.17	7953.91	3696.95	4860.66	7203.5
ZK858.3	ZK858.3	clec-91	10117.86	11152.8	9731.67	8528.14	12782.48	2267.94	6664.87	8246.89	9503.32	3431.13	6492.28	7583.91	7373	4857.65	8261.24	10113.94	9177.44	8866.04	3217.12	1954.36	1453.14	5138.95	8293.02	7542.26	7606.58	11763.65	13369.6	12349.13	13308.74	11604.75	9987.1	12042.27	6737.56	12109.31	9884.2	6650.67	3440.06	13243	15294	11701.33	11922.68	9492.95	9574.86	10568.39	816.17	2323.56	9347.72
F54H12.6	F54H12.6	eef-1B.1	9527.3	7720.02	9349.41	8135.92	10924.45	4133.55	8862.78	2010.11	7868.72	6527.53	8296.76	8473.4	6711.62	13451.25	7809.63	8667.72	8034.06	7125.38	8683.64	3827.09	6515.4	8459.88	7744.01	7882.74	7475.13	10360.34	10179.94	7439.36	8667.49	9012.64	8973.74	9781.09	9890.64	7044.98	9348.51	8900.2	8557.98	9464.83	11302.15	8732.26	7286.86	7980.73	7907.31	6792.14	3575.11	4646.7	9711.42
JC8.3a	JC8.3	rpl-12	9313.2	6826.19	9174.38	7855.61	9456.89	1779.37	9808.15	6263.59	8205.38	3873.87	7892.42	9459.38	6339.4	5383.87	6827.74	8877.88	8569.13	7798.69	3860.39	1113.9	1851.7	4163.72	8458.34	8558.43	5824.77	10410.53	11882.23	10138.72	10737.17	10627.45	8229.12	10174.8	4977.17	10523.83	9771.38	5314.71	3391.26	10753.26	10945.03	9950.89	8064.03	7881.65	8744.51	8544.7	3619.78	3312.24	13047.49
F25H2.5.1	F25H2.5	ndk-1	8440.01	15810.6	15670.62	20899.25	11112.82	2246.87	14981.79	3181.3	14795.87	7371.69	15905.62	18715.98	10686.75	12574.34	15916	16023.77	19151.03	17940.59	4665.37	1717.68	3800.17	7750.92	18761.58	15497.29	10958.67	6316.32	5178.72	7943.35	6907.4	6563.54	5824.26	4786.7	3546.41	3971.52	7558.81	3848.49	2153.11	6686.36	7044.96	7190.02	9595.11	4613.73	6473.57	8410.15	1868.08	1053.24	7336.88
F43D9.4	F43D9.4	sip-1	8296.95	7190.31	10590.92	10030.34	9008.64	2493.74	8046.63	1284.84	13796.08	4755.83	4305.46	8055.81	11925.29	6680.79	15146.06	13825.55	14437.68	11532.29	1425.24	1917.18	2846.28	5580.81	14381.31	12481.89	9201.45	5522.48	3987.85	6599.05	4440.69	5495.28	6317.22	4360.32	5056.54	3483.04	7368.67	3628.47	1180.46	9344.24	8166.04	5123.02	6827.49	6295.22	5281.08	6302.7	1110.76	980.89	5534.76
T05G5.7a	T05G5.7	rmd-1	7753	5883	8109.96	9845.57	8131.11	12866.37	8055.62	7515.41	10896.16	13254.76	9380.86	8436.91	10076.17	11367.59	10120.37	10000.69	10005.14	9071.05	15640.25	9097.9	16266.34	14230.55	10572.82	10809.66	10808.72	4790.36	4911.95	6475.64	4951.73	4372.88	7597.35	3682.99	6844.36	5066.2	6700.36	6305.4	9255.97	5266.14	4742.25	6713.8	6143.71	5275.11	4912.86	4902	1410.57	1534.49	1783.8
F01F1.12a.1	F01F1.12	aldo-2	6944.15	6729.13	6877.33	5946.59	7110.81	2584.61	5580.57	268.87	7373.93	4032.94	5682.07	7019.86	5875.33	6195.93	6812.29	7520.95	6865.64	6649.15	4743.41	2407.9	2773.12	5789.8	6745.38	7800.11	5750.13	5995.92	6182.67	6128.28	6843.01	6313.72	6268.44	6445.55	4802.23	4501.29	5859.74	5694.76	3829.07	5723.33	6434.41	6522.67	5773.72	5075.09	5296.94	5414.21	1386.05	1786.96	6868.04
C18G1.5	C18G1.5	hil-4	5606.42	2708.31	6056.46	6423.32	5572.6	3126.47	6340.8	413.92	6495.62	3344.98	4300.56	5608.27	5819.98	3477.53	5574.75	6442.81	7162.1	5869.09	4482.69	1959.48	2511.35	3826.87	6430.51	6377.55	4866.89	5543.18	5114.16	5775.51	3455.59	5697.16	5225.66	5344.38	2802.17	6554.01	4020.15	3425.06	3251.33	5505.59	4559.15	5458.34	5179.99	5126.15	4838.52	4586.89	432.08	1436.55	4047.48
H28O16.1a	H28O16.1	atp-1	5379.23	4832.67	5262.08	4161.87	5604.14	665.88	5036.29	409.33	4525.53	1355.85	4483.17	5055.31	3893.82	1524.14	5176.23	5544.72	5593.08	5274.53	1744.14	561.55	658.02	2021.19	4824.16	5314.62	3777.95	4008.35	3383.5	4322.46	4548.7	4034.39	3229.09	3585.62	1491.79	3758.98	3257.51	1377.04	1211.07	4034.84	4128.01	4492.52	4763.48	3537.51	3048.33	4218.92	531.61	294.66	3129.31
T21C9.13	T21C9.13	T21C9.13	4920.35	7197.64	5985.04	5113.39	5664.64	1781.88	4294.16	4756.19	5237	3493.05	4025.93	4858.04	6939.64	4536.66	5789.97	7145.67	6790.11	4929	3937.78	2654.95	1782.2	3635.2	5944.2	5462.29	5064.49	3899.67	3175.11	4645.76	4611.25	3034.48	3876.65	3127.8	1867.21	2482.73	2273.38	1631.74	2490.4	4458.78	4561.24	5122.87	3128.92	3273.05	3681.33	2585.15	98.61	87.91	302.08
F11G11.2	F11G11.2	gst-7	4752.34	5713.71	4885.21	5092.18	4959.76	3460.89	5525.37	8858.61	6231.99	4906.61	4949.74	4280.15	5536.15	6383.48	6736.66	6919.26	6787.48	5006.35	4707.69	4406.19	4480.92	6173.26	5822.88	5632.11	5745.13	3047.2	3413.1	3270.54	3209.57	2951	3548.06	3190.96	4208.54	3385.85	3567.69	3504.44	3194.59	3595.36	4302.31	4971.72	3756.97	3313.64	4319.86	3173.35	2320.58	2565.68	3894.65
Y57G11C.15b.5	Y57G11C.15	sec-61.A	4373.99	3508.63	3983.69	3695.79	2886.48	471.97	4008.92	136.45	3821.59	1426.98	3108.33	4343.31	3517.59	1105.97	4119.71	4592.52	5059.89	4452.81	1137.54	488.96	670.86	2006.32	4689.08	5446.07	3222.37	2012.22	1321.35	2431.38	2427.79	1944.79	1335.3	1533.79	475.02	1764.07	1680.51	683.52	727.42	1812.59	1789.32	2253.08	2104.13	1713.62	1835.52	1966.41	263.93	156.69	1057.31
F25H5.4a.1	F25H5.4	eef-2	4279.05	4014.21	3799.78	3190.96	4059.73	727.65	5710.06	621.33	2535.86	2502.9	4519.1	6215.09	1998.12	1783.6	2536.75	2732.88	3160.82	4421.75	2562.7	396.85	523.99	1315.78	2426.07	2825.71	2201.07	4374.78	3927.28	3675.1	8126.63	4286.23	3923.02	3883.4	2588.98	4995.4	2518.44	2159.08	2328.87	3614.51	3550.86	8032.91	5862.04	3139.77	3898.03	6048.28	1033.89	507.27	3662.4
K10B2.3a	K10B2.3	clec-88	3977.39	3669.08	3542.22	4302.97	4144.37	9765.15	2973.23	3766.32	4283.96	7462.82	3519.42	2710.77	5483.02	9658.69	4939.47	4280.63	3939.38	3545.34	11411.97	12126.83	11624.08	6729.59	3637.07	3505.97	6129.97	3942.45	4588.65	4685.11	4612.72	3973.8	5934.69	4590.1	9406.59	4333.43	5354.05	9258.74	10995.75	4619.4	3998.94	5498.54	4752.13	5012.9	3776.79	4672.43	6089.44	6736.68	2929.29
R09B3.3	R09B3.3	rbm-3.2	3975.53	2458.4	4951.73	4379.07	4608.86	4213.91	4365.9	2515.11	4265.03	5822.15	5359.94	4119.29	3820.17	5818.33	2311.98	3249.7	3201.06	3432.94	5286.57	3155.7	4885.87	5857.99	4461.97	3538.14	4617.97	5295.01	4614.96	3306.46	3306.96	4607.78	5087.84	4524.02	6101.08	3450.33	5257.2	5489.68	6399.12	4013.44	3911.53	4500.52	2816.42	3152.5	3093.55	2532.48	4273.15	5484.82	4844.87
B0414.3	B0414.3	hil-5	3656.34	3320.99	4546.51	4065.26	3990.86	463.84	4132.07	311.09	4004	1319.28	4634.95	4919.7	3828.09	1379.36	3794.51	4334.58	4612.67	4260.02	1324.23	536.68	746.05	1754.07	4838	4977.69	4531.76	4159.75	4340.28	4733.8	4113.85	4432.37	3037.65	3373.29	1173.04	5221.45	3809.52	1564.56	949.55	4180.74	4393.64	4949.51	4570.12	4273.35	4954.06	4683.35	79.46	383.19	3968.08
Y51F10.2a	Y51F10.2	Y51F10.2	3432.94	3055.27	3727.12	3525.52	3436.89	687.95	4954.69	541.19	4705.97	1652.78	4240.54	5839.56	4240.23	1583.26	3912.18	4375.75	5276.58	4978.51	1464.59	871.18	814.29	2244.06	4875.29	4759.59	3108.71	1886.43	1902.02	2554.83	2677.95	2245.23	1913.81	1432.09	1010.19	2854.94	2414.3	1402.48	1089.23	2073.75	1821.5	3108.86	2940.72	2244.14	2538.84	2635.16	63.97	251.49	1561.61
F31E3.5.2	F31E3.5	eef-1A.1	3390.74	3526.04	2681.77	2641.37	3043.62	4738.07	5655.05	1255.42	3478.83	5082.98	3979.95	5234.29	2301.1	4741.87	2933.63	3096.01	2487.6	3899.06	5344.01	3001.53	4919.48	4977.32	3347.26	3645.88	2603.43	3372.6	3683.2	2940.87	3504.32	3647.39	3452.68	4342.98	4083.27	3996.14	3510.11	4488.98	5279.16	2836.38	3280.91	3690.12	4349.24	3856.52	5789.26	3454.85	2519.06	3912.99	6316.76
C05C10.5a	C05C10.5	C05C10.5	3221.05	3817.25	3514.56	3318.03	3598.83	4018.15	3127.08	493.76	3814.16	4655.68	3744.1	3712.34	4391.45	5078.95	3854.9	3708.17	4109.28	3807.38	5258.85	3175.31	3279.49	4201.21	3607.35	3596.97	3675.12	3812.18	4279.09	4084.71	3860.43	3994.19	4324.23	3330.8	4228.21	3863.87	3976.75	5094.65	4623.6	4421.71	3988	4831.93	3670.4	4255.47	4570.51	3789.08	903.13	1146.2	1123.11
C27A2.3.1	C27A2.3	ify-1	3216.36	2578.52	3271.18	2524.29	4166.29	604.93	2050.79	645.37	2497.83	1055.77	2460.69	2655.84	2543.91	1974.5	2302.53	2967.83	2683.68	2976.22	1123.54	256.91	533.82	1498.58	2641.18	3015.58	2040.84	4398.31	3997.86	3744.75	3547.85	3638.04	2616.33	4028.09	1350.34	3417.44	3099.7	2170.25	1164.04	3767.63	4788.69	3681.25	3175.01	2867.42	2771.17	3142.82	173.19	417.64	2956.62
F31C3.7	F31C3.7	rrn-1.1	3154.32	2484.1	2575.2	2538.02	2462.61	3370.27	14560.79	6425.85	14742.15	16664.01	10234.09	7593.48	8801.47	4367.12	3762.75	2691.69	2204.07	2467.96	5290.37	21326.5	15077.21	16029.85	10502.8	7555.36	7980.62	2830.99	3202.04	2453.89	2117.79	3276.4	3299.51	1842.64	10124.32	11138.23	10103.84	13000.86	11940.31	3625.81	3174.19	2604.63	2597.22	2592.09	2720.54	3422.91	11875.86	18235.65	14956.11
F31C3.8	F31C3.8	rrn-1.2	3154.32	2484.1	2575.2	2538.02	2462.61	3370.27	14560.79	6425.85	14742.15	16664.01	10234.09	7593.48	8801.47	4367.12	3762.75	2691.69	2204.07	2467.96	5290.37	21326.5	15077.21	16029.85	10502.8	7555.36	7980.62	2830.99	3202.04	2453.89	2117.79	3276.4	3299.51	1842.64	10124.32	11138.23	10103.84	13000.86	11940.31	3625.81	3174.19	2604.63	2597.22	2592.09	2720.54	3422.91	11875.86	18235.65	14956.11
C36C9.10	C36C9.10	C36C9.10	3144.84	2959.65	1253.94	2570.24	1817.03	4228.39	1382.34	2438.33	1934.86	2413.98	1130.46	886.56	1370.05	2976.11	1718.26	331.63	688.14	477.6	3706.93	3390.3	4474.95	2620.59	1211.5	719.76	981.02	1559.79	1666.98	1172.16	559.09	556.17	1869.24	3045.96	6877.76	1648.04	3227.18	2176.1	3223.01	1411.34	1453.41	988.68	1849.8	3114.19	1375.84	1669.18	8851.97	8731.09	1339.2
T21C9.4	T21C9.4	erh-1	2930.32	3489.53	3301.83	3902.75	3417.18	6440.79	2001.44	6158.71	2913.3	4770.05	2920.51	2214.18	3409.38	7582.62	3601.66	2844.35	2813.01	1980.51	9073.2	7876.84	7755.45	4267.92	2968.24	2449.17	3802.7	3259.86	3650.71	3370.66	3860.76	2926.39	4554.89	4234.74	7194.11	2648.89	2983.32	4861.41	6670.05	3220.97	2348.8	3481.16	2960.39	4100.79	3389.27	2534.44	7265.82	7227.09	2199.01
F46H5.3b.3	F46H5.3	F46H5.3	2651.16	2260.1	2821.8	1725.53	3299.66	408.13	2267.51	210.51	2045.41	726.57	1718.9	1830.99	2224.29	1109.18	2350.08	2810.96	2724.08	2583.21	1096.08	426.64	471.31	1245.42	2035.16	1993.05	1951.36	3103.37	2885.55	3359.33	2991.58	2704.7	1869.1	3057.43	1705.23	3020.98	2164.01	1210.61	607.92	3276.12	4243	4131.18	3229.94	2795.67	2490.36	3155.47	313.11	476.55	3088.64
R09B3.2	R09B3.2	rbm-3.1	2623.19	1770.33	3444.07	3456.13	2909.44	3661.35	3478.83	6977.48	3331.44	3405.64	3568.5	2937.6	2310.08	3824.06	1521.52	2079.48	2392.52	2325.02	3226.42	2241.54	4084.63	3513.38	3085.79	2681.34	2845.89	3822.76	4003.09	2676.01	2917.75	3431.33	3384.19	3813.24	4244.56	2575.4	3922.69	3823.73	5313.67	3015.44	2413.14	2534.26	2076.93	2430.72	2542.97	1632.99	3394.55	4745.49	4040.83
ZC308.4b	ZC308.4	ZC308.4	2609.81	3231.21	2445.53	2085.15	3295.21	1485.13	1831.61	957.18	2466.91	2616.06	2341.69	2069.25	2971.41	1981.31	2240.89	2776.64	2598.82	2421.02	3313.85	1512.56	928.53	2424.45	2579.65	2554.87	2556.37	2633.57	2297.09	2443.62	3305.76	2393.16	2559.85	2598.5	1425.58	1602.52	1522.85	2145.96	2053.35	3292.03	3572.17	3073.57	2303.79	2003.08	2126.52	2125.18	127.94	406.48	451.68
ZK1127.1.1	ZK1127.1	nos-2	2593.85	2339.25	2568.33	2746.79	2097.34	339.96	3022	1077.27	2498.34	1004.98	3126.24	3916.74	3095.68	1599.72	2460.61	2770.91	2731.88	2963.39	594.81	504.75	290.14	1483.65	3581.61	3818.84	2526.8	1537.16	1296.4	1928.54	1871.86	1510.18	1171.09	1049.39	391.06	1742.78	1424.66	648.86	800.36	1194.54	1400.74	2020.46	1384.05	1220.32	1142.25	1480.44	42.45	65.81	930.55
R05H5.3.2	R05H5.3	R05H5.3	2365.37	909.62	3749.1	3686.31	2314.66	1777.34	1960.99	1653.92	2272.98	2357.94	2704.19	2585.96	2570.01	4331.49	3393.89	3573.91	3492.77	3104.88	2740.17	689.36	1308.42	2378.04	3419.33	3163.53	4021.69	4615.98	4312.43	5200.99	5221.11	3250.23	4540.76	2095.41	2367.59	2721.71	3070.78	3655.23	2599.79	3003.15	1911.55	4022.29	3552.47	3160.38	2545.39	4163.26	576.37	1288.99	3096.21
T22C1.4	T22C1.4	ctf-8	1938.3	2516.45	2451.45	2328.23	2501.71	2802.33	1822.1	4025.23	2443.03	2609.47	1386.25	1498.93	2387.37	2302.81	1320.71	1666.59	1855.52	1345.47	2771.36	3763.24	3751.66	2802.97	1852.71	1309.42	2142.22	2020.92	1920.87	1820.17	2279.57	1374.01	2414.14	1887.29	4632.99	1431.47	2722.24	2410.09	3503.97	1838.46	1636.68	2364.8	1290.35	1522.12	1566.65	1497.56	2588.87	2597.46	1228.26
F25H2.11	F25H2.11	tct-1	1898.62	1370.51	2361.11	2448.2	2229.08	3580.8	2855.06	2230.54	2843.38	3598.85	2643.53	2373.12	2759.48	3271.39	2259.35	2384.18	2122.96	2390.03	3620.54	2450.45	3801.6	3954.32	2452.18	2315.65	2828.7	2952.27	2859.45	2262.44	2876.83	3322.35	3418.79	2864.96	4845.36	2668.83	3574.27	3637.48	3945.97	2265.21	1908.45	2350.64	2588.52	2582.94	2591.33	2506.39	2855.2	3518.78	3171.6
B0393.3	B0393.3	B0393.3	1858.68	2209.42	1842.51	1727.85	2431.48	207.57	1325.81	131.69	1371.64	413.29	1444.47	1566.07	1675.76	423.51	1795.04	2012.77	2080.44	1760.6	631.86	193.01	228.51	564.3	1622.21	1802.79	1654.49	2353.68	1843.12	2208.33	2639.26	2194.18	1470.42	2340.62	584.77	1893.06	1690.85	724.9	391.93	2590.84	3448.84	2696.16	2089.73	1912.8	1946.02	2103.81	99.12	138.31	1659.95
C30F12.4	C30F12.4	C30F12.4	1820.41	1513.16	1786.95	1429.98	1980.13	443.18	1175.64	261.7	1145.23	628.06	1131.1	1090.08	1465.37	1200.23	1420.01	1593.26	1798.77	1178.64	1253.5	623.18	450.17	1212.84	1337.85	1537.35	1073.35	1309.54	969.34	1291.98	1014.44	896.86	1000.41	1051.87	372.06	961.21	779.18	550.83	691.02	1197.44	1688.48	1387.14	737.67	979.91	602.89	758.73	67.59	83.19	479.01
MTCE.23	MTCE.23	ctc-3	1759.53	3246.68	1721.72	1942.2	2110.09	3685.45	1468.24	2294.2	1140.49	2907.64	1449.42	741.39	2920.44	3690.6	2093.06	1389.79	1066.52	1079.85	5402.84	9288.22	2918.51	2192.22	1670.14	977.25	2395.65	1615.81	1087.75	1458.34	1631.19	1342.56	2154.29	1984.45	1709.58	693.33	251.1	2158.42	2621.23	1566.59	1505.41	1981.34	1482.78	1052.53	859.23	1363.21	1256.69	2560.73	477.2
F23A7.4.1	F23A7.4	F23A7.4	1756.62	6284.19	2200.87	7237.4	1650.6	6901.65	2038.53	10276.76	2602.15	5637.79	1968.48	2339.01	3622.45	8760.77	3564.27	2279.14	2323.17	2293.96	6329.91	11536.2	10079.97	4304.92	2536.46	2579.31	4463.72	1263.21	1256.67	674.28	912.18	892.79	2211.5	1465.77	12064.91	776.83	2789.13	3834.68	4707.06	2545	2798.41	1824.3	2337.66	2552.33	1861.06	2449.62	8347.66	13470.54	3084.61
ZK546.15	ZK546.15	try-1	1720.33	1460.68	2011.21	1974.88	1695.93	926.88	1199.39	142.44	1858.55	964.1	1102.68	1552.62	2148.87	2442.37	1938.22	2397.94	2197.46	1613.24	1402.46	1059.63	1133.42	1831.68	1852.28	2136.33	1647.84	1046.09	740.87	1286.34	1120.86	879.75	712.43	824.58	658.93	520.02	707.64	576.81	600.49	737.57	860.07	1140.29	1005.77	768.51	615.9	577.62	68.35	271.54	297.46
C37C3.9	C37C3.9	C37C3.9	1710.89	2239.34	1864.23	1619.46	2077.12	637.16	1468.35	1018.34	1625.57	1293.54	1822.15	1707.18	1659.33	1002.49	1732.34	1942.22	2005.47	1836.23	1392.34	554.18	318.15	1322.62	1884.55	1961.69	1606.5	2305.92	2162.44	2302.52	2455.04	1799.72	1861.89	2202.37	923.29	1783.81	1599.77	1540.41	1154.81	2313.13	2764.66	2188.87	1977.75	1894.21	2108.05	1853.74	100.14	114.21	490.5
F54C8.4b	F54C8.4	F54C8.4	1609.49	1122.89	1501.13	1361.94	1880.55	261.39	1592.72	541.7	1327.79	510	1648.42	2045.88	1555.56	688.44	1745.12	1800.79	2007.69	1691.88	766.06	206.06	270.94	625.51	1438.96	1460.1	1362.13	1680.75	1598.26	1896.07	1668.9	1731.45	1228.38	1554.58	541.28	2191.94	1316.08	734.03	318.06	2374.25	2561.64	2525.93	1987.92	1676.2	1756.73	2082.98	5.42	128.51	1292.81
T07A5.6b	T07A5.6	unc-69	1587.01	1808.76	1733.18	1439.14	1771.7	565.28	1472.77	157.98	1384.62	454.82	1353.25	1572.57	1418.76	519.38	1343.87	1548.15	1672.04	1505.5	488.1	182.22	263.02	530.32	1355.84	1230.41	788.83	1236.38	1126.1	1251.48	1205.89	994.13	692.44	898.93	215.83	1069.83	881.5	393.16	608.12	859.76	1001.51	1249.52	958.33	802.2	634.42	753.25	168.05	120.14	427.81
Y57G11C.12a.1	Y57G11C.12	nuo-3	1578.66	1630.88	1769.78	1435.73	2161.97	1248.51	1630.95	1656.49	1499.75	1552.93	1569.52	1478.36	1015.41	1451.12	1330.03	1320.13	1414.65	1368.17	1674.83	655.66	924.66	1407.46	1374.31	1338.54	1307.18	1978.18	2043.84	1688.96	2021.58	1740.04	1927.8	1923.78	1437.13	1343.81	1600.23	1584.99	1645.65	1730.92	1633.24	1599.98	1442.91	1203.82	1258.66	1284.63	502.08	628.12	1145.95
C01G8.1a	C01G8.1	C01G8.1	1526	1040.75	1571.54	1503.24	1708.02	313.94	1577.88	125.18	1351.91	794.46	1081.19	1244.45	1525.46	1504.62	1514.66	1435.63	1597.72	1711.17	945.41	460.99	692.43	1229.28	1355.16	1600.62	1242.82	1058.96	745.95	1009.63	842.41	836.12	761.08	683.09	499.44	1006.91	713.33	547.11	695.27	786.22	650.79	1183.49	1001.25	869.64	685.11	693.56	35.11	71.81	258.64
Y110A2AR.1	Y110A2AR.1	Y110A2AR.1	1523.32	1359.45	1562.31	1691.76	1661.33	2169.15	1532.97	319.57	1714.53	2133.78	1232.51	1291.55	1705.25	2424.48	1654.09	1453.56	1390.39	1218.14	4023.13	2369.28	2820.2	1939.84	1283.68	1358.13	1326.34	1093.06	1203.63	1225.42	1341.73	1052.86	1278.46	1207.11	1507.87	818.54	1002.91	1450	1845.03	1255.96	1174.39	1456.01	1000.45	887.39	905.06	790.86	510.61	349.15	478.46
T27F6.4	T27F6.4	sygl-1	1492.39	1578.37	1531.98	1559.17	1412.2	157.05	1701.19	154.19	1618.07	611.28	2030.08	2186.1	1737.46	569.35	1399.41	1709.81	1620.84	1805.24	328.72	169.06	201.19	664.67	1534.76	1938.72	1601.94	685.04	527.78	935.14	893.43	662.83	443.52	618.15	218.77	785.43	542.24	356.54	429	612.33	761.17	1001.24	665.61	571.67	357.97	631.55	72.06	18	224.23
Y106G6H.2b.2	Y106G6H.2	pab-1	1487.98	1549.77	1514.59	1491.48	1754.07	315.25	1222.64	147.57	785.57	481.81	1689.57	1795.76	717.27	449.8	813.52	1008.43	1035.14	1035.41	629.23	114.97	142.06	371.71	735.22	847.88	628.99	2353.5	1667.41	1412.45	1903.42	1988.29	1331.23	2020.31	958.71	2100.33	1054.28	948.1	634.03	1711.52	1726.51	1327.88	1308.33	1357.6	838.51	1501.45	713.1	513.13	2233.69
T05E11.3a.1	T05E11.3	enpl-1	1449.9	2674.68	1250.9	1675.3	1110.76	72.15	827.55	117.18	833.47	335.99	704	1170.56	960.15	400.67	1192.76	1320.18	1742.88	1453.93	243.08	161.84	127.3	298.14	1323.42	1415.14	967.64	673.23	293.37	568.97	753.53	413.45	253.51	561.59	81.26	255.94	291.89	104.28	140.2	539.63	827.93	650.68	697.02	379.5	417.01	579.1	197.11	11.25	337.27
C25A1.9a	C25A1.9	rsa-1	1433.34	1264.88	1239.42	1040.48	1297.17	98.67	1289.79	451.97	1145.29	328	1452.75	1557.81	1316.98	495.56	1148.3	1511.1	1407.07	1508.06	489.83	199.77	215.83	630.07	1431.66	1534.39	1170.12	1387.72	1593.02	1651.61	1818.3	1633.91	1260.03	1307.34	394	1612.46	1272.12	807.68	383.34	1453.93	1627.63	1538.22	1698.24	1340.61	1567.15	1840.51	87.31	275.61	1422.78
F32D8.14b	F32D8.14	F32D8.14	1415.76	1078.85	1264.12	910.24	2021.57	89.64	641.7	353.16	677.88	230.28	591.53	689.26	754.83	362.96	808.46	879.94	921.79	821.81	227.55	129.08	109.89	408.3	961.54	873.81	863.7	899.72	617.45	1076.19	772.92	741.84	621.17	956.2	224.32	383.49	469.23	205.52	342.43	830.97	984.05	772.4	701.71	509.87	537.92	579.61	39.46	30.32	200.67
T10G3.6a	T10G3.6	gut-2	1406.67	1260.15	1528.24	1294.3	1969.58	1143.79	981.58	4007.49	1139.88	1266.37	878.96	974.88	1052.33	1259.3	1101.79	1259.45	1481.33	1305.64	1306.21	1008.18	1051.34	1441.98	1410.57	1297.91	1373.09	2076.22	1804.89	1820.23	1681.95	1549.53	1677.84	1863.46	2769.17	1340.07	2026.74	1642.85	1600.53	1670.25	1996.12	1656.5	1358.39	1494.61	1206.6	1325.17	564.04	1133.39	1330.6
R151.2d.2	R151.2	R151.2	1400.3	1519.77	1546.66	1366.99	1608.85	427.22	1205.37	879.03	1366.61	888.11	1466.1	1583.17	1543.67	486.39	1626.85	1777.85	1759.28	1812.19	793.7	305.35	247.29	874.72	1738.65	1794.52	1388.18	1852.66	1638.99	2152.17	1880.1	2185.32	1789.88	1806.86	530.1	2004.93	1788.96	1134.34	422.55	2301.09	2390.67	2295.79	1879.43	1964.69	1994.2	2062.07	229.28	477.65	1995.54
C41G7.1a	C41G7.1	smn-1	1381.98	978.89	1476.96	1083.57	1405.39	235.61	734.21	1019.2	871.12	460.07	870.48	880.28	1058.44	790.78	673.3	928.79	1007.41	901.07	729.31	121.12	143.72	674.52	950.75	812.48	801.12	1351.69	1308.79	1490.79	1474.82	1243.87	904.61	1193.16	570.24	825.65	758.93	591.34	643.68	1259.84	961.36	1225.35	880.43	761.95	859.38	879.23	232.27	314.36	830.02
F38E1.7	F38E1.7	mom-2	1375.28	1803.66	1313.53	1134.45	1252.02	598.67	1157.13	185.4	1285.64	1100.64	1673.3	1577.33	1391.93	868.39	1292.85	1460.48	1462.06	1406.5	776.56	559.48	634.11	1306.38	1442.62	1890.94	1288.3	638.01	564.86	755.01	987.25	642.78	628.19	691.05	281.9	747.36	647.88	427.68	497.08	613.68	700.05	987	600.72	597.35	530.18	669.35	105.85	152.12	382.81
F08F3.6	F08F3.6	F08F3.6	1365.58	2007.15	1090.41	1125.19	1532.12	926.62	674.65	216.41	1058.15	1019.92	857.95	910.88	991.22	1876.28	1213.65	1465.56	1317.33	1116.14	1755.46	1208.77	1365.01	1301.8	1036.35	1214.98	1276.77	1613.42	1380.19	1185.39	1907.45	1343.42	1639.89	1359.9	1596.54	1042.22	1396.76	1043.14	986.01	2167.47	1750.41	2011.77	1237.22	1555.33	1299.97	1276.1	190.84	195.89	366.46
H14A12.2a	H14A12.2	fum-1	1361.46	1954.32	1150.78	1024.35	1259.77	60.59	832.43	113.3	762.12	108.45	702.03	904.86	701.16	275.22	854.1	940.42	1025.21	776.84	185.34	57.33	50.68	209.98	828.99	973.23	560.4	837.38	963.37	883.7	1244.34	858.07	667.8	803.31	324.15	813.46	565.4	184.11	106.54	756.73	800.6	950.53	771.3	744.47	566.27	642.78	83.27	33.23	447.18
Y4C6A.3	Y4C6A.3	Y4C6A.3	1335.28	1855.49	1369.55	994.45	1347.78	141.19	1172.22	2677.54	1530.11	265.76	1236.39	1365.35	1756.57	316.52	1494.79	1781.5	1879.73	1518.05	318.66	112.64	63.46	543.43	1569.72	1687.56	938.76	952.81	949.92	1203.94	1210.07	855.5	745.82	1194.66	185.2	919.57	521.22	357.95	211.68	1083.47	1163.96	1379.25	1068.34	1053.98	902	847.63	4.08	81.24	424.08
C07A12.4b.1	C07A12.4	pdi-2	1334.94	1045.82	1327.82	1262.89	1636.42	1372.17	1075.64	105.44	1438.71	1192.52	1041.28	1140.92	1441.71	1363.58	2200.4	1949.09	2207.92	2004.92	944.3	519.84	802.47	1278.17	1797.84	1844.61	1469.95	1699.1	1334.15	2065.93	1984.15	2215.02	1738.27	2232.41	1459.02	1121.39	1898.68	1843.71	527	2474.48	2818.08	1998.73	2292.55	2294.71	2417.78	2178.4	908.33	945.3	3367.26
C55A6.9	C55A6.9	pafo-1	1325.9	1488.72	1301.66	1108.07	1662.28	255.54	947.93	448.15	949.09	488.87	1379.32	1151.86	1117.43	375.31	991.79	1281.45	1320.25	1186.65	580.58	119.02	217.52	502.06	1270.16	1400.47	1233.32	1974.68	1473.65	1633.74	1910.71	1538.82	1367.07	1699.36	480.69	1375.97	1397.65	836.61	415.48	1685.09	1859.49	1644.02	1409.82	1188.13	1202.7	1613.84	63.7	326.73	1283.33
C30B5.1	C30B5.1	szy-4	1283.87	1742.33	1325.43	1206.94	958.06	126.85	1007.76	262.02	892.79	449.18	1005.42	1229.38	1034.98	379.42	1157.71	1315.32	1518.09	1311.9	411.08	136.5	64.28	288.46	1244.04	1195.85	685.12	388	285.75	453.48	512.51	421.55	146.24	290.47	30.05	373.23	259.87	85.07	245.23	241.62	447.46	721.99	514.19	307.23	328.55	401.64	3.05	38.34	53.19
EEED8.3	EEED8.3	EEED8.3	1276.25	1277.4	1101.64	1851.41	1283.79	5031.7	1441.35	5026.94	2002.1	4633.91	2638.9	1675.59	2131.05	3423.67	1718.99	1303.97	1161.72	1608.25	5183.04	6726.35	6813.38	4010.86	1897.05	1714.27	3212.28	1158.74	1811.74	1777.12	1602.5	1734.44	2316.44	1677.9	2332.91	1805.58	2674.04	4396.24	5265.21	1499.68	919.69	1924.52	1921.42	2140.07	2506.84	1895.17	4198.86	3858.66	1372.49
Y18D10A.11	Y18D10A.11	Y18D10A.11	1272	996.54	1362.96	1341.2	1234.77	611.58	1218.83	118.98	1197.59	735.79	1054.32	1125.42	1358.58	1033.11	1320.51	1183.01	1420.66	1115.98	1050.63	556.92	550.05	1007.94	1360.4	1482.81	1062.32	919.78	730.23	994.43	857.95	730.45	581.98	719.84	523.56	601.67	661.36	505.72	657.21	718.89	860.34	1035.15	732.81	700.3	653.06	471.63	68.05	107.67	320.17
T19B10.6.3	T19B10.6	dvc-1	1271.14	1047.24	1384.91	1232.47	1417.76	84.85	1351.58	367.12	1191.81	305.25	1122.17	1389	1037.55	672	1095.98	1195.84	1267.62	1319.35	343.57	215.4	140.87	481.28	1016.19	1136.94	854.81	1042.78	897.66	1001.68	1150.21	801.32	671.62	904.58	327.45	1124.68	799.82	295.3	490.22	981.92	1153.55	1176.89	969.9	684.08	716.37	1001.31	14.97	28.04	405.77
T23G11.2	T23G11.2	gna-2	1241.8	1234.97	1139.64	1067.72	1493.17	276.28	849.36	522.6	878.78	461.77	1402.29	1159.47	1198.15	785.14	847.29	1082.03	1204.29	1299.41	470.76	184.46	198.64	643.59	1224.5	1419.96	1117.78	847	654.39	875.42	812.77	711.38	613.09	666.04	217.07	553.29	373.78	295.26	380.37	531.4	725.81	755.48	799.51	395.81	655.9	736.77	27.89	37.71	266
C14E2.12	C14E2.12	C14E2.12	1235.03	155.1	297.75	454.4	1109.08	1015.57	126.58	375.97	139.13	358.48	34.22	111.69	747.75	372.89	178.65	803.96	46.81	110.98	1	1	560.24	446.89	303.63	480.18	736.02	1265.68	371.22	600.2	931.15	1370.42	801.67	1068.31	1204.43	72.61	807.55	622.46	269.5	756.54	502.74	74.16	453.77	453.83	51.92	284.95	886.1	690.22	927.45
F57B10.7	F57B10.7	tre-1	1227.08	948.69	1108.14	766.47	1310.46	53.81	641.91	107.63	747.92	162.56	573.62	714.92	1021.81	295.53	816.13	1082.63	1093.48	795.36	188.91	85.47	101.03	302.31	789.9	840.91	751.29	975.75	699.75	1007.08	1226.78	849.15	517.18	759.72	113.96	568.05	386.05	163.25	163.17	725.27	971.09	1057.46	703.34	712.28	613.69	706.81	28.96	29.19	181.57
F23F1.1	F23F1.1	nfyc-1	1208.84	1476.88	1490.98	1224.55	1428.55	245.12	943.24	1496.56	852.98	746.64	1122.87	986.36	1148.12	554.2	1066.48	1451.66	1407.93	1221.77	635.27	147.87	184.03	743.13	1202.48	1144.93	1199.77	1559.33	1479.8	1654.55	1773.3	1357.36	1209.62	1335.86	803.59	890.31	978.44	895.9	883.02	1488.2	1739.28	1712.33	1191.3	1194.71	1073.78	1117.38	55.81	115.13	392.18
ZK970.3	ZK970.3	mdt-22	1206.27	1724.12	1331.8	1707.35	1670.23	2823.01	779.1	2453.25	1363.92	2247.09	1219.97	971.52	1670.76	2676.2	1267.17	911.49	1067.71	895.65	4112.83	2154.99	4017.57	2064.12	1205.18	1065.15	1891.4	1212.36	1267.74	1504.2	1469.58	915.78	1845.29	1642.79	2382.45	889.48	1257.54	2258.02	2959.06	1328.67	1042.13	1489.36	1157.78	1249.34	1228.73	1084.25	2160	1880.68	684.41
C07H6.5	C07H6.5	cgh-1	1185.4	1021.43	1182.35	1188.18	746.05	66.58	2057.44	372.22	882.44	353.99	1030.76	1484.41	990.58	256.43	1065.62	1260.86	1230.84	950.66	390.19	129.32	70.21	424.64	1687.95	1441.86	936.58	1095.69	892.62	1095.31	938.1	981.25	437.37	786.9	81.45	1451.37	527.45	221.32	283.5	1022.41	748.17	1471.68	792.77	946.3	783.06	778.9	54.94	56.6	585.09
ZC53.7	ZC53.7	rgs-9	1170.18	850.56	1070.24	903.65	1279.11	641.01	693.28	617.85	710.04	490.11	652.74	563.04	746.57	1216.31	978.31	983.46	1074.42	1140.89	539.18	453.26	256.89	883.04	876.01	881.22	878.29	906.45	990.35	1077.07	1103.12	1199.41	804.86	762.8	445.62	579.82	709.68	892.84	505.85	850.74	797.12	814.29	900.26	693.15	732.83	895.46	79.06	239.25	645.31
F49E8.2b	F49E8.2	oef-1	1163.41	1089.8	1011.5	1101.22	1225.44	1280.91	782.57	1409.82	967.76	1805.63	1021.74	896.7	1033.67	1661.2	1111.17	990.3	1021.15	925.77	2072.91	1445.74	1834.24	1405.36	794.83	907.03	1175.08	1001.68	824.34	938.74	995.89	746.06	1190.32	973.83	1145.48	632.64	935.89	1061.8	1865.77	824.72	1127.26	1133.79	904.13	846.4	831.68	804.78	702.71	545.2	378.84
C36E8.5.1	C36E8.5	tbb-2	1154.96	1362.34	1156.21	782.74	1109.53	215.19	1141.81	463.47	1027.7	278.13	933.96	1003.72	724.56	453.28	1219.78	1183.75	1136.63	1064.13	583.19	182.26	168.95	544.66	954.7	1062.5	845.88	1364.62	1425.38	1192.1	1228.24	1282.62	936.68	1309.53	445.39	1333.17	1075.39	571.11	156.7	1495.71	1781.01	1116.74	1373.39	1304.1	1424.8	1717.69	102.36	179.27	1595.55
F28C6.3	F28C6.3	cpf-1	1111.24	1302.18	1205.65	1108.11	1479.55	896.2	974.9	623.37	1325.35	870.05	798.74	999.96	1099.64	1070.42	1092.29	1304.1	1293.99	1205.29	1345.35	350.53	676.14	936.09	1023.34	1001.62	989.56	1408.44	1294.75	1594.5	1674.87	1367.88	1434.6	1617.15	1300.99	1019.54	1013.92	1136.72	900	1495.32	1928.96	1416.57	1102.95	1513.53	1158.52	1287.98	157.83	389.01	694.29
B0035.3	B0035.3	B0035.3	1097.92	788.78	1301.83	1394.96	1423.63	1776.54	1153.23	2040.79	1453.8	1431.1	1082.27	828.95	1304.57	2045.16	1248.97	1121.34	1307.71	1067.45	2046.47	2065.28	2054.08	1722.07	1536.02	1134.93	1449.37	1027.64	693.98	741.31	590.08	801.32	844.63	874.04	647.2	555.58	636.6	732.24	917.14	692.5	702.24	714.32	719.37	783.76	804.54	534.27	266.86	298.78	269.04
Y46E12BL.3	Y46E12BL.3	spsb-2	1091.59	1501.77	1468.03	1430.33	1091.79	812.96	1589.44	571.42	1631.72	1564.29	1639.49	1865.38	1704.48	1250.28	1702.27	2036.47	1880.84	1788.5	873.86	562.31	557.27	1238.04	1643.62	1746.11	1278.57	615.81	836.74	830.56	715.89	856.69	654.64	413.32	363.85	795.73	842.27	467.09	718.91	632.53	586.35	877.09	986.84	733.79	961.23	663.45	63.36	166.95	566.99
T04C12.26	T04C12.26	T04C12.26	1090.76	584.38	662.13	306.24	288.19	1	186.51	470.18	1290.35	587.61	1124.15	297.68	1618.51	719.89	730.84	557.33	835.43	504.75	114.15	1	323.41	875.52	819.47	716.27	1519.1	1135.76	930.58	1266.47	561.23	1162.06	808.4	947.33	54.87	1105.11	852.86	228.56	95.59	750.84	1059.35	977.38	1273.71	790.54	2431.3	989.57	596.31	1	1479.19
R12C12.5	R12C12.5	R12C12.5	1082.06	1187.33	1106.04	652.95	1111.92	13.88	549.26	189.61	551.13	184.35	1137.86	1123.72	452.17	232.44	756.2	849.94	850.06	650.36	151	125.36	100.51	210.61	624.14	683.96	754.14	1395.26	1061.7	1130.83	1467.71	716.7	971.4	1375.24	156.85	928.46	825.81	303.79	139.74	1134.77	1492.17	1424.85	820.55	671.08	811.07	872.12	31.98	96.16	689.28
F42A6.7c.3	F42A6.7	hrpa-1	1070.82	1008.83	1019.61	931.04	1011.32	143.56	377.55	154.41	974.14	316.37	603.34	672.62	929.83	480.5	1073.01	1220.51	1115.93	1146.05	487.61	170.02	224.44	541.34	886.64	1075.95	862.42	1186.5	1208.91	1130.8	1194.37	1250.87	1044	1295.85	150.21	452.44	517.65	497.23	117.95	611.25	1435	1346.4	978.1	630.7	1147.05	363.3	158.7	177.72	1249.06
T06E6.2b	T06E6.2	cyb-3	1064.37	1146.03	866.19	787.08	821.64	375.01	903.56	277.86	953.34	540.47	870.81	1054.82	648.41	434.48	909.19	1017.51	931.4	1138.91	641.61	242.07	324.39	855.12	859.36	952.66	862.14	1050.33	1301.01	1259.79	1341.62	1289.31	1074.59	1154.8	401.67	1107.89	1004.08	765.8	380.13	963.5	1328.37	930.79	1284.73	1246.41	1332.22	1128.76	162.37	531.27	1402.48
Y54G11A.3	Y54G11A.3	Y54G11A.3	1056.35	997.27	720.38	913.6	1067.54	590.88	743.25	48.77	784.43	995.8	690.96	786.55	744.65	828.82	892.81	800.04	901.4	797.54	1291.58	326.92	493.34	714.51	619.93	708.36	570.82	642.78	576.61	560.98	847.22	450.74	617.48	401.02	543.44	440.68	454.85	517.32	702.15	745.59	851.82	884.16	544.02	466.1	423.35	493.6	44.09	131.69	137.51
F52A8.6a	F52A8.6	kbrl-1	1055.86	971.79	813.36	861.24	905.49	190.16	654.78	193.9	734.36	335.12	842.54	803.41	725.71	286.88	595.36	861.91	803.26	888.79	381.12	66.16	70.63	303.14	806.6	750.91	679.38	707.03	533.8	760.54	837.52	576.24	439.86	686.26	129.97	578.46	410.86	197.01	186.22	709.14	852.36	871.61	589.84	526.26	614.31	645.04	31.26	17.6	243.4
W02D9.1b.3	W02D9.1	pri-2	1032.29	1071.22	800.27	545.46	1217	85.4	380.3	22	491.26	206.99	535.06	561.14	527.11	470.97	561.24	759.44	781.12	585.75	359.74	76.32	93.53	414.4	566.2	695.58	509.1	951.15	778.66	786.25	991.12	770.83	534.04	730.6	529.9	630.67	714.71	418.82	330.14	709.6	1423.8	884.94	620.26	749.77	677.17	689.92	38.55	112.36	637.83
T09A5.8	T09A5.8	cec-3	1005.95	828.14	1062.77	924.58	964.79	295.87	784.6	271.19	842.47	429.27	868.62	848.4	757.49	544.72	766.8	878.65	901.29	955.2	522.48	158.04	172.43	594.21	937.66	1046.62	801.21	1182.48	964.89	1141.35	1025.19	871.76	696.94	846.79	288.02	1035.1	813.64	560.48	320.82	928.01	1250.64	1160.41	959.73	892.59	891.26	1100.32	52.13	148.42	783.85
C56A3.4a	C56A3.4	C56A3.4	1001.43	645.87	932.21	877.29	1320.15	362.69	938.33	2394.6	816.78	501.15	702.17	819.64	875.02	512.76	936.47	791.7	941.91	1007.61	543.26	393.87	167.56	444.74	820.96	824.25	811.21	865.48	853.52	1182.29	1164.27	948.33	898.73	780.62	364.51	895.97	498.56	600	564.75	844.3	837.3	1037.91	753.77	835.39	580.21	679.75	24.07	99.26	168.2
T20G5.2	T20G5.2	cts-1	995.91	883.35	786.12	716.88	708.75	97.43	847.45	191.95	790.93	240.23	746.79	864.81	615.65	212.93	818.13	789.86	868.24	860.76	217.93	111.98	78.59	423.05	796.13	824.37	557.85	790.19	798.75	853.94	1118.22	881.52	586.35	621.28	178.08	792.02	529.52	240.55	166.44	629.79	605.65	721.61	846.38	714.6	780.39	783.57	25.43	44.29	756.2
T23G7.5a.1	T23G7.5	pir-1	994.47	1064.18	794.7	863.14	1210.05	717.27	639.74	516.52	927.39	937.94	630.6	666.65	738.48	1023.42	802.22	1009.45	936.71	655.22	1195.22	799.8	692.88	1016.62	765.44	772.54	688.11	790.22	855.8	853.63	1029.13	655.92	928.73	935.39	906.63	526.44	855.34	714.09	1058.75	1122.11	1105.95	1072.22	784.14	888.13	736.24	657.48	597.61	733.19	481.6
R01B10.1a	R01B10.1	cpi-2	986.56	1259.99	1166.87	1022.33	1212.59	1089.14	820.65	1470.47	835.54	767.01	498.01	663.36	416.91	850.43	594.57	717.16	611.53	971.18	525.4	426.85	370.2	687.67	624.97	589.85	514.83	1487.28	1857.57	1617.85	1917.76	1389.35	903.52	1261.16	850.52	1029.89	700.79	1206.87	923.41	782.62	864.15	797.8	845.34	755.4	1096.5	1025.03	485.6	762.1	685.83
T04C12.5.1	T04C12.5	act-2	982.93	810.35	834.15	707.13	762.36	95.88	1093.63	376.67	1120.31	351.84	910.92	1233.34	894.67	393.66	1028.3	979.64	874.33	1079.69	216.89	169.03	365.58	510.45	1327.04	1414.64	735.24	786.57	945.16	965.73	858.41	1040.39	740.25	933.37	273.28	1096.4	1196.54	590.65	124.17	1024.88	937.07	868.46	1124.83	1080.06	1755.14	853.84	106.27	304.73	1860.04
K07A1.2.3	K07A1.2	dut-1	980.02	633.98	914.12	514.47	867.93	605.34	713.65	495.94	739.66	703.64	720.89	893.11	740.68	907.07	749.83	761.18	764.54	843.55	1083.88	418.45	286.34	705.76	857.65	929.63	901.81	919.21	829.19	898.78	832.56	915.43	877.89	680.07	593.74	909.32	820.54	724.93	568.49	873.89	816.88	773.55	788.96	839.56	920.8	949.1	158.68	344.93	997.49
R74.3c	R74.3	xbp-1	974.8	457.08	549.25	543.27	899.59	141.51	363.54	116.26	533.64	349.65	659.28	733.54	592.12	391.44	763.13	830.48	1012.19	839.21	251.39	52.43	81.37	303.69	676.09	654.81	466.34	777.34	376.96	587.67	599.78	790.6	428.36	655.87	150.92	483.11	483.67	219.08	138.34	864.35	904.18	596.53	699.84	566.47	435.95	717.87	433.69	72.36	351.96
F29G9.5	F29G9.5	rpt-2	967.97	1325.72	620.21	374.85	798.07	325.91	494.91	189.3	492.57	200.15	333	436.58	347.38	341.83	445.31	447.96	428.84	297.46	681.62	77.96	226.02	264.16	404.28	505.59	277.24	785.98	616.19	432.85	547.14	603.48	486.94	591.58	363.55	390.48	446.87	333.63	270.07	822.87	1129.22	484.33	384.97	413.91	389.45	591.36	90.24	55.15	345.94
MTCE.31	MTCE.31	ctc-2	964.57	723.73	955.66	1287.43	1136.88	4391.37	1150.51	1903.31	1081.45	3448.05	1596.84	677.67	4281.05	3305.87	1785.94	1162.59	848.78	1348.07	4825.34	11358.6	2985.86	1908.08	1749.92	903.15	2303.25	1137.48	1195.64	1670.49	1098.76	1244.38	2288.56	1566.49	1299.36	847.45	152.89	3053.35	3118.57	1168.16	748.07	2057.76	2304.27	1421.92	1946.56	2075.45	1657.65	3615	605.1
F30F8.1	F30F8.1	F30F8.1	958.13	854.84	849.84	810.08	962.98	140.69	637.61	159.34	765.68	286.73	763.52	824.16	664.72	308.46	725.32	824.97	987.08	867.53	222.13	124.42	113.49	322.48	816.39	885.96	745.13	563.25	527	733.88	819.04	621.13	455.88	645.2	112.16	541.19	414.84	164.62	269.74	552.14	606.52	640.74	516.26	485.18	434.47	636.79	14.49	17.4	240.6
C47B2.3.1	C47B2.3	tba-2	956.92	1342.67	796.32	596.24	853.34	282.29	729.32	248.08	793.84	230.64	700.07	677.12	505.71	368.45	941.65	780.16	788.57	623.22	419.41	100.07	89.99	358.4	534.11	679.34	408.38	1006.9	1015.76	978.42	1090.4	891.89	748.91	1051.46	539.97	901.85	641.7	418.6	190.93	1178.94	1183.33	933.03	784.8	986.45	886.98	993.77	95.1	61.85	962.74
F44E5.1.2	F44E5.1	F44E5.1	954.99	768.24	1693.73	1383.07	1458.5	657.7	1867.27	249.69	1524.27	1350.32	1830.07	2076.76	1307.25	1306.22	1120.08	1554.19	1393.12	1738.21	868.51	292.73	618.89	1134.03	1693.73	1278.34	1486.14	1544.99	1881.36	1932.64	2026.29	1605.2	1972.66	1236.91	1066.11	2164.83	2224.22	1683.86	1110.48	1432.03	1371.42	1946.38	1729.41	1330.01	1770.82	1921.87	434.22	503.45	1964.32
T05F1.2	T05F1.2	T05F1.2	954.82	566.32	1046.63	890.33	1247.35	85.23	719.05	185.97	846.37	248.79	607.63	900.99	869.34	316.21	1090.06	1068.63	1039.77	1120.47	202.71	59.25	107.94	288.49	917.66	1105.18	614.82	912.54	925.36	1086.28	1077.78	1232.08	959.55	716.86	287.57	848.72	837.47	375.05	166.05	1158.62	1315.52	1104.38	1252.93	1030.49	959.18	1264.75	34.13	90.58	922.31
C01A2.5	C01A2.5	tads-1	950.51	777.03	769.53	743.38	949.73	908.99	481.47	675.02	664.76	911.76	741.22	667.96	673.59	989.53	661.87	553.27	721.96	591.11	1178.14	695.3	1198.12	722.83	643.5	679.98	825.87	943.58	861.74	815.72	976.14	731.58	847.61	811.66	1077.58	536.81	904.81	1063.32	1188.44	935.31	687.43	840.61	682.24	710.2	671.11	716.22	1073.16	1281.26	656.56
E01A2.4.2	E01A2.4	let-504	948.32	854.81	953.72	654.98	1013.98	225.88	434.96	59.44	643.01	398.78	657.85	642.5	415.59	323.93	466.97	556.03	682.68	726.42	487.72	82.09	191.23	319.62	557.88	627.32	388.48	1181.62	985.02	945.88	916.87	934.16	690.67	916.26	417.13	589.14	780.22	548.06	409.35	796.28	947.3	727.22	705.21	569.81	697.83	834	119.2	160.68	689.27
H14A12.3	H14A12.3	H14A12.3	917.56	839.35	802.71	752.85	894.05	63.01	731.8	182.27	768.16	150.83	737.28	798.42	903.84	321.35	738.11	806.4	747.58	749.59	136.84	50.62	83.22	180.98	799.27	716.05	777.5	553.04	484.77	661.21	773.59	544.77	233.13	460	88.66	347.33	375.49	103.88	165.94	425.08	667.24	634.95	512.19	404.17	362.82	402.06	2.03	13.24	163.78
C17F4.5	C17F4.5	fbxc-50	890.24	237.8	660.55	800.41	799.34	648.69	745.89	100.78	728.21	716.37	492.29	904.82	462.53	1115.17	571.22	522.47	574.9	671.35	686.17	369.55	489.39	565.64	560.2	720.8	665.54	624.97	417.19	455.92	561.89	587.19	576.28	465.89	342.26	225.59	292.99	188.02	442.34	193	306.54	390.41	463.44	337.89	258.85	309.89	99.95	108.35	105.86
F49C12.9	F49C12.9	F49C12.9	889.77	802.66	818.76	971.24	787.54	66.37	1042.55	71.06	873.99	406.67	931.41	1251.94	944.94	319.7	642.05	633.19	969.6	684.38	169.62	129.55	56.37	384.85	1166.74	1362.59	920.46	402.46	292.73	494.8	529.62	301.32	242.36	312.28	70.52	350.83	237.06	163.17	208.64	255.5	382.43	359.61	368.47	265.7	222.05	314.32	36.31	60.1	326.86
D2030.7	D2030.7	D2030.7	885.91	931.26	877.8	765.03	1255.13	382.34	687.57	486.79	673.37	545.24	809.43	779.56	774.14	602.72	704.4	859.72	913.03	854.08	553.35	147.3	435.04	662.15	781.43	877.84	896.65	840.42	664.52	822.97	912.84	722.75	705.3	708.05	293.95	527.26	714.79	419.05	385.38	781.26	836.17	830.49	680.07	684.48	715.4	771.05	81.07	113.37	321.5
B0403.4	B0403.4	pdi-6	876.25	647.32	888.06	723.67	850.89	611.29	392.19	92.65	828.38	605.12	435.55	544.51	663.73	1049.23	1139.57	1345.33	1059.28	1194.42	964.84	392.64	693.87	707.93	849.95	866.38	1028.77	1048.41	775.14	1210.5	1078.01	1013.53	769.65	1252.02	1241.07	814.56	1238.3	1352.54	369.47	1704.61	1884.85	1521.87	1309.89	1635.57	1296.21	1162.57	580.23	806.86	1835.8
F54C9.8	F54C9.8	puf-5	868.9	728.41	794.82	913.67	591.84	231.08	666.8	542.86	651.25	540.22	666.28	986.86	578.97	359.77	761.83	651.57	883.12	862.07	519.65	213.12	159.93	496.11	763.38	923.41	451.65	250.98	108.19	375.2	461.86	188.29	235.19	132.09	101.82	196.04	162.52	93.58	137.5	146.81	227.9	328.4	296.48	182.31	177.76	266.65	1.53	7.92	71.09
C06A8.2	C06A8.2	snpc-1.1	866.29	731.2	904.67	823.98	1071.58	120.56	495.2	98.04	460.49	280.38	619.62	632.99	538.15	316.77	535.08	636.43	715.86	690.97	353.43	119.34	166.21	220.59	605.6	646.03	441.56	861.33	696.48	899.95	861.98	757.9	580.63	753.87	171.55	569.66	510.73	440.23	230.32	745.33	1045.18	834.56	760.57	550.09	533.45	677.13	36.5	85.53	362.13
Y73F8A.34d	Y73F8A.34	ari-1.4	850.39	978.11	793.32	683.13	795.05	323.95	613.12	875.06	674.93	409.72	575.61	630.21	593.68	543.27	613.12	675.64	831.42	652.58	540.5	419.01	522.47	483.8	607.78	683.83	622.94	881.44	999.27	851.35	1173.02	829.76	731.81	831.8	471.06	631.02	548.37	477.65	405.65	1050.57	939.25	766.94	777.43	657.25	651.81	812.37	262.29	200.83	494.78
ZC404.8.2	ZC404.8	spn-4	850.06	1316.69	653.8	688.73	642.75	130.64	931.11	1199.11	737	333.57	909.29	929.04	829.1	217.13	703.66	749.74	676.06	886.46	304.79	88.44	157.06	463.81	834.22	834.58	789.12	659.69	511.35	789.69	932.1	581.45	529.92	823.06	86.86	480.77	423.03	252.22	217.67	498.86	529.52	801.13	791.53	575.78	683.36	500.45	1.74	42.68	209.78
T06G6.9	T06G6.9	pfd-3	848.22	525.97	951.13	738.93	858.86	134.24	397.91	157.06	591.5	336.58	562.33	604.98	621.94	318.53	697.76	698.11	720.91	750.65	391.16	70.27	193.59	516.69	757.33	889.88	619.63	841.56	605.87	584.56	496.53	592.49	442.99	624.65	287.38	357.59	589.76	270.59	243.25	606.09	745.49	640.55	480.37	549.74	332.14	414.33	99.29	98.92	512.14
M110.3	M110.3	M110.3	844.75	1064.58	915.55	842.33	1166.25	76.25	711.05	1176.97	752.47	401.16	792.63	908.88	681.1	534.32	677.54	962.34	1048.1	798.86	533.38	124.12	177.94	412.36	898.71	805.85	811.65	1251.89	1185.54	1130.78	1093.06	848.38	735.56	974.22	333.52	1105.75	884.51	466.02	312.59	1215.99	1556	1194.99	909.17	1085.29	821.69	964.94	120.1	32.45	503.69
C18E3.9a	C18E3.9	C18E3.9	843.12	458.5	845.08	755.33	890.68	335.33	433.36	340.09	503.02	336.08	569.66	604.98	624.26	743.34	725.43	636.57	702.54	643.83	373.08	166.66	244.38	445.39	735.74	713.68	830.04	737.26	589.57	676.38	652.42	627.54	556.96	718.8	222.12	341.56	463.83	326.72	526.17	644.18	650.51	541.47	597.17	496.52	541.95	561.32	11.03	39.42	165.07
E04A4.7.3	E04A4.7	cyc-2.1	841.89	627.09	821.08	994.57	1106.42	2945.7	1324.05	2835.89	1300.61	3295.36	1641.24	1309.98	878.66	2596.13	1098.58	945.67	911.58	1056.59	2579.28	2777.51	3485.22	2190.26	1206.98	964.37	1422.89	1015.24	1162.51	993.69	1174.94	1279.56	1619.61	1238.32	2496.09	1084	1662.64	2442.77	3357.3	1083.7	639.16	1253.04	1450.84	1202.28	1331.02	1028.71	2524.04	3617.62	1397.62
F36A2.1b	F36A2.1	cids-2	836.17	888.94	759.41	525.74	793.34	148.26	423	68.5	452.79	274.25	500.1	593.65	531.83	183.77	514.32	696.89	664.65	662.89	323.49	90.86	48.47	224.43	594.51	681.46	571.92	573.27	424.17	585.9	730	632.6	400.07	541.8	124.22	406.26	243.39	123.19	163.03	605.84	655.9	725.87	616.88	587.78	474.52	494.87	15.59	54.72	250.9
F36H2.2a	F36H2.2	ent-6	832.85	772.25	760.1	846.73	934.86	1290.26	794.56	852.44	831.96	1028.83	987.21	833.29	1200.58	1060.94	1141.25	1079.73	1192.81	972.56	1404.8	856.5	815.53	1107.81	953.6	906.46	1070.78	791.95	1131.42	1033.98	1229.97	1127.83	1220.07	920.04	813.08	919.17	939.25	1270.11	1256.35	1285.54	1084.13	1270.53	901.91	1293.13	1301.74	976.48	506.6	1003.46	864.43
F47H4.1a	F47H4.1	lsy-27	831.46	917.58	897.77	797.6	979.86	53.98	669.67	80.2	746.81	166.36	587.43	750.11	600.81	234.09	707.61	846.38	782.22	671.37	135.89	118.67	35.32	242.77	736.46	660.07	518	1179.83	1626.88	1250.95	1103.41	1188.85	819.5	939.2	561.91	1422.04	1148.04	688.81	163.23	1400.44	1935.98	1103.08	947.17	1280.79	898.91	1417.05	94.92	357.53	2824.89
C39E9.14b.1	C39E9.14	dli-1	817.97	556.14	807.3	695.13	1247.13	191.77	404.63	10.59	503.27	121.16	256.43	427.95	506.94	269.19	643.11	620.58	762.38	557.07	186.59	76.77	134.2	291.07	542.08	625.07	443.09	844.64	603.1	833.86	652.44	707.86	506.64	977.04	273.67	497.46	624.84	325.94	138.1	982.95	1159.83	629.43	637.62	704.02	558.42	757.55	48.3	67.31	594.43
F32H2.3.2	F32H2.3	spd-2	810.29	506.6	683.42	481.23	915.98	48.69	519.75	18.64	574.31	76.71	518.39	717.37	582.6	137.32	671.78	730.47	773.43	687.63	134.78	6.67	60.73	239.74	621.03	727.31	540.66	836.79	736.05	878.08	737.54	756.15	341.29	690.18	173.76	759.46	569.98	250.08	138.75	852.94	1091.01	767.24	766.96	665.86	695.31	852.46	10.77	36.15	702.62
F54D5.9	F54D5.9	F54D5.9	803.25	753.4	813.08	703.09	605.76	11.75	638.18	116.17	443.03	150.89	530.81	829.05	468.21	119.67	408.42	483.68	714.96	570.38	129.08	41.61	2.04	179.09	510.33	640.18	434	408.13	282.82	417.37	472	294.1	176.04	334.17	33.82	310.39	180.29	10.66	98.15	223.59	197.45	483.44	285.99	236.84	108.65	326.91	2.66	14.78	84.58
F25B5.4a.2	F25B5.4	ubq-1	801.61	1233.8	656.82	661.92	819.11	30.46	634.07	807.81	549.79	227.65	659.01	739.6	467.96	160.89	569.01	610.03	573.25	599.59	138.62	66.54	65.57	305.46	528.64	704.06	545.08	726.86	618.82	645.84	890.69	574.29	440.06	953.79	207.39	723.64	513.67	212.16	148.23	714.3	899.04	735.7	746.06	618.15	713.03	654	35.85	86.62	786.93
F22E5.17	F22E5.17	F22E5.17	797.07	320.76	724.98	681.57	791.46	387.25	662.15	345.31	858.18	584.54	537.21	920.21	502.6	601.82	515.4	631.75	586.48	557.11	322	131.2	232.57	517.98	615.42	760.67	496.92	386.04	444.13	461.84	368.48	363.18	418.41	375.54	139.59	574.54	350.75	226.82	281.78	310.75	195.96	565.36	342.44	309.98	197.3	267.47	1	28.27	134.55
F10D11.2	F10D11.2	F10D11.2	796.67	828.23	711.09	560.04	794.3	116.55	426.47	371.16	455.07	181.56	517.63	509.01	526.82	328.08	514.66	690.02	730.01	597.04	192.41	50.47	93.95	283.33	537.24	571.44	436.29	630.97	485.56	742.18	741.73	514.16	496.08	605.91	136.41	372.68	320.53	210.31	264.21	544.86	603.09	581.24	441.18	350.69	389.31	414.3	30.78	43.93	167.21
F39B2.11	F39B2.11	mtx-1	796.12	1665.66	939.03	951.64	742.5	183.64	797.14	207.72	593.99	417.42	778.41	958.63	692.29	320.5	718.03	674.07	1030.13	781.6	319.71	91.04	57.79	314.53	880.13	884.27	559.64	341.08	368.43	365.84	416.96	344.27	232.86	314.35	59.88	310.4	216.81	107.63	173.86	402.94	384.76	462.88	292.7	262.76	206.46	289.11	73.04	22.78	168.47
Y55F3AM.3a	Y55F3AM.3	rbm-39	786.63	1111.28	817.4	604.44	944.09	103.01	314.87	3.75	502.34	175.13	326.27	430.13	408.32	198.57	535.91	610.24	649.11	492.85	208.58	73.59	42.43	250.83	398.88	595.84	407.98	944.15	632.44	808.7	1029.91	761.67	547.68	973.66	225.9	634.39	535.7	255.18	155.44	889.69	1275.95	736.16	711.85	658.62	473.34	765.49	15.74	96.28	644.48
Y24D9A.4a	Y24D9A.4	rpl-7A	775.97	1466.43	755.66	787.15	777.56	94.47	1246.66	100.92	515.52	334.95	713.91	983.71	408.24	238.03	403.49	508.28	641.34	737.83	248.53	61.47	226.96	291.52	549.69	470.99	211.08	1152.35	1004.92	830.79	934.72	1045.04	606.89	1100.45	468.66	1150.32	725.37	646.79	395.42	1017.96	609.82	1096.68	812.19	775.59	687.47	879.9	1360.19	263.27	1288.52
F41H10.6b	F41H10.6	hda-6	773.63	474.53	628.54	498.74	732.48	111.72	408.32	74.29	451.31	95.15	405.97	389.88	447.98	186.28	503.12	666.94	583.84	418.69	128.9	43.82	50.87	187.66	471.14	541.05	489.33	533.94	436.61	492.33	466.31	455.43	358.42	484.82	99.41	378.74	265.23	110.95	95.57	468.44	628.29	445.98	375.96	414.61	392.44	318.69	22.24	21.89	213.82
MTCE.26	MTCE.26	ctc-1	767.7	858.92	925.04	1177.41	806.75	3957.16	1286.37	1182.83	816	3589.01	1656.7	906.16	1701.93	2650.91	2167.21	1092.83	727.97	908.66	4838.69	6643.16	2131.81	2326.86	1670.86	1081.87	1883.96	815.32	798.21	886.72	1240.61	1028.5	1663.06	1083.39	516.41	516.84	196.05	1730.07	3071.55	789.08	380.34	1827.37	974.77	661.95	1526.97	812.26	981.98	2049.3	426.82
R10E11.2	R10E11.2	vha-2	767.27	769.94	1026.88	918.86	857.08	279.9	822.45	274.32	812.15	416.79	801.48	869.21	783.98	568.62	863.01	913.28	1060.88	982.93	380.6	148.97	291.33	606.7	1268.35	1113.87	756.68	1103.83	883.36	963.08	1019.07	1002.77	848.96	869.71	444.54	758.34	634.95	523.9	296.31	672.88	683.27	858.28	1003.47	739.21	833.66	889.83	415.23	251.63	893.67
ZK643.2	ZK643.2	ZK643.2	764.61	914.95	977.33	1078.64	956.24	598.12	893.92	1626.49	823.09	695	833.5	1027.46	906.21	869.11	921.24	1121.69	1136	976.26	679.78	324	529.92	691.35	931.62	814.52	902.22	1316.39	1089.04	1149.82	1563.15	1078.85	1011.64	894.46	810.22	1255.83	981.13	966.31	622.48	1110.15	1468.41	1145.06	1122.68	949.62	1038.2	1046.49	223.47	310.88	685.48
B0041.8.2	B0041.8	B0041.8	758.76	868.36	818.96	1107.46	1271.41	1286.57	738.88	1260.15	1018.04	900.47	792.42	821.23	799.31	1242.46	703.75	833.91	750.63	773.41	1403.12	751.58	1294.87	1058.9	775.19	922.3	796.6	949.35	766.9	695.93	810.78	710.82	735.16	771.42	971.49	538.72	982.49	820.97	827.88	849.91	858.82	774.77	657.36	710.32	590.23	658.73	536.1	457.78	414.72
Y82E9BR.3.2	Y82E9BR.3	Y82E9BR.3	757.36	366.16	769.95	831.65	578.73	414.82	2209.53	673.32	1456.88	1095.45	1440.25	1798.04	1017.7	924.85	1140.06	824.59	948.6	1260.41	409.8	741.05	528.51	1259.9	1669.05	1447.75	834.99	990.69	1118.08	1161.39	1087.72	1221.25	949.64	932.4	726.46	1709.34	1716.8	1205.44	554.45	819.87	807.28	833.27	1269.48	1294.33	2039.38	1157.47	498.44	1260.18	2906.01
F39H11.5	F39H11.5	pbs-7	752.48	529.09	749.22	592.06	884.32	375.01	463.52	415.7	576.3	303.52	422.02	394.43	541.1	656.61	772.6	585.91	578.64	638.35	508.73	376.78	734.19	655.6	634.28	654.29	372.73	1012.77	988.12	727.66	915.14	784.26	687.95	908.69	623.84	344.42	862.26	825.54	494.2	744.11	776.15	482.21	865.29	593.32	693.72	718.04	244.64	311.28	555.29
Y97E10AL.2.2	Y97E10AL.2	abhd-12	744.19	504.84	594.39	431.87	389.76	477.27	411.41	1266.89	569.97	626.58	616.91	581.58	542.03	743.43	601.56	708.98	648.14	452.89	1290.29	464.8	637.39	408.64	531.85	529.25	619.22	593.1	492.83	412.67	515.59	441.81	448.72	865.62	687.65	496.07	571.52	735.85	770.36	755.69	858.58	772.64	527.05	730.47	652.75	602.47	574.37	419.45	443.59
Y105E8A.3	Y105E8A.3	slc-30A5	739.2	396.39	592.21	564.76	651.46	26.69	422.7	35.7	405.19	59.32	342.13	425.24	486.56	159.39	551.16	622.89	629.29	509.2	176.95	49.54	31.29	174.87	532.81	595.79	338.07	682.35	597.9	525.4	668.53	538.74	333.74	508.02	102.49	495.86	390.92	130.82	115.94	595.51	616.63	517.99	452.09	570.42	347.92	450.91	80.22	26.43	335.12
Y37E3.7.2	Y37E3.7	rla-1	738.98	593.25	923.22	854.21	765.82	556.66	806.51	469.41	720.95	727.39	931.53	958.8	539.26	683.51	295.92	618.58	519.11	668.16	418.83	294.74	284.85	621.26	663.01	673.78	663.24	1267.21	1276.79	701.64	1139.29	943.1	878.7	972.46	625.27	981.23	790.71	728.06	673.11	596.48	668.17	738.13	517.75	384.91	431.03	603.83	714.24	657.01	1104.7
R08C7.10e	R08C7.10	wapl-1	727.76	809.96	604.56	458.37	809.35	86.53	478.33	243.02	457.52	162.2	503.63	572.38	470.38	240.98	573.77	754.76	658.08	582.36	193.98	93.57	75.05	177.01	500.3	584.42	633.39	802.45	562.03	716.3	1013.12	629.44	420.03	686.42	181.71	694.51	573.99	239.11	90.05	940.21	1241.91	1028.67	696.44	625.38	636.28	691.68	1	77.42	489.24
F48E8.7b	F48E8.7	skpt-1	727.46	545.93	892.28	635.93	976.43	67.45	509.09	217.35	622.82	136.26	399.48	626.35	660.45	177.54	755.32	672.83	719.34	735	157.82	13.98	75.63	254.95	735.04	792.88	666.06	716.47	471.83	646.87	549.97	517.24	419.35	525.52	183.4	489.22	448.14	157.94	115.64	642.37	658.33	572.28	582.32	500.48	523.01	492.87	18.78	50.28	272.71
F52E1.1	F52E1.1	pos-1	726.24	872.31	576.84	530.8	690.6	110.02	765.39	643.77	621.97	321.84	764.94	939.41	706.54	353.02	691.16	763.24	741.14	814.78	303.47	275.67	208.26	650.27	872.85	884.17	578.99	551.32	444.98	538.18	749.08	561.96	512.66	568.23	212.23	631.52	572.36	309.17	387.8	448	494.91	682.12	630.36	631.78	829.23	542.22	70.62	18.58	249.05
T13F2.6	T13F2.6	T13F2.6	725.15	687.13	568.57	473.41	396.33	60.73	560.05	66.28	391.36	90.12	514.98	553.63	538.85	174.5	530.2	567.67	680.23	511.27	168.51	21.58	30.43	161.96	572.54	472.44	471.34	341.42	249.52	394.39	381.99	274.56	239.49	362.87	112.27	262.22	162.36	85.81	49.28	237.53	282.25	436.05	331.21	244.74	219.74	220.61	11.61	3.31	100.34
W02F12.6	W02F12.6	sna-1	724.3	479.12	818.5	575.91	906.88	137.12	565.83	207.84	588.72	205.03	575.19	793.12	591.07	547.07	593.64	650.24	828.24	615.49	258.03	83.61	92.68	320.15	741.56	719.94	495.47	714.43	800.3	827.18	1101.06	835.85	517.71	625.17	416.12	511.1	682.11	381.51	280.01	817.65	923.8	651.77	661.56	686.59	751.65	650.6	49.32	138.87	653.69
T04D3.5.1	T04D3.5	T04D3.5	720.41	823.53	722.6	593.83	703.49	619.05	533.72	158.25	777.63	659.66	679.54	691.96	908	925.77	1029.58	1065.34	736.43	1154.4	1096.94	561.31	599.64	710.39	701.73	712.89	1092.21	824.15	1024.72	1076.23	935.23	914.27	1147.56	879.35	1030	854.9	875.45	835.59	621.51	1275.01	1632.5	1087.78	1274.75	939.99	1139.41	1195.3	302.42	554.87	929
F45H10.2.2	F45H10.2	F45H10.2	707.71	360.91	884.28	534.87	714.07	340.93	920.12	815.45	917.85	487.08	869.91	838.17	670.47	689.85	506.06	854.77	645.03	992.31	611.53	101.52	587.56	605.74	937.09	806.04	740.96	948.57	1147.57	1032.07	942.13	977.06	1205	837.42	654.56	855.74	1203.69	811.64	672.69	827.68	1038.36	1162.71	984.47	850.09	855.29	793.21	619.55	563.14	1083.22
C07G2.1a	C07G2.1	cpg-1	701.96	1032.98	661	1080.87	432.91	56.89	1658.9	350.32	674.84	240.11	894.27	1964.58	520.38	153.9	561.7	502.54	819.77	843.21	296.7	90.66	53.85	361.44	816.62	1010.37	468.23	210.09	114.94	209.42	63.63	103.32	191.52	30.01	25.38	569.83	152.06	63.1	78.09	104.82	89.65	362.9	358.74	178.21	112.23	262.01	2.13	2.48	42.64
B0336.5b	B0336.5	arle-14	695.62	316.79	678.99	658.77	891.44	403.51	400.84	318.96	613.78	379.4	274.46	336.87	548.34	980	524.63	647.14	664.39	463.14	645.77	272.6	454.26	535.32	553	587.75	615.27	880.63	772.95	718.4	441.61	789.14	567.42	872.08	357.62	487.39	531.84	529.43	425.01	720.09	805.89	556.01	489.35	564.36	602.15	437.42	136.31	224.01	318.96
M01E11.5.1	M01E11.5	cey-3	689.28	520.86	462.57	746.05	520.66	1945.79	577.31	1228.08	770.84	1874.49	824.32	705.43	694.47	1654.22	738.51	641.66	537.04	529.57	2211.45	2529.02	2864.97	1496.12	757.83	881.23	1037.21	244.04	189.53	269.61	209.95	188.69	370.25	184.46	315.22	215.5	350.19	219.44	964.23	192.64	204.6	261.57	300.54	276.94	225.14	203.5	146.99	110.57	97.33
F15H10.3a.2	F15H10.3	apc-10	687.43	628.78	779.99	752.25	994.5	491.48	694.44	617.34	565.91	614.9	771.95	836.25	595.39	983.18	548.15	579.48	633.5	623.33	1398.81	625.93	778.16	784.5	544.38	437.44	656.01	741.95	715.85	669.9	562.17	527.24	597.45	648.41	678.5	679.67	401.4	681.61	918.08	684.29	671.94	691.69	421.67	535.87	447.9	373.8	39.92	274.79	303.18
T23D8.6	T23D8.6	his-68	680.97	882.6	656.49	379.68	1083.6	305.16	307.23	151.67	809.64	401.19	575.41	548.94	811.86	558.16	650.23	867.36	1102.4	691.13	323.84	115.48	356.48	685.23	872.99	671.96	974.03	923.4	683.62	684.71	816.56	584.83	818.93	776.69	596.86	363.68	1406.81	802.26	150.58	1567.03	2061.17	1010.93	708.96	1387	613.01	764.02	214.17	288.16	1128.18
T01C3.7.2	T01C3.7	fib-1	680.65	825.21	567.85	515.49	473.41	178.59	559.73	186.05	333.3	142.98	413.24	484.81	255.79	355.84	367.84	320.91	365.07	344.48	274.92	144.03	91.77	311.59	376.32	441.99	269.77	518.89	390.47	398.5	488.13	383.59	330.34	356.8	297.78	398.27	241.18	176.94	205.03	302.71	320.3	411.88	333.6	334.34	251.37	411.66	129.85	80.16	365.08
F39H11.3	F39H11.3	cdk-8	674.82	502.42	659.2	434.44	728.39	26.25	538.85	310.24	363.14	106.43	324.42	435.97	540.1	293.05	633.65	762.89	714.66	584.98	81.5	24.73	94.82	212.4	552.11	577.54	439.2	475.09	354.87	360.37	371.37	386.2	197.68	286.22	93.48	335.97	233.15	86.08	106.62	454.62	553.85	426.26	286.89	329.06	325.19	325.09	52.87	41.28	187.83
K10D2.4	K10D2.4	emb-1	672.6	593.57	1377.1	619.09	943.07	734.27	1319.1	3451.55	1393.6	642.37	572.83	810.04	886.06	702.92	654.91	1098.11	1002.63	928.2	690.97	570.49	270.28	741.05	1038.02	690.21	814.21	1275.1	1122.89	913.79	1707.91	972.22	740.83	887.17	1276.06	1149.51	1479.61	879.31	399.5	846.36	876.1	1381.09	964.58	941.6	738.36	901.57	107.95	630.22	1350.79
F25B5.6c.1	F25B5.6	F25B5.6	666.23	695.39	480.69	613.58	562.69	46.04	406.24	196.77	409.08	123.82	399.76	447.46	386.41	117.65	485.92	537.83	534.38	460.54	105.96	92.1	3.47	191.65	502.33	597.78	387.56	482.28	364.7	445.27	582.12	306	230.24	475.94	39.99	217.62	216.51	63.5	89.27	380.4	445.35	425.01	337.41	234.66	219.4	312.34	51.69	4.46	109.29
Y48G1A.2	Y48G1A.2	Y48G1A.2	666.07	634.95	582.66	808.93	612.28	1740.75	787.83	416	727.6	1798.49	885.68	692.15	818.53	1542.58	744.14	698.88	573.23	643.8	1825.21	3619.46	2275.03	1215.92	542.73	558.76	837.28	293.37	363.38	444.87	402.52	273.87	590.66	293.09	569.22	374.28	274.62	493.07	1462.42	189.83	185.32	491.01	536.14	348.59	323.94	324.96	268.04	297.05	105.77
T04C12.6.2	T04C12.6	act-1	664.74	530.04	676.56	550.52	786.3	124.72	836.08	13.87	849.97	160.54	685.12	910.75	491.28	274.59	788.6	767.58	828.92	899.37	277.57	128.58	80.97	367.75	633.82	828.76	563.66	686.5	731.15	791.6	782.85	825.73	533.16	731.61	344.77	1200.52	816.71	149.16	103.09	749.37	684.06	833.56	969.25	834.37	853.83	864.63	470.4	178	1234.18
Y69A2AR.30c	Y69A2AR.30	mdf-2	663.22	727.32	794.06	760.28	902.58	318.54	503.27	368.35	586.09	750.21	578.48	607.87	490.2	892.55	542.89	539.27	670.67	661.83	767.77	426.61	523.92	587.49	623.13	642.37	651.09	801.72	865.96	710.5	1012.32	781.92	789.88	743.18	728.22	616.9	767.76	931.42	651.14	864.26	936.23	826.66	714.32	718.65	624.5	855.15	360.76	664.33	888.36
F32D1.5	F32D1.5	gmpr-1	659.49	567.67	539.75	482.42	715.35	984.54	544.59	273.13	654.88	580.97	518.01	689.1	479.05	823.16	510.23	643.28	614.48	624	926.23	600.24	597.27	804.88	547.67	549.69	655.32	601.93	744.88	529.25	756.58	855.84	593.83	672.07	540.87	571.23	575.09	793.46	756.3	701.38	1020.71	538.14	633.68	614.16	808.74	567.39	324.92	364.99	1038.93
T27E9.3	T27E9.3	cdk-5	652.83	1074.92	723.88	753.6	693.56	46.95	442.23	86.7	360.16	117.81	472.22	526.14	450.64	161.94	331.84	477.37	642.4	459.89	120.04	102.96	90.42	174.91	395.58	530.63	335.41	258.74	310.81	401.49	405.8	207.84	130.73	313.57	54.23	209.17	191.58	85.14	73.94	165.84	381.04	364.4	229.42	146.61	194.83	136.74	29.01	23.28	134.86
D1022.1a	D1022.1	ubc-6	651.77	492.65	659.09	653.81	662.93	149.58	396.24	27.07	526.32	136.16	519.86	477.84	539.96	287.14	455.35	617.77	607.24	614.73	232.17	76.62	119.3	310.3	712.64	686.91	553.13	920.05	627.56	696.11	533.34	665.71	590.81	881.31	343.41	455.15	547.16	299.68	180.82	652.18	525.39	515.91	532.97	583.91	594.03	541.72	17.97	33.57	111.23
K10B2.5	K10B2.5	ani-2	651.1	512.61	732.88	447.36	611.97	35.26	490.88	50.78	485.07	95.77	533.91	632.2	458.76	142.4	536.71	571.08	608.95	689.13	65	21.35	60.8	131.17	623.8	607.58	501.41	486.97	333.69	478.8	551.56	405.08	220.19	410.92	55.93	439.45	264.5	96.3	72.44	401.89	363.97	635.91	514.28	424.9	298.12	477.94	1.85	14.58	123.03
Y87G2A.8b	Y87G2A.8	gpi-1	647.42	874.33	692.09	813.9	585.44	325.71	497.99	181.67	461.63	322.7	560.6	569.9	560.8	499.61	444.67	392.36	554.24	657.65	277.28	203.24	251.28	328.65	556.14	488.48	435.23	230.54	273.69	239.32	329.09	263.78	188.31	201.4	102.92	178.03	123.06	140.73	173.57	238.73	162.65	336.4	396.57	194.13	167.46	308.28	14.21	40.79	75.76
Y57E12AL.1a	Y57E12AL.1	Y57E12AL.1	643.14	398.74	474.27	325.58	555.24	73.71	473.1	159.11	530.31	139.79	503.93	473.79	554.99	220.64	577.71	725.31	584.35	582.18	178.45	89.82	46.39	228.53	599.88	548.8	467.19	522.54	410.12	377.5	570.06	419.59	340.91	490.02	137.54	538.52	433.01	205.49	109.13	471.83	616.5	592.42	536.75	541.61	477.51	588.13	17.93	31.71	145.74
C24G6.1	C24G6.1	syp-2	641.25	709.01	626.36	626.66	601.05	113.68	542.93	670.42	488.58	632.92	636.9	704.4	632.74	479.11	503.27	588.87	668.6	553.04	439.78	226.02	124.91	427.3	752.2	706.61	555.96	291.43	287.03	427.37	328.58	228.43	243.79	233.85	80.77	192.36	171.5	202.2	380.65	313.85	321.77	483.54	229.62	267.82	211.6	267.6	11.97	40.91	98.5
F26E4.8b	F26E4.8	tba-1	640.22	958.61	780.51	777.43	865.23	152.12	1111.71	250.48	1064.76	188.7	875.6	1037.53	779.88	424.37	927.67	862.07	978.41	1062.92	333.1	240.49	206.4	625.91	929.34	1130.93	639.66	858.61	1114.75	1065.62	873.48	1220.7	811.66	1076.03	373.31	1227.75	1046.15	552.03	139.96	900.61	941.17	1052.07	1297.29	1022.46	1201.34	1151.86	135.92	190.95	1407.75
C27H6.2	C27H6.2	ruvb-1	640.14	451.76	608.6	512.12	678.71	58.02	520.32	169.69	612.94	288.3	499.5	694.22	403.53	240.02	598.69	543.41	650.9	564.65	175.41	70.62	170.86	360.6	561.17	660.02	475.77	567.61	542.01	443.47	437.34	683.75	315.06	499.36	139.15	427.61	624.74	329.77	211.64	727.49	718.99	608.39	486.11	556.65	433.99	550.45	25.28	129.91	515.2
F21C3.5	F21C3.5	pfd-6	638.23	331.04	557.59	685.38	724.66	1748.24	508.62	1713.78	743.65	1239.43	874.43	578.17	576.07	1204.15	520.27	461.74	466.5	461.39	1543.3	1273.36	2025.33	1204.98	611.83	548.3	892.49	702.67	766.46	613.03	572.72	573.96	1070.05	1038.42	1355.97	653.35	1022.9	1422.44	1608.87	608.63	447.12	650.15	622.21	753.57	762.54	572.52	1722.66	1366.06	506.77
C01B12.8	C01B12.8	C01B12.8	634.88	364.31	462.09	697.41	766.76	305.64	268.51	502.84	427.2	250.96	626.72	463.38	451.78	235.85	334.6	335.56	630.24	169.67	612.84	137.1	378.63	153.14	278.62	547.49	520.84	632.58	361.33	499.55	559.36	341.73	327.37	398.06	339.32	200.54	386.85	80.45	275.51	367.35	277.7	601.11	149.74	342.04	331.86	136.43	157.83	77.71	99.26
Y54G9A.6	Y54G9A.6	bub-3	628.64	750.16	547.89	604.91	638.08	481.95	373.78	76.72	559.69	584.47	602.41	584.47	710.1	794.5	655.35	681.03	649.44	695.91	481.81	349.97	549.59	592.11	613.49	607.1	550.48	730.85	802.15	729.04	789.44	791.87	806.77	750.45	772.86	632.27	753.18	777.35	427.23	957.36	923.05	707.49	886.36	724.14	847.35	746.73	240.72	259.38	767.14
F33H2.2	F33H2.2	F33H2.2	627.87	1054.09	652.06	589.23	618.65	74.1	382.83	76.67	429.32	135.56	495.55	517.81	415.92	230.06	508.07	512.39	669.59	525.4	117.14	56.45	40.49	258.86	516.35	446.06	310.84	274.75	218.06	240.69	311.42	234.91	186.44	270.68	40.43	155.25	143.64	66.44	56.44	216.41	220.89	275.85	213.71	186.01	174.23	180.86	1.39	24.38	72.48
F45B8.1	F45B8.1	rgs-11	625.64	429.86	395.52	493.67	537.62	339.28	345.76	277.43	444.64	334.7	424.53	348.31	542.84	501.29	388.51	552.71	415.78	387.31	457.2	258.96	261.37	489.49	424.81	448.37	485.48	367.23	462.3	530.57	531.03	591.19	474.78	498.99	156.57	361.64	451.17	462.83	299.63	592.99	568.85	494.2	243.12	390.66	501.4	301.92	126.33	177.55	408.84
C18E9.2a	C18E9.2	C18E9.2	622.97	318.71	513.1	541.86	560.19	469.78	386.35	468.2	392.78	548.77	519.49	446.61	470.97	540.71	491	550.52	561.85	573.52	580.58	350.52	313.86	416.73	492.73	529.3	520.77	579.45	450.06	555.15	745.05	433.93	377.75	524.45	183.9	231.67	271.69	343.03	477.99	457.54	429.23	410.81	378.99	433.61	393.54	433.2	93.52	146.97	189.57
F46F11.8	F46F11.8	F46F11.8	621.57	653.97	668.96	599.51	803.95	131.78	436.65	938.8	544.7	318.08	568.66	606.57	654.18	330.25	581.17	681.3	594.54	645.03	142.04	80.06	95.51	349.2	710.73	699.26	616.18	634.55	521.21	597.84	566.56	459.01	486.19	542.75	149.28	497.62	417.06	370.38	366.11	565.63	738.01	711.24	542.77	556.38	555.2	548.06	35.59	34.63	261.91
F54E12.3	F54E12.3	his-56	620.89	247.05	282.44	146.28	196.49	269.19	1	1710.87	599.87	573.5	1	1	371.85	443.02	247.99	381.09	270.19	278.8	369.06	930.44	414.16	829.04	1	383.01	476.92	304.21	518.01	290.59	274.91	1	300.71	339.51	946.48	1	909.36	786.52	341.28	569.46	517.02	405.22	223.12	313.81	470.85	317.21	1	1296.79	996.58
K07G5.7	K07G5.7	K07G5.7	618.7	330.18	242.02	269.15	220.65	503.08	1	1	588.47	1	1	1	1	1	1	174.67	1	135.19	339.97	1	1	1	1	114.25	1	1	1	284.37	443.39	396.45	293.43	1	1	1	1371.3	1	1	1	189.93	779.86	1	606.49	359.13	1	1	1	1
F49C12.11	F49C12.11	F49C12.11	617.23	462.45	727.71	917.82	841.81	3400.04	948.02	3349.06	881.27	2549.67	1500.28	1017.22	1071.2	2197.1	853.33	774.72	699.25	842.43	2638.4	2573.84	3400.34	1647.41	1037.88	748.58	1182.1	1019.88	1179.89	1192.46	1203.5	880.4	1577.03	1093.02	1623.44	911.36	1087.84	2269.9	2824.91	858.66	540.24	1202.53	945.3	1235.37	1030.67	1065.93	2172.46	2589.17	775.16
Y67H2A.5	Y67H2A.5	kdp-1	614.36	452.36	758.69	617.26	627.06	263.46	862.28	735.68	651.23	369.61	834.54	877.91	577.43	636.39	559.95	536.93	815.72	1047.75	745.48	191.36	282.54	562.02	682.93	677.34	631.48	1019.9	1120.85	958.6	846.28	988.06	944.72	870.64	785.26	1029.98	881.56	768.2	234.67	828.01	822.76	846.95	1100.19	732.45	806.43	1001.85	199.96	267.89	976.57
Y48B6A.14	Y48B6A.14	hmg-1.1	614.34	653.17	429.18	388.96	316.92	98.13	296.52	132.1	303.07	95.56	270.42	379.83	350.5	149.42	422.2	292.97	402.54	361.83	99.42	61.38	24.79	109.86	375.28	335.42	253.34	476.63	599.98	540.44	570.95	594.13	383.88	543.36	61.45	358.54	262.91	187.43	99.72	398.87	621.31	470.54	353.02	415.01	290.6	634.2	68.24	64.14	441.38
Y18D10A.20	Y18D10A.20	pfn-1	613.33	422.43	450.35	547.73	296.12	86.76	742.73	513.33	496.53	212.06	613.38	818.89	493.9	118.57	633.72	493.5	484.46	828.41	88.92	134.21	54.67	207.9	830.85	724.62	536.69	329.65	353.87	409.84	305.26	299.65	183.27	239.86	30.69	308.4	222.33	35.45	99.45	212.76	93.07	386.85	422.96	248.91	227.25	272.34	1	22.7	181.69
ZK973.11	ZK973.11	ZK973.11	611.51	181.58	748.72	646.12	659.52	115.86	489.53	57.94	431.82	215.27	434.26	624.42	423.2	205.12	346.31	382.27	469.93	429.67	183.48	32.61	76.32	249.53	416.53	493.28	492.25	463.11	345.27	526.59	494.81	361.31	256.66	244.34	104.86	328.29	201.12	93.36	158.65	232.74	424.06	492.88	372.64	335.22	272.34	330.76	59.92	44.04	225.62
K11D12.2.3	K11D12.2	pqn-51	608.98	350.31	604.21	631.55	726.48	280.16	567.89	52.11	415.58	262.23	508.07	591.97	371.06	158.57	448.85	618.16	618.71	620.79	331.24	78.65	195.26	327.48	527.16	600.15	383.52	658.51	539.12	626.43	592.07	593.65	504.7	560.99	271.15	548.61	386.4	292.37	295.51	565.06	476.91	457.55	436.22	483.79	407.05	487.03	41.74	120.47	391.98
C45G9.2	C45G9.2	C45G9.2	606.32	453.61	430.86	590.49	562.63	606.61	456.52	379.86	436.22	692.37	596.38	512.08	397.7	736.43	523.37	390.92	459.47	507.7	1057.33	441.79	685.31	620.19	382.65	482.51	454.17	366.28	320.44	500.52	386.28	383.97	365.34	252.67	397.89	390.13	310.98	345.55	621.59	314.29	358	474.27	300.34	418.97	270.75	240.92	164.79	149.79	192.9
F45G2.4.2	F45G2.4	cope-1	603.88	362.63	482.3	411.78	417.33	66.11	313.41	133.89	315.1	127.46	362.94	392.14	306.27	217.13	482.68	457.73	517.67	454.79	194.74	136.05	80.18	207.71	544.13	543.25	389.08	409.61	295.79	538.63	487.23	312.67	313.99	233.16	99.59	287.85	289.02	134.59	91.61	350.44	498.3	448.45	376.47	306.44	290.98	368.76	74.48	40.85	178.66
Y111B2A.10b	Y111B2A.10	Y111B2A.10	603.81	434.95	480.4	316.7	377.25	110.37	341.72	103.28	212.27	90.76	283.91	302.51	197.91	88.74	275.48	284.4	371.07	204.8	82.13	28.09	37.91	100.84	349.74	295.4	200.43	259.14	174.93	288.12	399.84	191.35	116.91	193.1	83.91	176.66	129.08	90.96	115.05	261.61	245.49	270.22	198.55	181.47	118.79	220.46	118.03	3.35	41.34
R06C7.1	R06C7.1	wago-1	596.31	751.53	381.89	374.07	511.39	8.81	408.24	368.64	314.65	187.84	425.14	459.4	315.85	126.53	378.27	401.63	385.91	376.65	176.85	16.11	31.04	161.43	345.26	388.94	282.25	278.7	172.2	292.13	373.09	239.42	163.28	273.37	60.35	202.26	201.25	75.53	60.48	193.87	229.52	318.89	302.14	227.22	272.32	320.82	17.33	6.1	91.2
T01G9.6b.2	T01G9.6	kin-10	587.87	363.7	637.87	437.52	516.53	60.02	618.07	108.03	468.89	176.51	524.26	617.93	588.64	381.39	550.2	646.22	595.57	730.24	271.77	63.61	109.48	381.55	577.14	595.66	450.81	616.74	623.62	682.71	581.62	823.81	581.78	616.71	403.06	655.07	656.66	349.2	169.91	612.98	649.46	530.17	636.79	679.25	768	674.79	29.61	138.02	685.21
D1054.3a	D1054.3	D1054.3	582.61	371.74	500.02	791.78	553.08	1630.43	763.87	1531.68	610.65	1108.68	634.23	463.84	758.41	1188.18	635.96	512.45	475.68	496.91	1655.84	1443.64	1929.55	1182.54	569	544.16	700.73	488.82	769.51	568.42	627.44	695.96	1036.43	852.36	1543.51	691.11	924.64	1102.23	1523.91	558.88	535.88	565.34	707.62	692.04	687.3	682.35	1006.57	1411.73	656.98
F09E5.13	F09E5.13	agt-2	581.96	571.4	693.17	610	676.71	117.57	333.57	45.54	474.28	147.93	426.37	524.72	407.83	241.76	459.22	598.62	615.77	498.64	201.03	26.48	45.78	216.18	551.12	614.48	386.33	713.32	541.83	611.24	631.26	485.09	414.02	573.84	113.2	292.66	387.99	165.56	111.14	457.05	590.89	576.95	435	334.16	262.92	394.17	27.23	30.51	140.99
T14B4.3	T14B4.3	T14B4.3	581.7	399.85	652.1	452.87	578.14	218.93	291.38	455.98	418.29	254.82	288.94	364.63	484.95	285.87	424.23	487.98	447.34	428.01	221.72	219.82	189.44	240.1	493.18	474.57	432.68	441.49	291.73	399.37	475.33	413.92	274.81	367.78	88.89	230.85	281	215.79	256.14	365.15	392.33	381.76	345.58	265.96	257.39	325.84	54.83	50.26	139.41
ZK616.6a	ZK616.6	perm-3	581.14	584.82	722.07	633.53	762.46	222.14	381.2	324.5	450.65	260.54	399.68	461.45	680.71	358.09	464.19	495.12	564.32	476.31	186.9	59.99	91.85	424.25	686.42	641.6	478.22	413.71	457.19	665.92	651.52	352.61	422.34	315.39	235.26	177.42	433.48	179.74	189.69	383.33	403.44	327.39	277.31	406.78	215.98	350.47	26.3	75.39	254.55
C34E10.6.2	C34E10.6	atp-2	579.37	801.02	543.63	567.8	584.66	51.16	842.52	451.21	523.3	150.11	720.05	852.02	390.09	120.69	560.37	555.32	508.44	719.39	167.3	80.53	30.54	395.18	754.96	870.08	527.78	509.27	457.85	420.89	520.02	564.03	345.1	589.28	146.64	676.01	452.1	172.36	110.42	488.34	592.08	427.32	563.01	414.52	608.8	484.53	44.08	21.62	750
C15F1.3a	C15F1.3	tra-2	579.06	937.47	492.5	297.95	627.34	16.47	180.3	73.06	194.03	19.25	162.12	189.07	196.67	44.24	266.48	357.92	303.46	290.54	20.49	59.87	11.3	67.56	183.05	267.5	233.26	523.55	415.72	452.65	492.54	328.62	248.98	386.64	93.13	266.26	237.1	60.27	13.84	190.17	351.31	413.89	290.84	212.26	261.72	331.3	17.44	3.16	106.85
T10E9.2	T10E9.2	T10E9.2	573.8	439.52	406.39	329.58	541.68	4.55	315.6	174.47	305.5	69.02	386	313.1	394.06	139.07	372.11	363.85	402.48	396.89	96.12	25.69	8.29	148.64	395.42	441.04	330.9	367.81	244.8	405.64	451.6	280.72	163.41	235.01	56.71	277.93	168.81	57.25	80.47	419.22	414.4	430.7	263.5	276.22	280.98	320.88	9.03	19.64	112.83
K04F10.7	K04F10.7	K04F10.7	571.63	576.6	671.67	621.22	813.46	276.52	511.12	97.1	445.12	391.55	613.12	650.55	619.22	547.05	578.81	745.72	762.46	790.17	647.64	244.38	170.13	513.33	592.92	703.45	690.87	872.66	877.98	866.88	982.27	838.86	641.03	781.29	310.43	761.8	749.67	509.5	362.08	702.13	979.55	824.17	750.7	793.82	729.53	697.97	165.81	364.42	637.89
C39E9.11	C39E9.11	prcc-1	569.57	449.18	587.81	525.83	617.61	394.91	377.17	115.47	445.27	484.77	630.58	504.44	527.77	566.7	500.95	526.48	555.42	573.74	477.14	188.38	329.46	538.99	497.99	535.24	479.29	752.49	684.09	544.94	698.7	666.33	646.18	506.91	504.92	549.98	560.51	633.94	646.35	584.65	469.84	597.93	516.17	590.24	517.61	504.58	215.73	352.65	511.84
C03D6.6	C03D6.6	lab-1	567.27	377.45	488.47	779.36	992.75	961.16	337.03	867.56	549.43	672.39	434.29	447.02	617.43	864.21	427.17	447.76	481.07	416.84	1156.06	719.52	1118.22	546.46	521.87	468.95	662.78	672.6	544.86	480.59	336.84	492	665.21	772.99	942.92	571.69	697.41	875.87	1079.67	509.52	546.76	560.57	345.83	421.77	419.93	449.33	387.36	458.84	225.86
C12D8.1b	C12D8.1	fubl-1	565.62	805.95	385.98	728.47	356.27	34.79	358.8	36	369.23	333.15	321.86	559.84	335.47	208.36	442.57	425.33	571.47	373.4	160.67	83.51	44.71	163.98	463.59	417.5	323.31	211.12	174.23	210.29	331.95	223.63	127.2	214.13	42.99	181.07	154.58	66.7	60.23	276.55	208.12	199.34	172.07	254.09	151.38	202.51	65.53	46.47	143.56
Y49E10.4	Y49E10.4	Y49E10.4	558.11	312	372.9	440.24	448.21	373.18	277.77	37.24	264.68	235.82	353.07	422.07	319.55	802.42	534.78	615.94	541.64	390	525.97	177.2	297.07	386.74	399.07	433.98	419.36	364.59	302.32	413.03	504.76	360.6	374.22	340.74	370.81	298.08	319.13	430.45	290.46	635.82	842.42	236.23	325.79	537.27	553.39	437.46	160.75	264.62	445.23
K01G5.7.1	K01G5.7	tbb-1	557.21	368.96	461.47	477.41	547.89	112.56	423.4	283.68	409.75	98.92	250	405.97	392.03	224.53	429.14	622.37	518.15	370.87	136.54	62.72	86.94	272.57	551.07	517.92	213.27	448.36	415.05	366.67	191.22	581.68	323.67	650.16	203.44	480.13	342.94	231.58	107.99	480.45	746.3	267.96	468.58	325.95	346.71	398.57	116.49	40.48	560.71
T05H4.12.3	T05H4.12	atp-4	554.64	637.77	804.61	652.63	558.63	294.34	1120.72	219.27	663.53	257.63	853.03	886.09	473.43	303.41	551.45	612.95	602.69	689.39	295.12	153.29	142.86	294.96	956.26	739.39	604.86	781.85	922.72	827.76	810.05	802.54	754.26	647.59	407.21	862.65	638.01	522.26	106.6	720.7	720.84	892.84	873.38	724.56	710.33	839.94	93.11	170.37	1066.69
F21D5.2c.2	F21D5.2	otub-3	551.26	497.44	661.4	851.85	776.02	1284.52	525.07	184.37	632.72	819.27	754.1	705.73	757.36	1151.03	649.21	712.15	798.86	873.03	1040.47	766.42	1006.65	734.89	614.43	681.55	868.88	986.53	954.13	835.22	824.38	962.77	932.85	946.09	1125.75	669.45	961.33	1177.33	1055.13	978.9	839.73	809.2	939.23	975.44	981.72	924.17	529.67	605.58	636.21
F32D1.6b	F32D1.6	neg-1	548.38	855.58	678.09	735.21	559.5	792.7	606.21	476.58	703.12	974.09	564.84	552.92	568.55	853.97	587.25	587.34	600.26	615.77	754.54	748.58	879.84	628.33	497.19	534.36	668.61	207.77	209.69	323.98	233.95	197.82	302.09	272.62	276.8	160.91	126.52	227.65	318.23	280.99	186.76	267.14	236.31	202.24	144.15	168.94	1	24.47	14.54
Y38A10A.5.1	Y38A10A.5	crt-1	546.54	299.47	478.26	419.98	492.96	255.32	440.15	164.24	476.68	355.19	403.38	550.76	295.73	499.97	500.41	456.53	422.43	463.02	507.36	243.16	192.82	427.37	422.94	458.69	363.25	611.71	679.25	807.02	656.02	705.57	610.32	578.5	401.25	552.37	617.7	518.52	251.73	579.6	584.36	608.18	643.68	703.11	612.27	767.05	232.6	358.88	829.62
F10E9.5	F10E9.5	F10E9.5	546.06	625.71	529.9	732.59	498.58	1289.98	480.13	1121.05	518.22	987.49	776.25	444.51	734.43	1101.7	601.93	452.47	519.25	486.76	1467.18	1280.7	1401.66	865.62	646.55	488.96	829.8	528.21	501.72	583.51	506.98	373.56	680.71	629.61	503.44	327.45	534.12	785.19	1030.69	430.92	395.52	699.64	530.78	427.42	558.56	452.36	256.42	489.62	167
F25H8.1a	F25H8.1	F25H8.1	546.04	560.19	564.54	492.97	633.74	98.04	343.86	778.22	314.38	249.84	379.65	387.36	355.65	149.83	302.07	389.69	472.46	415.33	343.61	113.14	127.01	252.51	350.44	365.79	263.29	290.13	225.16	314.24	314.04	265.4	252.74	189.17	73.6	163.2	138.16	131.39	212.21	229.51	317.44	270.85	232.17	167.31	130.61	206	59.75	23.78	101.42
Y49F6B.4	Y49F6B.4	smu-2	545.96	565.58	633.78	457.83	631.43	147.27	392.16	75.42	444.87	209.85	429.09	509.89	320.77	305.98	384.88	502.99	505.76	445.58	518.48	117.25	135.4	264.34	356.12	413.6	347.21	628.67	610.03	591.71	661.36	541.63	473.08	548.16	336.43	520.21	474.69	401.44	242.85	571.21	600.12	546.49	543.07	524.55	430.35	585.16	65.48	149.22	439.11
C47G2.4	C47G2.4	C47G2.4	543.93	479.26	553.36	513.74	485.73	447.26	361.57	66.31	349.32	630.81	405.58	445.86	393.72	405.12	450.49	358.86	484.45	364.95	708.26	371.92	332.58	451.15	427.76	365.1	385.64	346.54	295.04	376.96	376.31	291.01	411.41	296.25	166.93	189.22	209.87	214.32	425.58	235.86	297.8	215.46	300.89	298.68	252.63	260.25	45.95	99.48	162.24
C32D5.9	C32D5.9	lgg-1	542.98	350.3	498.61	529.77	351.95	656.48	526	1690.24	560.31	596.5	501.36	452.19	499.83	765.08	471.57	495.94	373.94	440.95	553.61	452.13	767.59	841.51	466.35	368.48	567.17	478.22	614.9	510.55	716.01	431.34	598.1	378.11	858.51	551.11	521.62	824.63	779.94	432.05	281.36	409.01	524.5	589.19	583.84	419.75	593.8	770.42	534.22
C27H6.3	C27H6.3	tofu-1	542.46	394.02	486.13	515.33	568.07	205.4	440.37	591.37	416.24	680.27	706.79	602.51	375.69	503.04	505.77	426.91	452.22	502.2	498.93	316.65	331.65	563.84	468.61	478.36	468.96	424.04	420.44	413.01	587.78	408.4	450.67	350.21	350.27	394.25	267.36	398.62	629.81	329.3	385.87	513.17	443.23	304.87	325.41	402.94	142.68	136.73	313.21
F58E10.3a.3	F58E10.3	ddx-17	541.06	390.34	415.08	337.35	399.81	237.35	267.33	240.91	323.67	167.28	225.6	307.07	348.87	235.27	326.28	340.5	330.22	432.08	228.27	95.06	151.37	306.1	331.75	336.17	249.79	543.85	460.13	474.52	622.05	476.56	299.49	536.21	156.56	296.96	472.33	238.14	157.31	426.42	363.18	307.77	492.33	380.1	403.14	485.92	32.24	129.84	527.61
C15H11.5.2	C15H11.5	set-31	540.11	574.18	337.07	197.19	508.11	228.46	297.79	164.42	208.03	318.5	292.02	317.47	236.39	277.51	244.65	313.26	402.27	286.44	437.2	116.67	179.22	280.67	354.31	317.38	258.01	303.02	284.7	348.67	338.81	202.61	344.95	283.27	232.96	222.97	233.51	265.88	313.14	376.45	388.94	427.1	312.83	344.82	196.82	271.47	12.96	63.76	100.05
ZC376.5.1	ZC376.5	trm-1	538.69	502.56	486.61	400.28	384.47	122	392.4	173.08	308.54	234.53	379.31	455.32	253.43	180.78	340.84	357.14	411.39	412.76	334.9	32.95	73.57	258.95	363.29	331.65	313.87	328.86	297.06	381.13	378.35	250.86	310.83	275.36	105.04	188.03	223.84	94.66	221.68	395.12	338.31	381.84	295.46	220.83	201.36	292.47	20.32	7.33	68.82
F18A1.7	F18A1.7	F18A1.7	538.55	500.98	444.81	449.62	525.89	870.67	715.05	2517.64	795.24	993.36	657.05	716	672.6	760.38	487.71	757.29	645.8	730.4	863.47	576.74	771.52	1221.26	842.51	784.8	821.73	396.41	463.52	588.43	413.23	480.71	516.4	505.85	458.8	444.85	659.14	709.62	571.01	468.65	368.78	428.07	552.57	638.44	765.96	428.14	74.24	172.96	227.2
F35H8.3	F35H8.3	zfp-2	536.8	600.71	482.52	357.54	578.59	77.52	333.92	210.01	430.64	148.06	315.03	402.72	413.83	103.43	335.24	490.3	439.8	389.59	216.72	11.84	46.67	244.05	401.73	430.54	413.21	622.24	643.08	566.21	705.99	548.03	434.76	602.03	130.31	423.07	396.75	208.45	122.51	720.55	756.5	622.11	422.38	469.45	430.54	424.54	14.17	45.22	259.63
T03G11.6	T03G11.6	metl-9	534.8	311.43	377.32	298.63	318.95	98.64	296	440.49	463.71	284.84	477.96	469.73	320.94	222.16	382.31	507.83	535.26	472.03	198.47	65.16	144.97	332.92	527.12	542.71	383.4	295.73	249.59	334.9	330.47	338.29	199.19	350.02	150.72	319.17	424.84	202.91	164.7	248.76	375.15	431.82	345.94	371.55	318.07	355.25	23.32	31.76	132.11
C47E12.5b.4	C47E12.5	uba-1	532.59	711.94	399.81	303.94	411.7	34.33	317.62	129.77	357.35	97.2	331.6	370.93	300.51	64.5	355.04	354.58	364.53	361.68	65.6	50.23	36.4	139.96	374.79	449.14	261.41	247.72	142.14	266.52	323.43	211.44	116.47	244.72	7.54	264.78	204.6	36.45	56.13	185.11	225.74	298.43	297.53	225.36	276.85	272.29	11.42	10.15	84.2
Y47G6A.4	Y47G6A.4	rde-10	531.25	547.64	435.34	363.07	431.54	2.34	273.48	27.67	268.79	46.94	324.97	290.51	255.88	67.4	313.61	387.52	402.24	322.88	58.98	26.1	22.88	153.16	304.82	302.38	214.35	423.67	341.61	495.48	513.89	413.17	187.34	456.7	43.97	300.31	209.04	88.96	90.27	414.63	430.84	531.61	409.28	305.51	334.78	339.93	15.15	7.6	205.24
F25H8.2	F25H8.2	F25H8.2	527.15	307.72	538.21	444.04	566.09	171.58	392.83	31.21	342.02	134.27	488.57	471.51	490.74	227.67	411.08	409.64	491.4	413.41	209.74	47.21	20.84	280.78	494.51	457.86	357.21	511.03	392.77	348.13	397.25	371.96	280.24	421.25	99.63	304.32	387.39	300.97	161.66	396.31	471.13	379.11	364.55	332.92	342.37	404.38	5.08	11.75	200.78
K07A12.3	K07A12.3	asg-1	525.63	293.44	312.21	428.41	395.88	1270.43	243.78	364.08	301.65	830.21	252.21	277.61	232.05	720.45	242.53	194.95	121.5	230.72	782.1	502.03	1188.44	440.86	364.6	197.8	249.77	495.5	448.35	341.53	490.23	349.63	379.01	526.88	329.96	260.31	326.39	511.92	866.74	176.16	92.34	167.18	250.52	126.63	427.83	173.6	606.74	823.23	327.3
Y56A3A.17a	Y56A3A.17	npp-16	524.84	508.71	508.89	560.63	550.02	521.11	400.34	29.21	570.65	467.07	564.24	516.31	470.7	508.44	553.99	531.16	534.77	533.27	408.13	243.26	514.51	574.63	527.25	602.44	673.36	716.44	767.21	660.33	471.6	622.44	695.73	685.97	537.37	605.53	691.81	703.07	395.75	793.21	702.33	613.38	611.71	671.19	684.3	611.72	180.1	255.88	387.44
ZK686.3.2	ZK686.3	ZK686.3	523.3	468.48	585.36	464.34	434.61	69.63	580.49	291.22	575.03	199.5	464.04	539.35	519.23	238.11	478.09	514.28	484.5	542.72	94.48	26.24	21.33	214.1	550.92	544.12	468.23	548.94	649.96	854.48	924.61	697.97	445.56	510.34	168.09	624.47	501.2	173.14	35.61	477.8	473.53	578.08	755.68	549.85	597.67	587.95	98.96	99.52	577.21
C10C6.5.2	C10C6.5	wht-2	521.26	411.38	560.06	461.87	621.96	63.09	339.74	62.43	521.51	157.53	381.35	555.78	567.69	290.45	550.85	655.5	671.2	644.86	118.09	99.23	59.28	384.18	631.53	597.15	546.44	315.17	407.57	529.47	524.46	430.92	343.66	443.25	129.52	321.18	330.36	121.75	89.12	510.85	402.3	514.15	471.13	409.06	400.95	482.11	1.55	19.71	252.71
F08G12.2	F08G12.2	snrp-40.1	519.92	430.32	601.56	639.3	706.78	774.34	350.34	486.3	665.45	748.87	594.56	496.68	445	822.12	578.89	796.15	620.54	690.88	984.67	503.41	672.49	856.31	541.36	566.1	600.07	902.86	722.19	775.52	666.28	807.68	765.77	708.7	798.96	670.32	913.19	978.09	744.48	673.4	850.7	705.17	713.34	817.99	846.44	815.9	613.84	763.98	839.97
C06A1.12	C06A1.12	C06A1.12	515.66	581.11	378.35	269.98	232.3	70.48	636.16	636.93	288.32	93.43	335.6	462.51	197.26	43.39	374.88	604.68	286.11	460.32	316.26	1	1	226.47	516.2	506.99	352.01	126.38	28.84	198.94	291.43	84.06	87.65	61.3	60.52	94.8	1	22.88	187.86	115.3	129.59	261.56	198.72	21.95	20.14	108.32	1	1	34.44
C16A3.5.2	C16A3.5	C16A3.5	514.8	139.81	526.21	530.13	408.16	282.76	517.29	776.16	424.13	273.9	612.3	535.05	431.74	538.19	345.82	447.88	443.76	508.57	397.58	246.66	171.06	408.12	461.59	458.91	432.43	529.41	593.39	505.88	665.11	609.86	532.05	370.55	297.23	344.15	492.35	214.96	384.3	468.72	437.84	593.65	626.72	498.04	402.64	453.38	77.04	175.45	364.2
F32D1.9.2	F32D1.9	fipp-1	513.67	456.91	440.62	558.58	646.1	263.62	399.49	17.96	380.59	263.09	483.9	531.52	334.45	365.47	489.02	479.15	581.68	513.68	275.46	142.9	122.45	349.88	467.03	581.65	401.27	706.32	676.35	623.07	658.43	661.96	553.39	601.15	314.02	649.58	618.9	327.22	289.59	716.29	733.21	636.63	611.42	663	515.49	647.84	98.18	93.49	509.86
Y54E10BR.2.2	Y54E10BR.2	Y54E10BR.2	510.62	396.38	660.33	526.2	379.29	96.06	566.18	395.74	480.32	201.96	679.23	643.68	537.67	476.06	733.77	619.07	721.65	677.81	149.8	37.62	126.39	370.95	637.73	675.44	639.95	272.95	166.52	378.91	243.81	393.57	310.17	211.82	64.12	255.11	216.02	82.8	169.08	272.55	183.79	315.62	298.87	216.01	145.4	191.31	8.14	7.49	36.5
K01D12.6	K01D12.6	miga-1	509.03	545.76	449.7	372.56	351.59	26.06	333.51	59.14	384.09	105.96	412.79	452.46	316.26	238.95	258.21	336.5	465.24	383.29	70.16	2.78	67.7	124.23	373.09	459.66	322.43	219	148.32	273.08	310.67	189.44	110.75	239.93	60.99	87.08	73.94	44.7	67.76	114.74	193.88	278.52	156.08	149.95	107.67	141.46	28.85	11.31	71.75
T05G5.10a	T05G5.10	iff-1	507.08	273.97	521.68	644.12	511.52	2307.06	824.99	2962.56	617.39	2031.32	801.82	714.53	476.26	918.73	344.59	321.43	351.23	354.81	1236.62	1198.43	2198.64	1108.39	500.95	385.51	586.72	485.8	539.89	443.34	421.6	405.4	899.43	650.41	1619.23	649.13	814.01	1055.92	1586.54	347.97	194.14	699.33	425.97	477.51	773.57	422.72	1516.99	1711.29	552.26
F09E5.15b	F09E5.15	prdx-2	505.26	664.3	486.25	524.2	528.72	224.41	859.54	701.18	1006.76	481.59	750.84	970.79	570.35	429.5	653.93	592.92	682.12	816.42	372.65	204.76	205.53	643.07	935.83	826.69	666.99	476.77	608.55	496.56	556.53	531.14	608.14	575.32	163.25	662.22	651.49	346.04	283.98	395.52	354.79	509.25	670.69	364.32	790.34	597.27	81.16	155.46	742.87
R119.4	R119.4	pqn-59	503.41	581.92	309.8	368.21	340.44	60.37	364.35	272.69	341.11	133.66	313.85	459.36	277.57	79.02	307.3	337.97	422.25	322.45	129.38	45.37	78.69	155.5	373.7	388.06	268.65	192.13	192.99	280.87	319.88	167.17	250.27	340.93	100.33	215.29	212.26	119.02	86.16	276.34	299.67	333.88	242.44	242.05	250.55	249.57	12.2	26.73	236.45
W02A2.7	W02A2.7	mex-5	502.35	930.57	630.91	407.12	414.05	27.82	728.89	306.85	500.23	157.44	636.16	652.13	656.38	122.21	508.22	538.14	667.01	646.3	185.37	48.73	44.24	178.48	764.14	693.31	407.73	211.35	246.8	357.75	324.33	260.98	161	201.04	26.15	284.66	286.09	102.14	71.22	214.98	311.46	372.83	380.76	296.46	396.65	312.71	2.09	32.97	131.69
F37E3.1	F37E3.1	ncbp-1	501.83	577.26	549.47	419.22	597.11	133.94	369.98	59.67	358.69	215.3	509.03	447.31	511.48	174.42	480.45	671.25	655.61	579.5	237.64	56.66	76.3	216.51	503.25	499.91	380.78	632	533.96	686.48	811.71	637.18	499.23	572.31	184.11	581.42	395.6	349.08	156.21	583.19	814.08	661.5	655.98	565.79	526.27	613.28	23.9	99.14	384.67
C50F4.7	C50F4.7	his-37	499.93	294.8	310.99	461.46	188.34	472.11	300.69	742.53	192.08	210.28	229.7	128.36	175.81	406.36	188.16	209.45	248.84	268.23	320.26	377.68	487.95	542.28	329.81	370.92	327.67	572.46	650.97	641.08	284.57	325.63	471.15	426.76	807.67	291.15	482.43	339.95	601.26	335.97	642.66	275.84	314.19	531.49	359.89	388.56	1428.86	1321.12	632.98
T09E8.3	T09E8.3	cni-1	499.73	192.35	528.93	415.93	516.61	111.21	332.89	689.06	371.86	185.08	363.88	311.96	429.71	215.04	357.52	388.99	507.35	498.63	47.32	41.76	118.63	316.14	489.5	460.68	390.91	401.7	387.94	429.74	536.56	432.43	387.09	281.52	83.54	265.98	326.41	210.21	73.45	297.04	209.63	424.05	489.75	394.5	248.42	243.88	28.28	113.87	210.63
C37A2.8a	C37A2.8	C37A2.8	499.4	365.58	586	470.81	762.59	47.99	325.11	219.62	433.98	136.16	616.81	463.7	332.5	226.48	452.48	420.05	498.42	539.03	311.38	96.83	104.45	296.96	539.68	528.86	312.33	670.48	543.5	807.48	561.28	546.26	427.88	590.5	221.34	389.04	547.84	496.96	282.91	698.25	762.92	700.4	497.91	490.91	528.21	569.72	36.45	52.35	445.91
ZC477.3b	ZC477.3	ZC477.3	498.88	341.02	377.49	460.25	542.68	489.48	323.06	483.33	377.85	305.15	342.71	298.2	453.94	460.14	422.82	363.59	476.23	415.82	677.47	215.03	222.08	315.52	383.26	448.28	395.72	471.14	365.35	539.97	456.4	322.2	410.09	459.47	214.41	191.13	170.36	264.13	399.39	323.4	425.83	425.38	304.99	251.09	224.5	284.32	44.81	19.36	56.68
C43G2.1a	C43G2.1	paqr-1	497.91	541.53	531.3	481.02	359.09	22.71	490.96	84.53	392.98	60.2	378.82	535.65	432.87	135.4	494.29	443.64	466.42	420.22	71.55	53.36	8.55	75.79	558.76	496.15	421.32	261.66	201.04	298.22	328.48	265.23	103.92	231.23	50.24	247.85	163.28	16.9	62.97	202.19	212.93	319.51	205.61	259.73	191.98	227.33	10.52	1.83	146.52
C50F4.6	C50F4.6	C50F4.6	492.34	747.99	549.66	524	505.17	280.44	233.72	705.03	228.17	151.11	132.09	171.55	284.03	341.46	177.88	145.57	243.18	192.55	650.63	307.83	342.83	276.66	338.05	332.04	276.54	699.13	651.27	608.34	589.53	569.99	632	639.32	965.89	290.26	554.01	391.41	529.34	639.28	528.16	548.56	235.12	356.47	277.3	382.02	1222.52	1407.35	858.22
H27M09.3	H27M09.3	syp-4	490.88	515.59	486.01	382.53	383.22	53.42	380.59	82.79	372.77	95.27	349.28	485.57	311.64	109.59	419.74	442.88	515.31	448.95	68.97	46.32	37.62	183.73	455.28	540.02	304.24	257.84	268.01	310.68	366.81	229.63	149.56	262.58	31.03	153.82	204.62	86.93	70.1	279.95	266.69	349.31	307.25	296.18	179.16	268.76	1.52	3.03	102.54
CD4.7b	CD4.7	zhit-1	488.68	597.58	698.67	507.94	749.03	285.18	282.93	244.81	348.36	402.65	523.53	430.23	417.72	525.98	403.26	439.07	474.7	557.41	344.08	206.82	208.37	465.78	439.05	397.73	440.45	708.06	431.4	446.36	600.9	432.15	378.66	341.11	386.59	219.27	338.32	424.5	431.55	492.79	523.92	521.65	439.92	357.84	280.97	447.96	115.23	138.36	117.49
F28B3.5b	F28B3.5	mfsd-13.1	488.23	430.86	605.33	457.76	739.53	104.21	472.63	558.9	410.61	259.46	560.06	501.21	604.22	240.25	547.96	666.23	698.67	746.85	154.59	88.49	38.01	245.97	543.25	565.49	559.04	460.52	273.94	448.34	396.27	308.39	373.85	191.7	49.82	262.23	173.33	190.06	194.32	325.62	338.25	450.75	327.73	219.45	251.56	239.78	1	19.3	27.09
T05H4.5.2	T05H4.5	hpo-19	487.29	390.08	412.3	327.04	411.09	52.43	441.64	472.45	339.25	101.69	374.32	530.07	247.79	159.16	301.36	340.86	430.05	471.68	144.29	50.1	61.25	177.31	324.08	375.47	326.59	347.53	323.35	353.58	426.62	314.62	219.36	289.28	91.81	342.94	224.19	180.99	159.31	239.91	368.18	453.97	340.35	184.4	211.63	371.48	9.65	27.29	152.87
C47E12.2.2	C47E12.2	C47E12.2	485.16	486.84	558.6	600.24	364.82	553.11	644.79	1343.64	457.07	785.32	473.46	493.05	586.2	780.85	339.6	373.21	478.22	400.49	1026.81	670.35	451.87	673.67	389.65	414.27	532.77	171.21	238.77	208.24	310.11	252.36	255.12	277.96	183.2	169.22	133.42	154.17	573.68	200.97	156.52	320.2	205.87	175.55	167.61	173.77	43.87	66.32	99.85
C01H6.7a.2	C01H6.7	swsn-9	484.85	329.03	537.94	426.97	594.03	19.6	276.43	53.86	311.81	50	240.12	313.71	339.16	120.83	340.46	496.68	489.8	366.25	171.86	13.61	24.41	197.1	434.48	411.86	353.3	694.94	486.38	582.92	511.58	544.04	363.8	529.42	106.32	455.2	350.41	146.42	85.42	607.58	581.95	572.07	476.52	520.3	460.45	460.24	13.68	19.34	539.64
F35G12.11.2	F35G12.11	erh-2	483.02	143.49	438.01	576.32	384.81	1817.16	511.49	1611.71	760.07	925.8	646.64	519.18	795.64	989.76	679.4	527.87	493.83	645.6	878.28	1165.2	2263.04	1078.64	776.5	596.69	819.57	660.06	603.01	726.65	450.91	934.71	762.77	621.68	1598.78	541.48	907.34	1059.87	901.91	479.62	278.86	489.05	891.33	770.78	847.8	769.84	1315.57	1564.06	655.7
F25B5.2b.1	F25B5.2	nop-1	482.82	322.01	360.95	361.57	441.28	36.33	406.56	53.98	350.27	107.31	372.87	428.36	326.37	109.54	377.72	431	452.58	442.19	165.33	41.21	98.99	147.5	370.13	464.38	344.77	431.02	402.73	503.24	486.43	505.92	424.01	449.27	203.69	571.46	414.51	134.27	89.15	556.26	683.61	521.38	547.76	438.28	453.6	465.45	2.98	61.34	463.75
T05H10.6a.3	T05H10.6	pdha-1	481.55	587.41	695.4	528.86	483.97	35.62	721.17	248.64	599.35	256.93	638.96	765.29	486.73	201.93	619.51	785.3	584.21	690.11	89.5	23.45	129.28	241.86	547.33	612.79	647.58	464.95	743.21	786.01	804.05	809.25	513.52	627.07	328.35	590.1	592.23	290.16	157.56	598.48	692.52	685.2	711.78	836.61	827.3	836.82	78.35	6.39	449.99
Y67H2A.2c	Y67H2A.2	Y67H2A.2	480.71	415.9	340.91	406.78	416.76	227.83	282.04	54.76	290.96	199.83	340.34	383.41	317.4	306.68	281.44	302.03	338.51	323.08	138.51	116.35	110.68	160.16	351.85	380.84	334.04	519.85	513.86	394.19	460.02	399.21	295.92	446.49	287.95	343.39	341.86	261.29	157.19	479.84	499.11	378.11	452.53	361.08	295.26	365.45	1.63	93.12	273.33
Y73B6BL.9a	Y73B6BL.9	hil-2	480.56	675.01	444.54	621.02	528.66	127.02	516.11	3.97	752.07	130.09	315.83	402.01	804.99	276.22	647.98	905.49	833.34	725.86	141.22	114.98	142.98	365.38	810.83	814.21	793.98	919.4	666.18	817.75	320.59	862.37	452.36	868.7	398.5	492.23	969.58	394.42	147	887.77	921.37	722.77	727.64	939.71	1130.19	849.15	577.37	657.21	2212.74
M18.6a	M18.6	M18.6	479.56	477.25	527.96	346.95	510.42	27.91	393.82	145.32	292.91	192.53	507.99	437.78	391.44	351.89	423.43	403.83	404.89	510.9	229.14	108.38	46.93	202.3	296.28	344.57	273.16	414.71	460.23	514.34	453.53	402.85	225.63	294.73	132.22	404.36	282.18	205.87	200.19	488.83	567.7	447.23	389.91	365.95	400.36	421.89	8.67	67.24	256.65
T02C12.2	T02C12.2	snpc-3.4	479.52	447.02	448.74	393.89	618.8	106.92	366.74	258.32	407.96	165.08	368.6	443.06	402.71	211.64	451.45	442.55	409.9	382.27	236.88	110.4	94.28	210	414.82	397	490.58	538.21	552.11	560.75	435.47	544.15	309.27	466.75	152.99	362.96	338.18	254.27	166.96	567.07	617.24	488.77	382.52	505.83	453.49	389.91	1	31.91	214.51
F01G4.6b.2	F01G4.6	F01G4.6	478.36	639.62	466.3	447.51	334.25	214.54	659.33	187.34	548	265.17	572.6	616.12	475.29	195.09	520.65	481.21	526.91	560.88	187.91	90.74	114.16	331.99	685.47	603.65	416.56	549.27	541.11	659.59	581.9	659.22	469.92	704.05	258.94	579.23	618.59	296.73	162.76	570.73	481.37	427.46	527.81	543.86	807.24	570.5	49.85	94.81	696.63
C09F5.2a	C09F5.2	orai-1	477.78	316.35	403.93	362.19	420.37	238.27	223.96	109.87	363.53	222.55	217.1	243.03	258.28	315.92	249.02	346.51	347.08	385.61	56.54	93.06	85.47	287.85	237	254.92	223.63	430.79	371.06	524.83	349.14	381.07	220.37	378.79	238.71	295.94	275.27	281.9	49.07	368.09	450.69	405.35	368.36	232.97	285.91	343.53	39.31	41.48	84.97
F57B10.14	F57B10.14	ucr-11	477.31	542.32	539.34	474.21	599.67	845.96	862.57	3675.98	874.96	1421.25	638.79	636.34	754.23	726.45	276.49	706.81	401.01	592.65	685.99	819.41	969.85	1058.5	632.6	341	706.81	699.83	904.16	631.48	404.88	452.71	1002.49	340.11	1224.94	564.03	752.91	586.86	1524.39	586.55	432.47	672.5	421.6	556.2	449.88	269.31	577.5	1250.68	415.83
B0205.8	B0205.8	B0205.8	477.26	322.43	651.13	702.55	445.59	329.52	589.7	209.02	571.8	531.35	600.59	526.23	480.18	498.03	543.79	600.64	563.51	539.63	649.58	305.76	184.55	539.96	550.08	490.78	531.07	692.75	940.27	941.22	1003.38	741.76	689.44	811.53	409.32	668.16	681.6	757.04	470.36	697.06	802.37	694.24	675.48	694.84	574.88	769.04	216.84	507.25	640.34
K06H7.7	K06H7.7	K06H7.7	476.96	420.08	477.15	429.94	634.07	219.86	361.62	397.73	376.63	296.84	453.57	391.68	446.34	307.09	534.29	467.38	503.2	423.9	325.26	188.7	118.48	371.82	485.06	404.82	552.45	470.1	450.31	528.18	489.4	487.98	388.49	653	322.43	355.32	326.95	384.4	303.79	403.45	410.6	574.97	407.87	419.08	409.26	456.47	69.13	190.35	329.8
Y57G11C.12b.2	Y57G11C.12	nuo-3	476.73	266.18	312.28	374.63	388.37	208.24	307.23	1124.55	343.11	399.21	499.18	329.1	544.77	199.54	171.91	401.01	284.83	413.26	538.52	257.79	27.4	237.49	409.38	335.43	448.2	574.49	335.18	456.61	372.18	399.49	342.83	533.59	216.04	242.74	466.72	621.32	454.83	261.82	422.24	562.29	323.54	261.32	422.12	318.06	127.42	379.01	244.03
C33H5.7	C33H5.7	swd-2.2	470.48	251.1	700.04	544.46	538.99	77.86	279.51	282.58	455.4	69.18	226.29	252.67	565.68	187.47	495.12	526.54	614.49	395.58	93.57	61.9	87.29	289.96	590.55	665.81	470.84	310.84	235.49	342.77	176.49	303.67	275.95	308.6	72.85	151.44	256.05	149.56	48.21	238.3	222	212.32	243.91	172.76	222.64	248.42	39.6	23.95	153.98
F41G3.14	F41G3.14	exos-8	469.7	534.98	478.38	531.89	670.9	211.45	434.59	256.64	347.18	327.4	506.56	548.64	356.16	399.59	460.25	369.15	491.66	520.61	128.39	53.93	108.8	263.24	444.9	391.46	292.16	569.24	394.51	522.75	478.28	358.6	398.44	377.87	210.81	329.98	309.63	392.05	261.57	460.22	633.34	622.06	437.42	391.83	280.29	393.18	48.06	168.59	293.54
Y54E10BR.8	Y54E10BR.8	ztf-23	469.13	284.96	483.14	261.76	412.86	116.47	314.94	141.12	231.02	121.53	345.24	486.28	324.75	296.94	355.11	417.13	420.22	361.02	80.24	53.16	76.52	192.8	355.44	346.87	307.5	400.76	312.8	385.17	346.05	251.55	204.14	236.61	111.87	318.24	278.24	169.79	224	369.02	398.65	454.25	347.21	266.81	226.71	253.25	50.43	36.66	157.51
C39E9.13	C39E9.13	rfc-3	467.77	611.21	571.53	469.69	463.74	458.17	490.28	123.82	433.95	445.47	644.37	715.36	534.54	326.09	547.98	527.81	502.43	597.8	573.96	50.21	383.55	429.23	500.74	498.95	403.56	564.04	661.31	705.96	578.12	670.62	669.88	593.23	236.22	693.34	652.59	437.4	356.68	571.35	457.49	587.64	597.2	564.47	594.34	541.18	194.99	128.77	511.41
B0273.2.2	B0273.2	puf-7	464.83	539.36	516.23	478.36	665.46	19.77	467.19	63.42	487.82	111.69	411.13	545.53	345.25	76	396.99	474.14	424.38	546.47	154.85	46.85	32.51	223.19	457.91	542.14	356.23	513.53	389.93	543.07	556.27	456.66	259.89	458.66	32.37	430.56	265.38	113.43	79.33	327.91	437.55	437.83	509.69	382.27	324.55	425.89	1.88	1	157.74
Y39A1A.12	Y39A1A.12	orc-1	464.3	483.19	342.53	314.26	296.36	28.85	212.12	68.39	221.04	149.16	298.59	322.23	202.36	306.55	231.5	293.54	339.94	301.48	134.36	54.27	61.04	206.14	297.29	341.51	253.45	189.45	123.32	205.45	256.66	130.92	159.19	138.62	46.64	61.28	127.27	66.35	126.71	136.83	141.29	186.95	116.08	136.91	103.42	90.21	1.99	10.02	33.32
F01F1.11	F01F1.11	F01F1.11	464.09	432.68	458.51	389.58	484.93	131.25	388.28	319.9	337.36	195.86	487.67	468.17	534.19	330.55	442.75	441.83	439.27	517.91	355.23	24.82	72.52	306.38	476.92	544.25	407.64	505.18	557.33	516.36	504.45	473.42	468.91	447.34	232.57	538.69	445.26	368.06	223.51	496.94	625.39	479.37	522.58	481.36	505.36	592.89	32.3	123.17	430.18
F59A2.1a.2	F59A2.1	npp-9	462.43	506.76	336.47	346.64	402.66	14.25	275.91	54.6	224.97	41.49	254.1	297.46	309.63	66.52	283.8	359.76	359.29	399.08	94.38	34.48	37.86	122.07	339.41	366.7	253.49	296.98	196.15	311.16	301.6	251.45	161.37	187.54	31.01	203.38	184.91	51.52	39.73	241.7	216.02	283.08	300.63	199.86	159.09	222.86	1.34	8.53	74.56
F44E7.4c.2	F44E7.4	F44E7.4	460.03	454.36	511.25	354.52	460.8	3.95	249.68	73.49	355.26	45.72	239.28	309.28	351.61	106.7	355.15	455.63	550.98	429.48	10.05	8.88	15.2	83.78	438.97	470.69	324.61	340.17	183.37	282.42	275.32	226.92	148.38	233.53	22.03	276.39	190.37	61.49	14.5	255.36	204.37	324.8	381.04	190.75	230.74	353.95	1.68	1.88	79.06
F07A5.1b	F07A5.1	inx-14	459.74	344.41	420.74	369.61	442.4	45.39	331.74	169.27	362.02	101.56	340.16	406.8	431.91	128.13	452.2	441.66	498.71	416.67	81.22	12.59	29.74	105.13	505.41	484.92	394.83	272.75	226.83	357.9	425.33	276.45	181.63	300.9	41.77	244.44	216.28	126.09	72.98	220.18	253.88	300.36	233.99	230.01	241.94	225.36	2.56	4.02	135.46
H04M03.3	H04M03.3	H04M03.3	457.49	383.28	375.96	327.25	361.85	39.53	423.99	88.35	414.56	271.39	523.18	567	405.4	302.35	406.53	484.83	555.9	550.39	150.28	95.41	142.95	335.86	474.21	500.98	495.16	378.64	413.57	394.6	395.92	348.9	396.93	336.13	274.02	654.94	558.43	266.02	376.4	613.35	653.88	664.74	581.66	520.28	553.09	502.09	54.8	117.86	432.5
T09F3.3.2	T09F3.3	gpd-1	457.21	275.69	400.11	321.78	387.42	320.45	769.67	286.06	601.83	465.82	541.46	817.65	344.59	226.62	475.88	466.19	415.71	753.46	387.35	118.97	201.99	494.79	716.03	595.36	421.77	276.95	406.8	425.62	362.24	438.14	363.18	388.23	105.83	605.95	478.9	326.75	209.35	364	427.82	399.32	652.76	468.08	642.16	644.42	34.69	127.13	558.42
Y53C10A.6a	Y53C10A.6	Y53C10A.6	454.35	562.33	403.16	334.41	458.53	59.11	223.09	5.45	301.84	113.57	412.28	417.46	301.89	201.45	316.4	405.11	404.7	396.85	143.7	21.56	62.23	265.22	460.8	523.02	411.4	529.02	477.59	456.65	629.14	437.19	331.77	368.24	134.42	311.47	383.63	168.24	108.56	431.02	361.77	380.39	358.43	336.62	399.35	388.82	1.98	10.03	49.3
F38E9.5.2	F38E9.5	twf-2	451.75	235.17	429.81	326.78	262.95	6.66	356.05	1	306.68	40.38	267.77	344.7	259.49	60.31	422.93	399.91	378.13	396.21	27.78	3.76	84.13	133.61	330.52	271.03	258.26	256.18	204.75	494.79	238	348.24	198.8	226.01	142.31	285.31	264.96	24.85	51.37	209.04	288.83	354.26	356.69	252.39	252.26	319.16	16.68	11.96	138.56
C26E6.5	C26E6.5	fsn-1	451.64	411.97	415.87	429.69	321.94	221.52	374.67	222.82	350.93	274.39	400.9	446.98	331.58	420.71	434.94	420.43	477.98	470.63	268.17	219.76	119.33	304.91	409.8	495.96	399.51	268.62	196.86	313	259.51	237.68	200.57	192.23	66.27	272.35	166.6	120.54	322.8	139.3	166.39	284.22	213.39	193.29	125.36	170.69	19.75	59.4	150.73
B0280.1a	B0280.1	ggtb-1	451.57	392.92	611.46	556.31	553.81	60.04	753.33	614.16	523.75	121.78	473.13	689.98	564.51	266.47	655.53	577.87	580.7	542.53	178.08	96.71	131.84	254.38	719.64	538.76	639.53	474.95	276.3	582.02	374.53	408.26	467.02	360.63	60.27	397.61	421.37	103.9	153.8	449.51	549.73	553.31	497	450.6	386.17	470.6	58.01	35.88	215.07
C15H11.7	C15H11.7	pas-1	447.44	588.45	594.95	462.02	418.45	57.31	530.46	191.03	530.17	331.75	446.32	578.04	408.9	199.78	399.34	461.24	535.5	498.83	316.55	48.41	104.46	284.15	540.17	627.35	411.89	331.49	257.16	374.74	376.01	301.54	293.06	224.43	65.63	216.9	238.36	140.58	189.55	137.64	119	328.86	318.06	180.85	197.06	244.51	45.26	23.25	83.7
F19F10.9	F19F10.9	snu-66	447.31	479.67	375.65	307.67	470.22	20.64	231.06	102.4	262.14	49.31	259.71	288.93	259.59	65.1	296.19	339.82	379.51	349.66	119.83	11.91	20.66	93.88	288.84	289.16	231.53	465.94	401.41	513.64	453.52	448.65	224.46	258.54	50.39	278.58	330.63	87.54	46.91	405.46	560.34	484.74	474.67	386.25	364.81	491.77	2.13	19.15	248.44
DY3.8	DY3.8	DY3.8	445.78	290.55	433.71	844.93	370.27	1483.44	512.64	754.2	580.93	911.65	514.59	584.64	710.28	1232.97	577.45	539.36	513.69	487.64	1229.79	1002.45	1142.82	992.54	631.52	601.62	895.61	592.12	785.57	776.59	740.49	640.48	1070.43	513.83	809.94	767.39	581.82	1039.68	1665.48	440.83	268.48	494.18	635.4	661.94	769.8	599.62	623.04	1017.71	517.74
K07A1.17	K07A1.17	K07A1.17	445.54	373.33	516.38	431.72	427.24	59.03	503.46	471.68	377.39	149.02	459.64	449.19	351.55	128.89	468.1	396.11	547.67	416.1	102.36	75.63	90.52	139.77	518.86	496.71	230.74	363.33	310.77	406.26	448.46	300.63	187.62	449.62	258.78	183.66	236.67	57.26	87.98	332.21	180.99	325.15	354.22	276.27	297.15	326.11	3.52	7.9	83.56
F32A7.4	F32A7.4	metl-17	445.31	621.58	376.59	381.07	431.05	241.74	227.72	105.6	223.71	269.09	338.79	271.62	218.52	432.93	296.83	223.34	382.17	257.97	610.84	174.1	127.83	228.88	262.65	286.13	278.05	223.27	138.66	170.37	204.08	146.32	151.78	130.33	120.28	123.07	145.55	118.8	326.17	165.77	153.34	247.08	143.97	127.79	155.19	100.77	36.04	50.2	50.65
C27F2.9	C27F2.9	C27F2.9	444.39	733.2	461.05	541.48	684.24	1138.54	400.27	1090.35	540.34	1036.88	513.56	421.66	617.79	1026.96	585.63	550.51	417.89	457.05	1888.28	1154.56	1184.81	901.63	400.27	527.62	708.85	394.58	215.1	366.58	423.09	318.61	429.1	372.24	291.13	130.25	251.21	360.04	671.94	212.59	214.45	423.92	305.34	281.69	325.04	236.97	171.87	89.95	44.61
T21B10.2c.2	T21B10.2	enol-1	444.33	650.91	415.48	357.06	217.25	99.91	565.86	328.86	387.74	201.06	405.08	665.09	343.77	307.62	395.14	368.16	442.45	454.55	189.19	139.01	156.48	332.49	463.96	576.32	292.85	150.53	148.5	216.73	176.8	179.92	118.77	83.37	72.19	176.05	72.74	38.49	171.9	110.74	98.6	226.87	186.66	101.43	98.25	111.06	30.27	11.85	82.99
C09G4.5	C09G4.5	mes-6	443.73	266.23	277.01	302.84	433.15	76.1	296.06	102.47	268.89	94.31	224.94	341.87	274.41	101.61	332.19	465.93	369.61	301.32	44.82	31.78	6.85	129.18	346.74	360.34	286.44	344.58	328.17	485.04	444.93	373.89	268.34	322.27	108.73	344.47	303.75	197.56	111.39	662.6	479.96	412.88	378.82	393.71	503.83	396.68	34.15	21.03	175.46
Y71F9AM.5b	Y71F9AM.5	nxt-1	442.75	361.18	569.45	593.66	344.36	467.89	381.83	1098.67	417.26	493.83	517.78	466.77	357.8	389.27	491.17	348.53	329.76	453.54	424.87	535.88	449.47	592.52	509.93	409.21	453.23	502.19	434.25	423.8	642.9	509.56	567.92	395.91	781.41	385.88	435.17	536.56	775.32	327.94	277.65	419.46	409.78	293.35	249.47	329.89	183.58	73.21	111.04
C54G10.2a	C54G10.2	rfc-1	442.07	504.94	419.99	372.2	377.43	41.47	290.79	10.77	281.42	125.14	349.63	367.75	293.34	116.08	338.34	428.31	447.61	422.82	191.21	42.71	68.11	124.96	346.33	385.08	281.2	544.17	535.04	585.57	543.15	460.49	311.54	473.2	109.78	435.75	391.85	149.78	154.45	494	458.3	526.24	444.87	418.28	470.47	494.69	23.88	22.63	317.38
C05D9.12	C05D9.12	C05D9.12	441.73	107.87	421.49	263.12	890.73	481.63	1	221.02	164.5	1	118.18	197.86	1	1	138.03	329.97	54.16	1	1	791.96	278.16	131.65	206.51	158.19	291.42	677.77	343.16	1	108.57	514.72	511.6	109.49	402.08	1	433.57	1	313.89	349.84	184.28	85.59	1	197.57	118.66	41.98	1	1	365.53
R02D3.2	R02D3.2	cogc-8	438.21	345.22	320.93	244.55	359.86	12.61	214.06	5.47	251.33	33.15	250.86	288.28	193.92	80.7	234.35	259.13	319.8	236.73	104.61	6.97	24.75	118.84	226.08	283.64	240.42	367.86	330.52	406.2	430.43	375.16	190.96	391.36	77.87	332.66	314.42	116.88	32.39	361.59	420.11	344.77	297.17	216.59	265.3	366.31	16.19	43.84	255.95
Y54E10BR.5	Y54E10BR.5	sec-11	436.02	446.96	600.02	493.2	540.56	226.01	430.78	791.2	482.58	309.48	443.44	473.94	556.54	533.38	529.07	530.57	583.46	549.26	245.75	162.91	129.75	385.09	613.83	503.63	380.15	505.8	386.12	418.81	450.05	379.08	528.72	355.55	382.64	337.56	441.61	180.2	180.16	426.44	292.36	329.73	380.23	351	404.16	310.38	44.07	75	307.19
C50B6.2	C50B6.2	nasp-2	435.59	679.88	433.04	402.23	621.81	409.51	383.31	404.1	611.92	456.64	448.87	491.2	551.74	291.24	562.72	610.6	516.95	478.23	564.33	160.18	282.35	539.58	560.16	629.36	486.37	412.2	411.29	420.71	340.53	474.74	475.21	585.42	238.51	618.52	572.02	459.68	246.33	664.4	666.72	448.76	558.79	572.28	799.22	436.85	176.15	227.97	745.88
F59C6.5	F59C6.5	F59C6.5	435.25	193.77	554.2	571.59	615.49	86.29	549.75	379.54	335.92	336.29	408.58	599.72	481.24	274.05	366.96	588.29	406.02	562.68	162.9	124.28	130.51	420.4	534.64	455.88	409.95	558.6	819.52	684.68	671.5	655.95	465.31	571	516.98	623.38	524.88	445.51	358.84	486.91	470.58	663.03	522.07	551.87	638.77	633.54	180.39	183.53	808.1
Y67H2A.10c	Y67H2A.10	Y67H2A.10	434	887.46	1	1	544.98	1	1	1	1	1	1	1	1	1	3017.71	2417.88	1386.51	1289.65	1	1	1	1	1	1	1	320.64	811.39	318.3	430.96	3379.98	144.77	1091.54	1	1	1	1	1	1886.9	177.19	190.67	1322.14	252.83	416.5	532.22	1	1	1
B0495.9	B0495.9	B0495.9	432.74	492.77	352.91	327.13	355.57	524.52	253.73	104.25	311.32	376.81	278.61	294.85	288.5	406.8	212.53	287.9	283.16	212.73	882.39	202.61	575.99	457.17	240.28	282.15	262.71	484.03	352.9	302.84	324.86	310.25	334.66	478.73	420.48	352.91	339.83	404.7	539.47	265.27	318.45	364.75	218.98	243.19	328.41	312.88	170.26	225.23	225.34
C03H5.3	C03H5.3	C03H5.3	432.53	404.24	434.93	352.22	527.82	120.19	214.94	36.12	209.53	232.22	465.65	434.02	232.31	349.81	256.06	258.8	364.93	353.08	418.43	99.05	228.26	230.96	252.81	375.17	264.21	521.43	327.92	347.19	357.63	290.59	248.83	313.97	230.64	212.31	326.86	296.34	315.24	389.76	462.15	471.79	253.58	300.58	202.72	317.76	72.67	89.57	226.99
F18A1.8	F18A1.8	pid-1	430.97	390.78	533.63	486.23	532.91	129.22	395.05	467.94	331.13	189.21	471.7	475.94	367.67	387.94	376.93	450.08	434.6	439.63	248.19	143.59	157.01	234.06	440.46	388.97	467.72	433.93	326.34	363.72	332.08	363.78	279.81	268.32	173.92	285.92	292.48	200.04	339.85	275.79	439.67	533.31	244.28	244.14	208.35	267.97	19.46	48.11	137.75
F46F11.2	F46F11.2	cey-2	427.95	493.53	408.41	814.72	340.4	1310.62	1248.22	2508.82	908.17	2271.32	1207.51	1344.75	922.55	914.96	848.37	656.01	656.81	811.14	1608.01	1553.25	2391.67	1550.65	1059.89	1183.32	921.77	74.26	52.19	106.93	130.08	95.02	230.04	72.87	205.16	212.43	250.82	149.55	823.87	50.4	86.6	208.51	247.29	198.23	173.75	117.65	27.8	45.16	40.88
C27B7.1a	C27B7.1	spr-2	426.86	390.84	475.23	398.95	484.03	171.22	555.88	342.18	445.54	166.52	433.98	533.96	367.04	239.52	468.82	467.18	475.99	445.42	253.67	142.08	115.96	247.49	456.57	384.86	416.34	506.69	518.01	578.85	531.93	543.73	331.66	477.76	210.41	660.03	351.08	268.06	156.19	390.18	542.84	510.01	519.55	434.46	552.76	484.03	42.37	1	160.17
M01E11.4c	M01E11.4	pqn-52	426.83	222.75	318.36	323.43	209.86	621.38	257.25	184.82	281.42	491.09	422.84	377.85	260.21	336.67	251.74	249.7	206.27	247.88	563.04	489.64	489.23	363.35	253.29	241.13	278.03	277.56	253.68	229.87	470.5	294.51	260.86	313.17	341.47	366.84	260.94	294.4	549.24	177.24	179.08	193.91	318.53	274.89	227.77	263.87	158.32	125.96	118.32
F19F10.12	F19F10.12	ints-9	426.7	512.47	432.48	303.99	350.14	32.23	225.29	3.35	233.04	84.42	310.73	313.39	302.5	101.26	227.74	327.4	338.34	330.37	112.75	45.32	54.61	163.44	283.29	321.11	241.72	481.97	353.29	339.44	437.33	371.73	298.25	353.56	168.08	368.84	302.77	141.72	68.31	383.45	499	405.96	341.27	319.61	302.16	350.14	24.26	48.57	259.7
T12A2.8.2	T12A2.8	gen-1	425.93	541.23	442.16	415.98	407.78	83.14	235.69	94.54	333.71	92.84	259.72	354.82	295.62	119.48	317.78	366.47	459.02	404.95	79.24	6.83	81.23	158.39	463.51	492.46	403.69	260.75	171.46	262.46	203.62	171.06	131.71	232.45	13.77	133.72	130.68	98.55	103.56	209.1	183.56	201.99	185.18	144.83	154.88	146.53	1.66	20.01	39.16
Y102E9.2a	Y102E9.2	wdr-4	425.42	304.49	390.37	409.57	373.14	50.96	370.55	658.89	411.69	190.1	360.37	517.23	342.76	177.86	415.26	508.73	507.82	550.46	152.37	71.67	105.15	228.35	468.67	496.1	455.62	479.39	585.08	573.95	571.65	592.07	424.46	476.09	118.96	448.78	404.05	186.09	94.75	415.33	489.21	478.3	506.53	448.67	497.15	493.77	4.14	40.29	189.33
ZK328.4	ZK328.4	gcna-1	425.33	412.63	387.44	386.49	369.9	66.26	293.17	217.52	283.67	108.51	414.73	312.38	347.43	169.55	396.12	481.43	472.53	420.65	202.24	68.41	45.98	143.15	401.51	381.23	379.49	377.41	474.23	417.68	449.06	490.99	358.36	456.58	173.1	344.73	301.57	263.49	84.09	419.3	476.99	422.39	448.41	458.82	480.79	397.97	12.22	66.31	356.16
C10F3.1	C10F3.1	cpg-4	424.67	423.69	498.53	580.12	479.92	72.08	303.22	107.08	343.99	105.7	278.74	480.99	396.74	248.23	402.15	451.65	460.03	360.92	273.97	111.28	119.32	289.49	370.46	495.31	303.71	246.37	191.04	261.14	263.27	236.22	203.37	255.54	70.39	137.84	140.85	91.4	134.32	177.88	229.31	214.43	176.58	139.01	126.22	146.13	14.47	16.97	79.87
F35B12.5b	F35B12.5	sas-5	424.02	257.14	389.32	368.69	480.43	44.3	294.34	8.43	245.33	145.64	236.98	288.08	280.68	151.29	329.61	428.27	431.05	308.83	139.38	29.47	93.72	227.08	356.37	427.34	219.14	396.52	511.3	434.68	305.33	419.08	244.8	550.31	227.05	531.48	404.95	198.79	146.87	450.85	516.25	343.84	344.42	438.07	406.19	395.45	39.27	64.72	398.85
Y59E9AL.7	Y59E9AL.7	nbet-1	423.29	311.09	390.1	548.44	519.85	1016.2	273.24	935.96	586.5	948.62	444.68	287.72	581.3	1318.89	535.3	448.9	318.72	292.76	913.83	1154.3	1722.71	921.85	511.93	467.41	764.45	438.64	503.7	646.71	401.48	388.37	692.93	620.88	1230.27	405.44	873.85	1039.8	896.44	477.24	315.88	423.85	511.94	468.66	611.98	535.96	1211.77	1231.69	449.98
T06D8.12	T06D8.12	T06D8.12	414.19	525.25	321.05	1051.22	410.87	200.66	209.46	870.13	84.04	710.06	593.93	235.02	447.28	943.08	1218.76	859.08	993.55	801.88	389.13	1080.49	181.86	810.72	1029.22	480.54	769.73	294.73	261.89	301.32	653.58	656.29	802.04	148.13	1	212.97	1	236.17	710.64	59.53	358.16	730.38	170.18	480.63	314.06	753.36	1	1	1
T23G5.1.2	T23G5.1	rnr-1	413.34	599.22	262.52	244.28	355.71	16.09	396.25	327.44	409.92	83.05	297.35	398.77	319.34	35.33	403.7	404.4	390.71	392.1	71.13	52.96	43.43	127.9	391.87	341.33	274.96	231.38	281.2	295.53	246.47	266.52	196.58	420.67	92.39	330.08	216.47	56.49	45.17	365.78	399.93	369.85	385.29	300.05	448.58	330.48	30.27	32.8	381.13
F53G12.5b	F53G12.5	mex-3	413.21	434.47	287.9	248.65	375.9	146.26	371.12	252.16	288.72	206.99	324.37	286.91	261.35	187.02	273.57	363.97	339.45	363.85	221.92	107.17	161.2	278.14	386.92	328.25	263.65	251.04	161.88	304.75	282.76	202.43	260.87	173.96	108.65	230.81	198.3	111.37	150.25	189.1	151.9	259.2	284.95	257.56	218.87	238.54	1.63	32.38	69.94
R10A10.2	R10A10.2	rbx-2	412.99	439.58	622.04	619.03	575.69	139.41	465.27	725.21	391.74	331.54	384.74	357.53	453.62	388.09	428.34	565.08	515.7	466.98	327.51	297.5	172.43	314.23	598.57	422.1	514.03	328	453.64	493.14	321.37	394.28	506.19	311.31	181.88	406.33	375.02	178.77	166.27	470.44	440.49	396.86	342.32	319.93	236.24	300.66	61.16	154.65	183.44
F58B3.9	F58B3.9	ttr-50	411.97	440.51	492.18	409.98	697	291.25	503.45	1187.38	390.64	449.49	496.43	458.59	263.31	330.3	511.13	362.96	362.37	442.9	290.13	62.14	226.62	490.33	308.7	479.53	367.49	884.5	1847.84	526.94	597.03	1443.97	762.99	916.76	968.42	1007.54	1200.78	1057.54	470.12	1056.74	1205.71	623.6	651.05	726.91	590.68	1277.1	1738.88	2290.13	4232.37
Y71F9B.3	Y71F9B.3	yop-1	410.55	390.24	488.18	413.55	416.23	126.6	533.98	176.29	536.01	216.83	568.83	610.45	493.79	110.19	410.69	367.48	415.5	648.04	106.76	7.21	48.33	270.37	596.3	734.6	321.24	193.97	215.7	323.68	293.34	228.14	128.87	161.46	13.67	264.86	252.62	134.16	87.85	150.35	109.87	203.41	335.05	244.44	239.06	239.79	1	35.2	107.3
T19A6.1a.2	T19A6.1	T19A6.1	410.11	359	393.89	327.35	352.06	49.73	304.53	85.03	297.26	135.93	254.03	325.99	472.39	101.21	428.2	497.82	457.91	375.47	123.66	24.86	42.69	165.24	402.31	475.08	343.96	303.19	228.07	341.7	228.25	239.04	119.61	215.78	18.4	196.47	160.33	51.44	71.88	254.06	279.12	216.26	254.89	281.96	228.93	232.08	15.74	23.48	85.23
K10D2.5	K10D2.5	K10D2.5	405.89	497.24	551	635.66	652.51	602.71	314.28	636.94	593.38	455.59	403.53	325.19	423.61	477.78	226.18	348.56	410.61	267.18	866.62	262.22	681.36	408	373.91	363.01	422.97	580.34	504.8	514.54	390.35	360.16	496.83	404.07	790.41	224.1	485.39	394.61	566.25	457.12	433.05	369.03	297.19	298.67	188.74	289.98	561.36	443.24	314.91
Y48A6B.11a	Y48A6B.11	rsa-2	404.97	330.73	359.02	332.25	400.74	2.5	216.22	30.06	214.57	53.53	296.48	329.98	258.63	75.32	285.78	324.63	368.87	353.81	35.35	32.39	31.29	70.19	291.37	306.12	242.57	390.14	348.37	503.34	443.69	396.96	126.09	324.3	107.71	418.4	308.22	142.85	46.09	462.36	466.82	453.97	438.01	389.33	349.66	430.83	1.68	16.76	151.44
T04C12.4.1	T04C12.4	act-3	404.54	225.6	388.82	353.52	301.32	48.98	581.65	206.98	379.17	148.94	631.35	589.26	356.58	135.97	325.79	332.51	337.21	446.29	160.72	1	41.9	157.97	497.71	474.39	385.65	343.21	343.07	471.56	481.4	476.95	250.12	388.7	116.27	606.62	334.68	121.74	79.54	339.36	506.75	504.17	543.02	441.52	530.29	386.37	76.26	58.27	348.45
Y55F3BR.1	Y55F3BR.1	Y55F3BR.1	404.14	245.98	277.61	255.84	232.95	114.26	214.19	11.18	201.29	116.33	263.27	277.47	223.79	342.25	243.28	292.38	261.01	233.89	302.55	103.65	195.54	158.41	198.89	248.37	209.53	366.81	288.78	253.54	390.55	348.41	305.69	382.7	209.52	259.91	301.14	232.33	249.87	307.84	388.55	340.53	237.56	309.92	281.43	260.51	74.47	111.27	245.86
F22B5.10	F22B5.10	F22B5.10	403.81	487.46	455.85	348.05	350.52	100.24	266.62	800.41	334.9	227.99	349.96	355.26	320.14	287.21	386.95	356.46	382.93	406.81	185.81	117.35	99.18	154.69	425.34	367.72	360.3	555.37	602.06	567.45	566.92	577.08	525.44	486.82	119.8	560.02	448.29	197.85	219	466.82	453.76	391.45	381.18	377.41	403.08	387.32	64.42	89.25	409.91
R05G6.7	R05G6.7	vdac-1	403.81	478.14	414.66	303.56	403.45	172.92	345.99	243.08	298.12	240.14	332.42	354.29	264	117.79	371.42	343.14	302.88	348.06	203.76	35.4	102.77	218.62	324.07	290.58	164.71	471.7	395.46	510.12	395.76	394.62	363.12	415.21	248.14	288.54	361.28	250.09	154.07	469.18	618.42	359.39	434.9	378.95	425.4	345.18	77.22	185.46	385.28
Y39G10AR.12a	Y39G10AR.12	tpxl-1	403.68	233.71	322.49	267.68	287.96	27.15	335.06	5.77	312.48	92.1	307.59	344.67	219.66	50.33	253.53	274.02	282.66	298.76	112.75	3.99	23.63	98.18	260.46	327.45	295.16	398.75	272.5	371.19	288.66	400.49	127.82	307.03	91.12	446	297.5	90.01	31.72	350.55	257.38	267.21	340.53	310.63	260.74	417.81	2.02	26.93	216.28
Y110A7A.11	Y110A7A.11	use-1	402.56	474.83	389.03	415.13	561.51	641.78	291.64	128.58	359.72	500.57	406.31	410.62	412.16	672.56	373.85	364.36	420.66	426.51	1020.56	472.52	527.31	451.76	403.8	376.66	459.88	608.01	574.37	506.5	501.47	529.41	531.66	623.82	358.68	320.39	457.41	677.83	937.9	594.6	592.21	488.28	484.46	550.11	455.84	447.07	164.75	175.86	242.44
K05C4.1	K05C4.1	pbs-5	402.45	364.22	525.92	398.94	552.29	219.6	435.91	170.48	486.37	357.8	479.01	477.56	387.46	350.01	463.41	559.71	515.5	663.2	367.07	117.39	174.72	351.52	552.97	583.52	462.05	592.52	591.16	618.13	649.47	630.78	633.61	585.99	487.84	446.7	564.08	479.46	286.41	707.61	618.83	588.41	750.17	543.64	645.03	721.38	95.88	102.04	413.3
Y39A1C.3.1	Y39A1C.3	cey-4	401.69	205.75	295.44	224.13	355.59	88.77	270.14	41.85	278.72	82.82	258.84	259.08	164.31	99.16	232.4	176.59	312.92	260.33	68.7	4.09	26.41	137.86	356.15	213.78	219.2	249.4	205.2	163.35	200.65	279.5	236.51	212.43	43.02	160.37	124.31	125.25	96	235.74	135.21	147.64	222.34	184.19	200.83	164.83	38.9	40.3	149.78
F54D5.11.1	F54D5.11	gtf-2E2	400.56	540.88	344.34	356.21	335.03	298.48	229.87	398.77	258.06	239.02	401.37	294.74	248.11	298.51	365.97	412.26	327.46	361.88	220.15	228.69	195.34	335.98	376.59	356.23	206.31	363.5	473.42	468.54	431.51	405.37	318.95	633.89	300.93	361.46	370.24	400.45	301.99	383.31	363.5	341.17	406.79	429.65	358.34	380.72	177.64	243.87	287.8
C07H6.4	C07H6.4	sap-140	399.96	381.43	311.84	251.03	397.69	3.43	183.73	60.32	169.67	36	214.88	233.22	215.03	45.46	222.95	307.41	233.49	297.17	65.18	1	21.95	63.6	186.82	195.68	197.22	322.16	318.48	425.87	335.93	296.19	309.97	213.38	28.66	341.04	224.67	76.39	32.44	415.81	419.19	304.75	387.43	271.74	298.52	412.49	13.69	28.68	224.03
F26D10.3.2	F26D10.3	hsp-1	399.42	1027.23	331.77	406.35	276.53	29.49	537.82	257.17	431.53	187.36	511.72	645.79	332.51	115.16	413.81	380.78	485.63	509.3	127.59	14.48	8.07	172.16	506.61	525.13	280	119.77	82.79	115.05	139.3	82.59	105.25	120.81	14.24	86.52	108.43	45.2	54.03	128	115.07	247.62	199.97	69.48	153.9	186.71	33.8	7.03	88.53
F26A3.2b.2	F26A3.2	ncbp-2	398.82	442.99	866.92	703.49	745.29	632.58	548.87	45.31	688.01	295.4	352.53	505.78	832.02	429.76	747.93	861.27	796.45	669.56	649.6	310.19	322.75	462.12	595.31	640.98	641.73	896.32	874.39	1017.8	709.56	1311.02	759.64	600.21	489.28	579.59	819.32	784.7	324.54	945.84	1007.09	642.18	843.48	1019.54	979.91	1096.25	92.36	551.56	1059.01
C38C10.2	C38C10.2	slc-17.2	395.84	416.5	397.49	440.3	380.79	111.99	520.97	243.08	468.6	318.93	529.75	539.99	384.68	208.8	392.34	525	444.02	536.07	270.19	98.95	112.11	318.23	441.17	435.41	287	470.13	536.95	532.78	576.08	525.37	473.11	556.44	373.56	731.09	460.97	375.34	159.81	431.29	582.35	612.82	582.16	484.95	577.01	656.21	54.92	152.58	436.02
F40F8.1.1	F40F8.1	F40F8.1	394.27	440.85	356.83	373.75	376.03	456.35	242.69	411.05	407.38	382.14	422.43	300.29	261.11	329.06	314.56	296.85	221.02	295.46	412.34	202.94	380.4	343.47	332.63	342.27	370.65	449.37	439.09	432.85	545.49	395.72	349.79	391.42	376.66	353.68	340.61	273.96	471.35	356.29	196.48	409.1	362.97	224.76	382.27	262.08	129.33	117.8	223.69
F43G6.9	F43G6.9	patr-1	391.79	451.32	351.29	411.82	282.29	36.33	284.17	238.5	251.01	92.51	290.45	323.85	327.01	76.22	345.67	406.68	445.53	313.3	79.49	64.31	33.35	132.6	310.58	312.91	282.9	548.75	475.9	517.48	664.3	525.01	302.58	399.8	111.14	413.84	254.01	187.12	46.65	363.73	364.83	396.47	455.78	436.62	323.37	431.53	32.59	71.97	344.92
Y54G9A.5	Y54G9A.5	Y54G9A.5	391.59	218.04	354.49	423.59	391.53	730.04	215.75	33.67	389.09	530.34	503.74	296.27	358.54	659.47	336.12	309.78	280.2	232.35	945.13	778.82	1037.33	681.93	327.11	343.93	557.95	289.88	272.4	251.21	266.28	210.18	334.03	368.05	456.81	229.06	352.09	401.99	556.38	244.28	266.18	288.74	244.54	326.54	260.98	176.92	303.72	206.49	127.09
F29F11.3	F29F11.3	tut-2	390.2	301.85	519.28	316.18	509.4	132.18	472.57	711.97	376.56	235.38	463.95	538.21	500.44	422.46	357.3	376	496.1	450.91	165.17	79.67	162.51	255.37	495.45	457.62	411.71	439.38	345.24	442.8	434.17	392.65	254.36	249.36	142.77	321.21	272.96	246.39	233.52	375.04	305.22	451.42	396.17	357.92	293.71	348.84	52.07	49.28	194.9
T23B12.4	T23B12.4	natc-1	387.59	276.06	293.45	232.42	294.93	25.01	173.41	26.59	255.89	61.33	264.93	250.63	215.28	41.92	298.46	272.29	320.96	341.46	76.64	43.4	23.25	137.96	253.53	310.15	231.47	273.74	162.81	269.45	217.17	232.56	101.92	252.67	30.57	145.02	184.93	87.57	38.02	227.56	251.34	238.82	240.47	263.04	209.96	272.79	12.78	12.63	72.42
F25H9.6	F25H9.6	F25H9.6	387.29	530.6	356.55	411.22	680.37	136.27	395.99	93.46	279.24	201.1	421.66	329.14	272.28	333.01	299.24	408.95	367.25	343.74	243.36	169.27	229.49	218.65	387.33	367.99	325.53	518.9	561.92	547.06	560.61	426.35	382.96	547.05	287.4	493.68	378.71	337.79	307.76	567.63	655.75	503.02	406.62	402.15	440.6	303.39	44.69	119.35	325.96
R07E5.2	R07E5.2	prdx-3	386.73	359.2	548.65	496.54	439.46	97.53	804.52	895.31	630.65	427.49	648.35	871.37	594.02	609	507.99	610.18	638.37	689.59	234.34	290.87	206.81	342.57	628.35	571.76	528.95	448.5	507.77	441.25	577.32	441.12	495.1	458.28	261.12	463.37	530.33	439.94	299.48	506.93	406.82	498.81	786.37	584.76	580.79	577.11	28.08	29.74	156.68
C09G4.4	C09G4.4	C09G4.4	386.05	192.77	217.47	283.75	334.26	68.47	271.44	346.8	254.96	87.14	212.05	263.15	302.89	117.99	381.63	391.05	294.27	246.78	68.27	30.4	63.41	125.14	292.25	295.67	262.72	259.12	292.15	372.24	368.03	273.48	254.97	284.06	121.27	310.03	259.33	191.83	114.74	495.3	374.97	320.84	330.43	389.34	430.76	315.23	63.04	35.6	139.45
K07H8.2c.2	K07H8.2	K07H8.2	383.08	377.16	433.39	425.88	309.03	77.06	355.19	280.19	392.18	162.76	257.12	437.24	469.76	150.69	488.74	472.43	555.09	435.47	140.04	16.61	184.96	251.03	478.05	475.88	392.84	248.45	258.69	458.51	244.99	266.73	297.32	249.19	55.1	280.98	171.56	109.65	223.87	315.77	193.09	269.7	330.07	329.17	354.91	193.47	2.32	23.51	105.3
F52D2.2	F52D2.2	rgs-8.1	377.8	204.55	401.91	398.13	394.42	95.62	318.77	6.2	432.81	192.55	374.09	435.83	388.5	129.67	419.94	441.53	510.35	408.75	157.69	46.54	52.34	217.02	511.69	550.45	353.06	308.92	332.17	333.55	299.5	466.35	220	329.12	59.23	279.23	277.91	211.6	90.87	327.78	350	302.77	261.1	307.16	263.87	333.53	19.64	47.02	418.58
Y59E1A.2	Y59E1A.2	rgs-8.2	377.8	204.55	401.91	398.13	394.42	95.62	318.77	6.2	432.81	192.55	374.09	435.83	388.5	129.67	419.94	441.53	510.35	408.75	157.69	46.54	52.34	217.02	511.69	550.45	353.06	308.92	332.17	333.55	299.5	466.35	220	329.12	59.23	279.23	277.91	211.6	90.87	327.78	350	302.77	261.1	307.16	263.87	333.53	19.64	47.02	418.58
Y111B2A.11	Y111B2A.11	epc-1	377.15	186.21	255.55	233.15	302.4	14.03	292.49	24.79	248.43	58.02	328.9	351.67	231.29	74.5	311.89	305.31	384.45	379.71	72.87	18.71	14.83	69.46	287.24	341.88	244.08	423.9	328.78	429.82	416.59	416.06	203.63	307.28	50.71	439.23	320.98	79.26	29.42	397.1	382.31	416.85	493.22	392.38	425.41	460.7	11.43	25.67	310.44
C55B7.1	C55B7.1	glh-2	376.28	530.21	305.19	273.9	233.68	56.26	252.28	20.43	211.57	84.66	327.26	333.47	271.16	62.22	206.04	253.8	270.7	344.7	101.85	1.92	19.88	97.74	255	306.99	222.04	161.21	130.8	162.18	253.75	142.13	93.22	117.15	13.74	169.46	140.34	54.57	62.42	165.68	118.76	193.32	250.41	134.25	103.67	180.52	2.59	10.54	51.86
K10B2.4	K10B2.4	K10B2.4	375.69	398.55	566.51	412.14	467.96	505.89	321.17	1070.8	303.07	492.16	428.76	265.43	363.71	432.8	256.99	272.18	357.76	342.34	687.88	247.71	417.05	582.89	305.76	306.53	292.19	352.64	441.23	480.05	433.16	371.38	349.99	280.95	522.74	284.17	501.74	591.41	576.35	396.59	247.21	337.31	327.78	265.84	284.74	293.07	436.84	414.15	358.11
Y57A10A.9	Y57A10A.9	tag-276	374.19	28.86	185.54	211.61	350.93	63.17	327.27	489.1	156.09	233	277.43	293.21	130.56	288.72	280.87	355.73	263.3	461.01	271.71	75.41	117.53	140.39	281.5	283.08	182.79	475.69	865.25	198.96	756.45	1102.9	404.95	658.9	1546.18	1418.02	1146.8	1151.32	248.85	1574.95	1491.19	731.16	952.81	1007.78	1055.48	1502.51	1115.3	1053	2802.63
Y57E12AL.5	Y57E12AL.5	mdt-6	373.91	209.18	346.21	324.31	302.91	58.31	390.66	173.03	278.64	120.33	348.33	387.43	325.93	127.49	293.75	409.49	358.78	344.36	102.3	70.56	25.94	195.51	404.61	354.33	189.85	406.09	457.84	530.6	436.14	363.42	419.1	290.39	144.74	403.61	328.47	100.46	25.31	358.86	328.95	329.49	328.04	352.76	362.91	367.87	50.33	37.58	332.37
C15H11.4.1	C15H11.4	dhs-22	372.98	395.07	431.47	455.65	432.84	807.73	442.89	725.27	439.26	881.55	567.19	494.3	386.33	511.03	385.88	465.85	499.3	479.52	971.91	501.42	495.97	601.81	473.12	385.45	525.7	393.63	353.51	419.17	479.2	417.23	429.98	343.33	272.47	353.39	441.33	418.76	640.66	280.73	257.08	318.3	413.72	323.04	326.2	283.41	91.16	98.36	91.95
EEED8.1.2	EEED8.1	tofu-6	372.61	390.84	448.46	382.14	496.58	4.58	209.43	156.53	285.5	84.87	260.59	255.37	136.43	165.3	315.51	322.6	279.92	335.92	36.26	25.72	52.4	104.51	359.3	392.05	133.4	479.53	352.68	485.91	266.86	415.07	197.67	308.6	108.26	179.3	233.28	177.39	65.85	395.08	310.01	287.41	379.9	326.42	286.52	264.1	4.99	24.04	324.54
C01G6.8a	C01G6.8	cam-1	372.6	534.95	389.38	338.96	464.14	1.96	192.01	55.81	328.93	53.2	245.14	258.2	322.85	98.44	363.9	452.89	420.98	307.55	99.1	25.17	24.71	90.31	269.96	334.15	369.06	529.47	409.82	419.26	488.85	371.24	273.06	367.57	126.14	382.22	300.55	94.87	36.06	499.24	670.43	572.66	376.66	350.06	360.7	430.16	2.09	24.6	124.61
C14C11.2.2	C14C11.2	C14C11.2	369.21	609.14	363.59	372.9	413.58	132.93	194.43	85.29	227.28	232.35	260.44	341.54	197.19	222.07	251.59	279.86	391.63	254.68	340.88	106.27	171.32	220.12	275.18	304.39	310.01	174.18	102.1	178.75	123.25	104.5	130.21	118.96	52.66	52.17	86.55	58.46	85.47	77.75	56.22	180.6	96.31	72.98	105.36	91.32	12.77	1	6.29
T19B10.11	T19B10.11	mxl-1	368.62	243.41	588.13	606.01	487.37	654.61	684.18	2763.09	600.43	596.59	586.66	686.62	570.87	706.19	333.26	367.77	478.24	458.34	554.25	380.15	434.67	534.13	481.63	365.83	556.39	393.03	371.6	329.28	540.89	272.64	721.77	312.38	623.82	453.28	298.65	331.48	735.66	334.27	316.84	403.29	449.18	363.11	163.27	274.58	1	98.18	184.37
R11H6.2.2	R11H6.2	R11H6.2	367.41	344.08	347.49	312.23	302.72	19.29	272.61	369.02	232.33	43.81	97.04	259.59	210.6	187.54	260.36	326.64	301.87	177.28	18.02	30.73	18.47	87.64	258.31	303.55	242.3	224.53	196.44	217.88	132.7	207.3	117.47	306.85	53.59	118.86	113.12	25.53	52.93	147.61	181.08	154.47	105.54	116.34	93.28	123.3	11.76	4.77	81.54
F38H4.7.1	F38H4.7	tag-30	366.31	193.76	312.82	289.95	411.63	77.57	188.63	59.56	285.71	91.73	136.25	256.24	272.52	87.56	308.41	344.23	321.2	267.27	140.87	54.69	39.54	147.07	310.64	290.75	285.97	444.89	420.37	429.31	423.73	473.23	262.97	277.35	225.69	263.44	279.96	159.24	115.97	431.2	523.37	307.83	307.67	360.68	299.54	270.65	47.38	68.01	267.65
F54D5.2	F54D5.2	F54D5.2	365.36	267.3	314.76	307.52	187.39	48.47	295.96	125.43	197.58	126.8	246.18	443.66	232.67	158.67	283.51	271.22	370.19	321.14	78.96	29.83	19.61	144.73	412.9	324.3	169.79	74.92	137.47	205.24	237.53	123.76	104.43	118.33	32.33	81.63	111.08	37.97	68.99	177.3	175.35	177.12	151.94	113.97	109.59	186.25	1	1	53.03
C25H3.6a	C25H3.6	mdt-26	365.35	273.82	309.93	341.36	235.19	45.91	272.4	68.47	315.55	47.03	304.51	369.6	209.33	77.05	297.03	336.88	301.48	395.29	22.39	19.3	44.87	91.86	305.91	317.34	273.9	370.02	393.09	470.57	455.06	443.24	261.04	307.2	30.14	327.02	288.15	116.11	40.59	374.6	389.56	394.26	401.76	320.61	397.24	416.55	65.78	54.42	280.61
K02F2.2.2	K02F2.2	ahcy-1	365.18	323.88	281.61	267.64	175.65	25.36	422.53	392.91	295.71	92.35	283.33	356.75	181.41	27.8	238.71	247.6	213.56	266.43	49.8	22.6	8.28	65.15	286.69	332.85	183.39	186.91	183.77	200.85	204.37	248.62	159.37	248.86	42.65	271.62	179.53	59.02	28.5	207.45	183.1	204	258.3	200.94	239.16	202.42	13.4	45.07	226.17
D2023.6	D2023.6	D2023.6	364.79	425.11	418.96	361.15	297.42	40.77	379.56	79.67	192.79	140.05	370.75	449.92	366.62	206.35	293.2	295.01	429.73	387.35	112.58	28.7	34.37	138.93	399.08	428.23	236.95	145.71	126.84	166.35	198.83	89.92	75.45	134.71	7.08	132.25	66.67	26.04	127.47	109.63	92.47	184	121.46	118.24	104.44	135.12	1.63	10.04	28.66
W02A11.2.1	W02A11.2	vps-25	363.13	491	525.3	455.8	441.37	849.94	264.25	546.6	311.42	601.57	401.45	304.38	377.8	773.84	426.1	294.26	372.4	334.42	789.89	892.08	881.78	553.75	344.9	388.23	340.03	335.69	326.87	323.33	346.84	293.67	447.44	365.78	296.02	143.67	249.32	338.72	410.02	257.14	212.33	214.81	393.41	339.13	217.67	204.8	154.75	85.88	59.01
C47E8.5.2	C47E8.5	hsp-90	363.05	826.55	331.43	496.61	377.2	232.61	403.93	334.62	288.72	568.23	573.55	627.12	238.78	232.65	296.51	183.99	353.62	318.27	516.34	85.36	269.46	384.19	270.14	302.98	249.8	176.47	231.82	171.5	551.99	272.71	272.41	375.05	167.76	156.16	172.28	146.4	383.08	175.3	168.93	433.25	325.65	204.23	262.65	387.3	102.75	134.46	237.2
Y75B8A.18a	Y75B8A.18	Y75B8A.18	363.03	244.37	217.34	427.68	310.02	679.74	295.08	833.62	427.8	824.58	433.42	229.84	397.89	502.78	273.67	242.66	245.44	226.48	963.72	692.67	1204.01	746.29	329.1	275.48	402.78	346.81	259.64	324.14	261.3	308.53	382.9	480.37	616.73	239.22	535.6	885.08	875.07	220.05	228.1	299.6	372.49	292.8	212.85	251.71	701.23	759.7	225.19
C10F3.5a	C10F3.5	pcm-1	362.34	241.12	327.37	327.76	317.69	449.93	273.39	308.16	406.89	481.87	394.66	233.96	370.87	754.08	297.5	338.97	358.01	269.51	989.72	579.54	557.55	446.17	262.3	298.9	468.74	227.49	304.63	401.51	274.97	314.33	335.55	408.06	341.94	272.11	379.82	267	631.43	248.93	331.84	323.7	278.76	271.16	229.76	332.52	340.11	232.96	104.21
F49E8.7a.1	F49E8.7	F49E8.7	362.06	521.86	391.94	348.71	489.07	253.27	282.72	115.34	249.86	374.23	398.82	419.69	227.51	380.66	341.04	408.18	322.14	391.78	430.84	81.24	154.95	269.69	342.86	387.83	242.59	266.43	290.22	316.39	399.23	323.68	272.97	178.73	169.9	237.15	215.57	289.58	379.33	278.89	256.81	415.17	302.44	217.84	214.88	230.81	27.74	102.87	135.24
C15H11.8.2	C15H11.8	rpoa-12	361.91	137.64	429.86	582.99	350.83	857.56	425.85	470.9	359.86	654.67	389.79	313.71	571.02	714.72	367.81	344.24	325.07	250.61	867.54	798.36	731.72	594.16	447.72	321.97	357.75	395.97	250.49	176.86	176.43	219.29	312.09	177.09	271.83	105.29	184.31	210.19	593.84	144.63	75.1	141.21	188.65	138.94	83.2	179.36	150.7	253.42	79.08
T06D8.8.1	T06D8.8	rpn-9	361.63	409.92	364.74	348.94	469.42	254	335.84	345.94	374.66	397.73	451.97	427.08	323.13	292.58	421.29	337.1	388.03	468.25	298.73	109.22	178.52	375.86	457.64	521.95	369.33	264.72	296.08	313.86	354.81	302.87	318.51	253.93	110.09	230.82	246.93	268.69	135.56	472.76	329.56	276.23	338.19	284.09	260.46	350.84	34.4	47.23	282.11
R74.8b	R74.8	R74.8	361.21	359.93	353.5	256.61	370.5	30.65	202.81	95.21	129.51	63.18	188.97	268.55	161.31	126.21	182.37	221.26	242.33	267.29	91.63	31.55	11.53	58.09	231.22	232.25	169.52	264.38	159.13	128.56	156.32	220.78	90.94	124.72	37.98	126.58	80.33	50.68	30.78	217.63	214.66	260.72	158.58	121.59	103.91	146.41	1.84	2.11	69.51
W02D7.6	W02D7.6	W02D7.6	360.8	141.41	355.17	257.43	377.83	58.69	197.1	112.41	208.67	76.89	218.43	208.37	164.76	148.8	206.45	226.62	258.83	279.66	120.8	17.99	32.89	137.22	204.68	153.24	152.03	266.63	215.26	247.39	284.4	246.71	213.6	228.92	91.74	127.53	146.77	58.03	77.44	221.44	221.62	217.18	205.03	169.8	180.02	207	16.68	6.94	134.86
ZK863.7a	ZK863.7	rnp-1	359.8	235.47	445.88	440.39	386.82	34.65	501.81	63.36	399.37	128.29	448.2	548.58	525.42	154.75	429.41	489.76	433.05	426.48	128.66	77.74	96.42	183.16	631.47	483.78	518.34	541.23	523.9	513.54	549.29	637.01	266.34	373.68	222.15	599.84	495.13	233.17	60.98	527.2	473.73	380.84	418.66	517.39	537.36	457.59	6.15	50.61	266.04
R08C7.3.2	R08C7.3	htz-1	358.75	409.7	285.36	324.08	364.11	77.12	410.29	510.16	284.4	113.68	344.58	276.59	369.33	144.16	288.87	292.46	349.17	347.36	174.82	47.35	94.87	292.54	375.89	304.76	253.37	269.62	296.41	320.34	316.35	354.86	330.62	397.64	231	379.72	451.08	233.45	139.59	332.62	544.91	456.64	297.96	310.28	432.43	376.38	95.84	150.76	519.39
T01C3.8a	T01C3.8	mut-15	357.92	188.54	267.58	228.36	290.88	49.85	281.95	35.3	162.34	87.86	314.92	305.8	277.18	78.34	249.99	272.62	270.01	290.18	52.6	25.34	55.49	105.4	259.01	247.94	249.78	331.17	327.73	319.24	298.9	276.4	217.2	341.85	108.53	447.59	260.66	168.96	90.92	409.1	356.89	415.92	360.15	286.62	308.24	348.5	19.21	15.28	212.75
C07H6.8.2	C07H6.8	cux-7	357.51	362.98	295.33	254.02	306.55	37.39	196.51	31.33	184.09	87.51	350.31	307.39	195.15	134.23	243.76	290.05	295.27	296.66	131.17	42.59	15.89	135.38	278.02	296.96	260.04	426.95	362.87	352.34	315.16	339.54	263.72	305.41	115.1	254.76	280.57	167.78	80.38	371.98	372.16	389.19	292.81	225.69	282.84	350.56	3.81	24.94	134.79
R17.2	R17.2	pde-12	357.03	471.47	294.73	206.39	260.26	85.43	117.86	4.39	201.51	112.18	302.53	223.44	207.16	130.58	301.14	245.21	255.62	214.66	91.73	74.73	109.72	179.99	262.95	249.28	258.82	304.31	234.39	322.52	358.02	267.1	273	294.45	151.81	174.46	251.83	214.83	169.38	433.99	527.83	310.69	247.86	268.8	310.56	273.27	37.66	39.65	176.11
W09H1.5	W09H1.5	mecr-1	356.33	252.64	409.94	302.35	544.96	136.53	317.11	74.51	191.57	238.59	269.41	297.98	200.7	318.28	254.1	305.76	312.64	310.39	165.29	102.47	214.13	186.62	205.95	308.93	213.58	375.26	494.66	321.02	372.62	355.93	326.43	460	149.6	371.39	146.16	252.6	197.88	272.9	359.7	400.33	373.54	300.46	315.92	226.27	44.85	179.05	241.4
F44G4.2	F44G4.2	F44G4.2	355.74	419.27	479.83	530.39	468.37	887.31	535.04	818.59	593.21	692.57	505.39	475.23	511.71	903.97	432.02	379.29	386.15	518.58	1000.56	740	852.24	370.75	579.03	456.8	432.39	501.1	644.28	410.71	494.26	585.99	704.77	337.65	888.67	540.2	502.88	806.46	1022.02	359.8	343.76	548.35	619.48	724.45	787.17	453.14	481.64	834.09	686.44
ZC410.3a	ZC410.3	mans-4	352.31	201.63	312.72	260.57	268.64	17.28	273.86	229.8	278.2	73.71	315.26	357.92	246.28	91.69	345.07	388.96	357.62	275.53	49.92	8.79	19.56	88.16	372.92	362.46	295.23	202.8	288.99	347.65	246.19	355.4	241.63	153.84	83.56	425.53	251.06	167.4	44.26	306.33	345.73	341.74	285.13	333.93	319.03	275.38	2.98	1	92.65
M01A10.1	M01A10.1	fubl-4	351.57	156.41	353.57	313.18	406.02	62.65	261.13	28.76	142.99	103.73	314.78	357.49	264.11	268.22	216.69	279.62	345.91	313.27	71.32	23.96	45.87	113.85	267.29	261.76	192.01	279.68	277.51	287.74	219.07	223.84	163.63	299.82	96.77	166.91	203.83	229.86	234.85	214.4	344.69	437.6	218.4	232.13	192.58	219.17	37.36	10.52	146.66
ZK616.5	ZK616.5	ZK616.5	351.37	415.06	479.63	373.1	370.43	98.53	358.21	85.39	495.88	112.44	228.07	367.22	345.62	227.1	468.73	447.92	394.7	422.82	156.52	17.21	117.74	286.65	345.65	288.38	420.02	305.09	197.3	359.37	343.55	204.81	276.1	180.96	29.53	255.84	176.42	254.03	94.92	235.32	303.16	360.91	301.84	286.07	152.67	231.04	12.87	1	76.68
ZK1098.1a	ZK1098.1	prp-40	350.54	343.76	416.96	297.36	277.27	22.72	197.4	129.01	216.44	51.19	264.62	267.13	153.31	85.64	251.06	296.54	284.46	302.82	97	25.88	37.81	74.17	237.4	217.14	206.64	480.02	409.51	462.05	444.17	390.35	224.95	399.76	49.98	253.31	243.46	108.64	55.28	282.34	290.78	390.31	284.84	218.35	231.17	474.33	14.89	22.5	221.57
K01G5.4	K01G5.4	ran-1	350.27	405.74	373.98	256.02	253.21	437.43	481.36	391.5	451.75	471.25	530.38	546.35	403.33	347.89	366.3	346.11	350.37	526.92	292.53	191.95	268.75	657.29	588.7	593.93	341.91	499.24	467.46	457.89	508.17	556.36	440.83	425.62	211.66	440.65	577.31	508.34	353.59	399.11	261.74	283.54	476.24	401.59	744.15	517.49	159.96	392.12	730.3
C03C10.3	C03C10.3	rnr-2	349.79	352.27	240.33	385.21	405.44	638.41	335.07	785.16	433.58	564.43	405.04	453.67	341.6	555.98	317.36	296.67	302.38	374.91	773.85	641.92	727.08	686.61	456.24	467.92	441.81	307.09	369.69	416.86	351.74	376.35	538.04	450.7	394.07	311.11	439.7	527.49	563.43	407.09	399.11	293.91	335.5	445.75	598.08	397.48	595.55	634.1	509.86
Y47G6A.25	Y47G6A.25	Y47G6A.25	349.62	302.71	333.53	273.27	330.1	37.7	258.74	99.53	203.26	100.23	227.93	366.51	222.83	64.06	322.2	270.73	286.63	230.17	121.11	43.21	32.96	148.92	328.88	325.09	236.3	220.32	195.94	276.59	206.97	197.21	173.92	204.47	6.1	79.38	97.14	58.83	75.88	172.96	145.74	275.65	145.43	151.33	104.89	131.16	1.79	24.87	79.6
W06A7.3e	W06A7.3	ret-1	348.87	247.29	296.73	239.64	243.56	34.11	178.1	146.39	365.21	48.06	151.91	221.35	287.92	78.19	333.4	310.48	365.73	282.18	50.5	4.43	21.97	50.81	402.4	443.19	262.43	135.78	92.97	201.37	127.56	107.45	38.14	108.27	33.02	46.99	86.2	34.2	34.83	86.32	135.17	74.98	118.16	106.04	126.57	88.26	9.78	12.75	74.64
Y67H2A.10b	Y67H2A.10	Y67H2A.10	348.81	398.53	368.88	251.39	258.15	29.31	243.48	38.18	237.82	81.67	232.8	258.63	284.63	13.3	281.28	374.8	394.05	386.07	95.14	6.59	26.24	73.38	323.14	304.55	205.52	367.58	375.16	431.69	463.96	485.59	224.71	339.75	33.48	334.5	334.13	86.11	26.98	342.62	236.42	377.52	420.52	333.36	383.01	402.69	2.44	34.76	377.82
R74.4b	R74.4	dnj-16	347.22	351.13	328.44	367.26	411.17	378.57	275.99	209.91	251.76	373.09	386.79	321.48	430.99	586.55	278.63	381.97	369.54	296.48	633.01	574.19	429.52	492.87	343.49	342.21	399.42	245.37	240.73	198.96	183.28	231.13	269.39	317.45	175.24	200.24	190.91	231.76	419.2	226.6	209.71	309.04	236.31	211.86	202.59	145.63	54.48	126.09	103.17
F33D11.10	F33D11.10	F33D11.10	347.11	256.23	318.18	306.17	340.95	153.12	341.74	789.91	374.87	284.01	388.07	480.64	311.95	304.88	348.21	456.05	448.69	483.32	231.62	71.26	160.21	384.46	364.28	419.41	241.28	297.21	500.93	542.51	456.04	421.86	479.35	371.9	172.98	477.19	440.41	472.54	257.23	443.26	308.68	490.92	524.23	507.51	521.21	468.98	50.64	214.17	486.75
F23B12.6.2	F23B12.6	fntb-1	345.79	343.56	311.77	322.62	505.02	327.96	226.76	39.21	373.08	229.55	155.14	188.91	297.3	294.67	264.88	319.3	266.31	251.98	299.95	131.25	313.78	232.24	245.25	275.48	233.39	340.71	421.47	304.61	319.35	444.69	325.15	405.41	355.03	174.55	273.35	345.98	170.76	329.7	368.7	198.61	298.52	391.84	359.37	204.94	169.48	201.4	223.23
Y106G6H.6d.1	Y106G6H.6	Y106G6H.6	343.73	433.26	225.25	225.23	250.27	474.09	247.46	413.15	283.18	679.1	288.75	280	311.66	647.49	319.16	332.45	217.37	340.44	669.92	801.99	803.47	586.23	375.5	270.49	441.27	182.51	189.02	199.48	227.04	204.98	274.43	358.31	679.1	225.58	453.37	537.83	474.28	334.09	199.72	315.93	393.92	494.62	377.24	314.4	656.46	523.31	292.07
Y113G7B.17.1	Y113G7B.17	prmt-1	343.28	259.72	297.13	234.5	244.8	164.02	320.8	182.82	323.06	181.45	255.44	314.88	155.6	342.82	237.59	253.63	190.62	305.12	73.27	44.95	145.18	276.2	265.94	341.8	205.5	280.56	286.31	245.12	281.88	366.43	239.61	284.11	134.52	343.62	307.7	202.32	181.1	270.19	224.49	200.65	244.7	327.31	287.45	252.47	11.08	123.18	534.52
C25D7.6	C25D7.6	mcm-3	342.68	299.03	318.13	272.46	306.2	35.4	133.18	96.27	187.18	60.95	180.11	194.11	224.78	65.31	290.79	280.06	298.53	295.81	46.44	2.1	19.06	133.77	244.4	287	201.54	336.1	253.42	301.93	279.17	311.27	121.34	298.08	62.34	212.18	247.03	75.95	18.66	338.28	416.59	315.68	325.38	310.4	245.09	350	16.11	11.83	232.55
T26A5.3	T26A5.3	nduf-2.2	341.49	204.54	475.36	284.16	487	41.09	252.6	140.77	236.95	139.75	134.46	306.57	271.15	128.16	375.05	294	349.1	384.4	127.7	67.45	3.71	185.26	369.17	356.58	240.01	320.27	247.9	262.31	368.78	266.66	218.3	346.48	134.41	80.8	285.09	231.81	64.32	372.19	356.43	301.44	335.37	231.98	181.22	361.6	17.65	17.17	246.86
F37B4.10	F37B4.10	F37B4.10	341.38	337.12	300.44	259.08	437.88	343.92	227.47	159.19	270.88	292.04	289.33	248.94	229.19	348.63	306.43	318.02	266.36	271.16	259.48	132.99	255.41	366.16	282.49	309.69	293.54	314.13	334.82	385.17	431.37	320.23	260.47	445.09	438.44	301.54	299.31	315.31	296.48	362.92	500.32	327.21	193.92	312.21	250.25	273.16	139.22	297.96	346.52
F41G3.6	F41G3.6	F41G3.6	340.7	241.88	405.3	422.36	356.83	82.11	277.76	162.93	277.93	61.14	392.58	377.47	291.69	174.01	344.3	385.17	366.02	440.72	166.08	51.19	113.06	181.64	354.67	350.55	291.45	479.87	421.12	484.27	480.31	479.39	349.22	422.85	232.52	407.24	456.02	160.98	85.71	404.85	370.05	535.08	583.52	374.84	384.55	537.42	3.36	18.2	237.56
F32D8.5b	F32D8.5	F32D8.5	340.58	313.84	484.31	400.34	456.41	166.86	307.28	96.52	246.03	311.74	479.48	332.79	282.21	221.49	312.07	340.72	476.68	401.83	247.5	93.7	157.8	246.42	383.99	452.8	394.33	288.99	313.98	315.92	295.83	260.09	252.05	218.64	108.07	192.84	128.96	152.59	246.77	242.57	313.92	350.84	273.47	203.09	175.69	268.49	45.21	33.65	104.44
C49H3.3.2	C49H3.3	C49H3.3	335.39	123.67	273.06	517.89	320.5	664.05	388.35	998.93	312.59	760.03	501.89	351.75	332.52	879.24	299.44	218	241.53	293.03	1121.43	623.41	1348.15	781.62	339.68	397.76	607.34	521.56	320.92	330.03	277.05	306.7	526.14	433.07	717.47	223.83	819.59	816.3	1304.55	409.6	259.75	241.04	251.2	481.44	350.87	302.16	1174.8	1081.88	381.75
M01E11.6	M01E11.6	klp-15	335.07	364.02	186.39	353.61	212.03	395.33	141.32	37.6	245.89	358.86	223.64	195.58	210.74	332.93	203.63	166.35	230.92	201.8	666.47	283.9	380.05	242.59	272.13	294.71	305.01	71.35	64.22	159.96	103.88	137.77	189.97	103.96	77.29	76.11	109.37	121.76	192.61	77.55	107.4	89.32	143	117.7	57.56	97.35	50.94	26.37	33.17
F32B6.8a	F32B6.8	tbc-3	334.76	129.96	318.76	311.23	221.24	25.12	233.95	97.35	265.15	70.88	176.22	289.98	268.55	83.91	250.23	301.43	354.15	281.58	4.85	24.22	31.02	77.88	316.72	315.52	194.53	81.58	93.25	159.02	163.83	94.4	37.48	143.97	1.66	73.72	71.02	24.38	10.16	97.18	76.51	152.66	129.48	109.87	81.7	114.37	1	1	21.99
F55G1.6	F55G1.6	F55G1.6	334.75	274.39	386.95	311.22	349.01	124.68	237.27	276.61	310.73	238.36	203.64	204.32	406.51	266.19	380.31	245.13	292.96	232.2	431.88	137.5	148.81	226.1	369.72	311.94	338.12	339.9	237.52	301.8	226.79	209.85	173.43	158.4	264.63	242.11	266.81	309.04	255.21	223.77	334.9	251.06	185.28	255.24	199.64	163.18	2.86	45.15	81.14
C15H11.6.2	C15H11.6	nxf-2	332.87	176.68	227.26	188.85	273.16	191.65	234.13	447.82	174.66	246.55	206.46	210.62	250.26	281.55	289.25	294.42	281.78	226.18	231.58	111.23	116.88	327.36	271.93	265.24	233.28	224.32	134.6	180.99	220.31	153.41	117.38	117.19	91.73	103.97	160.43	93.49	183.36	126.9	169.06	239.39	158.52	193.72	147.27	212.81	20.24	41.15	101.39
F10B5.8	F10B5.8	ints-11	332.29	128.29	391.86	355.53	278.3	36.55	247.21	27.33	184.53	14.92	215.84	281.72	311.97	63.99	208.11	252.43	320.84	338.59	4.36	67.74	1.33	95.63	346.8	251.86	148.5	266.69	189.13	235.96	176.58	227.97	96.89	201.06	38.11	154.82	69.97	32.57	50.84	136.82	186.69	183.25	207.68	114.08	132.55	185.28	1.53	6.55	84.91
MTCE.33	MTCE.33	MTCE.33	332.2	390.04	249.86	417.57	307.2	1282.76	195.2	430.25	214.38	901.63	579.66	215.03	340.55	502.58	290.1	203.74	128.82	191.41	1305.55	1073.94	899.16	545.96	283.85	177.52	357.95	374.93	493.37	549.17	350.72	409.55	675.52	385.25	222.12	176.16	134.03	622.68	908.59	181.9	70.09	286.63	396.94	197.73	254	480.11	829.87	984.56	182.57
Y57E12AM.1	Y57E12AM.1	tmem-258	332.11	328.68	739.51	539.98	386.04	261.9	1037.97	1106.36	712.69	487.04	872.85	926.72	766.51	487.05	629.85	731.7	696.55	679.5	448.95	143.31	373.63	413.64	691.14	702.38	713.97	575.14	778.53	735.43	787.73	893.19	661.62	606.19	395.86	980.27	825.79	611.81	618.81	634.96	537.75	1016.25	640.49	663.33	806.12	507.95	167.86	213.24	727.22
T11F8.3a.1	T11F8.3	rme-2	331.6	78.44	251.99	667.58	147.35	12.67	310.09	59.78	263.29	266.52	164.94	472.52	262.69	291.13	282.76	231.49	470.9	398.24	148.91	140.62	72.45	171.68	308.36	536.83	258.09	61.5	27.91	81.88	65.95	65.79	64.23	62.11	41.2	43.2	50.03	31.08	91.61	69.34	37.97	84.07	90.35	48.43	68.99	43.91	1	1	9.38
K08F9.4	K08F9.4	K08F9.4	330.88	475.73	346.47	265.41	428.29	73.77	220.39	52.76	250.15	163.28	306.73	326.64	285.11	261.92	287.48	385.26	424.05	369.3	196.67	40.01	80.73	208	332.03	369.44	330.67	518.74	407.35	500.21	512.69	428.09	268.25	365.08	169.54	261.39	301.72	232.09	153.22	422.98	450.49	437.35	387.36	376.4	402.97	432.63	24.35	27.46	253.61
C26B2.7a	C26B2.7	C26B2.7	330.5	191.53	342.14	439.92	537.3	1111.98	341.68	839.6	395.23	690.75	451.2	387.5	327.36	679.32	313.45	251	303.73	378.4	668.51	841.91	940.82	399.85	413.68	408.76	589.29	181.53	153.11	275.88	141.22	148	263.3	189.56	450.88	112.77	332.37	168.59	662.46	121.05	126.65	159.45	129.76	150.68	123.76	144.67	51.3	25.35	29.15
K07H8.10	K07H8.10	nucl-1	328.75	445.79	235.06	165.75	190.61	17.98	196.34	195.02	127.69	59.48	289.38	205.82	140.43	45.24	123.38	170.61	147.76	146.2	60.68	23.92	40.08	69.19	120.08	187.05	101.29	258.75	226.03	215.41	222.41	228.75	84.72	253.94	62.54	225.16	113.62	40.78	86.39	186.97	278.13	193.49	194.85	152.75	124.87	199.92	12.67	15.22	171.24
C49H3.11.1	C49H3.11	rps-2	327.59	265.09	193.83	222.58	150.41	239.98	403.58	63.25	341.65	432.24	321.85	354.94	209.54	363.87	239.25	182	122.05	205.15	309	206.16	432.31	335.79	264.84	229.91	272.23	231.6	203.94	173.62	208.63	273.73	366.72	289.27	320.38	379.02	240.35	250.74	529.16	201.79	203.42	185.02	198.89	216.71	296.84	218.7	322.86	402.7	339.96
C42C1.13b	C42C1.13	C42C1.13	327.39	124.83	378.57	365.64	403.81	116.51	341.45	511.58	253.44	160.26	395.08	452.87	228.42	218.06	278.06	252.9	371.77	272.77	137.79	81.03	83.9	138.97	296.83	244.77	325.82	310.8	247.55	308.08	274.16	200.04	284.85	148.5	154.49	351.71	199.07	153.7	202.09	350.67	322.41	401.57	306.83	169.34	260.8	280.17	76.53	129.56	195.65
F32D1.10	F32D1.10	mcm-7	327.27	201.65	275.62	225.82	242.84	26.48	242.67	136.88	321.22	85.88	302.52	310.82	269.34	76.58	314.92	305.56	266.04	291.79	52.97	65.38	48.29	147.77	353.92	380.06	263.05	265.68	256.56	292.4	183.12	246.5	141.62	207.08	71.14	308.12	304.81	146.45	71.21	309.8	381	270.34	326.18	275.13	366.85	295.78	53.66	19.53	443.13
CC4.3.1	CC4.3	smu-1	327.13	223.89	330.43	348.93	392.63	282.22	168.93	118.22	342.99	293.41	269.78	250.46	347.47	262.64	256.83	321.19	300.24	241.33	313.13	172.87	209.38	294.6	256.91	352.34	291.5	311.81	314.84	270.23	316	286.39	380.57	394.31	162.68	200.83	268.03	239.25	226.75	298.53	322.61	268.69	177.1	288.86	273.31	258.1	126.91	138.77	199.58
W02B12.15a	W02B12.15	cisd-1	326.53	349.01	413.01	376.72	283.7	327.26	404.2	185.66	340.18	439.58	546.6	397.42	259.79	492.25	209.34	302.87	279.81	413.17	270.34	273.66	315.53	491.7	373.27	333.55	318.56	275.92	445.8	381.87	372.64	459.59	422.65	371.54	241.46	343.01	377.83	374.33	467.16	237.64	232.99	295.75	293.62	299.86	292.1	294.68	44.12	152.43	284.55
C06H2.7b	C06H2.7	C06H2.7	325.04	400.22	139.1	221.56	292.32	1027.66	217.81	354.45	364.89	448.3	467.17	232.21	311.12	604.3	435.86	191.11	305.86	279.51	701.02	995.01	1110.07	707.6	296.05	332.29	495.45	232.43	371.03	302.34	331.38	313.4	487.01	290.56	441.4	345.19	411.08	500.51	586.98	235.91	138.08	278.33	269.09	382.13	374.13	238.11	124.79	160.7	51.16
W05F2.3	W05F2.3	W05F2.3	324.66	778.82	481.7	546.16	302.57	145.17	780.13	312.9	605.25	483.59	625.63	861.4	497.44	300.68	470.46	367.22	541.31	661.32	350.8	190.97	85.19	405.43	765.44	667.08	421.71	119.5	153.49	172.08	108.29	142.81	110.15	133.2	69.95	295.85	165.83	105.13	131.85	110.1	202.44	269.79	311.79	156.54	120.83	166.3	2.82	30.39	92.62
K04F10.3a	K04F10.3	K04F10.3	324.35	155.9	389.77	504.16	294.46	254.49	163.71	55.57	257.64	129.87	230.26	152.99	317.62	330.83	325.03	341.48	403.18	240.5	272.47	99.04	187.26	294.96	380.75	426.74	306.2	167.25	155.85	173.98	75.75	183.8	106.01	202.82	48.69	83.31	75.64	93.04	134.85	160.59	153.86	186.95	157.43	97.57	121.75	115.1	12.85	19.55	51.14
Y6G8.3	Y6G8.3	ztf-25	323.2	417.12	382.37	265.9	485.35	154.24	269.84	67.61	474.26	215.32	403.8	507.78	581.2	387.43	488.16	467.44	572.84	322.75	272.25	48.28	122.24	300.42	446.22	455.57	574.12	582.65	879.26	763.68	580.22	521.85	610.72	409.73	342.79	827.65	739.77	521.26	178.46	911.25	1045.69	755.37	462.9	851.23	720.17	608.18	133.39	202.87	646.32
Y41D4B.19b	Y41D4B.19	npp-8	322.88	259.63	362.67	289.28	298.94	11.26	240.58	5.59	216.32	23.49	206.57	260.21	234.64	26.12	317.29	295.07	308.02	351.27	86.33	15.84	11.91	45.62	209.69	313.78	208.58	350.7	320.2	376.1	372.93	399.23	165.25	442.37	25.97	356.45	319.96	74.5	39.47	312.54	503.54	444.82	340.15	314.2	263.45	367.37	44.42	13.58	270.5
F55A11.3	F55A11.3	sel-11	322.49	238.36	327.65	306.39	232.23	32.68	301.94	41.82	292.35	37.77	244.74	313.93	209.54	17.91	325.89	333.92	386.57	288.24	117.02	8.39	20.35	29.08	343.91	386.84	145.76	114.72	124.95	196.31	121.1	120.16	49.4	89.31	1	85.09	49.73	15.28	20.46	58.58	50.09	169.23	156.28	94.66	108.34	108.02	1.51	1.66	13.28
C56G2.6a.1	C56G2.6	let-767	322.13	241.6	276.46	283.6	254.25	87.67	308.64	205.4	252.17	129.11	428.01	379.48	230.26	63.43	298.38	371.64	299.78	330.32	44.06	15.82	4	136.86	344.74	357.01	287.39	305.62	324.5	539.11	544.66	341.23	346.71	380.98	125.5	382.24	245.09	125.06	81.02	283.95	234.34	257.06	353.56	243.55	312.43	298.06	28.92	54.24	159.68
F18A11.1.1	F18A11.1	puf-6	321.98	426.68	366.21	223.59	378.44	9.21	289.75	129.66	231.96	130.51	228	407.43	171.69	26.16	221.95	290.6	252.5	345.62	136.99	21.26	14.9	65.92	301.2	333.16	164.53	309.8	216.31	364.06	302.48	229.86	155.98	186.51	11.96	199.23	223.11	85.19	49.9	237.92	189.87	258.46	365.05	187.37	210.85	280.61	1.85	1	82.09
F19F10.10	F19F10.10	ets-6	321.28	328.96	222.41	212.73	235.23	8.81	147.17	9.59	174.37	39.26	181.37	226.52	141.51	108.43	225.64	200.03	276.87	224.42	16.89	2.07	1.69	48.66	244.95	247.79	164.84	351.71	277.12	332.69	255.36	262.54	209.94	241.23	30.27	202.95	207.66	62.63	51.21	301.19	303.04	275.59	238.81	267.96	214.14	303.79	11.3	23.04	246.88
T28D9.1	T28D9.1	T28D9.1	320.98	172.86	515.85	528.3	197.77	862.81	283.17	270.87	178.33	579.42	319.4	296.82	231.13	1227.78	477.64	408.34	265.18	315.6	2602.01	870.32	699.8	341.8	211.81	196.36	423.82	611.61	850.16	675.41	535.11	709.26	535.65	200.82	625.9	390.07	169.92	626.29	953.42	186.63	125.25	398.97	441.31	451.25	197.99	422.08	689.26	660.81	274.92
F33H1.2	F33H1.2	gpd-4	320.97	323.19	220.04	174.56	258.65	28.23	445.64	180.73	343.59	150.91	216.24	489.07	284.01	151.5	238.63	206.73	279.31	399.58	270.4	46.53	90.31	183.23	467.54	444.64	374.18	201.7	196.87	191.6	171.15	182.64	173.24	221.72	81.42	221.18	201.6	154.23	69.17	219.13	300.63	193.08	343.61	203.47	261.75	299.68	69.37	12.28	190.84
ZK973.9	ZK973.9	ZK973.9	320.86	232.53	334.75	375.83	375.07	49.14	513.52	1	408.63	85.29	239.94	308.22	274.51	123.46	346.99	331.77	330.41	324.52	57.13	58.71	56.83	158.95	398.43	364.78	209.55	454.43	458.13	326	489.89	395.04	326.99	373.48	275.02	572.52	289.94	126.24	13.5	377.31	294.04	344	441.68	418.13	377.73	505.37	56.57	44.41	390.71
ZK632.1a	ZK632.1	mcm-6	319.75	178.24	214.53	249.47	312.88	66.69	138.69	361.36	201.91	59	163.27	165.96	170.5	76.04	220.51	211.52	206.84	237.28	94.72	19.01	32.18	199.55	300.22	296.93	232.07	275.82	166.89	242.29	178.57	230.19	178.94	307.51	32	178.32	200.97	107.29	51.85	250.05	455.65	194.08	315.33	245.16	304.51	250.73	85.34	43.21	242.72
Y48G1C.1	Y48G1C.1	pid-2	319.53	248.83	208.81	209.3	317.5	124.39	195.6	54.94	217.94	99.3	187.88	224.26	159.28	195.01	223	237.79	244.22	254.61	270.47	36.08	52.46	136.49	197.49	263.83	110.49	255.15	296.27	245.59	260.08	335.74	178.88	293.29	143.17	186.83	219.29	161.01	152.58	374.54	308.97	200.69	257.9	274.75	182.73	270.91	1.7	73.4	265.84
F52C9.8b	F52C9.8	pqe-1	318.74	384.71	203.17	133.55	192.67	4.95	162.86	94.67	136.51	32.16	142.43	172.47	190.11	51.12	227.92	243.78	232.38	220.71	63.27	23.6	19.73	42.34	165.28	176.11	100.26	178.1	163.56	187.43	176.15	182.82	91.51	155.91	29.87	197.7	147.38	35.15	29.99	240.1	192.06	168.92	264.47	192.29	185.99	191.55	8.55	20.3	157.51
ZC168.4.2	ZC168.4	cyb-1	318.35	404.28	332.47	296.85	375.74	23.13	372.42	150.2	296.67	93.41	338.95	431.75	293.27	113.04	326.05	371.04	338.61	406.94	76.31	21.39	59.56	231.11	420.44	441.88	296.19	427.71	444.55	479.12	380	435.73	245.27	364.23	22.39	523.82	423.18	166.18	49.48	475.69	489.38	376.97	504.29	445.52	595.48	505.26	10.36	76.93	654.68
D1044.6	D1044.6	D1044.6	318.16	238.87	255.53	247.41	190.66	4.63	170.46	8.24	152.25	46.63	203.38	218.34	156.41	53.19	173.07	201.58	218.99	215.95	36.89	26.95	13.05	23.57	184.87	209.3	149.13	119.63	95.17	136.26	115.31	106.11	35.29	91.7	9.8	109.58	91.17	8.06	12.74	88.93	94.87	114.46	85.49	77.04	72.18	102.39	5.37	1.35	26.21
C52E4.4.1	C52E4.4	rpt-1	317.58	256.4	252.97	276.21	304.24	90.23	205.6	186.82	208.38	72.89	179.97	209.97	246.32	235	349.57	297.92	265.91	225.74	221.92	84.74	135.43	263.42	188.54	276.63	200.55	194.88	179.86	171.95	211.95	260.12	135.91	205.19	124.47	157.58	197.73	176.3	105.93	209.35	280.34	253.04	260.21	285.49	195.46	189.94	18.4	29.58	86.62
ZK652.10	ZK652.10	tag-307	316.14	119.84	219.08	208.98	213.19	11.51	289.14	97.82	205.55	74.37	304.97	280.86	254.26	100.02	219.86	244.34	242.74	309.6	158.35	10.05	83.65	114.18	274.47	240.22	210.38	253.49	381.74	367.7	352.25	343.67	246.93	286.81	83.16	394.04	247.16	68.89	47.47	334.37	140.26	363.02	292.03	290.08	239.37	342.44	1	10.27	140.66
Y54E5A.7a	Y54E5A.7	Y54E5A.7	314.99	416.92	289.64	151.87	301.35	19.06	163.39	33.54	221.8	63.26	199.1	211.21	185.3	57.28	236.94	237.14	243.26	269.89	7.42	28.99	53.22	96.3	219.33	192	213.25	371.55	353.77	412.34	409.04	363.78	156.15	381.74	56.86	249.29	192.47	99.35	25.25	317.35	301.25	360.09	347.9	302.25	227.8	303.39	5.36	19.09	134.75
R09E12.3	R09E12.3	sti-1	314.46	477.36	372.15	440.2	468.21	121.02	240.56	43.75	370.59	210.1	207.79	266.4	298.93	250.6	407.64	366.42	520.7	297.43	45.98	85.43	178.52	210.94	414.39	497.05	209.55	235.39	231.43	255	220.89	127.88	172.72	256.71	38.09	95.49	208.55	105.57	101.86	287.72	315.46	214.34	142.49	159.27	144.43	145.62	11.73	6.69	137.19
K08E3.3b	K08E3.3	toca-2	312.32	314.15	275.03	166.86	356.97	24.1	186.57	9.29	250.98	64.48	186.89	237.89	260.08	95.57	217.82	242.53	303.48	233.8	127.84	10.39	47.32	103.28	201.27	281.68	190.43	359.29	281.06	298	259.36	252.93	234.39	338.62	63.08	231.54	186.41	78.66	80.33	395.27	358.3	338.17	302.37	227.52	234.31	212.79	23.15	15.84	93.19
H02I12.1	H02I12.1	cbd-1	311.85	206.39	364.26	627.48	173.54	29.48	396.2	177.59	237.73	84.16	265.36	477.97	235.76	71.98	182.48	264.41	309.35	226.08	152.13	22.92	2.31	141.1	356.57	396.57	165.91	56.41	41.03	109.75	35.91	18.83	50.39	2.73	1	111.11	38.22	1.12	8.75	50.23	51.07	66.49	70.78	49.37	30.51	89.14	1.23	1.3	12.11
C50F4.14a	C50F4.14	nstp-10	311.58	124.13	216.52	218.89	308.58	1	170.56	496.92	227.86	56.07	161.5	158.27	194.02	93.64	280.09	279.62	318.33	218.03	3.62	32.36	57.59	114.55	309.3	303.71	81.5	198.45	242.39	383.36	248.13	225.29	139.37	202.6	76.76	120.38	223.28	116.33	55.01	244.15	238.31	226.87	240.94	194.7	191.72	254.38	2.9	16.53	181.86
W09C5.7a	W09C5.7	sac-2	310.52	264.03	315.53	308.54	285.62	36.41	126.52	19.19	238.49	40.2	126.78	137.84	192.05	112.38	219.05	239.82	266.48	211.27	45.19	8.03	20.06	121.02	173.16	201.72	100.48	260.46	211.84	249.78	249.45	207.88	121.31	251.98	72.15	130.02	93.34	40.9	51.61	173.07	223.28	183.83	205.44	159.64	138.95	135.14	1	22.56	85.76
ZC513.6	ZC513.6	oma-2	309.25	701.28	488.55	415.38	338.97	29.66	408.62	493.37	288.29	156.86	334.79	521.53	340.91	119.23	594.36	497.3	532.35	417.1	234.9	69.65	39.45	161.1	654.64	608	310.61	73.31	120.15	114.08	139.13	128.17	99.41	80.03	20.52	139.54	123.19	19.48	59.81	109.69	117.98	201.12	131.5	140.21	91.18	88.77	15.49	3.86	42.45
R148.4a.1	R148.4	R148.4	308.44	126.53	332.57	233.52	413.46	118.4	180.65	78.64	293.1	80.73	180.23	155.8	291.15	120.66	200.77	302.85	329.15	221.99	121.45	70.69	46.32	223.28	276.55	364.94	210.22	261.99	155.79	255.41	130.54	126.45	169.86	175.83	71.17	105.17	140.04	103.7	92.98	150.75	268.1	236.79	113.78	159.34	119.88	110.15	1	18.58	79.96
Y54E10BL.4	Y54E10BL.4	dnj-28	307.87	278.22	236.79	131.38	212.27	33.31	86.92	6.98	172.7	86.18	105.84	190.72	155.59	100.98	192.13	178.77	193.6	220.38	37.05	48.44	54.57	138.57	164.07	222.47	179.39	91.9	97.21	112.91	159.35	114.55	120.25	184.18	30.83	67.43	78.84	17.14	46.03	70.73	132.26	102.98	181.77	95.35	116.17	118.54	1	3.53	28.44
F52A8.5.2	F52A8.5	gcsh-2	307.8	339.21	196.82	256.24	311.63	547.23	163.07	1077.18	325.68	586.78	299.65	211.53	373.87	700.85	258.96	202.79	257.19	205.06	780.06	878.88	1051.61	537.95	302.6	204.51	394.94	246.04	157.21	259.71	155.03	124.02	270.31	321.01	678.48	160.11	264.24	407.58	518.91	343.36	74.49	345.19	263.92	236.87	242.82	187.31	198.83	156.56	41.85
Y71H2AM.4	Y71H2AM.4	Y71H2AM.4	307.65	240.54	242.58	418.76	208.75	1178.11	673.84	327.77	542.27	1144.49	679.79	474.6	418.01	989.32	400.78	224.23	142.63	274.22	1669.34	1496.7	1459.86	875.26	335.27	237.81	412.25	222.66	326.3	331.49	256.51	270.62	503.11	414.86	1410.36	636.56	596.11	739.06	1536.83	221.24	203.5	303.47	427.13	335.35	360.55	309.04	1176.66	1440.86	352.38
C50E3.13	C50E3.13	C50E3.13	306.15	210.86	392.45	387.52	420.04	335.11	292.59	47.49	395.93	314.5	291.45	364.15	265.99	346.91	308.67	328.64	386.99	400	395.1	163.64	225.51	274.29	249.04	350.39	497.53	421.03	342.89	382.25	402.72	374.64	512.61	540.35	422.94	363.24	294.01	390.85	276.14	437.18	310.89	429.83	422.45	321.44	382.58	454.59	3.45	52.51	61.9
C06G3.10	C06G3.10	cogc-2	305.47	322.13	288.96	268.01	301.76	6.86	182.27	81.99	188.15	38.69	181.02	187.79	157.62	78.91	237.71	210.45	257.72	199.96	45.09	16.2	12.31	47.43	290.67	266.91	134.16	109.48	106.15	108.88	101.48	99.55	28.3	118.22	4.06	67	57.06	34.37	14.16	101.88	79.69	99.4	90.56	105.55	75.44	92.47	1.47	1	40.09
Y43F4B.10.2	Y43F4B.10	Y43F4B.10	304.95	266.86	188.76	384.88	272.25	852.12	135.47	403.93	210.11	402.01	176.79	160.93	194.79	463.99	215.91	207.74	148.03	150.98	642.75	680.42	973.47	474.47	211.38	227.15	281.71	339.57	274.81	295.76	319.3	221.59	448.1	286.24	781.04	101.1	342.53	511.84	377.85	158.38	114.67	119.25	229.91	277.73	206.38	209.86	636.68	850.39	217.79
F25H9.7a	F25H9.7	F25H9.7	304.9	205.41	286.02	264.33	309.96	108.86	245.17	785.65	116.68	112.7	314.64	291	137.52	202.8	84.49	123.36	186.2	172.77	229.33	156.25	5.66	79.86	278.54	132.96	215.73	326.62	222.25	232.63	148.54	183.15	234.22	257.83	67.37	222.9	168.8	70.32	160.24	172.17	317.29	204.71	248.9	186.47	76.33	173.45	1	111.75	156.43
F53C11.5a	F53C11.5	F53C11.5	304.8	246.57	195.55	116.44	174.87	1.63	115.56	107.95	122.42	16.53	124.46	133.9	145.07	7.95	114.36	152.5	192.43	141.35	6.83	12.39	4.83	22.79	152.36	145.82	72.01	124.69	86.35	161.73	154.97	127.47	63.54	114.82	1	105.71	48.77	22.03	3.03	127.28	156.09	116.45	118.49	126.51	86.48	118.75	30.56	1	47.65
ZK686.4	ZK686.4	snu-23	303.94	238.39	463.01	557.58	277.39	379.54	220.78	77.61	239.98	518.99	488.49	365.73	205.74	447.68	299.53	322.32	345.86	414.22	834.3	224.33	423.73	312.16	267.14	292.81	279.35	472.82	470.65	527.93	628.13	359.37	493.67	406.13	312.49	271.67	288.66	387.48	666.5	305.45	149.32	402.83	262.89	258.15	261.27	385.6	364.65	314.65	171.88
W02F12.3	W02F12.3	era-1	303.75	667.13	352.48	336.55	390.32	84.61	310.64	130.92	356.43	113.2	288.02	399.32	344.92	183.05	325.49	479.62	458.66	417.68	127.99	16.1	95.02	276.37	372.39	392.16	358.02	342	332	426.55	502.26	396.92	375.71	334.09	149.29	357.57	279.83	227.39	69.9	464.34	469.45	391.35	361.13	363.11	404.2	373.57	14.5	1	27.55
C46F11.3	C46F11.3	madf-8	303.53	385.89	277.34	340.31	278.91	107.9	253.1	125.93	226.15	229.21	302.67	393.43	265.18	202.47	246.22	226.36	291.81	245.79	133.9	38.89	35.38	192.67	325.48	268.47	158.54	105.29	135.56	166.36	111.01	94.3	82.55	134.65	26.73	75.45	110.45	58.73	120.29	78.71	143.17	165.93	99.7	74.69	96.15	126.26	5.54	37.11	45.62
C08H9.2a	C08H9.2	vgln-1	303.49	341.46	278.71	230.87	293.16	15.28	217.63	49.49	127.39	50.32	181.96	201.23	141.98	59.58	181.37	211.92	252.57	238.84	40.21	8.1	1.55	95.59	209.73	215.87	101.66	200.17	92.69	157.25	150.92	140.89	64.57	142.59	19.52	151.93	100.28	14.96	25.46	196.02	159.35	230.89	165.47	122.42	162.5	187.05	3.69	8.85	59.97
C09G9.6	C09G9.6	oma-1	302.88	223.11	358.97	195.06	396.77	2.6	283.67	183.03	166.4	31.94	238.45	250.24	181.55	80.01	209.17	217.15	227.17	369.08	70.21	4.56	19.96	41.03	245.8	293.17	224.76	192.56	279.12	330.12	255.48	234.76	159.42	222.14	43.41	258.04	108.51	59	21.61	235.6	265.33	174.08	364.19	156.42	290.96	282.64	13.12	35.92	175.99
C26C6.1a	C26C6.1	pbrm-1	302.86	323.11	229.01	158.64	247.68	4.68	125.16	64.9	147.86	7.58	133.97	133.23	112.27	20.92	144.36	146.67	200.67	162.84	46.66	10.12	2.64	45.52	93.97	154.66	108.96	164.38	199.69	259.97	243.93	240.37	97.29	297.18	25.08	253	136.9	43.71	10.73	217.95	411.53	215.8	217.97	234.78	202.6	174.94	2.56	12.65	194.42
B0205.3.2	B0205.3	rpn-10	302.01	257.59	322.61	273.88	269.17	184.78	291.51	50.98	339.98	181.3	401.69	374.69	325.05	376.76	353.01	493.6	387.5	497.4	219.26	95.71	111.28	409.84	338.58	393.75	426.36	462.39	452.81	445.52	440.48	470.38	483.78	573.04	381.44	308.01	532.94	387.53	210.8	366.19	449.15	333.49	414.85	438.47	423.44	444.63	25.16	125.85	467.36
T07F12.2	T07F12.2	T07F12.2	301.02	685.35	425.12	368.01	514.21	159.04	327.62	85.25	474.71	299.51	407.22	451.38	488.52	295.92	536.87	639.65	549.95	567.04	338.07	151.29	57.36	141.41	425.85	462.44	414.29	498.57	643.43	749.29	513.49	703.4	476.96	460.97	355.47	513.69	628.58	336.34	188.77	444.28	779.64	697.13	544.62	573.26	581.76	778.18	73.87	191.04	417.16
T05B9.1	T05B9.1	T05B9.1	300.96	287.06	304.32	231.8	302.76	492.15	225.95	319.07	267.46	329.4	271.22	235.64	263.16	277.06	265.21	228.03	230.9	308.48	476.32	276.68	524.26	462.73	274.74	279.08	288.4	303.51	327.82	247.66	310.26	255.55	225.47	287.57	223.32	229.02	257.64	420.56	392.37	314.26	196.56	223.65	338.52	289.98	272.79	253.62	162.11	328.85	238.11
M106.1	M106.1	mix-1	300.84	212.92	231.76	145.83	226.68	3.36	134.75	33.88	159.93	50.64	165.71	162.47	149.78	30.35	182.76	238.29	214.86	281.55	24.04	11.65	5.23	53.93	182.83	203.04	135.01	219.43	238.04	281.08	184.2	295.9	81.35	224.93	31.18	204.31	173.07	51.54	23.87	249.89	279.37	267.49	294.18	223.65	223.24	301.58	18.76	4.17	192.97
F53B3.1	F53B3.1	tra-4	300.44	410.1	242.23	212.96	342.2	7.62	180.7	69.23	177.48	68.14	168.37	215.03	194.22	66.3	226.36	271.04	274.71	249.88	93.38	15.13	2.68	94.27	191.02	214.86	203.12	298.57	242.35	350.41	453	305.88	215.08	281.7	95.7	266.3	216.93	90.71	31.45	398.62	566.99	377.31	292.06	288.11	253.42	293.33	31.04	47.3	297.8
C38D4.1a	C38D4.1	enu-3.2	300.05	292.57	233.44	163.15	267.82	43.54	122.14	24.21	149.52	77.73	87.07	176.29	134.34	94.75	82.7	89.16	143.86	180.97	29.29	21.45	1	99.6	56.14	170.96	91.28	165.1	118.11	213.02	227.19	125.99	116.42	135.78	47.71	170.43	90.26	48.54	48.09	80.79	48.86	85.13	93.86	76.89	40.71	96.18	1	1	26.84
C56G2.15	C56G2.15	C56G2.15	299.36	407.38	349.13	194.18	395.66	89.94	172.38	12.71	336.79	120.59	195.48	218.88	134.08	199.73	220.02	322.18	287.25	207.87	69.49	88.17	81.63	138.29	263.71	205.95	143.62	305.14	238.29	365.96	263.52	341.54	158.02	287.15	170.28	102.94	201.49	161.31	104.96	213.83	339.46	239.93	189.53	265.71	162.55	191.61	61.47	32.64	186.01
F49E11.1c	F49E11.1	mbk-2	297.76	362.48	289.77	342.6	227.51	8.71	308.2	134.7	200.65	72.21	280.39	290.77	272.89	56.12	306.64	330.75	347	375.86	41.01	28.77	9.25	101.91	409.16	394.92	283.89	196.27	145.42	296.76	270.65	176.29	100.42	146.13	10.4	199.99	129.62	51.18	54.19	111.63	163.95	266.37	239.25	214	233.04	208.43	15.7	9.35	102.93
F01G4.2a	F01G4.2	ard-1	296.96	285.51	250.66	294.16	326.58	433.75	424.3	111.84	367.73	521.67	363.69	344.79	378.72	401.83	318.93	300.4	280.12	377.45	434.9	291.18	277.69	461.09	292.44	328.76	336.58	440.88	403.54	289.25	330.27	370.19	387.31	228.95	579.13	307.11	277.37	475.37	786.53	278.97	221.7	265.73	375.69	310.9	344.44	423.34	365.58	357.13	335.55
C29E4.13c.5	C29E4.13	C29E4.13	296.73	337.7	276.79	224.29	403.18	1	79.13	58.85	145.19	37.44	203.28	182.53	123.23	60.61	138.62	219.9	196.59	208.34	38.12	1	19.16	68.9	227.36	209.01	222.39	286.58	227.43	279.89	262.31	226.9	157.23	329.94	18.29	194.13	100.51	105.99	51.88	359.87	368.91	322.29	275.86	206.69	209.11	267.93	1	7.91	134.49
T09B4.1.2	T09B4.1	pigv-1	295.14	363.65	292.79	309.95	294.96	15.19	255.74	245	255.93	48.36	274.79	313.95	245.53	83.66	313.46	308.19	307.52	320.73	46.98	33.06	29.55	146	318.53	344.53	371.4	315.65	233.59	284.38	359.19	299.31	149.43	254.23	100.8	283.94	245.15	115.73	69.4	371.78	312.75	288.68	351.08	346.5	362.06	275.8	2.84	26.17	200.57
C13G3.3a	C13G3.3	pptr-2	294.62	244.67	327.04	198.23	250.72	56.37	128.84	58.72	207.99	23.54	143.85	147.7	240.66	44	214.3	249.16	265.59	208.63	35.91	8.66	7.9	91.87	261.63	324.19	178.62	193.14	168.55	186.31	106.51	187.35	63.78	197.11	31.72	75.53	111.8	55.64	45.68	243.27	254.48	146.82	148.26	135.88	126	173.4	28.81	31.58	84.93
T24C4.7	T24C4.7	ztf-18	294.6	186.02	266.08	234.62	342.27	19.63	185.88	8.75	277.14	61.26	199.64	208.13	219.35	85.26	192.97	254.29	292.57	313.84	44.36	52.1	49.91	73.84	300.34	260.15	216.58	306.51	363.88	358.75	245.59	343.59	213.2	319.18	108.11	319.9	281.02	94.17	14.55	347.39	258.66	310.02	376.75	264.45	305.68	353.79	4.45	28.45	255.28
Y65B4BL.5a	Y65B4BL.5	acs-13	294.46	327.8	278.06	301.18	179.61	34.52	279.82	47.7	206.49	87.33	201.28	308.78	191.3	68.9	177.49	175.2	248.69	161.43	89.94	19.16	44.5	126.07	211.03	226.8	124.43	60.65	51.69	99.91	88.7	64.45	72.13	40.16	35.99	124.41	42.67	26.11	35.22	72.13	63.72	80.79	72.92	46.32	66.15	50.87	1	1	46.8
W08E12.7.1	W08E12.7	W08E12.7	293.4	334.25	221.9	184.65	203.91	20.06	275.08	231.98	232.7	96.1	226.92	291.72	185.39	98.88	233.31	249.51	225.03	322.05	36.26	59.35	14.18	185.79	301.47	323.29	245.47	207.28	246.63	257.06	242.16	266.73	146.68	284.55	30.59	330.65	223.22	88.74	42.26	271.22	286.48	222.17	379.88	186.6	352.49	275.46	25.55	4.06	119.74
C06A5.9	C06A5.9	rnf-1	292.74	169.47	200.23	220.45	205.32	134.97	197.32	94.78	195.68	136.46	244.6	351.45	199.66	195.44	261.49	158.84	253.54	324.42	118.74	82.78	72.3	170.83	269.21	247.42	164.99	197.88	229.33	227.75	220.32	245.16	172.88	174.18	110	146.17	236.16	171.84	121.56	204.79	90.67	236.94	310.12	200.7	252.24	225.24	18.3	28.62	156.08
T20B12.7	T20B12.7	T20B12.7	292.28	355.94	371.52	409.26	536.76	427.77	446.09	334.87	451.33	553.89	635.79	490.23	496.92	713.29	517.35	533.72	495.98	616.36	453.06	405.58	491.89	585.45	368	526.86	592.99	519.9	609.42	610.62	581.2	612.92	706.94	433.27	610.28	571.71	582.62	662.52	659.77	417.92	332.21	478.92	554.36	665.71	524.98	637.77	593.83	431.47	619.76
C53A5.1.1	C53A5.1	ril-1	292.25	176.7	267.54	140.66	250.92	59.73	402.56	1118.82	327.34	225.33	358.96	458.56	218.72	139.48	211.34	295.16	202.55	425.1	35.09	129.27	100.65	186.57	362.01	311.78	226.85	285.83	232.59	326.17	170.32	321.51	309.19	344.28	107.85	388.53	428.47	237	95.88	226.37	156.77	262.52	388.36	257.56	410.74	391.28	65.69	167.11	633.17
M117.2b.1	M117.2	par-5	291.21	352.67	320.82	340.75	277.71	125.01	318.88	671.99	326.74	253.99	310.69	331.95	279.9	249.01	317.59	318.18	327.05	395.38	255.5	71.55	155.23	348.87	414.25	401.37	217.56	81.88	110.39	157.43	112.53	171.02	197.52	115.2	17.63	138.88	137.66	81.09	174.49	102.96	172.11	231.95	239.54	149.71	159.56	111	48.11	36.36	118.43
C52E12.3.1	C52E12.3	sqv-7	290.79	270.17	392.72	205.95	228.93	67.17	289.11	230.34	317.26	89.01	274.13	343.05	356.29	90.66	318.52	305.72	353.33	333.08	94.96	18.11	12.15	131.74	300.02	284.89	212.11	94.59	120.1	199.04	208.39	116.85	57.1	90.27	17.4	167.37	108.49	26.98	72.5	131.63	84.18	196.46	118.33	95.51	156.35	141.36	30.29	8.48	55.54
F58A4.6	F58A4.6	F58A4.6	290.57	327.72	305.18	300.82	306.53	381.22	267.57	850.6	149.87	485.19	419.39	384.9	190.92	687.46	172.59	256.77	136.05	207.47	504.65	387.23	792.18	278.66	205.5	143.52	233.63	208.03	95.91	312.82	258.37	156.86	307.94	195.04	313.13	217.44	160.65	351.41	502.98	208.46	167.75	292.69	158.34	205.28	122.72	192.43	27.59	131.24	132.54
C41G7.2	C41G7.2	klp-16	289.29	177.61	289.32	300.07	300.38	572.97	357.27	13.59	365.1	561.66	350.84	330.96	284.24	455.06	372.92	266.74	291.33	279.81	825.95	287.55	372.3	383.52	256.35	369.51	279.9	248.24	212	210.65	265.39	288.71	296.06	245.7	245.26	174.31	199.16	277.1	434.04	305.9	227.06	305.49	239.96	234.17	160.55	254.11	30.26	49.99	130.68
Y75B12B.2.1	Y75B12B.2	cyn-7	289.24	498.53	563.81	638.93	361.46	1002.95	1392.68	971.99	988.1	1987.6	1110.25	1633.57	700.32	862.91	587.95	601.79	587.38	1070.89	638.9	834.53	752.05	1252.64	1134.13	1231.65	632.31	178.4	142.2	238.98	240.4	207.28	361.4	180.1	236.27	336.83	348.82	150.45	652.03	118.2	117.51	224.35	199.77	110.14	161.73	224.96	40.89	117.69	185.34
Y57G11C.10c.2	Y57G11C.10	gdi-1	289.17	297.02	311.93	265.46	237.14	18.17	355.16	638.9	295.59	137.47	373.82	506.53	206.55	63.24	331.12	405.59	377.86	369.55	88	48.91	97.76	144.37	359.91	378.41	319.16	348.83	277.88	406.85	333.61	378.57	272.1	408.64	50.72	383.09	234.21	110.68	82.88	320.99	382.71	382.12	483.08	301.08	371.41	448.98	15.95	44.48	380.45
T01B7.6	T01B7.6	trcs-2	287.29	301.68	247.04	166.28	196.01	7.57	268.67	41.22	182.9	18.44	213.71	242.69	163.65	27.95	193.85	234.43	271.73	266.09	6.51	48.1	44.18	89.76	215.86	198.58	206.41	226.65	271.55	267.28	319.75	280.56	123.09	266.62	48.54	332.22	168.43	59.37	28.49	199.33	273.83	236.85	313.78	270.69	269.85	267.02	24.69	9.29	162.81
Y41E3.8a	Y41E3.8	Y41E3.8	286.13	301.81	243.37	352.65	283.37	202.82	175.7	238.51	165.61	362.54	179.99	188.31	208.84	420.14	205.54	229.96	256.33	208.38	225.62	346.25	401.68	158.94	262.66	128.61	299.69	229.3	285.18	418.52	213.41	340.45	271.3	386.47	199.78	111.13	218.88	414.91	272.75	270.54	364.9	315.96	235.48	278.96	364.5	215.04	238.22	196.6	126.41
K03B4.2	K03B4.2	K03B4.2	285.81	181.56	298.62	208.36	257.03	136.47	276.48	287.06	295.95	153.5	304.92	256.75	313.2	60.58	309.15	270.27	305.13	392.23	111.62	28.15	73.63	146.35	357.32	343.37	299.84	436.25	329.83	349.05	466.63	359.67	305.83	398.59	133.6	362.5	292.96	251.1	125.24	241.52	333.97	296.8	360.24	340.67	347.11	350.26	23.41	65.9	267.06
Y45F10C.3	Y45F10C.3	fbxa-215	285.31	295.27	244.17	285.38	286.64	134.68	158.95	260.5	141.36	207.55	282.26	209.91	242.58	143.17	216.31	283.03	197.15	288.68	211.26	86.89	49.5	175.12	253.25	217.43	166.05	142.03	177.49	286.96	288.46	197.57	170.48	242.22	47.57	176.62	135.91	189.92	157.93	172.91	173.8	219.35	297.93	177.32	307.7	304.89	12.01	30	79.1
ZK829.4.1	ZK829.4	gdh-1	283.21	270.41	346.4	245.88	292.02	3.91	382.88	208.94	315.04	37.6	272.12	302.31	282.21	71.15	247.02	253.89	293.79	250.06	89.79	28.16	3.07	108.94	399.45	419.13	217.22	176.19	68.07	180.12	178.25	99.4	83.63	80.35	1.67	143.52	120.82	92.58	48.47	110.2	165.19	123.35	102.42	108.76	128.45	103.01	9.79	42.69	77.4
W10G11.20.2	W10G11.20	dnc-3	282.82	279.54	329.77	354.54	456.75	394.58	239.63	558.71	260.46	392.87	343.07	261.09	252.89	317.56	228.64	261.23	266.41	268.75	246.34	159.43	288.42	352.37	345.39	290.05	352.54	504.73	351.61	397.02	265.6	414.5	354.34	342.65	409.02	285.42	484.1	391.83	445.95	377.59	527.81	407.74	210.2	345.64	277.2	345.95	120.7	237.94	303.18
T11G6.8a	T11G6.8	rbm-22	282	61.58	300.42	230.21	178.08	100.63	295.87	67.64	274.34	131.32	284.63	287.3	312.62	135.38	255.99	288.01	308.35	302.76	100.01	96.82	70.23	189.06	282.68	294.49	241.39	346.44	360.75	360.42	353.76	362.51	280.95	212.88	169.39	430.62	336	259.9	129.52	266.71	276.98	315.98	344.66	361	345.61	395.35	53.33	101.65	360.71
AH6.5	AH6.5	mex-6	281.87	425.01	356.62	185.67	238.59	57.07	277.78	528.15	275.46	138.44	361.25	446.41	314.23	58.4	322.7	300.03	253.18	358.88	89.14	53.82	53.56	155.24	371.9	412.96	261.63	175.67	175.06	264.46	302.69	257.99	143.47	292.89	66.46	273.18	254.33	110.36	102.15	232.11	161.95	290.01	348.28	248.05	324.91	255.89	14.51	26.05	169.1
F22D6.2.1	F22D6.2	F22D6.2	280.62	390.91	404.91	537.72	186.17	363.64	518.82	641.9	345.74	452.31	417.98	480.77	400.65	613.62	453.64	511.51	510.58	467.45	481.49	187.78	286.95	394.98	419.47	488.49	329.75	406.43	444.65	384.07	463.42	532.92	554.79	133.7	232.22	426.56	370.59	430.09	451.42	243.03	200.43	357.54	419.43	514.81	325.41	496.06	98.93	239.64	341.88
K08F11.3.1	K08F11.3	cif-1	280.54	268.45	272.31	226.64	221.9	75.81	246.94	52.79	226.24	152.54	324.82	297.52	251.67	146.46	214.77	260.81	292.93	267.53	163.92	25.41	57.63	187.07	262.7	333.12	217.82	239.69	230.93	305.85	241.98	244.02	198.35	228.42	61.87	280.21	201.64	59.69	39.5	205.03	246.3	250.54	264.25	216.3	146.39	265.15	1.82	22.27	231.75
F47D12.9a.1	F47D12.9	F47D12.9	280.02	175.3	144.49	131.14	129.84	24.93	130.68	186.46	159.04	28.01	118.92	143.18	53.14	34.58	125.36	137.59	150.16	151.06	31.61	7.95	15.41	59.13	99.48	171.85	87.34	126.86	166.83	175.27	273.64	144.58	99.18	181.8	30.84	166.1	113.21	10.87	16.07	125.61	194.71	87.24	149.86	119.25	174	135.18	11.92	1	36.84
W08E3.3a	W08E3.3	ola-1	279.58	373.77	327.55	335.67	202.95	300.5	343.82	122.03	283.24	328.54	398.51	431.02	314.5	323.82	276.47	352.36	370.85	346.23	405.5	152.51	117.02	271.32	324.95	410.21	277.8	191.43	172.62	219.35	253.92	209.93	171.74	195.53	96.55	180.95	202.57	176.69	216.01	152.04	148.41	265.66	215.05	179.6	159.54	178.85	81.41	42.05	142.2
T26A8.1.3	T26A8.1	T26A8.1	279.12	146.97	205.75	160.67	150.78	17.76	98.57	86.49	116.28	17.8	107.52	111.97	123.5	46.35	153.21	182.51	165.1	139.94	16.76	2.23	5.75	34.63	133.92	152.58	152.17	186.43	110.88	133.11	160.33	142.58	125.45	136.76	41.28	88.9	80.25	20.87	15.07	132.83	186.76	140.08	110.08	142.27	115.4	129.47	12.46	9.76	64.34
F59B8.2b	F59B8.2	idh-1	279.07	248.31	254.62	296.62	181.02	659.87	257.12	224.18	302.36	520.71	314.36	321.64	278.23	423.17	236.42	168.1	216.33	213.3	851.26	624.2	643.59	445.78	233.11	286.71	369.72	110.86	79.56	100.25	116.05	91.67	205.05	107.12	109.61	162.86	98.17	135.23	324.54	100.68	45.49	141.71	139.23	76.19	161.6	89.63	35.95	61.62	62.67
D1086.4a	D1086.4	him-5	278.22	333.31	346.38	211.12	330.42	675.91	353.01	1051.84	145.04	571.18	367.8	366.94	218.76	831.88	356.42	315.44	213.78	146.17	715.5	249.71	491.18	782.87	330.94	291.58	516.53	109.55	109.48	176.4	192.48	161.46	174.48	174.1	77.2	23.96	185.09	88.43	709.26	120.03	139.58	158.74	243.16	76.14	79.18	63.09	16.79	2.92	13.48
D1054.2.2	D1054.2	pas-2	278.14	151.4	196.82	282.54	272.64	817.84	118.23	604.8	242.41	402.38	165.17	158.64	172.94	437.96	212.39	152.28	118.99	165.47	548.9	641.77	863.48	300.7	135.44	174.06	258.25	300.63	207.28	205.54	257.5	212.65	360.63	335.49	366.97	83.54	203.12	177.45	254.28	205.09	141.84	168.79	232.75	129.57	157.02	197.14	188.33	241.14	69.82
C34D4.4	C34D4.4	C34D4.4	277.66	225.71	253.23	238.67	374.8	85.31	236.73	126.69	200.37	85.88	223.25	220.27	187.96	123.19	172.9	259.02	290.99	322.17	136.38	73.38	109.94	145.8	321.7	321.62	222.34	297.26	198.79	245.65	285.06	209.2	215.18	270.7	49.14	147.46	200.87	161.82	134.32	207.3	261.34	255.18	209.53	232.4	178.79	162.54	11.48	11.47	126.56
F27C8.6.1	F27C8.6	trcs-1	276.56	544.47	235.42	363.42	284.64	168.4	464.54	927.98	390.34	309.86	498.87	565.24	383.08	249.83	355.69	345.27	326.67	383.57	322.77	269.06	126.83	489.77	512.81	506.61	360.98	187.62	215.3	264.12	283.05	182.51	208.75	247.71	74.06	219.35	218.04	200.93	243.01	227.24	239.57	351.25	270.47	225.74	289.29	229.17	11.38	78.93	162.44
C03D6.3b	C03D6.3	cel-1	276.4	286.99	267.33	212.9	290.94	52.17	221.75	73.42	337.71	59.97	256.07	313.28	282.07	72.39	340.12	337.83	370.75	360.15	104.67	8.09	48.05	103.59	327.65	336.09	232.53	292.14	343.21	301.93	350.01	359.31	249.41	298.9	115.48	248.76	230.47	215.16	103.4	379.89	328.23	336.29	388.41	398.26	316.7	368.13	12.92	59.38	288.61
T16G12.8	T16G12.8	T16G12.8	276.07	361.11	250.66	263.68	268.12	568.23	164.34	243.07	231.52	489.59	296.17	171.01	286.04	369.77	227.13	174.7	200.92	174.81	604.48	548.8	738.81	468.12	239.97	257.87	398.07	255.13	258.92	329.73	240.32	292.16	370.85	334.35	593.25	299.65	312.12	489.03	455.42	277.79	181.17	253.87	251.89	286.2	250.98	355.23	997.32	977.78	355.23
Y51F10.10e	Y51F10.10	spe-48	275.24	222.96	358.93	190.99	302.01	10.14	211.5	66.73	240.58	90.63	247.64	310.83	375.14	84.96	260.02	276.36	316.39	256.88	43.44	7.96	21.85	77.78	325.89	297.86	300.95	311.79	252.93	377.19	329.64	297.4	207.82	260.68	64.34	283	206.55	57.98	43.95	230.78	305.77	282.61	279.83	301.35	215.46	328.07	23.23	28.14	133
T25E12.5	T25E12.5	gyg-2	275.16	202.67	209.8	195.36	176.01	258.03	378.4	148.01	239.35	336.25	395.75	444.51	180.12	149.96	222.22	233.34	197.42	313.67	304.76	239.18	285.5	290.85	264.12	281.2	256.14	76.28	72.97	151.35	94.98	110.51	144.71	111.15	47.1	167.42	128.65	134.56	211.37	75.56	121.88	123.6	146.46	127.52	155.93	165.02	3.44	1	85.24
K12H4.4	K12H4.4	spcs-3	274.71	223.35	306.58	300.28	234.9	129.78	323.3	769.1	376.03	212.65	354.02	378.03	313.38	314.18	255.06	322.34	454.06	343.17	149.91	178.05	26.62	309.29	315.52	332.89	354.48	387.04	481.19	550.74	379.17	418.83	307.13	313.14	349.86	384.92	462.95	315.9	222	296.76	304	372.6	403.75	281.77	503.06	471.77	75	224.65	314.6
R53.4	R53.4	R53.4	273.78	258.42	415.34	340.77	375.18	930.89	842.46	2979.8	564.04	828.48	669.68	693.59	360.52	758.92	508.5	457.79	282.75	587.13	631.1	829.7	1210.48	971.85	571.49	583.04	404.97	362.55	389.17	394.47	352.28	535.19	419.9	357.45	486.69	742.37	636.42	561.4	925.34	312.03	395.36	381.02	711.14	726.41	814.46	629.97	376.62	614.35	1025.91
H06O01.1.1	H06O01.1	pdi-3	273.74	358.46	227.47	275.27	232.97	107.77	247.45	223.55	285.68	153.41	303.65	301.86	313.28	197.03	236.92	297.46	364.55	362.1	155.78	58.02	21.57	260.91	327.36	436.72	168.79	182.21	164.58	213.76	197.75	194.83	122.76	222.28	57.28	201.39	178.22	113.44	117.99	188.64	209.06	235.2	241.08	195.99	235.06	203.09	87.64	26.24	225.54
Y87G2A.18	Y87G2A.18	Y87G2A.18	273.69	208.85	166.49	148.29	307.46	39.29	112.24	160.41	171.55	92.61	119.72	73.46	133.04	232.09	132.99	189.21	169.56	174.55	31.8	40.58	28.07	86.12	140.66	172.68	109.17	197.43	117.82	176.15	155.44	166.68	142.55	152.68	188.42	116.15	176.78	182.88	205.49	320.54	140.1	114.7	107.33	157.2	143.66	192.23	20.07	54.23	131.31
D1009.2a	D1009.2	cyn-8	273.16	187.72	300.24	228.04	352.8	9.69	154.81	33.36	202.05	89.13	218.87	200.83	239.67	54.92	248.03	334.94	295.42	253.99	37.22	16.32	23.16	82.93	241.16	249.17	267.2	290.75	311.78	464.11	351.04	412.56	206.37	321.12	86.57	390.69	300.62	116.3	35.73	520.13	473.54	388.56	368.83	295.44	310.28	501.55	39.28	87.56	579.3
Y45G12B.1a	Y45G12B.1	nuo-5	272.6	281	284.47	189.79	170.96	168.67	226.99	31.6	211.46	190.52	207.95	284.23	172.43	126.65	137.5	153.01	184.17	212.87	149.85	85.51	83.17	173.6	135.39	245.11	110.81	195.92	186.09	174.78	188.83	157.23	193.12	124.36	90.03	162.27	88.3	122.94	129.62	169.48	167.87	130.75	171.72	148.42	95.37	168.26	44.22	36.26	72.72
K02B2.4b	K02B2.4	inx-7	272.39	497.32	279.89	252.49	300.94	1.94	173.96	37.46	165.5	109.58	221.64	312.49	159.56	37.92	155.45	180.79	187.92	179.05	22.63	68.79	14.06	55.01	168.89	171.1	130.23	214.86	217.38	282.02	304.87	104.01	116.11	133.7	17.81	241.98	86.39	42.92	54.81	125.05	66.17	174.73	168.99	134.18	127.09	137.45	22.44	9.38	27.35
T06D8.6.2	T06D8.6	cchl-1	272.12	377.07	321.13	308.11	312.8	129.76	329.67	139.44	314.95	195.46	336.5	353.28	167.21	188.45	234.76	246.73	227.85	323.93	207.72	43.32	124.85	223	383.57	331.4	205.06	235.33	264.11	264.38	361.67	224.08	232.45	282.24	65.96	218.48	186.51	143.21	151.17	153.22	122.54	248.48	241.85	180.63	160.86	157.42	36.51	5.28	86.45
B0025.4	B0025.4	B0025.4	271.52	185.76	222.73	241.47	234.18	51.72	211.09	70.29	171.82	128.12	296.77	280.66	203.79	62.35	162.95	234.82	287.66	258.46	127.32	65.13	82.05	122.66	364.91	192.54	262.22	280.07	279.16	263.97	278.08	226.07	252.47	227.58	114.74	248.24	112.25	75.08	115.24	161.49	203.08	217.32	281.35	168.75	257.97	235.91	23.14	27.23	121.28
T28D6.9	T28D6.9	pen-2	270.43	216.32	223.99	257.09	149.68	856.14	123.71	453.81	222.48	520.91	293.49	185.02	261.49	547.8	211.62	135.54	174.45	171.14	763.6	721.12	982.23	560.64	207.34	193.77	360.09	281.7	225.71	209.95	224.24	207.98	282.82	272.99	390.6	144.76	331.89	631.53	632.83	142.18	143.56	240.79	252.17	230.92	304.98	213.72	271.54	345.34	118.25
Y22D7AL.10.1	Y22D7AL.10	Y22D7AL.10	270.31	114.9	225.48	353.56	240.13	658.91	378.72	173.5	317.57	586.71	326.04	342.06	272.45	602.59	237.31	243.16	199.83	323.6	380.58	885.58	872.5	675.54	276.31	269.63	303.84	170.22	141.06	175.12	169.81	161.85	335.01	257.81	291.05	204.54	370.22	275.1	517.15	176.32	148.96	253.38	281.76	214.85	171.76	205.25	224.89	268.29	86.78
T22A3.3a	T22A3.3	lst-1	269.84	206.14	317.89	396.87	349.11	140.1	341.53	247.53	318.45	182.02	312.23	318.62	343.77	187.48	322	318.88	389.56	421.16	200.68	75.83	91.89	216.35	357.05	340.81	384.41	320.25	297.68	395.61	347.62	334.03	248.59	195.12	98.07	286.83	237.44	200.43	128.02	271.22	371.44	363.62	415.02	202.34	342.5	379.44	33.92	59.09	137.14
R03A10.1	R03A10.1	blos-8	269.1	119.64	322.15	355.89	368.97	266.69	285.54	433.7	361.44	546.99	316.53	322.83	368.17	544.74	385.3	482.63	372.04	285.83	494	307.6	110.04	411.2	350.97	263.79	418.38	404.75	575.07	438.85	381.12	426.78	513.8	232.74	480.76	433.02	516.33	497.72	451.8	209.94	336.24	414.91	400.71	419.41	326.1	350.12	277.88	307.75	314.97
B0286.4b	B0286.4	ntl-2	267.64	209.93	342.36	252.08	409.86	130.9	283.32	55.64	362.7	151.04	372.09	423.49	357.05	564.11	418.78	506.41	482.04	363.43	63.39	47.39	174.69	288.34	471.2	442.88	213.42	358.52	366.16	326.42	273.6	356.59	316.68	291.43	378.44	355.59	442.89	358.02	230.55	638.7	610.63	462.95	316.28	471.19	385.02	448.74	22.87	57.78	431.45
F56H11.4b.4	F56H11.4	elo-1	267.24	414.22	213.72	162.91	151.06	1	217.08	565.95	170.41	90.76	201.48	326.41	116.45	44.57	186.22	200.46	184.66	228.7	27.65	10.06	8.18	78.34	232.17	202.15	145.23	135.36	73.8	137.44	198.58	185.8	54.91	127.39	1	108.1	91.35	85.77	52.52	70.77	96.64	154.57	166.48	114.57	116.58	195.37	1	1	117.55
F29G9.2a	F29G9.2	picc-1	267.06	126.35	305.27	304.07	291.32	223.08	320.16	32.86	313.45	322.79	343.51	381.09	360.95	316.81	329.61	355.54	324.3	287.33	366.21	207.21	137.03	261.81	284.75	277.99	177.24	190.41	152.51	187.8	300.85	189.76	178.23	171.12	73.96	227.23	159.66	113.35	138.48	210.08	99.88	241.64	222.47	141.64	187.07	219.95	35.83	41.39	86.92
Y37E3.1	Y37E3.1	Y37E3.1	265.97	274.47	244.74	150.05	307.2	190.04	153.82	1	217.34	192.09	212.55	235.42	135.23	227.39	167.19	187.07	202.55	169.1	195.71	108.7	136.79	225.91	193.4	211.69	223.6	257.48	245.79	201.41	221.22	192.11	169.72	154.08	219.61	217.1	204.34	199.54	256.18	283.74	360.7	268.29	165.81	185.26	247.06	133.66	47.38	96.07	200.89
W06H3.1	W06H3.1	immt-2	265.84	277.96	201.89	252.47	376.7	177.24	178.64	21.98	166.35	188.44	267.2	188.17	171.8	204.03	192.14	264.2	256.06	254.6	133.5	74.11	82.66	158.74	194.39	209.34	169.44	294.82	272.66	261.79	274.18	333.09	275.69	225.47	224.04	219.63	165.12	206.65	163.65	307.75	385.34	248.16	265.78	275.09	226.57	308.99	79.09	75.56	227.64
F53F10.3.2	F53F10.3	mpc-2	265.53	167.63	348.51	550.48	219.01	669.95	499.71	65.88	441	669.35	422.25	510.6	446.71	565.7	252.77	239.91	321.69	355.59	698.18	532.95	527.85	541.88	410.92	236.59	509.78	303.04	407.65	233.42	282.1	279.86	504.57	187.46	379.08	476	223.7	234.96	914.56	189.88	197.47	409.05	387.81	170.46	314.83	231.12	50.4	145.21	175.31
F10G8.7.2	F10G8.7	ercc-1	265.52	161.83	204.5	214.11	111.08	56.94	223.05	49.94	117.17	102.42	185.9	213.39	119.42	85.21	134.61	120.51	214.21	156.2	33.68	23.72	28.74	111.18	165.29	192.15	99.94	189	255.86	196.57	219.05	182.75	156.53	166.49	145.31	247.44	142.39	92.4	116.03	180.74	104.36	162.29	188.35	142.79	162.03	132.32	1	10.8	68.95
C05C10.6b	C05C10.6	ufd-3	265.5	428.08	276.15	220.85	277.48	173.34	227.62	615.03	221.38	161.99	239.74	188.16	158.61	131.07	183.13	265.78	227.3	194.5	255.39	141.72	179.48	190.79	175.02	207.93	165.16	308.74	199.51	255.43	238.16	211.8	161.56	382.72	77.94	255.37	172.45	117.59	232.6	169.39	174.73	250.72	200.87	163.55	204.99	246.63	10.96	20.76	42.31
F31C3.1	F31C3.1	cyn-5	265.43	403.24	355.81	341.06	262.92	429.64	302.7	53.08	336.33	430.93	365.74	356.86	354.6	516.76	287.25	327.44	294.44	398.25	232.62	179.86	395	388.69	294.62	300.91	234.18	363.62	413.79	481.51	543.85	439.69	434.65	353.44	413.6	329.24	411.01	598.17	369.45	288.32	234.75	324.29	409.9	415.18	394.75	319.47	181.3	450.13	458.66
F49C12.8	F49C12.8	rpn-7	265.37	271.27	205.99	139.87	212.08	68.95	266.46	342.54	267.19	112.79	216.88	251.31	236.07	66.36	186.53	317.27	258.51	193.75	112.42	14.64	41.61	100.88	291.47	275.41	202.99	161.23	174.05	243.12	180.22	229.29	187.3	341.74	124.84	189.88	173.8	57.97	53.02	217.9	302.91	170.89	248.55	253.52	251.65	270.75	1	14.09	107.67
C14B1.1.2	C14B1.1	pdi-1	265.24	286.09	226.98	188.72	140.97	16.91	199.79	185.99	165.97	78.97	122.44	171.96	118.48	39.44	168.66	116.62	175.15	130.08	110.31	17.46	25.5	93.02	219.42	242.86	93.64	183.9	110.61	139.93	187.69	179.42	101.4	128.44	43.74	96.18	123.37	29.46	53.12	105.95	88.7	95.23	99.97	81.69	108.07	80.88	19.58	42.53	165.42
F10D11.1.2	F10D11.1	sod-2	265.07	242.52	216.14	233.81	337.42	774.06	197.6	699.91	286.36	433.49	203.18	185.9	259.35	771.44	217.04	228.25	179.27	291.78	732.91	852.68	748.11	562.94	216.31	251.63	364.49	181.6	138.08	209.02	265.35	227.09	217.05	288.58	465.18	167.88	292.27	381.12	517.97	247.86	181.11	125.31	203.82	185.26	210.94	291.19	311.43	334.96	135.8
C12D8.1d	C12D8.1	fubl-1	264.76	474.89	195.37	199.49	186.29	94.18	92.25	1	143.37	46.53	89.68	194.02	87.13	115.92	110.92	118.6	211.35	141.38	15.31	1	54.2	60.31	1	209.48	29.02	109.59	129.94	116.28	198.61	88.84	59.69	149.71	54.8	71.94	98.16	48.86	46.03	190.89	155.11	118.33	77.95	112.27	100.52	99.21	1	1	87.58
Y37E11AL.3a.2	Y37E11AL.3	Y37E11AL.3	263.61	223.35	172.52	214.4	180.47	65.66	170.24	21.92	181.02	55.5	193.95	200.43	198.72	111.25	164.53	199.51	230.11	199.08	21.3	96.79	53.89	71.18	213.6	202.44	152.16	272.35	236.28	199.71	287.27	303.51	166.06	238.32	104.45	226.06	251.92	69.88	47	211.54	288.55	271.33	202.33	229.02	156.85	211.41	38.28	32.76	162.75
T27F7.1.3	T27F7.1	vps-24	262.68	161.21	227.62	249.64	165.2	23.05	144.04	410.91	245.05	77.71	234.52	199.33	198.35	209.08	177.72	203.94	224.13	126.05	192.14	19.91	28.56	109.06	243.78	281.54	251.14	103.43	137.61	96.14	107.58	141.95	97.95	78.88	54	129.48	82.46	102.32	114.55	153.56	57.64	127.95	136.63	83.88	111.55	123.4	2.97	1	80.22
Y54E10BL.5	Y54E10BL.5	nduf-5	261.75	201.43	398.17	301.15	271.07	78.82	458.15	534.85	391.09	143.79	344.3	482.63	339.67	395.09	170.29	421.74	446.81	453.59	273.27	79.77	161.14	356.99	391.63	354.11	358.67	418.25	521.66	447.08	424.74	428.86	320.27	288.92	328.22	512.25	377.02	242.91	364.05	567.02	376.7	313.04	511.28	286	378.26	395.51	59.04	158.1	460.49
T16G12.5	T16G12.5	ekl-6	261.67	242.58	299.55	253.36	278.37	35.45	155.29	10.02	179.53	28.03	222.16	195.46	255.57	109.25	191.4	288.76	306.41	259.82	39.3	14.62	7.13	74.9	235.49	249.12	140.04	217.74	115.32	193.55	168.98	151.26	73.15	101.87	28.1	90.14	129.94	34.83	51.53	121.79	210.98	177.92	149.45	101.99	97.56	102.64	7.83	1.34	37.31
F22B7.6b	F22B7.6	polk-1	261.36	228.7	246.68	281.51	213.53	73.12	141.85	140.38	163.07	107.81	195.84	195.11	188.12	116.57	159.21	179.72	222.55	208.02	236.97	71.88	22.27	157.56	218.82	249.93	113.31	95.67	88.44	167.83	126.38	106.55	73.22	86.87	24.75	84.32	74.16	46.26	86.5	51.71	153.2	142.83	119.59	83.86	74.51	94.78	13.95	15.07	34.25
Y75B8A.16	Y75B8A.16	Y75B8A.16	261.25	402.29	252.05	209.41	260.13	132.87	109.6	109.79	205.8	71.58	150.78	164.13	170.17	267.9	183.26	214.56	217.93	150.62	186.67	103.72	60.59	217.31	219.43	205.58	246.37	219.02	142.98	230.92	164.57	127.29	156.79	277.21	67.56	101.72	96.07	120.93	129.3	156.34	131.86	133.73	127.88	124.85	148.51	106.2	19.4	21.69	18.86
K08E3.5a.1	K08E3.5	rml-1	261.08	237.45	241.84	194.27	184.5	51.54	196.71	180.63	200.45	137.56	196.59	228.89	143.12	94.23	204.1	171.57	199.29	228.8	71.7	8.26	16.37	108.34	227.88	357.21	136.02	178.83	63.94	125.22	84.92	63.37	83.71	40.45	20.14	98.63	99.02	67.95	6.74	54.57	103.39	73.92	84.43	70.24	75.27	65.32	57.5	5.85	65.61
C55B7.9.2	C55B7.9	mdt-18	260.99	354.55	232.53	327.73	249.61	678.65	188.7	183.87	181.7	504.8	304.66	215.74	215.53	621.13	281.96	225.49	237.69	260.6	661.56	502.8	687.41	543.74	185.04	281.51	310.78	219.72	312.18	277.56	365.57	232.64	337.4	368.33	418.62	211.49	250.99	629.56	691.96	280.54	240.86	349.1	266.96	418.45	297.18	267.88	599.6	555.53	225.57
T09A5.11.2	T09A5.11	ostb-1	260.24	560.02	288.26	219.3	425.06	129.5	162.21	237.63	232.24	130.39	253.82	193.46	152.58	144.65	182.46	266.44	206.2	251.54	152.29	42.34	60.4	136.41	264.94	269.48	154.59	242.38	223.73	347.69	414.69	282.43	221.6	301.48	103.46	174.13	218.49	148.36	108.37	260.8	252.15	306.96	234.14	226.69	323.7	257.89	38.76	50.56	283.69
F53F10.4	F53F10.4	unc-108	259.72	114.48	244.28	210.98	150.11	36.65	128.87	49.99	165.98	102.2	177.7	177.3	176.03	62.51	199.35	235	183.82	227.03	64.6	14.38	85.03	143.32	260.61	252.8	212.68	145.3	203.06	150.58	218.06	189.74	220.18	154.69	67.75	177.95	163.55	67.24	50.07	213.15	199.23	151.54	193.37	176.29	199.08	154.65	3.21	27.33	74.2
F54E12.4	F54E12.4	his-58	259.17	36.17	243.83	156.22	241.72	87.61	73.22	1	624.53	126.69	193.45	190.69	346.26	68.41	381.55	343.57	444.95	231.45	242.39	28.05	87.11	82.71	256.36	342.93	334.42	404.99	490.58	270.58	184.76	442.21	356.73	505.71	236.13	184.77	603.35	200.83	141.02	645.46	1179.57	349.48	297.92	1410.42	405.56	324.88	87.27	141.61	376.69
R11A8.4b.2	R11A8.4	sir-2.1	259.01	306.95	348.63	277.81	359.95	85.94	174.77	92.18	239.73	118.53	192.58	233.46	230.07	258.83	296.26	298.46	337.69	289.05	76.63	139.71	89.76	133.47	224.22	316.56	202.71	274.74	280.12	300.01	279.33	315.67	236.17	401.5	165.59	261.51	181.99	221.17	127.2	358.55	305.68	317.43	310.24	323.64	342.96	284.43	39.19	104.22	224.64
Y41E3.11a	Y41E3.11	hrpu-1	258.98	192.28	132.73	85.82	166.86	1.83	65.29	26.99	71.88	26.95	47.93	78.9	113.98	14.88	105.35	98.72	129.49	96.98	54.33	16	2.21	20.55	97.9	74.82	47.8	196.15	110.16	146.47	162.89	159.71	49.35	207.06	31.07	85.74	92.91	5.85	14.59	103.37	199.51	133.19	99.42	134.53	88.05	143.35	10.52	1	101.79
T12A2.2.3	T12A2.2	stt-3	257.73	472.98	212.14	173.02	207.85	5.3	142.02	152.63	165.7	86.26	176.81	142.04	161.46	34.23	200.2	222.26	207.36	211.59	72.37	3.23	8.39	92.32	206.33	203.3	110.97	254.67	174.8	306.41	289.12	197.41	90.44	236.89	44.06	206.82	180.13	57.34	27.76	218.22	265.68	155.67	160.02	166.58	222.33	163.84	13.7	16.55	169.97
F11G11.5.1	F11G11.5	F11G11.5	257.54	143.44	272.03	219.59	217.7	2.14	380.92	138.27	332.62	151.66	350.05	480.98	414.78	63.9	305.67	340.24	377.7	367.01	122.86	43.87	33.99	284.2	275.31	346.85	372.41	424.86	409.65	409.66	428.68	348.56	360.21	302.84	49.11	475.03	294.83	104.28	62.89	374.91	239.63	293.36	328.33	409.44	287.59	455.57	3.61	9.7	250.08
F55G1.11	F55G1.11	his-60	256.83	188.76	146.49	182.09	290.66	103.92	93.74	168.16	415.91	220.4	130.97	143.13	357.28	136.06	283.69	425.33	442.43	229.28	109.05	1	270.76	301.52	322.74	243.08	329.68	503.74	524.62	206.09	367.99	430.42	293.53	310.71	439.79	196.15	643.26	389.76	149.21	646.12	502.85	241.13	279.59	627.11	467.03	464.43	195.27	310.98	335.32
C15F1.6	C15F1.6	art-1	255.51	222.17	259.5	218.43	266.67	48.27	206.33	88.86	151.92	82.31	204.96	231.62	176.25	49.29	203.22	260.14	265.73	232.43	9.18	4.28	24.46	69.07	258.83	222.19	352.39	309.65	405.9	350.33	332.16	284.76	169.13	329	81.65	213.82	190.59	122.26	47.78	329.11	271.81	224.61	210.59	217.9	255.26	336.96	3.16	49.75	199.87
C53D5.6	C53D5.6	imb-3	255.34	267.86	249.26	205.24	182.75	3.96	169.86	65.69	142.94	29.95	164.6	174.38	131.84	55.77	163.33	152.87	155.98	142.29	31.22	5.56	16.15	65.53	182.01	165.76	96.54	233.21	162.86	176.31	163.13	215	98.3	259.57	27.66	189.39	154.45	47.82	45.25	215.63	206.38	176.92	190.05	166.67	187.88	213.4	7.86	7.86	180.84
T12C9.7a	T12C9.7	T12C9.7	254.91	298.27	330.94	284.21	231.32	18.98	176.57	4.76	196.17	50.56	231.73	198.03	262.53	72.44	223.73	275.37	268.6	247.74	52.47	24.46	1.79	65.55	301.23	337.86	263.69	134.2	92.63	149.57	80.39	84.94	73.89	72.05	16.73	103.3	75.4	74.45	54.26	122.16	121.15	108.47	69.86	91.88	96.55	117.22	2.28	1	72.31
T01C3.9	T01C3.9	hrde-2	254.79	259.2	210.68	200.87	241.84	61.22	202.79	17.5	215.67	115.59	305.94	257.04	197.66	193.91	179.78	217.85	186.92	196.45	95.7	69.45	55.04	172.78	187.89	222	193.45	164.94	77.84	140.19	190.47	121.1	147.44	66.93	6.82	186.43	132.75	84.73	152.82	51.4	119.77	157.16	108.92	114.53	83.5	111.56	5.31	32.39	53.63
F52B5.6.4	F52B5.6	rpl-25.2	254.7	297.97	84.97	120.75	121	148.6	325.95	117.76	90.9	137.1	159.58	179.45	26.48	150.57	36.79	44.5	104.57	235.1	78.13	48.97	96.72	130.36	156.25	128.31	74.53	167.84	230.34	103.83	216.62	164.76	118.34	101.68	10.99	286.41	244.28	125.58	222.8	115.03	139.23	190.18	110.92	75.76	137.69	133.35	28.39	58.9	170.61
ZK632.9.1	ZK632.9	ZK632.9	254.54	131.69	303.98	281.55	186.71	98.68	396.09	193.05	278.89	238.49	420.8	321.23	290.22	200.25	212.78	318.69	291.44	392.33	157.88	32.48	198.95	133.93	287.92	271.12	359.48	243	309.23	282.61	324.72	203.69	221.33	217.13	164.57	202.34	212.48	202.07	208.05	265.02	154.1	318.88	338.73	216.44	275.98	257.01	33.32	25.09	55.43
F20B6.8b	F20B6.8	hpk-1	254.11	142.56	166.45	124.41	132.56	2.2	195.62	3.18	122.07	17.17	181.62	116.21	137.35	9.92	161.88	265.38	201.16	207.3	2.79	1.98	7.39	26.79	155.94	186.13	103.12	247.52	195.11	265.76	236.23	212.55	24.14	158.53	23.16	220.94	164.29	6.06	11.25	192.82	253.08	305.38	232.42	199.59	166.73	220.57	2.69	1.73	147.45
C41H7.6	C41H7.6	lido-9	253.93	301.18	305.08	311.17	247.73	117.47	270.13	121.27	258.28	154.04	295.94	321.52	204.8	312.7	281.24	299.22	232.49	301.39	261.26	41.42	158.57	244.38	246.34	286.56	263.17	461.02	319.31	308.92	348.78	368.88	268.48	353.09	163.26	355.28	381.06	368.63	143.83	467.71	431.24	298.17	305.12	373.94	310.36	360.1	126.17	174.96	409
F53A2.6a	F53A2.6	ife-1	253.71	237.72	335.68	353.03	326.86	360.69	431.7	261.93	370	392.99	503.92	435.71	207.7	431.86	242.2	315.15	277.82	258.1	490.89	101.67	390.8	428.22	268.95	261.28	304.93	411.78	423.61	463.32	455.36	402.09	505.77	401.47	429	393.64	415.36	430.7	497.05	285.6	331.71	366.23	306.6	325.88	261.8	307.48	165.84	264.46	329.99
C29A12.1	C29A12.1	C29A12.1	253.26	270.39	235.14	262.6	210.39	395.39	224.63	387.29	264.37	365.31	244.48	206.02	224.11	665.8	209.37	169.72	236.38	206.52	287.43	245.12	501.55	317.99	250.11	218.99	309.12	158.25	136.73	198.67	308.48	203.6	163.38	236.01	212.78	112.01	170.4	162.16	380.97	144.95	82.99	183.76	151.13	151.95	114.96	145.18	132.46	133.1	51.93
B0035.6	B0035.6	edg-1	252.59	235.62	172.17	194.96	138.38	13.02	211.64	13.18	181.25	74.71	217.13	236.83	199.75	80	233.59	271.63	239.3	281.5	118.1	50.1	37.54	89.53	227.18	234.68	152.92	206.76	155.52	282.86	308.76	196.09	161.57	91.01	61.3	310.49	135.42	82.92	78.84	216.87	199.48	332.25	232.05	172.55	187.43	279.94	3.06	11.21	113.14
ZC204.2	ZC204.2	duxl-1	252.46	147.29	207.72	176.55	194.97	37.59	126.49	6.14	166.14	79.63	192.28	144.65	136.9	221.53	136.43	189.87	206.61	178.95	167.15	18.41	48.79	73.18	97.88	121.8	104.94	201.48	244.65	185.47	209.59	207.6	109.49	162.61	143.13	156.76	184.28	91.34	123.65	234.44	287.55	198.75	182.72	170.89	174.72	143.38	15.18	120.75	197.05
Pseudogene:ZK380.t2	ZK380.t2	ZK380.t2	252.45	1	1	1	1	1	1	1	1	1	1	1	1	1	1	1	1	1	1	1	1	1	1	1	1	1	1	228.91	545.87	323.7	1	516.14	1	1	1	1	1	1	697.89	1	1	1	1	300.47	1	1	1
F45G2.3	F45G2.3	exo-1	252.19	260.79	237.21	219.67	277.8	111.83	187.72	92.99	249.06	101.62	228.71	238.51	274.49	157.69	220.58	303.17	265.76	237.09	117.57	89.8	22.61	98.71	230.4	305.11	221	331.97	288.23	328.7	325.55	283.06	166.3	284.3	110.03	304.7	157.1	183.3	113.16	292.48	310.27	323.29	225.35	263.14	233.96	220.52	2.01	18.87	41.64
F55H2.2.2	F55H2.2	vha-14	251.06	139.7	211.26	256.88	198.23	210.95	223.03	279.61	172.1	144.64	207.97	232.16	157.48	168.35	199.91	176.94	165.95	161.06	257.65	145.74	139.92	140.84	170.26	177.69	83.17	133.87	121.61	180.47	197.92	131.08	172.31	119.85	74.57	120.72	92.5	97.21	145.45	84.26	140.03	57.77	127.12	64.76	48.84	103.45	8.45	39.26	86.4
E04D5.1a.2	E04D5.1	eif-2A	251.05	313.77	159.44	263.12	265.44	159.26	183.48	112.21	194.55	162.04	246.01	201.84	202.07	180.41	194.06	159.68	183.85	195.65	177.62	55.82	134.86	191.57	199.12	228.37	185.96	236.05	226.4	245.73	319.22	307.14	175.63	325.01	151.37	186.71	152.2	144.15	149.93	136.86	236.38	176.17	198.48	209.42	262.3	204.55	18.53	11.78	75.74
F20A1.9	F20A1.9	tofu-2	250.95	95.47	260.05	195.46	243.4	92.35	187.76	146.27	113.13	146.81	251.2	291.04	124.39	243.02	162.99	132.05	196.3	139.92	148.43	35.18	71.47	194.1	164.84	144.27	210.32	313.48	228.16	217.64	284.96	261.28	165.67	294.28	267.05	257.12	203.71	269.1	187.48	226.14	237.72	278.25	162.32	187.53	228.11	134.98	69.04	57.12	194.9
Y55F3AM.9b	Y55F3AM.9	Y55F3AM.9	250.66	291.25	298.38	213.77	267.09	51.18	199.76	186.86	185.9	99.79	275.72	224.8	225.95	267.69	248.08	252.49	293.74	277.72	132.45	50.88	22.6	163.21	270.75	241.73	257.34	321.26	268.77	303.66	282.39	306.94	239.73	334.81	95.81	249.67	249.43	165.7	164.39	295.58	322.29	294.61	263.5	206.37	349.97	250.24	1	8.31	57.51
Y62E10A.12a.2	Y62E10A.12	lsm-3	250.13	199.76	266.18	464.92	93.09	842.4	209.26	422.52	356.63	464.61	368.93	304.57	323.01	839.06	302.11	226.76	209.55	232.72	564.68	864.61	873.97	804.95	329.42	258.03	402.27	455.37	250.27	335.95	247.35	308.09	451.39	287.98	991.25	250.52	546.06	636	562.57	283.3	313.96	297	220.84	391.67	416.75	280.28	612.45	877.13	286.92
Y41D4A.4c.2	Y41D4A.4	Y41D4A.4	249.96	275.56	385.83	251.43	160.35	1.88	207.7	11.07	196.54	68.54	181.77	301.04	140.75	77.98	260.56	262.24	328.23	265.13	57.15	17.03	1.63	68.22	229.29	322.33	163.54	98.25	102.38	127.78	163.64	107.7	73.04	50.47	1	67.59	42.46	22.02	5.72	72.94	82.13	175.83	118.31	91.09	95.76	139.46	5.99	30.33	41.66
Y47H9C.8	Y47H9C.8	Y47H9C.8	249.86	161.25	201.32	138.49	272.4	31.91	129.81	32.2	144.77	96.96	190.56	154.67	159.92	194.7	185.52	151.3	209.5	213.19	164.64	11.54	113.44	145.85	175.84	153.78	120.05	256.41	189.91	218.11	194.98	143.28	149.51	175.74	80.88	129.87	203.88	136.63	77.4	293.02	353.34	207.11	187.42	157.31	210.35	139.29	60.96	98.64	213.2
ZK40.1.2	ZK40.1	acl-9	249.21	125.15	280.64	209.05	288.61	22.8	341.59	150.82	220.92	60.08	277.75	309.81	313.81	140.99	254.56	314.74	308.58	285.5	139.91	64.96	33.27	140.16	274.3	242.98	218.19	239.06	223.61	273.92	278.44	236.37	206.23	235.13	80.86	329.32	201.73	150.42	77.96	237.42	218.86	225.95	190.93	220.84	259.23	219.2	32.04	30.34	84.98
C06A8.4	C06A8.4	skr-17	249.19	119.71	252.67	292.25	238.25	43.22	137.8	176.72	149.98	33.02	137.66	164.24	170.03	135.08	198.14	234.54	269.13	249.86	82.41	1	58.39	105.37	278.99	249.24	259.62	272.51	192.12	328.44	219.24	259.59	224.11	192.84	68.48	177.85	134.39	115.34	72.33	244.96	223.63	179.38	233.77	215.02	183.84	181.21	6.66	1	70.18
D2096.8	D2096.8	nap-1	248.41	319.22	224.06	187.66	208.02	42.17	258.89	446.77	157.05	38.76	280.66	279.24	157.05	103.77	194.75	209.06	172.65	244.01	66.69	24.38	25.9	99.24	205.76	218.12	178.03	345.66	256.86	251.92	202.14	226.57	195.52	298.31	116.38	211.47	259.68	114.52	61.08	203.9	218.78	214.92	274.28	200.62	241.46	253.71	11.44	36.54	338.28
C01G5.8a	C01G5.8	fan-1	248.37	198.9	185.85	138.49	167.19	1.66	133.24	46.9	79.49	30.64	118.27	153.46	234.99	42.63	160.46	150.16	184.89	161.77	14.19	7.9	5.08	48.49	169.92	166.59	110.26	237.96	187.63	182.78	276.82	183.73	116.34	198.21	15.59	117.21	95.07	27.04	30.43	187.57	229.33	194.73	140.97	128.45	113.59	184.99	11.69	8.68	51.26
T20B12.2.2	T20B12.2	tbp-1	247.98	207.87	287.02	299.57	248.61	79.9	278	176.42	225.82	116.23	303.43	395.53	325.02	123.75	313.49	337.53	366.58	365.48	157.24	28.46	63.05	184.11	325.71	345.22	249.11	294.6	351.54	409.88	366.13	321.01	285.27	268.32	110.22	275.13	265.19	192.09	147.65	255.31	280.69	449.38	377.28	317.25	402.63	436.81	2.67	50.97	126.02
T24F1.1	T24F1.1	raga-1	247.96	117.97	180.83	215.44	249.2	383.35	202.18	223.24	238.4	226.25	237.69	183.44	220.79	267.26	190.53	249.04	262.47	228.57	305.3	84.94	276.94	273.35	172.61	218.89	188.75	256.55	258.76	257.73	298.69	310.06	440.76	260.96	320.08	224.3	327.46	402.5	233.42	156.78	167.33	266.55	199.4	333.44	246.91	326.64	23.39	73.66	129.88
T05G5.3.2	T05G5.3	cdk-1	247.86	304.75	308.86	211.1	291.32	33.09	171.98	787.81	265.53	105.73	224.58	278.49	205.12	144.06	288.99	299.41	296.19	275.54	58.65	53.4	116.2	157.36	399.28	307.92	256.3	350.26	331.14	381.27	258.27	356.12	235.47	318.16	120.09	377.2	418.06	193.13	75.32	350.52	339.92	226.81	288.79	324.57	460.88	358.62	54.15	42.91	394.6
ZK328.5b	ZK328.5	npp-10	247.78	329.78	172.37	107.27	136.72	24.43	81.38	105.31	114.09	20.03	122.07	91.56	89.29	19.09	113.06	119.67	120.68	130.07	49.25	5.98	28.14	45.73	106.76	136.6	63.7	199.86	124.25	142.8	178.67	136.27	117.87	180.97	22.11	143.97	121.65	44.51	44.82	141.3	292.28	105.23	125.51	130.82	150.79	145.63	1.54	10.76	150.65
T27F2.1	T27F2.1	skp-1	247.09	235.92	183.86	168.29	261.95	88.53	204.96	41.65	221.64	112.7	175.86	258.59	264.95	91.42	215.68	277.31	256.71	304.49	66.23	52.52	69.85	136.15	177.52	221.16	176.63	287.58	260.59	333.65	264.56	306.02	164.04	253.32	149.15	247.09	240.73	128.95	91.98	266.73	356.96	207.1	292.73	268.64	322.38	321.75	4.13	83.76	304.64
Y39B6A.13	Y39B6A.13	Y39B6A.13	246.91	366.36	316.73	285.44	271.53	419.97	243.03	129.75	234.33	410.99	474.28	271.17	378.5	343.89	156.39	243.16	245.69	228.8	464.92	351.14	553.73	311.35	331.7	337.81	575.47	265.25	203.55	231.48	160.87	187.27	219.72	223.13	179.05	140.91	286.39	296.08	549.81	262.69	136.23	262.53	199.8	173.55	191.49	180.02	15.89	31.51	46.94
W03H9.4c	W03H9.4	cacn-1	246.65	221.12	307.19	258.06	328.75	119.61	249.29	53.18	250.3	161.58	308.72	320.01	268.86	116.37	338.84	308.53	397.16	330.37	182.46	15.96	97.47	125.6	288.13	351.13	332.69	340.98	321.57	366.15	382.45	382.16	297.45	366.53	195.25	424.09	402.91	249.38	138.51	497.35	546.92	393.78	383.36	425.2	349.96	382.97	33.53	81.88	339.38
C48E7.11	C48E7.11	cebp-2	246.01	284.94	379.03	259.64	286.02	49.92	272.4	119.49	260.89	155.06	374	344.96	322.42	114.2	180.32	297.72	311.45	304.88	87.25	53.95	12.57	150.89	310.77	322.75	327.53	256.15	208.93	267.32	260.57	217.94	163.17	203.8	44.27	146.71	267.34	55.98	120.58	163.95	176.95	307.44	159.45	126.2	119.99	151.3	1	21.97	55.22
B0393.6	B0393.6	B0393.6	246	105.16	131.44	130.81	232.26	7.62	123.52	24.27	105.43	18.67	132.53	148.66	102.64	16.19	126.15	174.32	139.09	121.48	24.09	1	2.41	42.61	117.67	110.92	126.34	139.89	97.36	179.77	132.1	88.25	44.32	58.05	15.62	70.88	61.23	4.07	13.8	88.97	60.68	175.73	109.91	118.94	91.62	74.46	1	1	37.47
F02H6.2	F02H6.2	F02H6.2	245.3	216.16	167.29	154.65	206.75	5.71	153.86	83.8	151.89	51.69	194.8	206.65	130.3	8.78	206.67	209.17	185.64	266.76	130.08	7.98	19.96	50.48	255.76	185.81	225.41	283.28	239.65	219.21	303.28	233	150.17	178.62	24.66	270.78	167.36	111.09	17.47	308.15	242.66	338.92	274.47	236.01	217.32	285.57	8.13	2.56	188.7
C56C10.1	C56C10.1	vps-33.2	244.61	323.47	266.97	245.03	315.35	1.46	207.48	53.57	120.27	39.59	197.2	218.81	180.55	61.36	119.64	120.52	206.91	161.17	42.42	20.82	19.63	26.72	157.29	254.01	163.31	187.12	150.2	171.01	218.16	146.48	111.87	91.93	26.25	68.19	66.24	21.06	26.97	129.76	118.75	124.79	156.14	88.02	99.9	171.83	2.56	7.81	96.12
D2030.9a.1	D2030.9	wdr-23	244.22	225.7	222.18	180.71	235.59	32.02	193.67	94.17	134.11	13.98	173.99	234.96	176.32	69	138.88	145.04	159.4	219.6	4.29	4.45	1.66	45.29	118.27	204.66	105.58	273.99	235.37	363.93	407.41	284.08	159.56	171.65	14.85	312.27	179.31	34.68	43.8	174.92	247.53	245.45	275.26	162.3	166.32	214.61	35.6	15.56	115.18
K12C11.2	K12C11.2	smo-1	244.14	234.48	463.38	472.99	346.17	267.66	571.15	982.21	561.89	474.29	566.48	648.08	420.58	374.24	504.45	475.47	538.9	668.62	313.67	175.61	459.67	467.08	793.55	682.97	567.55	510.74	541.35	498.92	479.78	633.84	503.31	391.74	290.26	613.73	735.96	616.33	285.34	471.02	411.11	534.41	716.69	624.28	832.1	538.87	201.57	430.07	971.75
F26H11.2c	F26H11.2	nurf-1	243.75	150.42	217.76	188.53	190.22	152.06	132.44	52.56	166.29	150.8	110.36	156.4	152.62	132.45	194.35	189.64	184.44	262.48	157.25	125.23	165.12	64.76	144.54	192.19	76.97	225.59	221.03	279.61	204.15	209.42	116.8	191.93	217.24	226.35	126.41	119.05	135.92	240.5	172.41	350.46	220.39	213.08	160.6	301.41	130.79	181.53	272.96
F26F4.9a	F26F4.9	F26F4.9	243.55	117.16	240.92	272.69	192.53	256.23	225.02	145.8	142.33	345.31	275.61	300.6	245.17	336.68	226.29	107.62	178.02	160.73	442.95	284.72	236.33	229.18	187.81	212.96	202.83	166.06	157.23	160.27	213.24	136.51	145.57	156.02	85.86	133.75	100.67	117.19	254.75	129.77	141.63	171.27	164.98	148.64	123.11	70.26	45.12	61.92	31.61
C56C10.8.2	C56C10.8	icd-1	243.24	196.12	232.35	207.38	192.82	157.58	332.19	506.93	285.02	227.57	295.36	341.88	251.94	297.19	266.57	208.74	218.91	277.03	86.55	119.78	178.28	240.71	426.38	359.84	228.58	248.24	293.34	201.43	158.64	251.36	214.51	184.54	157.94	234.09	288.04	303.47	219.43	202.54	138.2	145.78	229.72	226.72	312.32	241.5	92.69	202.14	445.72
F12F6.7.2	F12F6.7	F12F6.7	242.75	191.99	232.34	254.56	208.29	76.58	222.31	345.05	233.13	122.73	205.8	255.98	259	111.89	217.78	237.42	290.92	261.28	168.76	58.67	72.42	158.24	251.02	285.09	165.74	253.2	202.72	212.97	235.04	241.15	271.79	232.01	97.76	208.19	156.91	211.83	128.96	190.96	214.17	202.66	276.51	208.6	176.09	268.58	35.41	82.51	147.89
Y71H2AM.20b	Y71H2AM.20	Y71H2AM.20	242.62	189.79	258.36	220.24	282.56	73.68	198.5	97.77	260.99	104.16	166.93	126.42	234.3	137.44	275.1	286.13	303.58	271.8	180.26	48.09	148.39	170.9	272.53	267.38	188.36	247.79	225.27	340.42	151.46	264.27	114.83	247.68	157.46	84.4	200.03	285.57	85.8	379.17	352.24	166.56	297.36	213.59	224.5	237.1	62.75	90.74	233.41
T20D3.8	T20D3.8	pigc-1	242.29	138.29	204.11	249.24	180.52	444.24	185.44	608.32	196.56	379.6	290.84	229.28	262.43	357.18	192.04	151.75	181.23	178.1	506.41	572.14	461.73	331.86	245.08	272.18	235.73	119.71	174.74	195.38	170.13	174.15	136.64	50.15	40.42	97.91	81.66	108.34	373.43	115.38	128.1	161.02	203.72	121.71	105.71	126.56	78.39	98.49	32.85
F28F8.3.1	F28F8.3	lsm-5	242.12	399.78	252.17	324.81	276	461.68	259.82	227.14	192.83	389.05	300.08	188.24	242.65	360.26	175.46	196.35	208.66	160	511.15	255.2	474.52	372.09	205.81	196.23	307.96	326.73	264.2	285.77	222.47	234.09	330.85	214.81	612.6	155.06	324.12	544.22	683.73	294.04	370.77	330.3	195.13	198.4	251.43	215.98	302.92	440.75	190.11
T11F8.1	T11F8.1	T11F8.1	241.45	566.13	306.38	317.63	358.09	680.18	180.14	653.98	368.64	445.43	348.5	227.72	432.93	771.97	336.04	300.49	318.77	204.66	1022.36	852.2	816.08	564.02	228.97	266.45	408.56	321.12	348.69	325.16	268.74	234.42	588.45	361.39	459.07	260.84	295.98	462.08	590.02	279.01	285.33	394.02	244.19	326.43	369.81	226.89	366.14	604.34	163.52
C06A1.1	C06A1.1	cdc-48.1	240.04	433.16	242.15	304.39	158.9	30.77	287.69	131.49	207.09	58.09	287.94	305.4	215.96	68.58	201.62	197.81	242.06	308.99	108.77	34.92	22.64	112.74	282.71	345.73	192.41	86.71	37.05	104.85	120.12	99.61	62.2	70.44	2.97	111.31	68.06	30.81	51.17	60.46	109.26	110.77	162.95	97.28	79.35	75.78	6.49	5.77	43.92
F59E12.2.2	F59E12.2	zyg-1	239.75	212.15	196.59	155	232.96	30.48	177.44	111.47	200.89	64.69	114.81	126.93	179.41	139.12	267.22	216.83	191.85	163.55	55.2	44.67	22.9	115.9	136.46	206.61	101.52	244.08	194.78	191.47	189.6	208.53	160.45	201.6	75.55	94.78	141.88	82.73	42.52	195.94	345.16	281.01	148.79	195.92	140.09	231.62	19.98	33.82	146.05
C50C3.1	C50C3.1	C50C3.1	239.47	158.65	146.06	120.95	63.69	10.47	73.1	49.61	95.9	23.2	74.8	89.17	123.23	29.49	97.61	95.46	68.94	166.36	60.36	1	12.89	55.9	109.65	130.55	92.16	61.45	60.35	52.6	104.18	86.96	25	83.56	19.8	39.18	64.95	20.84	16.13	56.74	65.26	111.86	65.8	57.38	28.54	62.88	1	8.65	36.87
Y38A8.2	Y38A8.2	pbs-3	239.44	251.35	410	353.27	294.8	628.04	412.71	1724.61	456.78	607.61	384.63	339.74	387.69	589.77	292.63	378.89	316.71	427.19	727.98	559.08	853.11	696.84	359.01	359.68	428.37	284.97	309.47	297.36	266.06	288.62	621.57	432.3	517.35	335.46	408.47	623.85	449.99	378.44	160.51	297.02	493.72	314.8	435.29	395.9	288.32	338.75	205.76
C53H9.1	C53H9.1	rpl-27	238.63	283.83	298.99	326.68	323.78	429.8	618.3	637.72	126.57	678.51	218.3	411.16	157.6	235.81	165.71	179.38	142.76	237.26	449.75	94.73	180.73	117.27	234.55	138.38	88.81	462.55	347.37	263.68	418.46	316.93	475.82	447.55	240.78	277.85	245.51	273.06	589.97	229.19	140.57	553.45	369.44	161.72	154.11	229.28	490.73	474.42	261.04
B0035.8	B0035.8	his-48	238.54	66.32	273.67	129.9	232.47	105.08	182.27	226.39	455.93	84.44	122.28	277.66	322.83	59.7	209.35	358.19	455.74	276.53	78.57	1	52.09	127.01	201.84	241.59	377.89	434.49	411.25	199.01	283.28	409.66	161.41	258.63	229.93	284.01	462.51	148.91	72.4	676.74	1104.63	295.03	248.75	847.86	407.62	379.36	1	33.78	400.07
F56H1.4	F56H1.4	rpt-5	237.64	61.15	147.72	150.49	80.78	48.09	206.84	111.69	178.16	77.85	210.25	270.99	156.52	33.23	199.92	169.39	141.3	194.15	78.81	45.79	48.57	94.85	241.08	248.65	181.95	80.68	92.44	125.05	143.45	106.56	114.75	133.91	15.65	152.88	99.65	140.28	60.35	87.29	112.2	142.84	201.39	131.43	174.6	133.7	10.82	24.82	96.75
R11E3.6b	R11E3.6	eor-1	237.36	238.84	183.95	168.21	158.6	17.3	113.54	11.78	175.76	65.62	145.17	148.75	218.21	70.59	163.98	253.13	260.41	237.32	39.94	34.27	7.49	59.81	166.67	174.87	140.06	155.63	91.82	167.25	173.42	144.21	64.03	192.37	31.2	98.36	111.98	69.36	33.64	167.12	167.67	195.39	196.32	155.25	145.17	157.48	14.81	15.65	121.81
Y41D4B.34	Y41D4B.34	Y41D4B.34	236.61	141.13	6.8	67.15	227.1	1	1	1	55.98	1	64.21	48.49	228.39	1	266.15	1	1	85.24	104.06	1	1	41.47	115.47	202.43	381.77	137.76	199.6	127.89	86.62	210.31	40.87	109.74	1	295.27	588.63	11.56	39.71	320.19	338.27	262.39	183.52	285.52	285.08	146.29	1	1	218.67
T08B2.7a	T08B2.7	ech-1.2	236.48	315.82	290.78	191.05	252.89	21.9	217.23	106.46	122.74	32.12	205.71	260.39	136.46	41.84	209.36	221.13	185.48	255.96	36.38	22.72	50.3	62.9	168.06	286.51	171.91	240.94	239.86	215.81	266.69	245.48	183.14	269.88	20.49	282.85	146.13	40.58	18.42	176.22	182.98	179.16	256.06	269.31	256.8	296.72	1.39	16.4	171.54
C32E8.8	C32E8.8	ptr-2	236.25	243.81	183.75	140.64	155.96	12.9	119.91	57.95	189.27	25.24	117.14	126.71	127.31	11.14	192.02	194.52	150.46	146.71	116.84	16.96	20.1	38.3	144.7	155.38	74.12	56.5	66.82	150.66	130.93	73.71	26.41	74.98	34	42.14	50.84	3.49	17.13	47.36	62.46	79.27	76.52	72.09	46.04	72.32	3.07	4.59	26.71
Y110A7A.8	Y110A7A.8	prp-31	236.14	100.32	282.65	251.29	195.12	45.67	170.49	188.8	193.27	72.81	224.76	243.84	167.42	90.29	221.57	228.09	195.68	252.98	70.51	23.3	20.3	121.88	217.48	195.42	169.42	344.14	357.01	419.8	381.04	345.02	245.11	297.1	78.65	216.22	277	80.22	56.73	253.72	268.51	284.26	271.52	256.65	262.52	354.05	42.18	31.63	236.25
F43E2.8a.1	F43E2.8	hsp-4	236.11	280.69	238.67	140.78	202.84	11.66	220.88	92.81	163.74	39.46	168.51	245.15	209.34	79.23	232.41	141.38	224.67	223.34	27.17	18.2	33.74	79.15	237.38	274.33	183.87	175.82	93.55	125.4	75.09	102.49	66.31	149.1	3.4	98.62	143.46	50.06	18.34	134.2	86.76	123.52	148.28	123.03	125.58	142.91	20.53	15.62	98.86
K04G7.4a.1	K04G7.4	nuo-4	235.65	281.65	408.18	388.57	259.6	99.42	391.33	456.95	304.85	232.9	465.45	402.95	369.37	270.59	316.18	491.37	432.34	430.73	282.61	80.96	48.5	205.15	398.24	383.05	427.22	359.78	433.59	416.71	404.36	489.53	382.12	231.15	169.11	429.24	333.74	265.38	139.86	300.25	335.93	351.43	447.37	449.54	524.02	507.48	66.83	138.94	253.38
C44E4.6.1	C44E4.6	acbp-1	235.47	202.1	304.86	368.7	268.72	289.97	625.64	702.01	399.57	376.8	564.3	559.3	314.48	379.3	205.94	293.36	305.94	391.67	102.04	126.04	110.18	221.65	315.39	308.89	270.43	353.45	402.62	300.17	386.87	359.28	448.01	417.08	548.15	541.37	498.45	397.83	611.39	322.41	320.63	450.29	501.94	309.07	458.34	380.19	115.33	321.06	339.54
F26B1.3	F26B1.3	ima-2	235.18	549.31	204.82	344.08	192.66	195.97	318.21	282.69	193.51	293.66	255.28	370.29	195.12	337.33	225.11	163.28	213.29	298.02	453.06	164.46	200.23	279.66	299.84	247.9	203.83	105.02	132.27	107.05	133.32	113.58	118.82	101.49	117.6	184.96	80.23	116.17	187.59	48.14	101.35	159.25	141.99	105.19	88.5	87.34	33.3	45.65	51.56
Y111B2A.18.1	Y111B2A.18	rsp-3	234.79	124.4	209.77	167.94	207.62	460.55	249.38	179.7	269.52	477.12	306.15	257.02	228.81	300.46	209.52	236.66	191.52	251.58	311.41	360.69	323.95	396.71	253.73	258.06	258.34	186.42	222.7	181.31	251.5	284.66	197.03	257.73	289.68	288.35	264.59	495.61	252.39	256.08	268.22	220.31	200.72	267.67	319.07	232.92	472.32	526.35	497.28
Y45G5AM.7	Y45G5AM.7	Y45G5AM.7	234.28	153.95	233.46	203.51	255.59	48.05	164.88	62.4	168.8	84.51	279.4	224.96	142.18	109.39	220.7	219.12	257.09	239.35	128.84	30.53	100.76	138.96	225.19	298.31	219.53	212.52	190.38	218.76	178.86	212.09	185.56	173.67	99.16	228.42	233.14	161.63	81.37	237.05	393.36	220.82	267.06	215.48	264.39	259.88	27.02	32.19	266.32
C53D5.4d	C53D5.4	ztf-3	234.08	225.61	243.59	188.61	338.1	89.1	124.26	24.6	182.87	114.32	245.41	209.52	126.49	151.42	197.87	248.23	211.53	247.09	102.01	49.36	72.87	97.63	211.3	241.23	206.13	164.03	176.76	274.39	266.93	163.51	88.93	203.35	65.75	174.89	157.46	69.2	97.48	141.5	196.79	205.21	207.72	152.89	137.64	190.36	37.54	44.49	88.03
M01E5.3c	M01E5.3	M01E5.3	232.94	214.35	213.53	203.86	162.69	39.53	212.8	20.54	165.63	19.63	201.12	193.17	190.23	4.15	173.46	202.24	248.63	259.23	68.63	22.69	1	78.02	228.21	191.55	141.37	243.07	213.59	277.95	279.33	253.66	127.6	213.34	55.31	275.49	158.12	45.04	55.52	206.69	157.66	232.59	235.91	267.23	244.16	259.61	18.52	46.7	142.7
Y54E10BR.3	Y54E10BR.3	Y54E10BR.3	232.56	341.12	238.82	310.13	250.12	144.06	290.33	102	295.15	297.96	258.28	231.49	234.64	307.64	291.41	238.53	344.54	337.69	221.66	158.51	154.49	335.45	248.93	192.32	227.19	265.2	319.87	282.58	265.53	305.64	208.68	298.32	251.25	277.11	267.44	275.33	312.07	317.28	274.55	267.75	251.13	318.31	276.07	243.97	123.27	131.92	226.65
C15H9.6a.1	C15H9.6	hsp-3	232.52	235.79	154.36	107.35	122.11	37.9	101.21	105.01	118.89	24.69	90.29	107.76	96.63	60.66	144.95	186.04	164.74	157.55	43.79	8.88	29.37	58.33	152.07	165.67	128.69	186.41	111.92	178.5	116.66	135.29	66.58	201.79	30.46	148.08	133.85	91.53	55.15	178.1	276.69	201.28	167.51	209.53	210.47	168.48	62.6	46.09	195.65
C16A3.4	C16A3.4	znf-622	232.35	72.51	195.7	154.65	232.51	82.38	234.89	429.45	133.8	71.75	203.67	261.35	162.41	92.88	136.08	125.52	224.36	210.01	5.54	15.08	2.17	46.86	207.97	200.32	130.97	360.55	308.23	176.49	266.76	363.79	207.01	263.68	98.24	209.92	141.04	171.81	107.62	191.85	147.47	233.12	266.69	231.22	133.12	214.53	23.53	65.45	231.53
B0513.2a.1	B0513.2	thoc-7	232.02	167.81	259.87	228.14	112.05	22.26	59.13	38.9	182.16	25.41	205.55	205.61	107.08	83.41	170.01	180.57	181.4	182.42	82.86	50	1	93.16	135.15	252.14	192.51	303.24	220.84	261.56	235.36	218.65	145.92	208.17	1	251.99	288.29	47.74	55.72	201.76	127.95	189	257.86	125.02	163.29	188.48	6.05	1	191.13
C08B11.6	C08B11.6	arp-6	231.85	151.58	181.25	162.73	138.15	166.84	208.78	403.52	138.91	128.54	250.04	267.73	185.19	250.07	178.82	192.46	201.68	209.04	292.99	28.12	111.37	196.93	176.31	150.26	143.27	206.1	230.65	271.34	246.47	271.31	154.8	238.18	148.53	314.23	150.85	206.38	347.23	234.09	204.29	157.67	250.04	316.65	233.69	194.47	44.47	83.44	271.21
T26A5.9.3	T26A5.9	dlc-1	231.73	201.45	308.43	270.2	242.59	172.81	608.33	622.78	664.57	248.4	635.99	616.53	428.53	331.18	452.1	488.53	362.31	741.78	113.99	91.76	102.86	590.04	794.22	622.88	563.04	304.54	414.89	414.06	307.48	602.32	410.8	555.03	125.65	525.43	586.07	406.64	257.23	463.39	399.07	348.69	528.98	442.82	808.73	554.6	101.35	497.28	969.78
C35D10.1.2	C35D10.1	C35D10.1	231.53	80.27	327.26	197.23	248.42	7.57	204.57	561.18	266.89	136.63	307.85	313.48	235.73	133.5	278.48	171.69	296.24	313.79	82.72	29.27	106.85	140.31	272.99	295.65	197.55	195.22	227.92	362.32	313.85	252.24	312.78	190.52	100.86	147.81	185.13	99.87	21.76	233.8	107.98	255.31	191.39	194.35	204.08	228.86	10.09	3.03	85.43
F57B9.6a.2	F57B9.6	inf-1	230.86	234.93	265.45	261.15	219.88	2.68	319.81	175.82	124.36	81.09	202.61	203.83	157.77	19.89	299.32	230.71	182.11	186.73	140.3	1	17.47	68.87	194	229.37	208.51	82.66	86.83	137.38	124.76	65.06	79.01	76.16	1	62.81	85.89	19.54	84.22	138.85	98.36	200.04	104.74	93.58	116.17	74.85	11.87	14.02	81.45
F13G3.4	F13G3.4	dylt-1	230.37	297.19	265.69	334.87	150.52	423.16	249.44	612.17	276.39	322.09	344.06	300.25	370.59	314.81	218.97	199.47	264.8	276.31	666.78	402.43	363.23	293.36	279.77	217.8	403.71	257.2	258.09	211.73	206.69	227.12	225.05	164.66	264.01	200.27	157.14	189.12	443.16	76.38	128.38	173.44	208.29	170.96	129.81	181.64	66.92	215.87	152.89
T28D9.4a	T28D9.4	T28D9.4	229.85	194.05	251.43	79.33	238.7	49.65	265.57	29.26	95.44	99.29	135.53	152.74	218.07	119.08	238.98	159.09	149.27	171.47	45	21.27	49.25	47.6	212.29	198.88	67	167.2	176.07	260.58	226.1	169.35	151.18	169.09	46.58	181.94	149.32	78.18	51.66	184.6	223.02	157.84	130.32	207.2	330.24	166.91	19.9	40.85	170.4
F56F3.1	F56F3.1	ifet-1	228.72	221.52	212.18	212.4	162.49	19.58	176.17	79.73	151.49	38.23	242.3	208.29	149.71	71.35	159.22	184.39	194.77	231.16	53.68	14.17	18.82	80.06	187.78	234.82	134.75	215.29	205.34	269.07	289.47	244.9	189.27	180.48	22.58	183.12	198.74	62.58	39.66	228.65	283.41	208.98	268.57	168.88	261.25	322.16	2.22	9.7	198.88
T12F5.5b	T12F5.5	larp-5	228.64	130.57	181.48	130.98	158.55	3.48	142.09	43.94	160.78	37.96	154.58	134.99	110.25	24.95	134.51	146.71	164.31	199.45	21.3	14.94	21.14	47.5	175.19	179.95	147.13	122.19	80.75	135.79	130.33	97.72	70.56	109.05	1.67	155.83	101.31	6.13	8.28	123.49	126.54	94.49	136.73	75.13	102.19	155.85	1	3.88	82.61
Y92C3B.2c	Y92C3B.2	uaf-1	227.82	115.06	197.14	204.02	232.76	10.21	172.54	37.06	223.36	45.04	176.47	233.58	162.28	51.11	199.86	186.51	221.32	234.79	68.9	17.58	16.61	101.72	189.22	198.95	219.3	211.45	203.97	216.71	249.25	232.82	123.19	191.8	108.68	292.82	200.31	107.17	25.15	273.01	199.64	220.25	231.16	257.12	232.17	217.62	21.96	4.24	341.6
F37A4.8	F37A4.8	isw-1	227.7	313.55	237.81	162.52	220.63	28.83	126.19	85.51	149.46	35.02	164.31	161.58	153.84	26.54	180.97	199.77	200.65	240.66	59.46	19.14	1.57	53.34	234.49	204.82	160.09	244.41	170.66	266.45	190.12	269.58	107.73	296.72	7.76	176.04	169.58	33.17	14.06	327.72	303.55	219.68	256.67	215.72	195.44	318.01	19.86	9.56	219.24
F18H3.3a.4	F18H3.3	pab-2	227.25	1.21	104.95	114.67	37.52	1.43	14.45	2.04	1.4	10.5	1.12	1.51	2.65	10.34	35.74	38.28	34.81	30.9	1.34	1	1.31	2.2	38.53	51.86	37.51	58.24	101.48	93.93	73.93	96.27	22.92	35.43	1	30.31	13.02	13.54	1.97	37.16	3.84	22.66	20.72	38.74	41.28	46.75	55.37	1	49.1
D2005.4.2	D2005.4	D2005.4	227.1	252.59	202.35	118.27	237.52	1.26	113.76	44.35	162.14	19.01	165.95	173.43	150.84	26.31	173.29	175.28	180.72	176.51	46.92	1	9.3	44.05	158.25	172.35	114.78	177.03	183.27	195.8	235.29	200.33	116.12	212.89	39.98	204.7	127.74	78.23	42.81	227.83	232.55	197.95	188.99	187.39	161.47	254.12	12.7	1.76	184.86
F01G10.1.2	F01G10.1	tkt-1	226.78	148.18	145.62	144.21	126.46	7.71	196.54	95.37	99.28	41.94	151.67	207.58	119.75	48.32	91.21	84.06	127.84	139.98	37.26	8.95	15.3	105.92	139.51	156.32	122.26	62.97	32.9	94.8	94.35	65.37	32.49	34.03	29.66	76.51	71.9	4.9	18.81	46.24	67.7	123.96	60.73	81.47	59.52	45.46	2.09	4.55	33.37
W03D2.4	W03D2.4	pcn-1	226.58	305.97	222.6	318.19	279.53	407.09	414.4	372.39	420.04	317.47	416	498.39	265.25	413.15	376.51	364.57	328.14	338.24	429.73	247.58	478.83	456.77	415.61	467.42	363.78	275.96	356.15	283.39	385.89	318.65	328.06	464.07	342.96	301.11	456.68	522.99	391.33	340.56	388.56	369.65	334.81	379.22	621	282.13	255.1	292.71	667.79
R151.7a.2	R151.7	hsp-75	226.22	148.84	182.86	121.45	134.38	11.82	151.32	90.83	75.17	31.05	166.17	178.31	130.11	3.64	93.67	134.95	102.43	141.25	45.07	15.31	1.95	31.66	146.97	162.06	83.96	75.21	85.79	151.41	122.72	65.35	45.13	31.97	1.84	53.15	36.52	9.56	10.28	83.46	52.26	83.51	86.8	59.93	89.22	90.13	12.27	1	21.57
K06H7.6	K06H7.6	apc-2	225.94	213.13	272.14	205.24	313.05	27.36	168.35	52.25	161.22	93.52	195.28	203.89	226.48	120.41	185.61	198.16	259.09	238.97	76.13	25.64	26.75	72.75	190.3	231	192.82	313	256.12	227.02	239.37	294.99	180.15	208.27	83.92	209.74	186.47	114.66	72.16	284.81	376.16	228.54	304.02	229.64	242.25	260.54	23.72	22.51	171.7
C55A6.1.2	C55A6.1	C55A6.1	225.82	199.56	255.84	382.1	335.88	256.59	152.27	464.76	301.63	229.28	161.14	106.27	256.62	466.44	195.21	255.7	238.86	238.56	314.65	189.07	305.44	349.8	241.26	200.12	350.97	228.38	185.66	194.7	160.91	196.1	151.51	169.6	91.67	88.04	255.04	166.68	261.15	122.53	127.35	140.73	141.33	141.76	167.33	139.8	102	67.89	95.54
Y20C6A.2	Y20C6A.2	fbxb-7	225.54	123.1	243.07	213.72	136.11	275.33	87.19	115.62	264.72	252.19	198.39	201.16	164.93	184.4	163.56	169.59	207.39	175.84	124.21	82.28	217.84	301.69	83.98	137.87	221.84	255.36	291.32	216.39	291.04	379.46	235.5	346.39	338.55	153.56	450.99	724.72	47.94	187.65	110.17	123.36	241.36	298.23	255.49	352.15	441.74	761.97	443.2
K01G5.2b	K01G5.2	hpl-2	225.04	121.11	256.73	249.58	199.92	229.58	225.27	117.88	288.84	239.67	239.86	200.12	208.37	427.17	189.25	227.36	181.92	248.58	373.43	179.11	258.83	287.5	215.43	245.27	201.68	308.08	235.12	243.48	146.92	303.56	354.16	265.32	282.99	260.44	290.26	263.62	270.84	237.51	155.36	266.52	269.6	227.08	170.57	219.58	156.3	235.34	214.66
T20H4.4	T20H4.4	adr-2	224.7	132.56	209.78	227.78	175.15	33.97	158.32	158.91	197.03	59.1	202.36	240.96	223.4	115.48	173.96	202.03	192.77	261.62	61.55	16.23	82.19	118.31	200.05	189.84	171.46	306.31	221.36	259.29	250.6	219.58	191.12	183.85	97.71	218.32	166.22	100.41	66.9	209.22	173.12	214.84	274.67	266.38	235.78	205.08	22.32	55.2	259.06
F37B12.3.2	F37B12.3	F37B12.3	223.93	136.05	278.42	275.3	232.37	138.17	376.8	460.2	208.11	308.85	355.56	351.04	281.54	196.84	233.9	306.46	275.72	300.64	331.67	98.3	136.62	360.12	242.42	273.02	266.21	249.57	371.17	371.82	447.02	360.96	329	217.87	196.04	446.72	303.02	282.73	302.73	283.49	272.45	330.1	340.9	301.46	377.78	331.67	3.54	121.05	124.76
R107.7.2	R107.7	gst-1	223.91	515.55	303.43	477.1	255.49	212.33	658.85	490.33	304.48	458.95	673.25	766.1	381.82	357.7	373.56	307.27	383.61	591.34	313.34	323.88	254.97	273.32	474.47	453.75	362.17	78.02	144.7	183.57	207.86	132.62	227.41	115.81	81.93	126.97	148.17	92.94	408.37	55.82	43.98	185.22	286.38	103.65	144.88	181.69	1	47.38	58.8
C08B11.5	C08B11.5	sap-49	223.69	346.9	270.97	263.73	276.36	15.24	223.68	14.89	262.67	70.91	275.96	298.5	215.99	71.88	249.11	289.5	237.91	288.78	54.11	52.36	19.53	102.17	285.41	267.09	165.38	282.7	252.89	414.17	373.87	366.88	150.17	243.97	61.39	399.22	231.42	62.39	55.98	265.24	193.52	325.49	363.34	281.22	407.41	334.99	2.81	42.69	306.06
ZK632.13a	ZK632.13	lin-52	223.54	267.7	181.27	267.55	185.56	455.47	200.24	190.99	114.32	263.72	300.04	159.25	174.06	221.49	214.29	137.1	190.45	183.6	169.47	318.57	157.51	207.84	173.98	150	169.48	283.84	162.06	283.72	320.83	192.37	254.32	186.58	261.72	253.47	173.93	284.6	277.49	147.78	142.89	197.86	178.82	178.52	236.91	202.25	158.93	310.5	154.14
ZK1128.8a	ZK1128.8	vps-29	223.47	184.41	327.44	253.94	232.51	211.96	255.29	392.46	246.06	425.79	332.39	232.65	246.77	303.97	345.16	401.23	271.08	309.04	537.35	263.16	308.06	293.27	252.64	314.05	291.31	332.17	290.14	313.68	321.92	396.35	355.2	211.54	402.76	354.42	488.25	383	393.85	255.31	291.41	358.19	352.18	351.87	434.13	314.2	73.73	120.64	190.98
C06A8.1a	C06A8.1	mthf-1	223.4	131.96	141.3	182.77	66.22	17.49	201.35	36.25	124.45	44.47	228.37	214.8	142.8	22.81	115.19	153.92	177.18	142.94	70.15	10.06	14.41	91.29	183.16	137.86	121.47	104.22	173.45	178.23	176.86	145.56	44.59	118.72	1	125.29	97.56	12.44	41.42	106.1	107.56	139.9	97.24	125.54	117.01	76.61	1.44	2.16	66.48
F44G4.3	F44G4.3	F44G4.3	223.08	305.05	251.87	374.37	147.38	550.84	180.9	399.77	272.55	530.74	191.74	235.16	171.41	355.22	182.23	75.92	137.05	105.44	391.56	596.68	683.27	243.56	143	155.84	151.29	68.01	65	30.72	84.27	87.62	138.75	94.04	83.66	16.98	105.51	94.46	338.21	17.05	33.55	98.47	69.24	26.6	14.58	50.13	152.13	19.76	31.71
M01D7.11	M01D7.11	M01D7.11	222.51	113.65	66.75	67.17	385.3	1	1	1	467.94	1	1	1	1	1	1	1	9.88	40.31	1	1	1	1	1	130.4	158.4	1	302.26	1	84.4	616.7	1	227.4	1	869.04	332.46	1	1	1	1	1	141.36	1	1	177.09	1	1	1
Y37E3.4.2	Y37E3.4	moag-4	222.44	140.23	229.87	174.33	235.92	240.78	252.62	576.92	278.51	366.68	227.49	179.69	181.65	311.58	208.6	157.58	170.1	177.12	323.27	167.37	248.72	387.6	190.51	209.15	248.85	346.64	312.2	209.32	277.05	301.49	302.59	356.79	391.23	223.11	276.87	411.64	488.73	211.8	202.83	155.61	248.47	132.42	204.05	191.8	253.6	262.82	199.73
F56C9.6b	F56C9.6	F56C9.6	222.15	297.36	265.76	166.32	282.11	96.46	157.66	77.39	139.07	107.39	164.13	207.83	110.43	116.97	142.77	140.75	227.47	175.05	111.32	34.7	66.97	117.04	182.81	258.59	138.31	159.04	164.24	203.09	150.47	183.05	182.03	194.32	45.98	96.72	111.79	59.07	86.37	144.65	191.62	156.15	162.36	108.24	84.3	101.39	14.21	13.82	35.86
Y45G5AM.2	Y45G5AM.2	pid-5	221.77	217.76	158.45	99.85	199.38	1.25	107.49	13.13	85.72	47.55	152.85	140.45	111.47	71.25	121.18	144.86	168.28	133.87	35.36	6.81	18.96	15.28	102.9	117.33	63.79	86.56	59.97	95.39	99.8	83.88	59.48	66.53	43.39	53.41	45.37	24.5	25.4	59.12	103.71	124.28	68.78	70.81	54.62	69.58	14.81	1	21.41
R04F11.3	R04F11.3	R04F11.3	221.36	200.12	189	153.76	154.97	5.03	162.18	162.16	129.27	34.13	170.48	267.44	115.79	49.28	186.73	214.64	224.79	231.18	55.68	28.56	36.44	97.63	220.25	223.01	172.14	171.54	144.89	194.08	182.87	159.84	100.32	113.18	63.5	153.27	121.97	60.69	46.59	110.75	145.6	196.33	215.69	118.61	131.05	260.74	22.15	20.42	115.96
W02B9.1b	W02B9.1	hmr-1	221	253.1	141.01	107.47	119.75	3	94.12	25.8	81.17	20.55	110.53	128.57	92.65	14.27	120.76	104.86	116.25	94.97	1.79	8.5	19.77	33.99	72.95	101.52	87.33	165.38	149.94	192.86	267.84	199.41	102.72	272.9	10.15	193.9	89.4	13.41	44.27	222.51	241.73	157.75	171.59	115.49	110.33	109.41	8.79	4.79	78
F17C11.10	F17C11.10	ctf-4	220.58	115.06	150.08	144.81	214.57	9.32	99.51	121.95	107.78	1.6	89.65	95.92	98.13	26.06	154.04	165.43	217.63	201.72	43.34	12.01	10.25	41.43	121.23	132.04	110.66	173.58	177.77	192.73	171.76	232.02	74.13	198.52	42.04	190.12	131.31	34.69	33.51	245.35	278.01	174.82	174.86	147.41	186.38	185.43	1.29	12.45	164.79
W01A8.1c.2	W01A8.1	plin-1	220.55	257.85	178.2	157.49	156.94	1	150.5	92.24	115.65	37.59	97.96	224.53	155.76	37.17	145.22	186.47	146.83	190.26	18.76	14.06	17.65	51.15	163.2	195.05	116.07	68.77	91.77	129.78	132.5	102.52	100.72	90.89	3.05	146.73	97.38	20.45	13.77	87.34	116.15	167.23	121.85	109.19	76.36	135.85	1.89	1	56.15
T24H7.2	T24H7.2	T24H7.2	220.38	139.05	201.68	150.82	118.31	2.47	143.95	68.46	106.11	37.91	200.72	185.01	155.24	34.78	156.47	232.36	215.89	199.38	10.44	11.59	15.89	61.78	139.35	199.08	106.32	199.16	248.97	246.19	240.64	262.96	143.04	166.1	26.42	203.83	122.64	58.22	26.05	176.05	124.88	166.92	210.03	174.63	216.76	263.15	4.33	6.63	162.73
Y71G12B.20a	Y71G12B.20	mab-20	220.29	85.74	201.57	176.12	181.97	80.23	151.24	22.92	113.65	89.12	130.92	126.76	141.26	133.9	162.82	185.27	191.69	194.25	122.77	55.71	75.33	117.06	144.75	147.18	119.77	162.49	213.15	260.14	189.9	244.9	156.74	242.46	144.93	200.16	127.84	110.78	89.15	217.67	274.3	219.3	212.43	169.35	150.89	202.75	15.69	70.1	188.84
Y39B6A.3a	Y39B6A.3	Y39B6A.3	219.16	102.1	177.37	302.44	257.36	437.2	211.04	576.95	185.81	342.7	266.81	213.64	272.72	389.4	225.04	117.59	160.01	86.55	415.65	483.14	782.8	296.14	159.12	201.9	283.08	200.7	107.56	152.07	75.4	112.16	264.32	217.67	304.28	161.27	255.51	323.84	445.3	202.01	100.88	207.86	162.61	117.6	160.77	86.09	329.76	268.37	103.54
Y65B4A.3	Y65B4A.3	vps-20	219.07	226.07	246.7	286.37	294.63	128.18	209.53	169.6	200.46	250.39	265.54	275.79	145.23	200.65	135.19	134.5	158.77	150.67	421.28	114.43	131.6	189.09	155.73	185.91	172.3	174.57	87.23	153	176.24	93.26	105.11	153.22	82.29	84.68	146.25	70.83	229.45	93.92	102.94	140.29	120.93	73.93	65.61	119.39	249.48	118.32	84.57
Y66D12A.9	Y66D12A.9	Y66D12A.9	218.26	140.8	226.78	259.85	295.44	141.9	270.37	287.5	264.03	124.44	297.1	226.05	230.22	210.78	216.64	267.66	260.84	255.1	70.21	123.47	48.62	171.01	231.88	231.92	189.3	223.67	230.27	227.51	188.06	244.48	214.54	220.34	157.73	220.43	204.65	89.34	103.15	160.9	183.3	192.36	253.19	217.51	161.9	180.65	27.34	51.85	146.21
W03C9.7a.2	W03C9.7	mex-1	217.56	290.6	197.85	164.22	154.71	2.84	180.46	5.84	146.94	57.44	118.97	154.1	133.38	64.73	145.25	173.78	144.22	189.31	36.34	13.71	18.28	109.89	121.58	176.74	124.52	118.04	97.76	151.28	120.26	123.65	83.15	181.79	70.83	195.62	161.41	56.2	39.12	103.69	116.96	129.65	153.07	148.18	124.54	103.01	16.67	2.39	69.47
Y62E10A.10	Y62E10A.10	emc-3	217.36	97.72	205.19	203.61	220.86	80.61	201.97	442.53	244.3	127.69	240.98	211.6	242.28	113.34	239.87	271.68	252.95	266.76	142.09	23.92	33	91.97	324.42	276.18	227.18	409.51	264.21	350.74	273.67	362.59	180.75	349.4	297.29	253.18	362.44	293.36	145.94	242.22	376.19	255	254.78	206.92	208.41	287.92	62.55	52.22	312.46
M28.5.2	M28.5	snu-13	217.31	144.15	312.82	150.7	190.25	127.39	146.73	258.52	146.06	81.41	135.38	154.84	93.82	61.53	53.58	69.21	101.25	144.72	131.22	1	17.47	115.7	90.25	90.48	42.78	249.14	143.67	168.92	122.44	196.06	135.26	142.59	140.28	89.85	148.59	135.9	141.17	84.32	137.19	168.02	105.15	49.52	56.43	114.42	24.9	62.3	136.78
C29E4.12	C29E4.12	C29E4.12	217.08	215.54	237.94	353.59	359.58	599.89	224.93	748.48	325.79	373.94	295.55	366	255.93	453.3	196.83	196.51	278.95	195.43	839.65	523.59	543.37	391.41	291.45	210.61	448.44	239.78	264.86	226.09	323.58	185.1	298.22	198.19	373.61	115.62	165.97	178.78	449.21	181.66	125.66	159.98	199.35	200.31	125.88	202.71	498.96	228.2	124.87
Y73B6BL.29a	Y73B6BL.29	Y73B6BL.29	216.87	210.69	246.65	177.96	284.24	14.82	188.86	171.58	115.73	89.28	286.68	233.67	203.36	139.38	182.18	160.47	182.89	209.22	67.26	42.16	1.7	99.66	145.08	184.51	216.74	155.54	67.19	141.56	118.13	86.85	209.72	114.44	80.53	83.37	74.23	47.96	20.77	143.73	166.05	305.7	173.14	106.64	93.78	117.18	15.49	29.51	65.12
Y43F8C.14	Y43F8C.14	ani-3	216.68	267.33	193.15	181.84	104.02	17.24	211.75	23.23	211.76	69.05	202.82	271.34	158.62	52.11	191.37	213.32	233.36	204.49	52.94	14.04	15.12	78.93	203.83	294.75	194.3	55.71	56.63	123.38	86.76	58.43	30.15	40.43	29.55	97.32	64.57	18.24	32.46	76.45	87.75	132.53	80.5	100.13	98.18	78.45	2.22	18.56	39.83
T01C3.6.1	T01C3.6	rps-16	216.49	475.89	179.84	227.38	174.68	432.32	388.64	317.53	65.19	810.44	198.9	328.36	122.72	327.9	131.85	69.64	120.2	143.05	1140.42	491.61	518.32	314.61	102.94	128.33	101.5	316.67	381.94	246.99	236.38	258.35	377.56	270.47	440.8	316.29	231.63	391.11	1161.34	161.5	26.53	287.92	149.75	257.5	224.73	125.23	1379.68	1214.74	332.2
R12C12.6b.2	R12C12.6	R12C12.6	216.41	105.13	183.86	180.24	136.91	181.95	120.21	208.32	129.02	153.79	128.34	118.93	175.79	371.36	169.64	232.68	154.91	81.36	361.86	344.47	270.33	308.32	209.56	184.26	227.23	125.91	134.9	136.03	151.76	207.76	123.1	191.8	139.16	68.95	64.35	145.56	245.02	159.49	96.2	87.99	112.32	203.38	163.81	179.88	69.59	155.68	74.26
T09A5.7	T09A5.7	mdmh-35	215.99	140.1	222.26	497.52	143.5	879.12	493.74	1152.58	240.9	831.77	526.15	351.69	362	849.82	346.1	196.3	185.81	288.69	695.19	1280.33	1407.62	634.02	376.78	366.97	421.46	115.32	206.14	281.98	250.04	106.15	412.49	219.7	694.01	293.38	268.8	381.06	846.36	194.16	116.59	229.55	191.49	301.22	191.81	190.51	163.88	389.74	44.72
F25H2.9.1	F25H2.9	pas-5	215.98	263.4	209.19	267.01	255.44	206.19	259.86	1084.36	258.67	260.96	224.65	248.82	182.94	216.44	283.25	181.8	167.81	276.16	233.71	47.14	146.14	328.57	400.2	344.26	199.66	117.49	139.57	217.65	263.61	224.75	212.81	210.76	162.24	135.69	230.01	236.55	83.43	173.63	207.9	134.67	224.61	181.62	207.28	200.79	76.26	88.83	194.81
F25G6.9	F25G6.9	F25G6.9	215.92	179.15	155.47	119.04	172.53	1.2	62.15	5.56	77.83	6.47	67.58	75.43	107.76	23.7	153.12	205.15	217.23	155.78	24.97	1.64	23.66	53.21	166.63	169.86	123.09	277.65	140.39	158.96	201.3	179.53	120.4	184.41	16.91	95.49	113.23	16.22	8.67	180.55	170.67	113.06	174.15	179.4	132.45	202.09	5.93	2.75	78.64
R01H10.1	R01H10.1	div-1	215.49	213.24	257.62	218.87	351.99	1.81	176.56	38.25	192.38	29.9	113.29	224.17	164.44	65.52	182.68	259.27	244.25	203.91	51.07	19.81	20.4	82.06	233.15	239.28	220.61	305.88	320.49	286.04	228.7	348.8	143.76	274.64	35.73	285.08	240.86	83.96	44.07	261.84	348.48	246.78	258.75	231.28	249.95	290.36	9.76	24.47	260.82
T24D1.1b	T24D1.1	sqv-5	215.4	173.1	143.74	152.37	164.35	1.64	97.78	9.95	89.28	15.21	75.68	91.31	94.37	22.69	137.19	149.68	151.33	119.67	17.79	6.35	1.23	14.54	149.73	124.04	59.24	180.36	89.62	212.53	172.53	113.85	28.71	120.68	6.38	113.22	74.37	15.19	2.13	134.96	168.93	145.12	108.54	116.27	121.99	131	1.36	9.84	27.96
F55A4.5	F55A4.5	stau-1	215.26	161.21	114.61	123.36	124.3	29.91	75.27	10.58	86.75	62.82	100.87	121.12	80.68	64.64	115.52	145.54	169.87	115.95	81.56	6.58	31.97	29.72	118.39	106.86	49.87	57.34	51.55	79.41	127.81	77.47	50.74	66.71	10.93	63	40.33	15.27	26.28	60.62	153.29	101.68	47.57	69.35	40.67	43.17	3.69	21.05	41.01
Y62E10A.11b.3	Y62E10A.11	mdt-9	215.07	59.79	141.41	259.73	245.18	163.9	169.09	230.06	272.76	293.38	134.91	207.15	148.67	335.37	181.13	210.6	266.06	240.34	275.32	437.53	376.78	269.88	185.68	207.48	176.04	172.03	197.65	179.36	131.22	182.35	151.98	188.05	381.13	87.9	168.53	180.98	252.37	185.33	114.49	175.66	196.85	187.33	160.82	130.81	219.03	281.63	119.25
K08D12.1	K08D12.1	pbs-1	214.72	172.08	281.11	151.25	279.07	298.94	339.58	83.46	351.22	293.14	254.66	280.22	185.16	147.63	125.7	225.46	204.56	334.7	348.22	215.92	204.39	282.91	293.1	273.78	198.96	195.39	186.55	209.38	215.46	250.57	214.62	211.43	141.59	229.22	301.96	159.18	273.7	259.05	258.04	211.29	208.5	276.86	315.31	292.83	41.98	214.45	294.17
H14E04.5	H14E04.5	cic-1	214.39	61.62	162.09	194.83	237.95	92.78	122.02	9.84	127.97	102.29	126.73	154.01	180.5	118.17	168.23	116.04	162.19	124.59	175.12	53.74	33.89	123.69	152.65	180.09	170.99	165.47	153.73	238.4	186.73	143.74	119.99	159.55	69.7	78.13	145.74	202.44	111.7	153.11	136.75	214.57	159.42	85.36	119.8	187.12	12.56	2.53	74.25
C48B4.11	C48B4.11	C48B4.11	214.34	100.58	300.54	192.33	233.55	59.52	146.45	508.39	221.94	219.69	122.04	181.89	177.94	116.11	278.17	173.78	211.14	199.06	87.97	8.17	40.29	181.16	236.51	287.69	129.25	129.83	102.68	216.45	133.18	132.61	111.28	189.52	40.44	49.41	78.09	72.1	87.92	109.94	91.58	145.49	135.55	116.6	90.81	88.65	1	7.25	35.28
H20J04.8	H20J04.8	mog-2	214.09	169.53	182.48	155.97	130.84	103.59	147.29	211.95	178.28	137.16	176.52	189.48	161.64	161.2	172.15	182.05	171.8	197.53	112.6	55.94	70.74	158.92	181.82	181.82	160.28	186.66	232.88	259.47	205.97	306.39	217.22	222.28	174.9	191.06	211.17	197.29	161	211.69	128.3	201.29	227.34	207.04	204	267.87	73.07	101.52	189.77
T10B11.8a	T10B11.8	T10B11.8	213.99	268.7	280.6	228.36	340.94	12.06	152.63	57.41	136.63	49.95	244.1	240.2	168.16	65.09	182.16	211.47	225.21	178.5	129.81	48.54	20.12	72.37	241.67	236.44	257.91	313.77	252.2	302.14	285.68	259.21	168.38	232.06	69.11	174.77	176.1	98.72	35.79	317.1	266.56	285.01	227.96	190.56	175.52	184.03	4.11	10.88	92.05
D2085.6	D2085.6	piga-1	213.93	110.18	238.86	159.33	131.33	59.31	164.14	225.97	145.26	59.96	136.74	232.79	184.16	120.81	149.11	217.7	203.28	151	161.4	69.31	4.15	105.16	228.34	222.97	100.59	151.72	85.25	181.26	135.9	87.9	39.13	76.29	21.98	85.35	96.89	34.47	73.14	90.94	114.94	201.82	63.49	101.34	129.95	97.79	14.7	18.05	53.89
Y47G6A.6	Y47G6A.6	pcaf-1	213.75	107.3	250.97	220.53	224.15	64.64	113.53	28.85	197.37	61.12	132.01	180.31	197.14	98.95	177.48	226.41	253.01	200.44	117.45	29.36	53.17	122.76	175.73	187.38	219.24	270.9	165.62	193.68	178.55	269.84	161.42	290.22	151.96	200.34	172.35	169	71.91	192.93	290.74	147.49	195.48	217.2	195.14	196.65	25	41.83	97.58
T19B10.8	T19B10.8	pgap-1	213.51	302.19	174.39	184.53	205.04	2.44	200.91	40.89	202.49	38.9	191.97	224.6	172.96	68.04	220.64	327.61	299.75	243.17	77.23	11.64	30.94	69.96	230.16	245.5	175.32	255.21	236.04	403.25	326.04	271.27	235.01	231.74	40.84	259.06	217.12	76.87	38.02	283.17	179.45	256.73	313.14	298.17	307.29	317.79	7.51	1.53	34.31
T02G6.5b	T02G6.5	T02G6.5	213.07	93.52	315.13	345.67	430.97	45.35	174.16	240.17	293.88	17.61	79.74	125.83	111.59	46.6	221.63	223.87	286.15	187.82	4.65	34.27	16.47	72.68	230.5	221.34	141.84	221.85	245.25	294.43	272.41	289.98	119.9	266.74	13.02	194.53	198.39	66.14	64.54	192.81	178.62	196.32	183.27	148.6	221.61	212.24	2.34	12.3	177.22
F35G12.10.2	F35G12.10	asb-1	212.81	199.51	216.62	216.33	281.47	83.27	260.23	574.34	220.08	112.26	301.59	269.42	172.53	172.51	193.58	205.61	222.32	280.26	135.93	46.66	47.07	129.74	209.81	285.82	90.74	205.54	152.52	198.53	206.51	213.79	144.99	153.09	66.9	211.44	232.89	133.37	74.89	166.85	243.54	205.23	237.08	142.87	181	196.12	2.24	62.22	216.28
C49C3.7	C49C3.7	C49C3.7	212.74	159.35	150.27	175.48	154.94	11.48	157.05	64.19	127.12	36.4	165.55	186.42	124.72	32.2	88.35	120.61	154.51	155.36	36.47	33.95	1.82	38.79	164.28	153.55	125.3	113.05	151.69	153.86	197.17	147.59	120.85	104.07	76.28	203.2	96.69	35.87	26.91	114.53	95.78	136.55	123.31	140.98	118.47	170.42	2.34	2.78	97.23
C33H5.19.2	C33H5.19	tag-321	212.73	140.91	225.85	290.52	150.35	152.15	187.22	71.06	236.5	105.02	311.47	226.95	225.77	104.37	235.23	170.82	215.37	251.63	95.23	93.52	19.29	143.01	236.62	276	189.94	100.31	108.89	217	214.44	134.86	186.17	81.73	12.29	95.92	54.36	87.9	120.76	97.58	85.81	187.3	128.5	77.01	117.41	137.54	1	32.88	17.18
F12F6.5a	F12F6.5	srgp-1	212.59	352.6	142.75	133.89	166.24	2.66	130.24	88.34	123.38	45.44	115.94	138.44	150.54	68.13	106.17	139.56	176.81	118.82	24.5	28.22	7.57	69.25	132.15	149.37	131.37	103.3	46.38	119.1	135.68	122.53	49.33	101.95	31.94	91.7	67.29	22.86	24.61	97.17	107.98	121.17	98.13	103.39	78.5	89.24	11.02	3.49	49.26
Y39G10AR.14a.1	Y39G10AR.14	mcm-4	212.53	323.66	179.36	140.98	184.93	35.18	138.12	29.61	157.93	60.83	116.88	179.39	137.76	54.65	133.27	165.78	194.79	188.87	122.7	39.85	34.61	140.13	155.9	214.02	123.37	182.04	192.13	202.09	185.07	247.98	149.51	256.24	50.94	190.63	156.86	68.76	50.88	243.19	193.58	164.36	177.12	222.2	196.17	194.27	23.4	24.18	278.22
C36B1.14	C36B1.14	C36B1.14	212.19	132.06	186.79	216.34	134.43	357.85	258.32	559.48	187.66	396	276.91	248.98	266.41	362.42	92.68	99.79	200.55	184.73	581.85	668.37	610.5	358.28	178.17	157.21	291.82	119.35	306.35	212.83	271.58	191.32	270.99	114.81	391.01	204.84	285.76	428.02	861.94	180.48	70.23	139.89	219.47	186.88	209.44	190.29	387.9	718.38	198.66
C42C1.15	C42C1.15	erl-1	211.89	143.65	236.5	272.48	140.55	222.09	137.31	234.92	115.66	196.33	149.03	149.67	179.46	239.75	205.3	222.99	207.79	176.73	335.9	189.43	164.93	99.86	136.82	138.29	137.38	160.28	105.01	122.32	120.87	114.02	126.52	112.71	50.22	81.5	42.06	46.28	134.76	99.5	31.63	138.28	119.55	78.16	100.87	114.86	16.19	33.57	15.46
C41G7.9a.1	C41G7.9	tspo-1	211.89	138.63	217.95	178.06	297.07	179.41	268.96	841.6	249.41	269.38	361.92	394.68	179.55	205.66	207.3	205.83	222.15	325.64	264.47	53.83	62.37	304.75	217.7	227.61	224.65	236.15	320.84	294.05	338.55	287.86	268.56	163.81	202.51	442.2	266.12	350.21	306.81	258.71	208.88	275.79	335.34	259.43	323.32	390.18	35.78	199.9	389.72
K08F4.3	K08F4.3	K08F4.3	211.72	157.63	334.34	436.24	164.95	70.97	389.66	958.03	222.56	236.69	304.91	605.22	229.42	92.01	314.72	205.5	391.24	284.36	100.13	1	11.35	107.84	350.42	439.52	211.17	87.95	84.77	127.12	168.32	63.15	71.15	21.19	19.44	64.87	56.03	31.74	64.28	126.98	66.46	158.17	92.99	110.34	26.27	73.84	38.79	21.4	45.85
C48B6.2	C48B6.2	C48B6.2	210.78	25.11	156.6	165	32.49	206.83	92.29	739.26	143.47	341.24	231.74	170.65	170.66	89.64	93.95	135.57	75.89	63.57	299.85	174.8	212.64	249.57	114.05	107.94	145.65	77.07	55.64	69.85	76.13	75.73	87.16	37.93	155.47	93.86	85.35	123.1	395.73	22.76	35.73	115.59	118.11	67.47	28.05	107.2	85.16	116.26	70.12
Y65B4BL.4	Y65B4BL.4	Y65B4BL.4	210.56	399.97	199.97	176.07	205.53	39.54	108.98	1	108.94	65.53	152.41	141.93	193.35	57.33	143.48	147.39	139.83	159.9	107.01	1	6.47	48.89	157.91	151.73	114.44	192.48	240.95	207.93	234.43	233.97	185.81	231.3	28.41	165.66	109.37	101.75	59.74	159.62	364.67	184.07	158.52	148.35	187.66	101.39	13.14	9.78	86.27
T05E11.4b	T05E11.4	spo-11	210.39	221.96	267.39	188.5	286.98	262.99	203.68	344.43	181.42	274.69	270.03	184.05	323.38	417.41	236.92	233.57	209.9	205.77	458.87	290.45	310.9	313.4	243.41	265.56	409.64	179.59	153.62	225.06	238.57	230.11	133.44	221.5	85.15	143.48	94.27	153.65	361.86	148.98	230.25	197.67	95.23	172.87	219.49	135.35	70.55	59.15	67.93
F35B12.5a	F35B12.5	sas-5	210.33	97.23	200.76	212.18	248.61	30.56	149.02	52.03	142.23	65.13	149.05	173.01	195.9	89.65	153.72	214.94	237.1	170.16	68.12	36.44	46	115.33	247.04	196.28	167.06	210.34	251.68	209.76	130.91	209.79	168.59	221.11	104.79	259.03	162.27	84.47	43.84	213.21	229.78	180.94	155.84	236.38	202.43	176.42	10.13	30.04	164.89
F28F8.5b	F28F8.5	mdt-28	210.25	110.94	233.73	225.56	145.82	293.44	239.87	194.5	205.61	390.75	319.78	228.41	176.29	442.02	182.43	200.7	190.36	195.37	236.43	314.73	331.76	229.17	164.87	195.47	271.55	206.3	222.29	295.68	225.59	229.25	321.47	281.08	422.91	206.74	298.36	351.73	396.06	158.95	128.33	168.27	240.36	179.08	177.18	221.13	115.35	80.14	25.74
T06D8.7	T06D8.7	fndc-1	210.19	74.23	284.32	328.09	371.41	401.41	274.91	536.82	261.8	388.41	306.34	309.34	332.13	304.26	242.99	326.83	227.94	292.04	424.07	482.01	419.47	393.02	269.89	279.46	251.34	253.55	367.26	282.32	407.83	332.88	481.49	157.5	376.69	391.91	298.19	499.91	585.75	274.17	293.74	316.67	277.53	280.01	259.65	275.07	500.72	368.18	295.02
F08F8.4	F08F8.4	F08F8.4	209.66	171.28	244.58	241.35	290.65	224.98	213.61	270.67	229.75	189.74	205.93	200.6	275.64	218.7	272.75	226.98	298.53	263.13	196.65	164.49	190.48	205.04	296.94	232.06	195	220.38	181.76	209.06	269.13	256.48	287.69	234.44	124.65	249.85	206.64	170.37	240.92	243.26	169.41	292.18	236.5	221.5	266.39	217.77	82.48	127.94	120.57
Y47G6A.1.2	Y47G6A.1	inx-21	209.62	164.88	274.77	221.94	140.49	36.11	380.42	202.59	236.81	96.05	400.78	386.56	320.2	115.24	305.14	293.62	326.61	340.96	159.99	61.82	16.38	126.36	333.24	327.63	226.56	203.23	208.75	302.16	254.2	182.11	162.73	89.74	59.75	282.7	118.06	96.83	81.81	134.01	94	376.76	263.11	178.27	245.65	241.41	1	9.72	26.88
K07C5.4	K07C5.4	nol-56	209.07	96.32	75.48	138.59	106.47	20.26	166.44	59.18	104.73	82.24	202.91	203.88	65.55	11.57	92.48	107.83	105.1	179.85	4.82	1	7.84	42.2	124.82	160.28	70.78	78.85	52.46	73.07	89.56	97.04	46.12	88.11	26.07	70.34	81.74	34.9	25.55	95.18	69.94	131.9	109.58	78.38	56.27	141.75	23.58	10.88	50.72
C34D4.13	C34D4.13	mutd-1	209.06	155.41	116.96	209.72	151.45	519.86	166.89	745.75	234.08	693.06	350.45	219.11	306.13	540.05	177.59	93.64	122.56	93.18	417.07	690.09	1011.03	460.56	197.43	145.55	325.05	107.63	137.5	253.22	106.88	86.36	302.84	127.12	310.41	222.16	194.49	190.77	563.15	124.01	136.12	121	300.03	161.82	233.62	126.51	211.59	102.55	73.07
F18A1.3b	F18A1.3	lir-1	209.02	257.87	232.38	264.18	264.29	608.3	375.36	612.1	422.87	598.18	366.26	392.41	306.71	642.71	330.09	312.76	310.27	258.29	805.23	688.9	656.43	405.1	255.38	343.81	430.67	250.26	254.42	353.2	284.02	381.72	411.69	82.34	725.58	370.84	279.03	353.58	675.85	317.78	228.01	375.1	273.15	341.56	383.87	217.41	232.48	445.41	157.79
K04G2.5a	K04G2.5	ath-1	208.71	152.06	161.97	148.64	129.62	341.74	209.89	333.2	145.77	343.52	207.95	223.4	207.65	245.08	162.29	148.99	201.58	139.42	305.15	357.93	432.62	205.6	168.6	157.51	269.03	178.83	215.15	198.32	211.86	173.83	252.74	171.26	184.07	190.74	174.39	368.48	383.88	147.62	100.07	261.34	167.43	199.22	325.43	245.68	73.09	217.53	157.18
C05D2.10a	C05D2.10	wdr-37	208.63	133.75	199.61	151.32	117.35	70.38	257.51	92.16	200.84	103.97	225.13	233.19	251.85	136.73	197.01	277.04	212.56	231.92	173.28	64.33	38.19	172.56	145.15	210.79	176.91	223.49	300.9	172.59	219.16	242.89	165.32	220.79	150.99	282.88	175.9	178.22	109.73	183.19	193.99	241.8	275.35	184.51	241.78	251.92	33.75	73.53	289.37
Y71H2AM.5.2	Y71H2AM.5	cox-6B	208.44	63.25	294.19	293.71	255.79	215.16	348.37	1009.5	270.98	284.27	297.04	213.65	179.81	235.36	252.46	278.94	266.25	304.23	261.12	223.72	111.12	243.71	324.62	248.87	172.79	303.67	320.07	364.56	347.63	319.37	295.98	346.49	399.35	345.58	332.96	358.46	385.86	460.26	334.26	245.25	341.6	319.41	352.14	450.35	326.97	352.96	595.5
K08E7.1.2	K08E7.1	eak-7	207.94	201.12	193.41	137.87	185.95	93.81	136.35	11.27	168	131.17	214.8	173.4	96.97	66.73	156.9	179.62	174.2	199.73	59.18	29.47	39.27	163.89	169.65	183.84	203.23	181.67	177.41	242.65	164.13	205.08	175.9	167.02	121.24	295.89	165.84	118.08	98.53	138.45	151.36	164.46	197.25	174.68	236.57	251.59	16.52	63.08	237.14
H20J04.5	H20J04.5	pfd-2	207.37	207.32	230.99	274.76	198.38	62.87	208.33	190.54	187.13	253.9	307.68	364.85	171.42	284.87	239.48	203.53	171.66	292.91	257.86	35.09	98.33	165.36	277.98	291.88	161.19	104.76	154.06	165.32	150.69	147.6	221.07	80.49	51.99	102.91	163.16	96.46	127.6	69.05	89.97	135.46	162.66	132.32	149.08	158.78	71.14	5.63	108.91
T02C12.3	T02C12.3	tftc-5	207.16	75.28	137.58	121.37	125.12	60.95	165.07	4.85	233.17	77.88	166.26	152.99	129.89	20.22	187.45	176.92	135.62	162.13	72.14	53.17	22.28	108.82	109.46	190.02	154.26	167.8	98.52	187.16	141.26	162.6	110.68	84.91	11.78	109.42	109.61	44.22	38.18	146.84	88.7	118.21	151.74	162.04	95.05	136.76	2.67	30.63	121.82
D1007.12.2	D1007.12	rpl-24.1	206.83	17.47	89.44	34.58	53.73	28.49	119.68	248.61	61.87	79.48	116.34	116.07	65.67	80.85	43.27	48.78	61.76	86.58	103.37	1	61.37	16.46	57.12	84.85	28.87	65.8	106.22	100.79	215.27	105.79	68.87	124.63	28.83	103.59	46.29	16.53	41	51.22	156.07	54.89	60.04	32.14	79.03	59.06	124.64	1	130.88
F59G1.1d.1	F59G1.1	cgt-3	206.69	290.34	226.65	249.23	234.18	24.6	293.36	444.03	229.76	65.36	298.85	366.85	231.07	53.82	326.94	284.95	291.92	243.96	93.17	108.41	45.86	141.76	329.8	286.31	259.5	186.39	134.08	233.62	231.48	161.58	127.46	176.41	28.33	188.86	187.27	72.31	110.27	178.32	190.88	212.58	213.54	127.27	211.4	197.56	19.86	1	99.73
T07A9.6	T07A9.6	daf-18	206.66	441.16	231.46	181.9	226.14	30.25	242.86	299.14	195.33	54.88	285.34	299.76	196.32	54.71	215.28	223.3	217.91	239.22	130.66	22.27	55.46	98.05	227.39	228.63	114.88	311.77	193.44	210.15	370	226.67	206.52	348.43	36.82	263.4	165.66	59.98	65.73	224.6	230.11	275.77	296.09	197.96	313.84	243.3	2.47	15.19	58.3
F39B2.1	F39B2.1	hinf-1	206.66	160.63	265.1	184.22	140.96	18.41	230.56	101.86	227.57	65.17	283.96	258.5	255.58	33.49	177.95	221.28	209.38	241.48	74.88	16.44	16.7	95.23	240.79	272.6	248.24	382.32	246.34	320.21	328.67	317.8	222.61	283.42	36.72	343.8	251.61	97.64	27.71	232.7	141	270.07	367.58	298.11	294.32	299.82	1.96	31.78	270.93
M01E5.5a	M01E5.5	top-1	206.45	380.7	174.24	156.71	178.46	28.33	61.1	37.17	74.52	67.97	92.51	95.82	88.26	41.79	108.66	118.01	132.09	139.82	53.54	4.52	13.24	41.41	95.28	120.9	109.77	170.67	174.43	205.78	242.39	156.26	105.77	244.67	21.58	115.33	103.31	20.35	17.87	166.51	247.13	180.04	142.64	123.03	143.9	156.25	5.03	16.55	101.79
T05C12.6b	T05C12.6	mig-5	206.21	165.22	185.03	115.6	246.55	16.91	97.21	40.32	78.37	40.64	57.99	108.85	94.57	12.34	87.02	135.58	151.08	115.35	96.29	1	20.06	51.97	90.01	93.05	46.5	184.08	129.45	155.16	157.89	121.66	98.76	203.87	26.53	120.61	73.15	42.21	26.45	244.98	303.95	127.99	175.26	142.06	101.81	131.34	1.48	10.91	76.97
F33G12.5	F33G12.5	golg-2	205.6	244.19	188.07	166.66	168.6	10.51	98.77	26.12	127.87	5.27	119.93	147.03	152.58	37.05	143.65	191.89	198.24	190.26	41.35	13.77	11.55	63.12	164.87	188.26	116.02	172.99	193.65	196.15	245.31	233.74	124.2	144.4	28.17	165.86	141.22	34.11	17.98	182.16	235.54	262.14	226.88	141.23	202.08	179.99	19.95	1.82	94.3
K04F10.4f.1	K04F10.4	bli-4	204.87	159.45	120.55	167.91	114.56	12.78	119.82	93.93	70.27	44.95	91.05	118.22	95.28	37.67	138.31	144.67	114.1	115.81	75.57	39.19	11.89	55.02	107.34	110.44	95.45	162.88	139.86	180.38	225.62	109.36	121.56	113.59	19.19	144.31	111.13	94.14	24.85	120.53	192.67	102.51	114.41	159.77	130.5	187.31	1	5.84	108.57
ZK546.13	ZK546.13	mdt-4	204.69	66.28	153.86	151.15	149.14	44.01	202.49	70.99	121.59	99.94	239.3	210.16	152.27	94.51	114.41	166.02	212.44	222.12	144.78	53.12	105.52	161.69	141.55	202.27	155.81	154.74	260.49	149.67	225.02	226.06	146.88	149.21	61.9	241.78	169.17	222.63	136.19	216.27	190.41	211.02	254.87	154.75	178.15	187.36	65.59	46.21	172.84
ZK353.7	ZK353.7	cutc-1	204.25	137.52	207.84	189.31	177.12	34.15	174.52	59.16	158.03	67.02	248.44	235.6	261.88	69.65	189.38	227.11	179.1	226.69	70.69	1	35.97	89.9	234.1	252.65	180.09	142.2	101.31	199.98	206.99	109.48	86.74	118.68	61.79	169.21	117.61	28.05	61.92	90.03	80.74	195.97	204.96	119.97	144.81	137.58	1.97	13.83	36.47
F14H3.6	F14H3.6	F14H3.6	204.11	533.44	202.01	180.62	190.21	141.07	323.07	697.86	297.35	184.78	294.13	391.17	298.87	140.18	322.62	246.94	258.68	408.99	188.62	124.71	183.59	266.47	264.14	333.62	303.79	267.63	290.19	218.22	318.47	340.86	262.24	238.88	184.03	274.75	290.57	242.12	148.33	211.69	222.08	244.01	321.42	234.59	448.45	330.09	83.23	231.03	352.71
Y71H2AM.28	Y71H2AM.28	Y71H2AM.28	204.09	1	1	1	1	1	1	1	1	1	1	1	1	1	1	1	1	1	1	1	1	1	1	1	1	1	1	1	1	1	1	1	1	1	1	1	1	1	1	1	1	1	1	1	1	1	1
C26D10.2a	C26D10.2	hel-1	203.37	306.02	161.85	199.05	244.86	476.39	208.94	130.73	186.84	326.88	146.83	165.09	144.91	167.56	203.83	192.16	146.24	208.2	656.88	302.39	303.68	306.42	186.39	203.56	152.75	232.47	275.95	193.81	253.04	228.73	293.14	308.17	273.46	198.72	238.78	347.17	294.49	245.14	290.06	262.76	252.61	228.34	302.97	226.95	307.62	411.61	284.21
Y54E2A.3	Y54E2A.3	tac-1	202.27	114.08	167.46	228.2	209.18	251.64	125.43	42.75	172.08	218.54	83.43	105.92	118.31	281.16	209.79	156.86	232.33	154.64	448.56	315.43	390.44	273.14	160.68	191.63	208.57	174.87	148.45	151.97	119.08	161.52	203.79	88.3	163.34	97.02	157.99	184.66	209.74	152.64	101.45	113.56	89.51	160.07	161.04	117.32	134.14	78.86	154.93
C33A12.7	C33A12.7	ethe-1	201.8	80.42	184.16	202.97	251.85	123.13	45.94	100.28	98.68	69.99	132.16	33.78	75.39	54.1	226.15	73.73	77.23	199.69	49.46	83.35	44.19	112.77	89.89	157.2	83.83	161.2	128.8	251.8	71.05	159.43	202.86	140.2	59.69	14.52	94.81	71.1	51.04	96.6	33.63	95.79	138.74	39.11	65.68	82.14	14.14	62.71	101.81
T05G11.1b	T05G11.1	pzf-1	201.78	271.26	189.68	237.28	159.51	128.98	235.82	26.25	140.33	91.13	254.61	327.11	205.42	135.54	207.46	177.79	275.82	220.53	139.74	20.93	30.44	98.52	215.29	189.21	126.04	57.39	46.93	73.2	102.37	63.26	54.88	23.87	18.91	83.32	61.55	29.25	69.28	46.57	69.27	100.88	93.13	65.49	49.8	73.88	1.63	7.58	32.8
Y66D12A.16b	Y66D12A.16	Y66D12A.16	201.59	85.64	323.62	183.77	236.55	79.54	141.96	27.89	169.43	49.27	180.61	182.9	169.81	83.93	185.97	182.94	227.84	230.76	61.54	9.64	13.57	179.53	255.93	205.77	123.92	181.41	127.21	150.57	114.59	115	119.99	63.91	6.69	42.42	89.3	60.61	42.71	41.46	96.39	100.2	101.85	69.73	92.29	125.29	6.23	1	28.41
T04A8.14	T04A8.14	emb-5	201.58	224.82	176.2	107.26	124.38	1.17	97.9	14.25	81.5	10.49	107.13	112.37	108.84	22.02	100.06	110.67	139.37	104.99	68.46	9.48	8.72	30.23	89.79	119.24	72.31	168.39	109.67	148.59	190.45	134.89	68.21	199.87	24.92	156.99	77.44	33.06	5.99	176.95	256.49	188.04	168.58	120.05	145.07	202.27	2.58	3.04	121.86
F37A4.1.1	F37A4.1	F37A4.1	201.48	241.43	273.08	164.52	156.71	10.37	193.43	97.75	160.93	61.73	219.46	272.21	293.47	69.83	258.7	223.91	289.19	192.76	57.76	2.96	32.62	130.54	260.09	323.56	232.02	168.04	107.8	90.09	145.18	137.01	53.22	104.62	30.4	123.58	109.49	29.23	13.15	105.55	141.76	162.93	92.47	126.77	133.55	101.66	16.31	4.49	33.25
F19B10.2	F19B10.2	F19B10.2	201.44	256.61	302.83	348.13	317.2	413.11	240.13	82.42	463.79	293.87	277.76	289.98	346.52	453.87	322.49	328.06	262.36	252.23	359.79	557.03	548.88	441.79	315.15	461.91	293.52	279.12	511.46	330.26	269.41	245.41	354.08	385.19	526.72	424.95	494.91	457.95	403.24	370.32	226.57	335.32	280.17	324.87	223.45	225.8	407.1	630.38	318.42
Y116A8A.9b.2	Y116A8A.9	map-2	201.16	278.16	203.55	165.59	211.34	10.84	193.98	13.98	140.12	32.9	161.15	218.74	127.09	33	133.92	168.05	187.3	181.82	47.59	15.48	13.36	47.7	154.29	174.6	100.14	231.04	234	185.86	201.64	203.04	112.29	177.59	37.45	210.94	188.26	96.66	44.16	162.11	177.3	178.88	180.54	191.67	107.25	224.24	30.39	15.7	175.53
F26E4.11	F26E4.11	hrdl-1	200.89	241.91	245.6	202.78	158.06	27.52	236.01	236.6	134.33	43.1	239.89	238.34	210.76	52.03	192.23	202.77	180.17	227.37	21.5	31.6	1	79.13	203.22	197.47	138.13	220.13	150.9	221.69	270.2	181.29	132.11	172.45	18.96	192.97	132.02	39.72	37.72	168.83	78.83	167.97	244.82	122.15	187.41	210.78	20.55	1.62	22.78
K02F2.1a	K02F2.1	dpf-3	200.84	324.34	234.3	280.15	173.14	4.22	217.36	155.43	176.38	43.54	248.56	205.97	213.98	37.05	228.68	318.4	251.04	297.27	33.32	22.01	1.83	51.45	230.33	217.44	212.88	338.74	290.94	331.98	302.75	339.32	142.47	289.59	58.37	264.46	177.78	42.58	29.17	260.57	355.5	221.82	305.86	192.11	305.04	242.96	2.32	5.71	223.16
T22D1.9.1	T22D1.9	rpn-1	200.63	295.66	148.03	112.36	147.68	7.38	118.17	77.65	127.74	20.48	159.55	182.25	121.93	23.57	134.46	166.46	148.54	168.99	85.66	10.04	16.39	56.89	160.21	187.61	125.37	76.15	65.77	65.97	103.42	68.45	46.72	46.52	8.07	121.53	67.24	29.46	9.71	92.06	75.8	112.33	74.05	65.62	79.18	68.38	1.31	1	73.6
K07C11.2.2	K07C11.2	air-1	200.37	89.05	216.26	179.02	199.85	13.91	140.95	605.12	147.62	99.93	132.28	132.8	175.08	79.28	234.9	202.28	216.36	205.41	85.54	50.17	20.95	111.18	204.88	250.64	123.63	96.81	114.12	148.32	165.02	93.99	87.18	205.79	43.05	168.92	141.71	68.3	43.96	196.37	140.06	131.47	162.47	199.85	222.91	110.77	7.06	3.28	77.04
ZK121.1a	ZK121.1	glrx-21	200.32	75.79	132.56	167.97	99.03	559.76	186.81	757.97	297.78	401.97	184.94	227.97	239.23	412.25	97.94	127.79	150.42	136.34	697.34	605.23	664.03	421.84	210.67	151.29	226.13	153.7	136.67	135.97	112.7	157.32	274.45	127.87	284.14	307.55	343.93	205.59	680.36	119.6	117.81	180.69	188.19	191.7	136.79	177.38	344.56	517.58	185.25
D1054.14	D1054.14	prp-38	200.03	279.79	259.98	285.3	286.14	75	246.29	95.16	245.05	145.21	329.3	306.76	259.16	140.54	216.76	267.3	246.97	315.28	90.88	75.25	76.44	134.66	236.82	246.69	278.8	346.4	351.79	340.92	379.21	358.54	188.65	205.07	214.44	323.99	283.86	178.29	139.9	247.07	181.18	285.45	295.68	299.42	316.47	358.23	18.43	51.9	287.87
Y47G6A.31	Y47G6A.31	Y47G6A.31	199.87	164.64	131.47	183.82	450.5	86.06	141.12	57.77	190.71	106.59	80.79	80.26	63.33	89.94	219.77	175.53	116.63	205.36	77.38	1	1	78.74	101.18	254.86	87.07	216.12	164.84	248.67	354.38	257.59	135.62	139.44	65.11	237.71	176.44	204.62	75.37	292.57	244.65	150.74	190.81	134.02	209.55	212.36	150.77	152.6	254.95
ZK20.5.2	ZK20.5	rpn-12	199.7	170.18	243.89	149.11	193.07	61.64	94.27	333.75	159.81	75.8	142.47	161.16	104.4	111.08	192.92	224.75	185.1	185.01	86.03	26.53	71.82	179.62	156.47	143.56	127.88	298.58	150.8	117.16	202.74	226.67	123.91	259.54	98.1	131.43	228.73	188.62	85.02	182.39	295.02	145.92	221.41	202.91	167.85	187.07	64.04	29.44	173.98
ZC308.1a	ZC308.1	gld-2	199.47	127.98	117.18	115.74	127.66	2.07	145.1	7.67	145.7	24.83	136.04	168.98	163.31	9.75	142.52	196.14	191.94	188.13	17.94	1	1.17	31.66	178.55	163.54	162.19	151.31	119.46	140.71	151.62	150.97	44.76	90.96	2.04	155.38	156.33	4.81	23.32	138.66	138.47	127.74	175.08	147.16	117.11	143.6	1.54	14.77	89.08
F43H9.3	F43H9.3	F43H9.3	199.45	134.27	169.61	73.52	86.61	42.24	93.64	82.16	114.32	62.23	152.29	161.29	118.26	42.23	136.79	131	148.17	159.64	70.22	41.99	25.23	102.89	151.92	183.07	143.71	148.65	51.36	151.93	132.39	59.29	41.6	117.01	7.99	41.91	60.81	43.04	44.28	30.65	72.43	140.06	93.56	57.45	75.06	86.74	1	2.07	38.38
Y73B6BL.32	Y73B6BL.32	lsm-8	199.33	92.43	315.94	252.92	179.82	232.86	190.26	445.24	189.12	260.68	133.52	253.57	148.79	259.25	121.44	90.64	159.74	103.34	275.1	91.21	127.28	159.14	156.04	164.38	191.44	180.94	99.37	135.72	106.32	122.88	118.16	55.71	44.4	44.64	82.39	32.61	171.37	75.76	35.4	100.59	79.35	63.57	43.05	44.35	10.95	10.19	40.62
F36A2.7.1	F36A2.7	F36A2.7	199.05	258.16	258.35	123.21	107.69	1	258.39	174.9	197.69	56.01	222.99	223.3	150.51	113.27	118.65	184.81	160.4	277.44	78.56	1	13.4	58.78	209.9	205.25	156.11	399.77	266.29	291.46	312.13	301.55	173.26	476.35	165.63	244.82	186.56	117.67	35.54	213.88	264.75	211.45	274.39	201.03	329.15	358.31	143.28	13.25	375.86
K07A1.11	K07A1.11	rba-1	199.03	219.99	276.82	217.51	293.57	132.41	212.47	147.7	249.21	203.55	237.17	230.33	243.13	215.48	262.62	318.11	364.81	253.88	187.73	26.88	126.08	296.01	249.49	308.92	241.1	253.71	277.94	319.74	278.61	329.32	249.73	314.05	338.32	326.2	318.83	266.79	294.28	232.18	297.35	302.16	291.61	360.57	289.38	267.39	111.9	164.28	327.49
F02A9.6	F02A9.6	glp-1	198.49	235.63	109.88	123.96	184.44	5.38	117.73	51.14	100.99	9.97	103.43	131.41	118.39	16.14	90.95	148.71	133.02	129.47	29.46	21.63	1.71	49.22	111.66	118.56	122.59	127.2	81.03	170.31	165.13	130.58	23.32	187.12	18.6	167.77	70.58	21.8	7.82	180.73	140.12	197.62	145.12	103.69	126.59	152.2	12.89	1	56.59
T16H12.11.1	T16H12.11	hal-2	198.39	66.38	63.27	98.13	114.08	28.61	135.76	69.45	136.96	38.68	65.96	67.65	87.46	48.99	92.12	114.94	94.75	141.64	75.09	1	66.49	72.65	132.32	124.91	70.57	241.06	190.67	150.88	137.26	181.75	135.22	87.18	50.45	114.54	131.38	69.76	50.85	101.01	130.32	154.62	125.19	135.95	122.3	117.02	1	18.34	109.1
F25H5.3d	F25H5.3	pyk-1	198.03	132.59	208.22	223.92	195.35	18.67	239	69.06	184.74	90	320.98	300.1	200.52	49.74	183.07	211.99	194.24	247.79	61.96	28.78	7.01	132.68	186.36	268.96	144.27	68.05	73.64	116.82	118.6	90.04	69.94	62.04	20.93	148.27	101.6	46.11	35.11	55.01	80.79	132.86	202.88	91.62	75.7	125.93	1.5	7.54	33.06
F33G12.2	F33G12.2	wdr-83	198.02	218.72	434.52	359.24	247.97	570.1	430.52	790.46	326.69	540.22	441.93	343.93	380.43	643.35	320.5	321.85	311.52	332.64	1288.82	853.51	774.3	496.09	312.94	223.05	337.74	264.49	324.31	571.29	352.26	304.69	533.01	160.43	427.62	329.18	277.68	319.47	833.25	216.97	105.59	466.79	327.17	281.29	367.88	242.27	82.31	50.74	86.16
ZK858.1	ZK858.1	gld-4	197.94	337.61	151.62	120.62	138.63	23.42	163.38	102.49	116.46	14.59	162.79	141.03	139.76	9.68	90.7	130.18	122.39	179.16	4.98	3.34	1	42.83	139.25	146.39	74.65	178.9	152.73	179.64	133.4	205.82	88.33	145.74	11.83	181.86	122.87	21.73	14.22	139.49	118.39	167.36	176.8	160.79	173.15	205.04	15.09	1.52	137.85
B0025.2.2	B0025.2	csn-2	197.33	165.79	167.66	193.65	152.93	49.95	135.88	324.15	151.85	71.56	174.06	171.67	166.09	41.72	163.72	215.84	189.59	223.14	114.78	9.01	24.75	106.35	230.39	225.97	222.86	179.87	179.21	199.52	225.66	238.26	198.71	168.04	51.45	195.48	135.82	170.32	104.81	165.72	182.36	208.13	219.8	276.76	277.12	249.99	13.89	26.68	281.41
W05F2.6	W05F2.6	W05F2.6	197.15	161.64	173.08	149.99	144.24	29.98	141.54	42.43	154.32	66.75	146.05	198.91	75.89	128.31	130.3	144.33	114.02	208.44	54.93	1	13.44	66.86	133.15	110.12	145.27	102.12	100.74	87.06	103.75	135.34	64.13	35.88	1	70.82	48.21	38.91	44.42	54.05	84.49	101.04	162.49	61.67	62.31	137.09	2.53	5.04	33.05
R09A1.1	R09A1.1	ergo-1	197.09	397.53	191.5	118.92	164.05	6.22	132.22	32.78	114.82	45.25	130.27	175.38	144.88	2.61	117.11	177.53	136.74	133.04	31.67	15.66	18.91	76.79	141.49	160.53	110.99	210.46	171.11	230.19	213.13	159.8	99.31	240.06	24.89	222.87	110.98	30.23	13.54	139.65	230.65	231.93	194.92	146.66	198.03	177.23	9.84	10.4	184.11
T19H12.2	T19H12.2	T19H12.2	197.05	163.89	219.9	235.02	184.83	180.62	397.9	103.39	425.1	240.48	440.43	478.38	214.9	312.32	259.24	184.85	285.24	338.74	208.94	154.02	192.13	338.75	294.77	429.18	255.74	332.49	310.04	301.15	308.49	307	277.64	278.6	192.15	382.12	406.45	370.29	203.75	241.19	300.24	247.3	299.41	275.69	588.55	301.68	82.39	245.67	683.21
R04F11.2.4	R04F11.2	R04F11.2	197.04	42.1	167.57	207.11	115.25	139.3	296.24	485.15	345.51	236.81	324.3	373.06	213.19	272.29	207.17	227.9	227.88	350.18	260.28	70.11	199.62	272.91	432.65	291.4	259.95	239.88	234.47	179.83	189.13	227.43	332.62	132.27	111.99	388.39	353.14	262.65	177.16	203.02	347.47	216.29	261.18	202.48	529.32	326.94	136.04	268.17	453.24
C43E11.8	C43E11.8	exoc-7	196.84	63.88	130.2	126.47	117.54	8.9	104.87	61.47	107.16	37.16	84.25	119.59	130.97	49.41	145.04	139.29	152.11	161.14	14.7	8.7	12.23	23.3	129.22	192.09	113.7	202.68	145.03	150.28	121.24	228.11	132.01	202.21	80.37	113.55	99.3	28.84	13.29	146.79	125.13	166.23	152.41	137.05	158.95	118.14	8.9	2.38	94.41
F21A10.2a.1	F21A10.2	myrf-2	196.51	99.3	181.55	139.61	165.31	2.25	170.23	21.33	123.21	15.18	147.84	166.53	139.24	29.76	191.12	236.5	233.78	252.45	62.16	5.08	4.39	20.32	132.26	113.74	101.89	235.64	260.07	264.74	160.52	176.1	77.95	131.68	38.85	230.44	95.12	27.33	20.88	177.82	263.41	317.59	261.71	189.82	164.64	292.13	3.27	11.3	125.96
Y57A10A.18e	Y57A10A.18	pqn-87	196.34	181.76	125.31	108.59	166.87	9.04	69.58	24.81	64.21	27.43	92.3	78.3	83.26	16.01	68.27	106.26	106.15	99.06	34.48	16.3	14.48	47.82	70.56	94.67	66.29	160.15	107.87	156.28	156.37	146.39	63.15	185.17	13.36	179.24	82.54	27.3	1.61	127.35	164.79	148.07	121.57	110.18	123.11	108.05	6.52	1.57	130.94
F44E7.5a	F44E7.5	F44E7.5	196.31	330.78	189.56	170.38	276.49	4.06	323.63	114.11	250.92	195.22	290.35	470.29	197.68	112.01	370.41	214.02	173.94	212.43	20.46	15.42	24.08	78.91	221.47	164.79	169.04	154.1	189.65	224.11	219.29	263.11	115.27	276.51	462.29	341.02	319.68	264.06	236.45	355.86	350.93	361.39	260.13	238.41	573.88	215.24	3.3	44.69	164.99
F53G12.10.2	F53G12.10	rpl-7	196.16	118.17	46.39	50.23	60.59	27.74	138.02	91.51	32.47	89.31	61.52	87.24	73.06	38.62	48.24	11.38	32.92	76.92	77.23	1	22.13	30.9	54.49	40.74	27.81	138.07	95.43	78.49	137.19	89.19	67.74	66.48	32.65	69.47	34.26	39	24.78	36.26	102.61	92.12	109.18	51.07	86.14	72.95	69.94	55.11	106.74
T24D1.5.2	T24D1.5	har-2	195.71	143.41	252.85	199.24	185.8	15.28	215.02	352.09	177.6	125.63	158.5	289.27	182.47	77	236.42	294.08	265.46	208.02	154.34	3.56	37.22	48.56	221.7	228.91	196.6	129.19	136.36	174.46	166.84	121.73	107.09	116.51	40.76	202.87	130.62	7.1	20.39	161.83	190.54	172.31	209.95	154.31	107.42	193.17	3.57	32.63	76.91
JC8.3b	JC8.3	rpl-12	195.4	89.34	168.14	181.48	160.37	37.34	205.9	84.16	210.21	90.3	58.59	114.31	326.74	188.57	194.55	281.12	140.1	83.58	61.32	29.43	1	25.1	175.41	152.65	121.18	183.62	129.15	148.83	171.98	76.38	221.49	391	297.29	147.08	149.58	20.98	11.2	186.97	298.93	57.22	197.53	201.7	184.53	140.39	200.4	272.3	310.6
C16C2.4	C16C2.4	C16C2.4	195.2	190.59	220.4	233.98	214.58	64.01	146.11	447.7	188.45	203.18	227.81	255.75	174.74	79.05	174.42	192.78	186.11	220.37	181.87	32.72	75.51	138.48	202.08	218.45	206.38	307.69	304.12	288.96	310.16	270.26	263.7	188.66	104.58	293.33	216.13	189.63	186.45	229.66	262.78	260.62	263.75	161.33	217.06	280.21	23.08	58.05	98.47
Y97E10AR.5	Y97E10AR.5	rpb-9	194.85	177.62	173.88	376.65	225.1	724.19	264.5	723.74	270.38	544.81	285.17	234.18	274.38	394.86	193.78	168.04	181.59	273.24	534.82	760.89	745.58	451.35	202.08	270.18	454.4	274.32	415.67	333.16	257.99	257.49	423.27	303.9	410.57	223.53	512.44	574.13	626.84	143.88	119.14	180.03	248.07	288.5	305.56	225.8	845.65	305.36	231.4
Y54E10A.5.2	Y54E10A.5	dnc-6	194.79	86.57	93.76	303.64	157.51	563.2	169.73	380.86	159.39	610.5	272.42	189.29	149.47	386.23	168.63	183.97	174.99	186.9	580.53	540.05	821.76	380.64	217.59	179.69	380.35	228.84	95.81	194.62	187.95	129.95	234.59	218.8	344.04	117.22	240.89	322.19	498.93	97.5	61.07	185.56	154.85	131.42	222.96	155.66	28.37	89.38	43.52
C27F2.5	C27F2.5	vps-22	194.78	83.52	203.52	210.24	180.86	28.06	115.34	317.21	154.51	19.3	155.77	201.87	154.69	136.3	172.29	203.94	159.44	176	95.4	1	30.84	47.54	183.06	192.82	137.31	204.91	135.66	177.89	237.93	276.59	111.06	173.37	85.39	186.24	96.49	58.86	41.26	199.65	170.37	160.34	172.23	120.49	105.88	222.71	10.19	4.05	150.77
W01G7.4	W01G7.4	W01G7.4	194.65	168.57	217.11	214.7	148.06	138.42	255.61	209.32	254.68	112.34	270.93	309.64	144.13	179.54	226.9	188.94	221.78	216.03	193.45	123.05	139.93	162.29	244.44	252.84	166.99	318.97	328.67	268.8	273.93	297.02	320.3	215.67	233.04	370.16	351.5	206.38	195.7	317.14	225.76	191.48	210.01	254.99	287.16	233.91	50.82	81.81	329.97
F18A11.3	F18A11.3	F18A11.3	194.56	186.08	267.48	380.35	414.55	281.01	198.95	730.9	280.97	247.01	153.18	139.15	260.06	301.54	326.77	277.17	194.7	253.57	381.52	136.21	243.5	318.21	201.24	240.82	239.1	170.01	260.96	359.61	315.85	313.46	290.51	260.63	357.91	135.33	340.84	334.42	292.8	298.72	332.08	165.52	163.94	217.34	194.74	195.93	74.6	343.95	199.96
C50C3.6	C50C3.6	prp-8	194.36	210.05	143.25	140.11	150.96	1.34	87.53	85.76	65.05	12.53	88.05	60.54	55.14	8.96	90.59	126.68	143.5	104.7	17.23	5.71	2.2	23.46	78.8	99.22	30.73	170.54	124.82	162.89	139.43	118.87	38.23	151.79	14.75	104.06	63.43	9.56	14.01	134.48	151.75	148.73	157.55	118.93	138.3	109.29	6.07	1.49	90.28
T08G2.3.2	T08G2.3	acdh-10	193.39	283.62	320.61	210.99	233.42	17.38	317.47	24.05	286.76	100.94	288.88	290.22	235.31	170.03	304.31	362.36	402.42	331.98	85.8	57.97	19.63	153.56	284.79	272.91	229.28	363.58	364.75	489.11	412.1	343.24	425.2	244.66	120.19	431.57	363.43	168.3	106.97	293.33	375.71	359.1	399.11	360.28	354.9	419.3	126.5	110.45	392.83
C05D11.11a.1	C05D11.11	mel-32	193.35	186.6	135.8	108.94	178.52	43.85	195.45	178.89	129.35	79.6	208.84	212.7	141.27	37.05	146.59	150.26	128.47	198.34	47.82	13.53	30.11	94.4	182.34	271.91	177.15	173.54	190.02	124.27	177.08	171.38	138.41	132.67	59.61	148.44	149.21	99.77	64.12	138.15	156.34	124.51	248.94	162.27	242.22	157.2	19.37	26.97	228.5
C33H5.12a	C33H5.12	rsp-6	193.03	162.47	125.47	189.16	209.88	339.48	244.86	260.92	215.38	332.84	231.75	230.79	184.92	329.91	125.37	184.57	138.35	147.74	342.33	327.3	388.7	343.82	173.79	221.04	162.94	279.42	205.66	205.53	202.68	187.88	241.27	247.34	258.24	206.57	239.65	213.18	298.79	209.35	187.8	208.51	199.42	242.64	332.75	267.22	437.2	390.41	388.4
C04A2.7c.2	C04A2.7	dnj-5	192.87	233.08	178.28	131.46	199.55	10.94	140.63	149.76	111.96	38.17	168.21	129.92	93.71	10.02	139.96	156.65	169.04	164.43	34.84	12.78	15.58	50.61	149.3	140.64	132.18	184.63	201.5	159.07	164.47	173.58	109.2	214.64	42.99	200.43	136.94	62.87	34.55	195.71	235.34	185.38	172.52	155.22	164.37	171.86	9.44	7.12	131.83
C47F8.1	C47F8.1	C47F8.1	192.35	147.58	159.82	193.47	182.17	44.54	117.29	153.48	93.28	92.46	172.46	159.5	81.44	109.28	131.68	152.17	106.97	158.18	37.72	1	30.22	82.31	134.69	138.71	83.19	186.81	208.46	221.47	201.37	211.5	91.68	103.08	48	144.64	124.53	69.65	19.1	196.86	144.8	117.9	210.67	179.48	154.99	110.02	1	11.53	111.01
C41D11.9	C41D11.9	C41D11.9	192.12	91.77	95.72	161.47	107.66	420.53	178.41	516.34	187.64	152.59	165.37	144.5	155.06	320.94	191.23	138.98	106.09	181.55	181.85	259.21	272.35	259.41	154.65	190.77	203.38	205.47	136.48	237.39	263.77	133.67	177.41	178.68	365.68	161.01	270.83	270.04	228.1	149.03	62.5	205.51	140.67	178.43	205.2	179.55	163.87	140.64	125.19
F53F4.11	F53F4.11	F53F4.11	191.77	129.26	170.59	162.31	186.01	13.96	223.89	118.6	136.33	29.87	225.22	221.79	97.45	41.31	119.42	142.74	223.34	162.28	8.43	1	3.58	59.94	174.66	140.73	121.13	206.29	245.79	218.18	273.1	210.19	112.34	193.75	60.56	163.4	155.64	62.18	31.04	168.37	176.53	199.08	247.85	175.41	111.65	251.02	6.3	17.18	148.5
C18A3.3	C18A3.3	C18A3.3	191.68	60.83	218.19	152.78	128.52	22.26	154.95	41.4	81.77	69.78	109.43	239.51	145.79	74.29	138.63	130.09	171.61	189.46	164.23	16.26	31.16	97.32	135.69	172.92	177.7	192.67	130.01	200.53	165.16	170.08	127.63	96.29	61.13	184.13	135.99	38.39	93.7	116.52	101.81	161.32	163.9	124.32	92.82	165.28	3.03	14.4	105.98
Y44E3A.3	Y44E3A.3	trx-4	191.6	154.47	94.54	292.5	153.47	250.52	187.11	610.41	236	387.62	241.52	204.53	144.43	276.06	99.57	105.73	112.73	104.8	312.79	332.76	504.9	317.22	155.6	157.17	192.63	118.75	177.05	168.93	216.37	151.26	174.85	157	543.13	294.07	351.22	227.59	622.21	119.62	39.97	204.94	140.28	157.45	138.32	139.33	521.4	376.65	207.52
D2005.3	D2005.3	D2005.3	191.56	114.68	188.25	279.34	289.31	705.86	142.02	359.9	209.79	466.62	199.77	145.33	280.47	502.67	199.72	129.8	105.15	199.3	275.15	628.09	876.13	539.96	173.22	210.9	297.16	202.51	257.54	240.97	178.64	151.68	371.5	298.81	480.38	189.79	402.68	621.43	425.16	241.78	142.39	211.66	351.31	267.42	299.76	346.76	579.95	544.81	169.1
F10E9.7.2	F10E9.7	F10E9.7	191.55	111.43	158.9	137.97	88.1	230.79	244.21	582.18	222.89	280.72	241.95	162.42	178.54	267.95	189.68	213.03	160.39	166.68	332.97	252.26	328.31	244.02	166.58	151.49	59.62	128.8	264.63	192.53	192.04	179.07	142.23	222.99	149.94	78.87	183.4	150.05	370.21	243.17	135.86	244	257.45	145.34	245.75	153.65	217.03	247.52	125.83
F31E3.3	F31E3.3	rfc-4	191.52	61.56	105.01	77.11	134.49	246.81	45.15	420.85	69.7	173.45	109.11	68.46	90.31	208.84	96.83	61.99	70.72	76.56	304.83	143.67	380.23	208.1	88.33	82.28	133.68	108.13	106.62	83.66	113.19	118.66	110.54	74.99	156.24	88.77	107.04	168.53	294.31	80.66	95.6	104.74	86.17	196.4	93.58	103.93	142.69	135.76	69.91
H12I13.4	H12I13.4	fbf-1	191.26	22.07	118.1	229.03	114.29	7.53	184.83	13.39	126.72	52.17	145.3	248.6	86.34	34.95	89.46	145.65	179.29	115.93	89.4	11.94	12.49	92.49	148.72	237.23	111.02	119.55	75.43	122.34	119.42	85.11	81.26	44.49	14.63	71.71	72.13	2.45	45.98	74.9	114.97	97.5	40.86	50.91	48.32	79.16	1.47	1.61	24.09
F59E12.13.1	F59E12.13	fut-3	191.11	392.6	220.09	278.57	172.63	415.5	315.66	539.39	236.38	287.55	291.6	295.08	243.88	341.44	298.55	231.72	262.63	206.3	412.28	317.37	132.96	348.99	224.92	214.29	233.75	140.77	193.54	200.82	228.02	211.29	148.42	176.85	123.47	167.01	129.78	187.38	303.81	128.31	163.9	160.75	144.14	188.74	219.1	165.64	59.47	83.87	69.19
F23H11.9b.2	F23H11.9	crls-1	190.74	134.85	203.14	304.54	116.11	104.98	294.06	71.67	202.29	350.4	269.35	217.82	233.21	391.35	318.71	230.55	197.95	251.5	399.21	276.65	198.29	235.21	200.23	239.6	245.77	225.83	264.49	252.32	267.96	221.13	326.72	389.17	337.61	363.71	331.52	334.15	437.43	220.53	190.51	277.74	222.41	210.8	318.72	250.34	223.37	280.14	376.3
T07D4.5	T07D4.5	T07D4.5	190.47	69.32	261.37	292.05	298.6	629.41	81.44	309.91	275.62	139.83	207.52	123.38	252.02	394.34	219.14	196.68	274.08	303.28	473.81	188.18	646.56	357.42	243.11	251.95	145.15	295.42	314.78	192.16	162.58	220.98	440.9	493.89	180.1	103.34	252.55	443.65	226.64	236.22	210.59	124.9	208.36	98.35	192.71	182.11	116.07	137.97	49.94
F18A1.5	F18A1.5	rpa-1	190.01	226.45	205.01	168.48	141.88	35.3	126.1	366.85	185	30.45	195.05	159.12	150.24	102.59	159.51	145.5	186.49	183.39	40.69	30.77	88.18	77.75	201	195.15	135.14	228.44	181.22	162.2	186.88	190.33	161.42	223.01	87.24	251.15	171.17	96.82	5.29	254.44	261.39	196.15	194.51	146.28	226.88	149.36	12.66	9.25	227.4
K01G5.8a	K01G5.8	K01G5.8	189.33	49.58	221.65	169.81	163.04	84.64	185.4	512.03	178.21	295.05	243.43	277.41	214.67	253.41	184.46	117.94	140.64	219.08	60.51	335.03	132.7	135.4	256.46	167.09	276.24	235.79	268.02	229.16	241.1	250.16	208.98	169.54	100.8	235.93	251.08	197.65	158.26	133.46	197.29	207.86	288.3	202.71	208.71	231.16	93.52	253.43	194.83
DY3.2.2	DY3.2	lmn-1	189.32	254.45	109.03	128.17	139.61	6.97	111.75	113.61	78.38	8.82	121.99	147.87	101.08	20.93	100.23	129.22	142.55	132.55	15.98	10.87	8.28	59.67	105.33	129.08	108.89	189.82	148.01	150.65	147.56	161.15	111.57	192.04	41.05	109.34	108.99	61.1	37.91	136.26	234.97	139.14	139.84	128.58	153.92	165.94	12.6	15.52	127
ZK742.1b.1	ZK742.1	xpo-1	189.29	219.94	186.78	143.82	159.48	3.65	108.93	100.89	122.71	13.02	133.88	97.62	97.27	50.27	113.56	153.23	121.18	142.98	15.89	24.47	9.26	29.97	132.47	184.16	140.9	184.73	165.77	150.18	215.57	203.66	75.83	174.49	1.51	152.17	98.24	29.55	7.35	135.87	150.59	153.7	155.16	175.92	168.39	155.2	7.64	6.24	169.36
R13F6.10	R13F6.10	cra-1	188.98	170.56	172.22	125.65	200.71	2.64	114.24	21.19	147.64	20.18	110.34	110.71	137.7	13.59	151.72	176.66	207.51	190.18	2.31	1.89	12.27	54.38	191.53	202.88	140.06	135.06	95.83	119.78	111.23	77.75	36.27	105.78	19.56	60.96	125.55	5.46	9.97	115.13	106.22	107.95	117	118.62	109.33	124.52	1	7.42	52
F26E4.9.3	F26E4.9	cox-5B	188.87	190.97	408.89	183.49	254.68	231.98	267.14	984.57	355.17	262.03	260.79	290.28	132.51	145.47	203.5	260.97	294.59	317	271.36	153.51	106.56	312.31	332.47	266.83	239.52	255.79	314.64	222.66	219.83	332.49	265.73	329.96	101.41	220.82	351.34	270.65	235.5	309.21	287.67	236.06	242.15	313.74	371.13	292.25	140.96	71.77	399.09
F56D1.1	F56D1.1	F56D1.1	188.85	207.89	221.39	223.92	214.3	48.55	202.01	414.59	119.56	75.38	141.76	231.99	126.06	81.7	147.55	134.29	242.59	219.06	124.91	13.29	41.28	60.9	187.87	192.44	146.86	127.24	141.72	131.67	168.97	102.99	70.81	62.27	44.32	86.06	74.14	16.57	48.13	82.15	57.56	105.79	128.27	81.8	73.2	119.01	1	11.01	36.61
ZK970.4.2	ZK970.4	vha-9	188.81	61.58	205.32	131.14	126.6	209.78	175.77	574.57	109.25	146.45	177.34	244.04	256.73	205.87	153.78	210.24	189.31	247.59	48.03	196.32	127.34	266.49	216.89	230.55	105.05	209.38	122.34	143.32	142.54	181.27	187.33	58.18	129.31	178.37	190.77	90.28	150.2	73.33	56.59	183.99	250.59	171.78	210.09	153.12	17.2	6.67	110.8
D1081.8	D1081.8	cdc-5L	188.77	217.9	153.86	163.41	132.23	35.43	162.52	48.22	149.9	49.99	163.08	194.75	114.15	21.88	154.14	153.37	219.47	199.6	88.24	17.68	20.59	54.26	154.21	186.52	143.88	254.97	208.95	265.1	223.62	229.49	162.93	175.14	51.73	254.76	174.64	107.86	31.83	172.64	266.48	236.93	260.63	213.41	203.51	190.23	24.79	29.34	200.57
F45C12.15.3	F45C12.15	ceh-83	188.35	214.48	101.86	158.07	180.43	381.08	153.64	71.48	132.68	350.8	196.44	147.63	173.74	231.95	275.89	260.59	199.61	257.84	221.32	86.52	219.32	254.76	175.76	153.3	187.41	245.3	198.73	218.12	281.47	313.73	197.56	173.77	291.82	192.81	266.83	396.87	279.2	260.16	261.1	216.73	196.24	324.69	297.59	306.5	264	252.52	246.04
C32D5.5	C32D5.5	set-4	188.26	71.41	222.04	139.61	294.86	40.63	180.29	169.91	179.61	14.55	146.51	144.31	171.98	75.62	237.47	156.63	243.51	227.58	36.75	1	59.54	66.81	206.31	206.76	154.48	279.72	266.92	288.86	211.99	231.06	97.39	303.11	58.78	195.72	192.35	84.34	83.87	241.74	240.2	152.37	208.24	315.16	286.22	270.11	13.93	22.93	189.33
MTCE.21	MTCE.21	ctb-1	188.14	371.33	267.04	242.46	305.19	471.42	291.56	610.67	409.12	994.09	439.23	248.06	849.96	311.9	240.43	255.76	292.48	353.42	1671.46	738.9	891.3	229.8	366.45	159.02	393.38	241.58	247.83	410.17	135.68	296.09	379.4	276.89	396.5	257.82	91.91	661.05	771.38	271.22	189.97	346.09	424.99	558.68	1010.93	386.96	342.9	561.2	189.68
F23H11.2	F23H11.2	F23H11.2	188.13	77.85	170.21	141.53	214.08	2.67	104.99	23.96	74.2	18.37	95.83	122.68	72.76	36.6	61	86.91	132.89	121.75	20.85	2.1	5.76	41.57	97.75	122.55	69.71	100.69	69.25	106.19	84.93	47.81	45.6	82.29	1	45.22	29.96	12.31	9.6	35.07	72.85	88.5	82	55.52	30.37	55.57	1	1	21.09
Y41D4A.6c	Y41D4A.6	Y41D4A.6	188.11	250.08	104.01	96.22	176	55.13	138.2	16.98	97.61	24.67	185.44	179.25	68.41	103.81	92.06	91.1	97.6	77.6	28.31	1	19.27	67.48	159.33	101.8	111.05	212.11	198.13	177.43	135.66	136.61	99.02	102.21	48.99	128.79	111.64	130.11	92.35	148.26	164.2	136.39	125.16	95.48	122.95	93.9	1	36.03	98.11
Y47D9A.2a	Y47D9A.2	scpl-3	188.02	4.52	171.39	103.16	141.63	16.04	130.71	37.03	152.54	8.38	140.3	176.57	163.75	45.63	113.41	213.7	174.55	198.91	29.06	32.94	1	36.27	140.81	185.05	80.02	88.39	69.59	159.39	115.58	89.03	24.88	87.15	21.9	68.8	37.81	7.95	29.52	101.93	116.81	122.07	95	101.79	78.21	81.39	1.65	16.27	39
T26E3.4	T26E3.4	T26E3.4	187.6	200.26	175.71	210.04	135.48	261.78	76.96	109.65	117.47	251.04	152.29	117.89	172.06	321.01	163.79	140.75	115.46	104.24	468.54	164.75	272.65	246.78	99.62	143.63	148.97	93.85	29.46	90.58	66.65	62.97	62.99	92.43	95.41	31.79	50.08	74.59	149.09	70.13	70.94	129.04	87.29	79.24	45.66	79.67	93.99	67.88	45.59
R10D12.14a	R10D12.14	sao-1	187.58	287.9	246.99	175.56	132.62	20.12	308.68	29.62	246.34	64.83	211.13	294.78	290.87	46.17	304.17	289.98	335.93	324.22	27.03	1	1.67	80.25	335.42	381.37	318.18	94.57	85.07	156.65	137.22	124.19	48.57	95.28	1	118.12	97.29	3.72	34.51	109.57	102.65	190.17	120.72	137.63	100.9	121.37	1	11.36	65.86
T09B4.10.2	T09B4.10	chn-1	187.06	168.17	115.26	197.03	283.52	291.12	187.45	305.44	217.28	312.09	234.97	181.74	237.9	448.39	207.29	224.08	163.06	176.02	594.21	615.28	390.2	384.78	228.44	206.39	293.05	217.19	176.14	230.16	314.56	125.43	253.2	265.78	128.86	112.9	169.79	220.22	307.12	188.72	100.82	253.44	139.75	164.16	300.38	167.21	113.98	129.09	70.69
Y97E10AR.7.2	Y97E10AR.7	lmtr-2	186.88	56.53	248.66	354.71	285.69	486.21	300.12	654.25	345.98	325.18	369.01	263.3	267.81	672	187.14	246.33	230.89	363.15	582.95	632.7	460.92	321.25	280.58	252.52	342.87	243.37	324.16	273.39	275.41	377.89	305.95	340.19	596.79	439.94	336.97	384.47	417.18	274.55	280.67	393.65	311.32	267	332.14	254.45	400.17	465.16	347.5
C27D8.4	C27D8.4	C27D8.4	186.04	19.61	125.94	144.46	158.13	83.49	117.76	217.89	151.59	140.3	57.62	102.37	121.95	159.77	105.9	116.36	128.45	87.56	127.33	39.57	65.18	191.11	108.09	131.24	112.99	78.75	86.55	124.64	62.01	102.93	88.55	98.96	33.39	73.45	55.68	79.98	73.17	57.48	89.09	64.26	71.58	85.15	72.5	66.82	1	28.55	17.8
Y65B4BR.4b	Y65B4BR.4	wwp-1	185.71	258.41	125.73	121.43	113.65	12.48	159.24	15.36	131.12	33.48	174.06	170.55	100.22	21.73	125.54	139.58	110.5	165.65	46.4	20.38	46.46	46.33	153.03	136.96	102.41	152.14	102.78	177.64	162.86	136.6	97.32	185.82	26.77	221.48	121.33	45.98	22.13	135.09	157.93	143.61	158.73	182.08	176.69	168.31	1.84	18.45	125.71
W01B11.3.1	W01B11.3	nol-58	185.21	196.17	125.15	110.12	145.32	85.85	127.21	75.13	104.53	74.68	148.36	155.84	67.2	70.27	89.27	114.74	98.02	171.81	122.01	27.71	46.13	128.04	82.1	120.49	76.25	173.54	109.78	150.89	163.01	157.12	103.56	178.95	32.97	154.47	79.25	89.7	73.91	95.36	155.49	153.27	147.6	85.61	100.62	186.99	33.11	43.85	160.85
C01F6.9a	C01F6.9	znf-706	185.08	71.21	182.84	74.05	68.29	69.52	115.29	472.11	107.08	84.42	227.02	130.1	53.34	5.31	111.43	95.56	208.62	73.2	48.88	33.98	25.73	121	70.74	102.01	91.5	60.78	58.99	64.75	71.77	56.24	51.02	82.42	57.85	54.54	60.96	74.21	63.37	88.3	1	119.05	56.81	50.59	83.86	52.52	26.77	1	23.61
F26F4.10a.1	F26F4.10	rars-1	184.87	206.7	227.73	197.14	170.54	73.26	130.03	113.58	146.56	60.33	237.93	186.37	137.28	88.75	190.3	138.03	144.81	181.42	4.79	24.29	16.35	75.43	177.73	235.06	146.88	199.17	178.81	202.19	319.57	289.77	163.38	158.91	78.51	189.53	193.56	116.02	63.93	137.52	158.41	163.67	307.87	263.17	189.27	271	1.91	30.17	166.7
T09A5.9	T09A5.9	sds-22	184.62	137.53	216.34	201.98	160.48	47.87	121.27	15.28	146.98	87.81	206.73	204.47	144.74	55.73	144.08	182.24	152.92	138.53	76.13	15.22	23.39	130.13	174.3	169.34	144.87	129.88	189.03	181.08	155.83	165.35	129.5	134.47	41.39	136.69	140.34	77.45	76.29	176.64	170.26	129.06	136.63	129.15	164.54	153.64	2.17	25.81	120.93
C08F8.3a	C08F8.3	C08F8.3	184.58	156.23	166.92	129.4	212.42	25.26	122.41	79.13	114.32	87.29	143.36	147.28	108.9	51.47	144.56	149.62	122.1	208.1	84.3	30.5	58.9	84.11	115.39	192.58	110.36	197.05	211.48	176.83	256.86	217.13	145.92	121.94	77.91	137.19	148	135.46	80.58	182.74	222.24	129.23	184.36	196.84	165.59	296.2	31.69	44.38	110.1
T22D1.10	T22D1.10	ruvb-2	184.35	369.73	194.58	213.49	213.08	49.54	142.26	36.25	169.37	88.82	190.64	205.57	125.29	124.62	192.81	178.31	160.09	201.12	89.27	3.18	33.17	116.08	166.04	245.22	130.72	187.71	191.13	141.61	202.76	202.11	128.83	165.28	51.8	113.61	151.8	44.18	148.78	195.66	154.72	170.56	115.19	139.01	142.08	152.69	26.78	18.42	153.83
Y106G6H.8	Y106G6H.8	Y106G6H.8	184.13	108.42	157.27	270.39	215.05	53	308.97	794.33	211.84	134.17	183.68	349.18	284.49	122.08	169.4	241.02	305.87	261.31	67.93	24.46	78.55	179.13	283.94	243.59	231.43	227.01	266	301.44	226.23	193.53	281.52	175.07	188.38	273.33	306.45	102.28	152.12	146.01	193.31	356.21	295.35	229.87	243.2	179.76	59.41	1	63.65
B0334.15	B0334.15	emc-5	184.03	151.72	249.23	170.61	165.71	18.18	223.54	110.52	190.2	61.81	293.62	346.98	154.44	81	197.98	187.32	219.04	241.73	52.95	1	21.89	23.63	158.74	253.4	177.06	174.13	295.02	254.69	281.18	254.22	162.33	93.06	133.82	242.49	178.28	118.26	37.63	178.28	226.6	223.68	296.63	176.98	217.96	239.41	44.43	30.49	198.78
Y48G8AL.8b	Y48G8AL.8	rpl-17	183.86	138.63	274.57	122.76	187.13	60.15	279.86	38.14	97.24	80.6	203.65	168	75.99	79.63	37.15	99.24	92.43	142.9	110.92	13.64	17.7	81.79	151.37	78.61	99.7	296.65	247.3	188.75	181.99	170.92	175.71	218.55	66.12	149.56	127.27	95.88	106.92	45.3	39.5	193.23	153.94	109.53	121.03	152.4	243.52	52.12	211.96
R05D11.9	R05D11.9	R05D11.9	183.75	134.67	177.33	139.23	171.43	11.68	151.35	95.77	103.27	27.84	136.46	174.21	163.95	35.65	224.3	177.27	226.56	199.16	12.01	5.42	1	46.24	147.92	168.39	113.77	277.15	166.9	177.2	231.27	180.04	125.29	164.8	43.9	206.2	111.17	45.3	9.59	191.81	152.03	203.95	201.33	232.26	215.51	215.68	2.01	22.1	191.15
F54C4.2	F54C4.2	spt-4	183.73	160.59	162.76	229.05	205.56	194.42	301.55	469.92	220.73	234.96	266.52	221.98	246.44	414.69	206.43	329.82	285.99	260.24	336.82	237.08	244.99	353.7	229.05	260.32	265.55	354.62	391.33	304.53	368.89	282.01	286.46	374.81	403.11	406.51	291.48	252.4	292.62	273.92	178.71	320.37	226.99	241.15	404.36	259.48	68.11	232.47	282.94
F44A2.1b	F44A2.1	tag-153	183.69	149.38	140.9	153.4	133.51	15.57	112.41	29.84	135.31	58.11	113.41	138.19	99.65	42.47	120.67	157.6	132	168.89	54.07	4.11	2.09	35.74	118.73	160.68	117.58	85.15	82.86	140.29	113.48	102.02	77.06	48.71	6.57	102.29	95.64	13.38	7.34	111.4	79.92	104.03	139.38	77.34	102.32	115.11	1.43	1	57.56
F10G7.8.1	F10G7.8	rpn-5	183.53	142.12	154.04	139.77	210.81	28.56	117.43	88.62	156.37	43.88	168.06	191.63	112.98	66.76	118.89	119.37	131.03	150.26	69.02	14.77	26	70.1	219.6	198.11	99.44	107.76	110.35	143.8	95.65	165.79	115.98	126.99	42.65	116.6	82.94	54.79	30.38	107.31	172.33	155.05	127.18	72.14	129.45	123.95	10.33	1	58.25
C27C12.4	C27C12.4	C27C12.4	183.43	256.66	205.13	205.81	272.64	14.65	69.17	32.17	134.43	45.74	85.56	136.83	94.86	56.71	144.37	237.23	215.57	193.33	65.34	17.16	15.05	71.51	175.42	182.06	127.61	259.21	147.94	250.83	224.83	166.96	178.3	415.14	16.92	124.08	161.18	25.54	14.68	206.96	506.45	167.71	255.21	145.56	126.52	189.44	28.98	27.58	118.9
F29B9.4c	F29B9.4	psr-1	183.41	152.57	150.1	111.91	119.02	45.9	136.62	124.67	169.31	120.81	139.84	135.25	101.47	89.12	141.88	186.37	142.76	148.67	15.34	62.92	34.95	127.23	132.95	105.01	151.75	175.38	167.85	152.81	172.14	112.66	164.05	125.87	85.62	182.13	173.04	105.8	107.08	125.85	144.17	114.76	150.71	126.15	131.41	176	70.82	27.28	98.17
C28D4.3.1	C28D4.3	gln-6	183.38	301.86	217.73	303.86	84.46	412.08	280.19	250.96	313.89	375.86	196.7	378.8	194.85	463.38	273.76	179	212.04	264	543.68	456.76	590.49	397.74	325.63	307.24	220.47	156.7	154.71	147.82	102.56	172.48	244.1	114.98	268.82	172.96	215.8	264.21	262.44	133.48	63.73	155.31	162.29	185.07	304.65	198.15	99.5	330.51	301.38
Y65B4BL.2b.2	Y65B4BL.2	deps-1	183.27	126.18	236.8	140.46	243.94	10.21	183.08	204.36	210.43	43.21	166.32	233.88	175.65	33.17	189.35	159.66	177.65	211.1	39.9	13.21	36.75	46.54	225.25	211.75	124.99	61.98	70.41	129.36	129.43	113.84	40.26	101.27	5.49	150.15	90.69	21.62	39.18	137.94	80.38	174.39	136.73	80.85	106.58	107.95	1.74	1.68	59.37
F49E8.3b	F49E8.3	pam-1	183.2	227.09	130.77	127.39	142.74	33.32	131.9	51.21	114.92	25.2	138.93	142.12	112.29	52.12	149.67	152.43	189	171.2	104	10.33	37.29	88.81	151.45	169.36	118.06	156.95	118.25	110.37	150.19	161.22	107.27	185.96	74.54	150.7	90.37	80.6	28.62	140.95	213.07	212.69	241.79	125.21	180.78	243.92	2.43	9.86	170.94
M7.1	M7.1	let-70	182.67	341.14	225.08	163.16	212.81	65.53	325.8	695.14	268.08	160.44	367.21	368.28	283.08	111.44	313.72	218.05	250.76	326.82	19.01	86.52	58.13	149.05	411.12	385.95	219.4	182.94	195.19	225.98	235.6	203.9	186.73	266.01	61.17	257.65	202.43	160.33	120.98	212.68	184.8	195.74	254.91	278.19	357.52	278.97	18.23	36.31	250.2
T07A9.10	T07A9.10	T07A9.10	182.5	202.57	157.22	219.19	201.56	23.74	67.64	4.48	120	74.56	155.38	108.26	118.49	79.92	106.39	162.15	162.85	140.04	132.53	40.46	43.87	82.56	114.13	177.44	164.93	235.81	183.58	204.17	165.23	202.5	190.07	127.58	76.48	166.69	105.56	134.11	73.49	253.07	335.69	170.27	174.01	160.5	188.76	153.87	9.41	48.7	132.59
H27M09.2	H27M09.2	rpb-5	182.21	75.48	254.26	193.95	195	93.64	176.97	504.76	152.04	216.42	209.98	200.61	199	175.41	137.97	141.38	164.47	251.03	142.09	44.62	137.29	159.33	171.92	150.79	149.41	182.57	201.34	185.29	233.64	237.97	258.66	145.51	156.62	249.2	234.33	187.76	167.63	219.52	157.96	298.57	241.58	197.34	187.29	161.93	49.45	133.65	223.12
R01H2.6	R01H2.6	ubc-18	182.02	200.21	210.33	228.85	181.86	107.27	260.01	823.49	212.88	157.14	283.53	300.51	220.79	145.77	251.31	201.32	181.61	260.4	94.66	56.98	39.25	116.34	274.86	311.33	159.65	213.42	282.98	251.21	308.38	273.95	282.86	174.19	146.99	400.03	282.15	221.67	183.11	239.95	228.35	176.58	207.15	249.26	364.49	162.87	88.91	184.32	326.4
Y46G5A.8	Y46G5A.8	Y46G5A.8	181.98	209.82	202.94	187.12	130.67	190.06	105.85	370.43	166.88	93.31	173.9	117.84	205.61	191.83	120.23	141.5	222.51	143.03	243.46	19.81	75.34	179.63	245.54	180.09	188.42	152.99	204.96	148.13	199.51	254.37	160.34	143.03	136.12	232.37	181.1	356.94	151.72	312.87	319.96	149.06	190.16	198.34	178.45	209.21	88.46	326.7	490.48
T22B11.5b.1	T22B11.5	ogdh-1	181.96	242.22	168.52	161.31	136.38	14.04	208.51	18.5	141.45	15.57	208.32	232.99	120.49	40.82	158.66	150.68	203.09	209.59	22.75	16.74	21.45	54.24	166.24	196.87	117.08	69.72	53.35	106.01	84.2	58.07	26.82	54.78	14.18	56.83	35.12	13.37	14.84	67.98	34.03	103.37	80.24	59.23	36.21	63.79	20.71	4.54	33.22
C26F1.3.1	C26F1.3	C26F1.3	181.81	380.15	313.51	227.71	200.42	195.24	218	511.12	175.9	181.37	251.74	293.68	107.79	205.28	132.66	139.99	140.13	202.51	202.03	9.64	203.64	249.23	143.05	183.13	99.59	253.68	153.37	183.54	221.51	143.25	107.32	105.51	99.7	144.02	135.52	116.48	264.85	77.49	107.09	207.74	157.49	103.06	95.91	129.46	3.62	51.13	105.05
R05D11.8	R05D11.8	edc-3	181.75	161.83	238.33	156.93	214.29	29.22	157.62	78.09	162.41	35.08	230.97	169.03	204.15	48.35	174.4	174.88	219.73	215.37	85.07	45.54	20.47	78.98	210.79	222.79	209.82	157.87	158.15	207.53	179.27	145.75	189.4	98.13	29.76	193.88	140.67	81.92	68.16	166.29	89.97	118.96	223.23	153.29	207.23	179.07	11.02	6.61	105.03
F28B3.7a	F28B3.7	him-1	181.64	218.87	161.38	179.03	111.43	4.48	87.8	101.28	75.84	22.97	105.5	111.36	124.86	11.72	117.51	128.08	161.19	119.5	21.06	7.12	6.92	38.33	148.76	115.14	106.43	89.34	88.85	109.58	94.09	124.14	44.01	171.44	9.54	79.18	68.38	9.83	16.69	85.76	70.43	121.18	106.67	72.35	114.75	95.85	3.02	8.06	62.91
C17E4.4	C17E4.4	mjl-1	181.45	119.32	286.78	333.77	246.61	234	105.25	533.01	143.64	130.11	124.62	195.83	124.26	219.64	32.66	77.32	118.25	99.82	455.96	50.97	58.82	125.94	184.18	142.4	178.29	99.59	103.22	46.17	149.11	70.29	111.44	26.93	57.48	48.96	33.04	55.59	120.41	27.4	45.48	108.24	34.92	13.21	8.12	26.71	1	80.45	17.15
ZK381.4b	ZK381.4	pgl-1	181.45	173.93	249.64	213.67	227.44	17.05	189.63	49.44	169.35	39.81	163.64	201.31	179.12	42.17	144.16	183.95	152.54	213.37	70.64	23.65	30.36	83.89	198.48	304.22	180.25	218.89	98	243.36	107.94	149.55	186.18	180.09	47.08	149.35	93.58	6.57	77.48	133.21	78.86	187.18	171.86	105.2	147.63	170.3	1.43	12.85	25.55
MTCE.12	MTCE.12	atp-6	180.79	410.8	220.96	321.39	238.47	1026.43	490.23	1176.54	299.38	757.14	432.12	182.78	916.05	595.61	353.44	203.6	232.86	264.29	1243.05	3265.64	728.54	395.13	257.86	174.58	346.27	376.52	360.86	502.95	324.1	351.31	594.86	256.2	349.74	305.7	56.86	1117.87	828.43	262.83	139.8	298.3	456.4	427.35	680.48	442.91	554.61	1271.33	216.55
F27D4.5	F27D4.5	bckd-1B	180.49	78.91	171.27	109.34	172.47	66.42	127.04	75.4	157.06	46.88	121.69	93.07	104.03	30.56	149.91	133.18	135.14	143.65	22.75	26.29	51.13	93.67	134.35	140.98	138.34	108.12	110.31	121.56	50.07	91.72	182.87	14.97	27.51	65.14	74.91	67.33	64.89	112.66	81.07	70.95	120.57	75.72	71.46	82.45	20.5	1	39.46
W05B10.1	W05B10.1	his-74	180.34	122.44	194.7	219.39	132.63	98.97	272.11	1027.08	167.29	116.18	177.22	179.05	118.77	93.86	253.1	162.22	148.39	226.24	109.21	110.34	8.69	127.52	299.47	161.37	168.7	32.66	44.55	178.27	87.12	90.28	98.55	159	57.28	81	77.1	70.33	117.51	35.76	59.59	72.67	129.39	63.77	180.54	124.27	1	27.79	71.38
C27F2.10	C27F2.10	C27F2.10	180.28	106.19	127.02	119.99	139.34	71.43	72.72	128.38	99.58	92.95	131.74	114.63	102.19	86.61	109.31	100.78	115.36	109.63	120.28	36.43	8.92	132.75	148.25	133.29	126.64	152.68	152.46	174.77	123.32	142.04	125.83	170.12	48.96	79.92	113.23	123.92	32.96	107.84	135.48	115.44	123.07	93.3	108.84	115.84	1	23.99	111.57
F13G3.9	F13G3.9	mif-3	179.97	169.26	162.57	145.86	250.47	395.24	142.52	586.72	156.35	358.06	246	170.99	148.81	327.47	159.88	204.35	94.35	157.66	373.57	271.91	322.52	274.43	229.17	176.96	218.94	186.8	121.7	166.46	170.14	76.33	219.34	170.57	309.42	143.95	176.62	182.93	573.91	128.05	77.14	110.74	157.56	112.1	151.5	173.72	49.27	158.96	56.61
F10E9.3	F10E9.3	F10E9.3	179.81	189.82	187.73	152.44	183.81	28.94	194.38	80.86	148.54	83.08	200.93	178.47	154.67	28.96	143.28	151.31	167.62	175.97	63.39	39.21	29.89	89.71	182.42	179.59	99.07	282.03	198.75	179.69	272.71	269.59	120.07	164.75	67.84	224.83	146.84	43.52	50.19	183.77	140.63	228.66	166.35	166.09	194.37	227.43	9.2	13.02	158.23
T02G5.9b	T02G5.9	kars-1	179.8	213.28	130.7	131.57	82.87	27.02	197.25	123.06	159.75	48.43	243.34	223.74	132.69	87.72	152.13	180.48	187.6	187.59	37.86	29.82	53.07	105.66	179.62	193.4	159.8	97.58	54.57	104	74.79	90.6	78.34	71.92	31.6	92.72	111.85	61.54	44.77	76.4	107.59	140.05	131.58	95.06	113.61	77.46	29.97	12.44	74.58
Y116A8C.26a	Y116A8C.26	snx-13	179.54	133.69	142.7	136.91	127.97	9.14	125.93	35.59	129.05	60.31	124.29	132.96	138.98	37.99	199.82	159.97	173.46	140.65	94.96	14.25	7.3	30.06	152.31	143.61	124.35	90.26	103.12	90.17	103.98	104.35	60.62	89.19	1	94.57	48.93	41.55	42.11	88.94	108.62	112.66	98.16	62.92	106.23	61.98	16.52	9.08	23.69
Y73B6BL.5d.2	Y73B6BL.5	seu-1	178.81	228	121.27	149.96	143.33	6.5	124.69	1	70.69	17.44	147.19	161.98	36.95	14.12	101.31	98.38	132.15	150.03	17.43	24.17	16.64	58.85	123.63	111.24	81.46	191.73	179.12	210.36	154.14	188.56	85.72	119.15	63.16	171.16	89.88	49.67	18.73	181.54	120.4	164.39	167.09	160.98	110.78	222.07	1	11.86	119.46
C30A5.3	C30A5.3	mob-4	178.79	128.13	282.74	171.5	189.05	41.15	177.77	286.08	193.38	65.29	158.28	223.14	178.16	66.94	166.06	205.07	158.33	256.2	107.81	38	71.38	93.19	248.16	209.55	153.4	259.17	266.22	339.14	240.19	245.75	156.3	191.18	61.27	159.15	156.99	68.65	57.1	175.76	241.96	203.59	279.19	248.55	275.26	262.51	34.95	65.44	177.41
M106.7	M106.7	M106.7	178.68	173.88	179.28	58.16	266.99	28.78	182.49	340.61	139.96	102.98	265.19	336.88	100.24	42.06	57.53	186.93	161.12	172.41	59.03	35.19	31.97	103.16	154.31	144.07	104.45	153.27	232.81	139.06	159.72	294.4	150.54	91.83	163.93	275.26	141.26	72.4	114.41	228.62	138.3	214.28	155.73	153	34.87	172.24	1	1	162.73
C07G2.3b.4	C07G2.3	cct-5	178.43	355.19	143.86	134.64	111.83	79.19	132.69	387.61	144.63	184.74	200.24	193.26	139.4	126.88	147.06	144.01	121.09	205.72	71.4	64.91	95.83	138.96	188.17	243.26	163.68	126.38	96.11	123.03	117.34	104.21	105.63	123.55	68.09	107.22	129.12	92.11	54.34	92.43	99.06	102.27	123.15	122.15	189.64	171.62	40.82	28.38	155.43
F46F11.5	F46F11.5	vha-10	178.16	205.15	315.48	303.02	378.94	48.56	299.14	403.78	238.63	102.74	331.92	301.82	338.05	155.64	250.96	320.2	273.54	300.05	190.13	32.71	122.17	187.01	332.52	297.48	272.34	294.91	358.73	448.46	316.77	393.96	420.74	292.95	190.58	386.64	314.8	204.72	110.02	240.96	250.13	331.76	338.81	314.4	303.72	289.54	97.91	103.47	348.1
C17E4.20	C17E4.20	C17E4.20	177.91	114.24	138.27	154.15	214.2	29.65	139.39	55.39	117.8	58.25	162.08	151.96	140.03	28.88	158.12	193.15	179.78	203.08	70.22	35.54	10.77	73.59	113.92	151.3	114.21	171.56	213.36	255.9	210.67	171.62	134.04	213.12	131.45	148.48	158.69	138.13	101.45	152.17	185.54	232.93	202.05	186.4	143.72	169.9	60.25	152.11	195.6
B0464.7	B0464.7	baf-1	177.9	203.74	147.93	117	115.45	107.17	180.23	1039.52	111.92	203.79	193.3	179.94	117.34	120.65	109.32	116.68	113.81	132.89	179.3	61.1	194.78	220.81	126.36	122.52	153.7	182.04	193.84	223.48	190.74	287.54	137.42	134.9	131.23	179.46	141.06	369.38	288.25	102	144.25	142.72	157.22	144.05	172.34	129.56	113.35	205.9	224.8
Y46G5A.4	Y46G5A.4	snrp-200	177.79	130.09	91.5	91.17	104.68	5.68	57.14	2.52	36.65	10.7	82.72	47.89	38.96	3.85	50.22	87.07	104.02	88.26	38.09	2.59	1.18	18.21	50.21	75.01	43.73	104.21	108.07	115.83	113.33	118.63	55.78	80.03	5.92	117.23	57.97	27.42	4.96	82.29	105.29	130.89	127	78.86	110.8	127.9	4.33	17.71	74.44
K05C4.6b	K05C4.6	hmp-2	177.73	64.98	235.5	188.94	126.64	58.28	195.23	35.32	204.08	142.74	219.22	329.6	143.15	86.85	192.75	234.46	235.9	203.92	188.21	43.9	52.14	141.19	223.03	254.11	152.37	230.45	225.24	250.77	250.31	239.84	220.14	266.92	135.16	300.4	205.5	110.76	30.91	147.31	248.43	242.72	312.22	185.18	261.96	268.02	9.28	39.44	75.57
C10H11.1	C10H11.1	viln-1	177.68	124.58	195.81	163.07	212.48	1.29	135.44	15.42	144.23	52.15	166.53	242.77	130.51	55.15	139.79	149.65	138.26	158.41	69.65	3.87	1.62	31.16	124.24	185.32	126.54	184.47	163.65	144.78	153.91	148.11	129.95	136.54	5.97	112.53	59.64	45.68	39.85	85.83	113.12	174	100.82	107.89	107.57	107.18	1.33	14.33	37.1
C16C10.3	C16C10.3	hrde-1	177.49	172.24	254.48	184.77	190.83	29.58	256.7	228.45	174.27	109.62	320.56	304.56	194.44	64.05	115.71	184.81	207.82	244.13	49.83	7.41	18.89	85.66	201.4	207.31	183.61	136.81	105.66	176.59	168.72	117.3	102.16	133.33	3.09	174.17	65.56	28.18	53.96	44	36.39	121.98	133.1	103.77	66.57	121.69	9.34	1.36	26.28
C34B2.7.1	C34B2.7	sdha-2	177.24	184.6	162.66	131.22	252.53	14.9	138.25	9.86	72.25	41.54	126.9	202.38	112.95	82.77	140.31	127.18	133.69	193.42	53.93	45.55	28.35	103.65	139.91	163.73	121.08	94.92	59.03	58.23	106.72	64.74	54.43	73.63	26.14	50.61	63.15	14.59	16.72	61.97	71.59	122.88	102.93	56.65	71.05	88.82	1	7.79	85.92
B0365.3.1	B0365.3	eat-6	177.18	271.39	202.18	163.93	97.75	3.71	241.09	140.58	206.44	62.88	248.04	258.45	136.4	23.47	184.28	198.49	228.64	187.44	38.64	29.31	18.89	76.64	243.33	240.47	123.21	68.96	30.47	69.87	103.49	57.28	26.13	44.38	15.59	102.22	65.86	16.15	31.59	79.79	123.64	108.22	93.66	59.94	83.79	92.98	67.28	6.18	56.47
B0546.2b.1	B0546.2	otub-4	177.17	119.6	178.71	155.71	197.32	32.77	200.47	40.41	181.61	95.96	156.42	246.68	146.99	15.3	150.17	175.22	205.87	168.17	60.82	19.86	13.33	96.42	178.17	168.33	69.57	154.99	183.26	217.38	187.53	199.96	137.36	176.58	120.87	252.54	169.6	123.94	80.01	194.17	185.32	183.5	253.31	199.11	230.05	275.1	2.46	24.26	242.73
Y94H6A.3	Y94H6A.3	Y94H6A.3	177.15	147.13	183.46	170	241.8	220.63	215.52	76.56	201.21	207.36	222.51	187.82	166.8	277.08	139.37	194.22	195.2	171.2	348.38	187.75	191.14	190.49	175.52	184.16	228.57	295.34	205.27	273.58	185.87	240.95	227.05	280.98	243.67	285.52	265.57	316.16	267.79	203.66	243.7	195.76	194.71	228.19	177.58	209.76	138.05	189.34	189.87
R09B3.1a.1	R09B3.1	exo-3	177.1	40.76	125.85	241.58	162.28	116.86	135.08	47.74	221.34	131.85	127.18	133.67	168.48	114.88	120.41	141.49	166.12	172.81	134.72	96.15	147.61	136.15	147.41	151.05	138.29	269.95	175.57	167.58	190.94	222.08	178.49	209.1	163.1	157.08	197.03	152.04	109.21	218.43	154.84	145.14	190.51	197.72	164.8	188.47	30.73	37.22	121.21
F08G5.1a	F08G5.1	dsb-1	176.85	324.67	264.74	181.81	269.99	16.68	224.23	116.5	117.06	51.83	184.81	169.55	120.84	158.69	160.24	203.78	271.18	212.44	216.38	51.65	40.17	111.11	218.72	212.76	124.74	314.65	210.18	233.52	328.29	194.19	212.34	227.28	38.39	160.96	107.3	97.91	71.13	200.84	303.78	156.1	134.37	143.92	113.68	181.42	39.57	15.89	122.07
C36B1.12c.2	C36B1.12	imp-1	176.4	232.41	127.94	148	166.96	2.69	164.17	546.35	212.05	40.9	145.57	180.85	133.48	5.69	150.53	222.36	184.25	237.38	25.08	19.83	17.52	108.45	204.93	232.63	221.68	180.89	174.06	246.85	257.13	244.91	127.73	239.31	85.24	291.32	118.04	60.21	15.26	162.15	344.3	255.56	243.11	246.94	341.94	292.35	1.48	20.23	246.98
Y48G1A.6a	Y48G1A.6	mbtr-1	176.36	204.51	170.12	139.96	201.6	137.25	190.61	9.35	154.1	109.32	152.61	188.61	148.11	129.47	175.88	223.41	218.39	201.07	115.3	10.46	45.89	109.98	136.57	158.14	139.8	251.86	266.37	230.18	264.87	176.66	284.9	175.67	134.26	243.86	169.96	184.05	149.5	289.25	349.75	217.08	209.94	226.39	193.76	190.31	31.48	44.65	157.03
F59E12.1	F59E12.1	F59E12.1	176.29	309.74	212.66	216.34	168.13	19.39	183.03	57.21	185.31	38.1	226.03	213.18	169.16	25.47	175.23	243.08	236.8	198.28	21.27	21.51	1.99	68.68	194.49	171.58	161.85	193.99	193.06	254.25	323.97	222.65	180.45	198.31	56.74	248.46	218.16	41.05	41.67	206.31	223.42	228.67	282.93	165.17	223.36	292.54	1.79	8.67	181.08
F52E4.1b	F52E4.1	pccb-1	176.14	229.94	115.8	57.68	91.64	28.77	96.21	13.94	70.77	32.14	87.97	116.98	63.05	14	87.61	99.88	80	148	43.37	1	1	34.51	97.28	105.79	71.73	101.51	159.71	89.86	100.23	124.94	123.09	155.56	31.85	150.51	110.14	59.2	11.8	139.56	156.98	93.7	127.37	141.3	164.01	135.85	37.99	26.96	80.65
F29B9.11.1	F29B9.11	F29B9.11	176.13	114.02	209.7	184.65	162.22	29.86	543.63	154.83	253.46	135.93	284.31	584.04	186.2	70.2	141.34	140.02	237.89	300.04	7.27	1	55.08	140.75	320.5	422.17	210.47	302.76	222.23	329.2	318.08	334.26	204.99	414.89	158.63	349.9	382.06	115.27	114.63	278.27	143.14	92.45	347.34	130.45	320.8	185.2	83.83	233.25	569.42
Y62F5A.1b	Y62F5A.1	mdt-8	176.03	149.21	249.53	219.31	223.16	65.5	243.86	164.49	228.21	61.29	247.88	290.46	203.91	44.81	157.9	299.42	289.17	270.37	108.3	64.34	6.57	184.69	318.73	249.45	231.1	280.99	338.08	222.84	354.63	332.28	241.41	250.38	141.35	322.99	333.91	165.06	50.48	237.54	279.65	279.51	416.27	248.62	377.41	343.24	3.58	18.18	183.37
C50C3.8	C50C3.8	bath-42	175.64	306.34	161.95	100.54	211.67	2.13	65.58	322.53	112.46	50.94	152.75	115.55	99.73	41.44	108.76	91.4	128.64	96.11	45.87	21.78	19.85	37.29	123.36	155.36	117.34	150.14	158.47	155.45	155.35	110.56	115.75	185.9	25.87	166.91	105.63	22.97	16.35	124.76	136.87	116.15	108.55	155.6	166.46	107.39	4.85	1	117.35
C44E4.3	C44E4.3	got-2.1	175.62	107.47	239.43	129.03	203.22	35.16	185.88	225.29	146.55	47.97	287.27	272.23	123.54	41.55	126.51	181.86	165.2	191.66	29.19	3.53	29.47	118.81	199.95	179.15	163.7	211.48	171.44	242.22	167.9	266.79	116.75	278.37	37.53	173.29	122.24	76.74	53.66	212.46	170.6	259.02	195.64	221.03	162.47	206.65	36.57	12.16	62.36
F32D1.7	F32D1.7	F32D1.7	175.43	174.21	140.02	186.2	174.78	278.71	214.55	47.02	221.87	249.16	172.26	277.9	146.31	293.28	117.99	185.52	165.98	187.87	250.62	339.01	217.17	262.15	191.99	223.17	193.47	156.09	196.08	135.98	172.99	233.87	193.26	128.56	231.12	242.33	215.6	326.27	224.13	229.1	177.81	242.77	233.53	203.86	364.48	206.08	95.94	50.16	103.85
F57B10.1.1	F57B10.1	let-607	175.25	211.01	174.93	110.65	144.93	21.11	116.52	25.1	104.82	20.55	148.68	123.93	90.53	31.18	104.1	140.17	167.07	161.37	21.02	2	9.67	31.13	118.59	122.8	69.47	76.27	69.41	140.59	116.68	85.16	12.42	77.66	1	108.77	43.8	17.7	14.72	54.23	42.65	82.22	133.26	55.24	85	96.36	8.4	1	30.53
B0285.3	B0285.3	B0285.3	175.09	258.11	285.96	220.85	217.86	84.4	133.62	51.58	154.75	100.21	168.8	181.12	217.81	133.72	157.17	228.46	259.31	195.66	189.46	64.73	47.97	166.73	224.86	171.13	154.64	292.88	297.7	337.67	223.42	208.93	128.19	188.77	142.92	184.86	196.01	171.21	136.05	215.3	251.26	220.41	191.84	164.94	184.33	231.67	52.55	56.47	185.78
F35H10.5	F35H10.5	F35H10.5	175.05	47.55	83.79	259.4	113.5	659.68	376.8	174.72	176.34	438.87	359.9	266.09	289.72	285.87	125.44	78.66	114.43	169.32	147.59	253.4	746.61	447.85	165.09	71.53	135.54	186.59	247.36	277.53	120.43	103.61	241.88	294.16	1136.35	414.2	563.44	459.65	512.7	99.13	80.13	133.98	170.02	308.71	110.28	223.79	404.34	678.05	107.69
T01E8.4	T01E8.4	mec-15	174.92	107.31	276.45	332.54	201.86	171.39	262.07	386.4	295.23	234.01	294.87	301.57	220.58	229.2	269.28	223.89	209.07	296.73	176.34	107.31	133.57	158.14	253.11	354.77	269.25	319.43	362.18	275.88	272.48	265.35	260.49	310.77	252.6	261.58	270.87	215.71	236.03	248.41	186.06	200.82	237.67	248.5	226.39	178.38	50.21	129.53	215.24
K02B9.1	K02B9.1	meg-1	174.43	166.87	141.1	147.81	91.98	16.81	132.99	75.64	83.99	21.9	125.3	126.47	146.69	15.1	103.49	157.75	143.33	179.25	58.61	1	7.31	51.52	155	140.6	129.94	165.04	78.3	206.8	185.43	91.13	75.39	162.28	22.13	99.68	89.37	20.53	13.12	93	73.19	135.01	139.14	147.88	131.08	140.84	1	1.57	33.16
T22D1.4	T22D1.4	ribo-1	174.04	243.04	223.43	165.38	108.64	55.09	170.24	224.14	138.85	59.08	243.87	183.65	137.21	42.78	188.33	184.5	240.97	175.24	213.11	7.36	88.46	106.98	229.4	274.49	108.21	194.57	161.65	244.77	194.62	193.75	120.64	366.67	40.74	176.19	180.22	80.08	75.63	204.29	193.19	180.03	207.43	156.11	236.59	184	38.46	37.21	218.28
K02F3.10	K02F3.10	moma-1	173.76	147.75	140.77	116.23	95.8	476.87	142.73	536.77	151.72	360.15	219.6	195.66	167.39	247.68	162.3	169.94	121.02	113.95	224.18	351.92	425.01	320.51	169.53	179.33	252.58	122.46	187.03	127.56	137.23	147.75	303.5	155.85	156.23	102.74	194.9	268.53	342.8	152.54	100.13	134.51	155.89	177.13	195.31	143.68	306.2	255.79	152.34
Y73B6BL.38	Y73B6BL.38	puf-11	173.66	149.07	157.31	234.14	83.83	345.36	132.88	195.74	194.06	360.27	188.95	203.55	173.95	121.55	112.32	105.51	141.16	132.25	332.08	178.12	253.62	223.78	202.19	208.3	127.71	62.16	21.87	38.02	27.98	52.97	51.74	24.34	54.2	53.12	65.88	53.14	135.01	63.46	26.83	30.83	77.21	46.47	102.39	24.01	1	21.75	10.77
C32A3.3a.3	C32A3.3	rilp-1	173.12	171.22	109.5	89.18	83.1	10.81	37.7	53.61	58.49	25.11	72.62	66.23	39.08	20.38	63.64	62.23	84.02	89.05	23.55	1	17.65	19.53	88.04	93.43	85.38	124.74	112.1	94.31	153.73	93.32	61.55	125.06	1	42.59	35.6	20.01	20.74	69.36	26.72	69.53	81.52	62.85	49.05	96.52	1.67	1	11.25
K07A1.1	K07A1.1	K07A1.1	173.03	187.78	254.56	391.46	244.05	600.28	273.45	1098.69	293.87	690.61	338.66	392.88	218.64	673.38	270.24	190.06	196.15	288.35	640.18	931.23	1215.16	425.82	209.41	267.62	413.98	197.63	201.91	152.57	113.41	214.72	180.75	234.7	319.35	251.79	211.6	454.33	815.08	165.02	119.27	256.85	312.65	234.82	214.47	254.22	436.02	502.64	171.11
F55C5.7a	F55C5.7	rskd-1	172.67	207.62	168.41	170.9	149.3	52.12	217.27	219.06	233.11	109.98	246.06	282.98	236.25	51.53	200.35	244.2	286	251.32	38.02	38.08	24.26	75.82	246.97	201.34	139	144.78	186.44	218.9	245.29	202.92	163.7	109.11	14.6	241.59	119.59	58.08	59.78	160.41	203.59	266.59	189.7	194.2	230.14	249.62	1.37	69.47	104.16
C32D5.8a	C32D5.8	C32D5.8	172.57	193.11	261.82	99.14	132.73	181.56	295.64	120.11	146.59	261.56	209.08	189.14	120.52	192.47	151.97	191.5	208.07	247.62	277.68	179.94	234.14	282.71	221.59	119.82	101.11	181.13	290.44	176.56	275.13	201.53	298.07	50.76	274.54	203.12	209.38	262.68	274.71	166.84	187.23	264.37	236.59	224.24	145.41	155.3	186.32	279.9	192.23
C07G1.8	C07G1.8	glrx-22	172.44	101.15	182.01	155.97	79.29	524.83	195.92	795.56	169.4	405.34	203.03	159.41	262.02	223.22	129.31	124.81	129.43	164.8	316.27	434.95	639.24	324.91	161.09	96.82	88.08	140.53	127.98	144.06	192.93	122.11	275.72	261.56	294.37	173.41	174.34	261.79	480.66	232.27	100.44	86.6	162.66	190.87	148.7	159.52	210.06	442.8	104.48
F02E9.5b	F02E9.5	F02E9.5	172.31	202.88	131.97	275.33	229.55	537.87	212.88	361.14	316.79	308.11	217.69	147.74	220.91	451.69	236.04	134.46	122.87	150.63	425.67	546.72	396.27	499.61	219.58	189.37	383.09	124.45	114.82	141.21	115.96	145.13	178.33	91.77	97.55	64.16	150.81	150.57	155.13	118.35	129.76	179.58	108.98	148.12	147.18	72.85	245.38	54.67	86.51
F33D11.9a	F33D11.9	gpaa-1	172.3	150.88	214.65	194.45	261.51	116.41	203.96	449.49	188.38	134.69	150.99	205.21	206.13	136.88	278.73	260.63	266.77	329.4	61.47	145.76	108.09	112.28	251.24	255.16	276.35	208.61	304.72	267.79	262.63	304.79	232.47	283.69	142.79	334.11	283.02	233.81	225.84	270.72	230.12	189.63	348.37	255.32	337.5	382.56	34.66	43.58	350.94
K07D4.3	K07D4.3	rpn-11	172.01	229.31	174.66	137.67	137.22	56.23	203.67	154.86	189.27	82.79	155.75	208.95	195.12	130.85	181.75	194.91	172.18	189.62	44.37	14.72	68.12	174.11	227.86	201.12	249.66	128.34	159.92	161.68	128.67	132.16	187.73	149.18	107.19	196.51	175.72	84.14	93.67	181.23	253.12	161.37	256.9	176.44	203.6	205.81	25.86	62.45	119.55
F01G4.1	F01G4.1	swsn-4	171.84	177.75	96.46	94.85	137.7	5.42	90.25	54.29	71.27	24.24	89.02	95.51	74.71	10.49	85.67	107.79	107.09	96.71	50.9	3.29	11.07	46.34	78.99	108.69	90.21	190.44	76.61	169.72	116.46	129.23	89.98	186.22	18.34	126.04	94.44	29.71	5.16	113.27	165.55	131.11	125.84	158.91	96.24	126.82	4.19	9.27	105.55
B0511.7	B0511.7	B0511.7	171.81	159.43	195.76	198.98	172.18	101.11	124.8	435.46	155.73	97.42	221.36	196.93	128.62	100.2	143.22	138	175.5	192.59	97.6	36.24	23.85	99.57	150.66	181.23	124.56	196.43	261.75	162.62	331.02	222.56	144.83	77.7	57.64	224.05	144.72	124.1	53.7	177.13	80.74	197.64	172.73	115.11	206.1	165.93	1	36.72	179.31
C44C1.4a	C44C1.4	vps-45	171.64	166.24	131.46	110.87	89.19	36.79	100.32	1	169.95	92.94	108.09	130.08	129.58	81.06	110.79	165.95	158.5	153.36	191.56	6.27	1.75	34.59	136.93	174.43	176.22	132.4	116.42	150.68	157.22	170.88	92.21	85.7	53.11	111.57	136.88	131.92	26.22	159.63	187.04	160.94	133.07	123.56	138.22	145.68	1	34.64	114.73
T08G5.5c	T08G5.5	vps-39	171.33	194.85	95.22	122.66	93.46	2.16	84.86	159.03	50.8	11.64	76.43	109.66	71.15	7.9	87.17	82	88.28	102.16	20.66	9.54	8.19	33.63	71.47	70.26	84.99	63.59	72.14	70.59	119.87	71.29	54.39	107.27	10.51	113.72	79.95	16.34	27.86	72.99	81.05	105.39	90.37	78.46	68.72	117.06	1	4.42	52.58
T16H12.4.1	T16H12.4	gtf-2H2C	171.25	37.86	158.75	153.34	121.53	13.74	211.84	27.82	113.96	23.28	168.29	166.37	128.43	30.15	138.58	144.11	230.98	176.29	34.62	30.16	24.49	46.85	174.13	160.46	151.28	172.01	192.81	218.29	164.4	125.03	106.06	167.74	51.26	234.61	142.41	72.19	33.86	209.45	193.64	154.91	209.94	148.96	188.41	254.63	4.88	24.07	173.17
R10E11.13	R10E11.13	R10E11.13	171.1	1	1	1	1	1	1	1	1	1	230.86	1	1	1	1	1	1	1	1	1	1	1	1	200.12	1	164.39	642.37	310.95	1	1	1	1	1	1001.91	1	1	1	1	471.5	1	220.78	1	589.72	1	1	1	1
C01F6.8a	C01F6.8	icln-1	170.85	253.58	223.99	193.8	211.49	12.32	241.46	447.11	156.46	89.55	154.28	185.19	122.29	59.55	167.29	158.45	161.52	195.7	54.65	78.65	22.72	95.25	212.71	164.5	168.42	139.8	134.57	198.32	174.13	149.77	118.8	119.36	92.89	163.95	180.46	111.63	84.94	79.6	90.79	112.81	142.25	121.8	86.61	127.08	1	54.61	82.09
T23D8.7	T23D8.7	alg-5	170.55	107.25	99.45	127.04	100.73	17.29	158.26	140.87	106.25	23.7	166.9	172.6	122.24	48.74	109.8	160.57	168.59	158.52	43.36	3.74	1.2	37.52	155.02	147.57	92.65	109.11	60.81	97.11	117.77	67.87	61.25	66.57	6.45	102.35	57.24	28.66	48.25	76.33	71.09	125.72	124.54	78.17	97.93	102.84	9.56	15.42	33.03
T13H5.8	T13H5.8	T13H5.8	170.47	195.86	196.68	156.56	192.65	3.95	171.27	45.05	150.68	60.58	177.72	207.5	158.74	48.5	140.22	176.91	148.15	179.88	27.21	35.29	14.96	71.03	205.24	184.73	178.69	170.78	174.54	180.8	233.69	196.57	129.21	189.62	31.59	252.42	143.62	67.54	34.72	163.76	207.76	200.46	208.05	208.98	232.09	256.71	12.7	8.29	82.94
F53G12.1.2	F53G12.1	rab-11.1	170.31	83.8	201.91	183.63	107.54	41.08	124.74	74.31	91.66	60.13	134.51	113.51	180.59	69.29	259.99	217.57	207.06	193.02	58.81	9.79	22.78	64.42	232.11	217.67	190.03	121.41	106.8	180.9	74.98	88.79	77.51	76.56	14.67	74.96	49.05	45.33	24.22	94.95	63.39	118.38	117.91	101.21	80.46	142.19	7.82	3.58	49.4
ZK550.4	ZK550.4	gtf-2E1	170.25	200.91	156.57	193.86	156.68	78.95	240.9	84.26	153.93	124.46	206.02	218.5	169.11	77.55	135.97	254.57	228.61	209.76	70.04	37.24	27.41	159.04	170.2	164.83	160.04	209.52	159.42	192.23	214.09	194.87	180.12	166.44	231.62	305.74	147.49	131.56	132.31	210.48	173.92	250.48	231.93	253.75	225.27	248.12	1	20.68	121.59
T21G5.3	T21G5.3	glh-1	170.21	141.12	159.76	93	110.76	17.98	159.65	17.07	95.61	79.82	139.22	208.55	64.23	52.88	99.9	112.56	131.21	103.14	74.88	10.26	24.56	59.94	84.83	106.4	57.98	88.44	85.8	39.22	104.37	124.88	69.5	119.12	62.25	117.12	103.26	69.5	72.59	94.6	73.83	115.7	150.03	87.97	74.93	99.78	25.71	21.27	95.64
K07F5.13b	K07F5.13	npp-1	169.56	93.2	161.67	166.96	220.36	39.83	176	56.63	160.97	77.19	233.16	278.87	240.99	94.92	256.53	291.62	270.56	277.68	72.37	21.47	29.45	135.92	306.12	311.33	291.5	194.11	216.11	265.61	247.6	289.23	243.89	193.97	74.66	364.49	316.07	96.22	59.67	326.53	278.77	296.2	352.86	329.94	389.93	301.04	21.22	36.2	329.88
F09G2.8b	F09G2.8	F09G2.8	169.36	158.71	148.32	178.46	93.02	281.4	164.28	227.92	172.03	181.57	235.8	187.77	147.09	254.79	146.88	154.41	155.53	198.44	306.06	314.95	207.66	247.55	158.02	151.64	181.93	209.18	244.54	240.94	185.92	234.19	285.5	198.72	149.85	245.31	138.78	304.16	248.69	216.76	133.74	248.59	143.05	223.53	279.97	181.96	77.69	224.04	144.69
Y94H6A.8.2	Y94H6A.8	Y94H6A.8	169.3	59.08	237.98	219.85	191.63	157.08	206.22	119.37	175.05	324.1	358.04	194.3	232.29	263.94	210.04	317.75	195.47	252.71	117.06	168.11	148.84	268.04	245.43	210	185.96	308.61	350.4	246.47	297.66	299.53	297.4	309.29	261.38	243.83	258.17	279.44	375.87	239.35	225.18	319.52	341.63	136.09	204.87	244.86	68.08	89.31	180.54
K07B1.7a	K07B1.7	K07B1.7	169.03	88.24	125.73	127.64	121.56	2.9	101.47	60.2	91.31	23.12	81.34	97.63	93.79	34.86	45.88	146.97	84.38	92.62	42.72	9.18	1	14.57	69.13	90.63	49.62	181.33	118.86	105.14	96.76	96.87	50.71	157.89	7.79	90.16	82.26	7.06	11.01	110.94	137.6	136.58	102.19	103.89	81.1	126.94	8.41	7.35	41.32
C27H6.8	C27H6.8	C27H6.8	168.98	195.72	186.48	191.86	304.42	151.93	262.86	547.87	214.07	136.53	344.28	320.04	177.82	315.84	187.94	206.84	216.32	250.82	190.22	103.96	123.43	220.2	280.75	263.18	188.36	215.75	301.52	176.47	257.08	285.22	237.06	180.58	217.52	308.33	295.18	225.67	224.54	185.06	215.62	190.03	309.66	259.15	302.79	317.39	65.1	31.1	294.45
B0495.2	B0495.2	cdk-11.1	168.71	143.41	164.71	232.94	277.66	41.29	140.17	65.54	134.62	68.16	166.82	152.55	154.94	126.96	203.59	207.92	241.39	216.17	37.57	23.8	43.01	63.06	186.64	163.91	162.22	305.98	206.61	290.48	228.88	259.17	196.46	271.34	81.3	183.08	209.55	96.29	42.83	279.04	354.46	262.93	272.68	251.03	241.43	189.89	24.57	29.16	61.25
C24F3.2	C24F3.2	C24F3.2	168.62	278.83	172.17	109.15	159.74	168.6	159.46	641.25	158.76	204.55	238.52	197.11	173.82	280.79	178.9	114.06	126.99	143.71	457.6	286.46	424.11	223.29	125.67	154.39	181.3	94.18	84.34	52.04	98.21	64.82	189.63	98.68	79.26	129.16	67.48	122.87	219.03	78.27	158.29	106.29	61.32	36.5	83.64	106.48	12.63	37.14	37.63
C30H6.8	C30H6.8	C30H6.8	168.43	33.7	143.29	115.3	87.27	65.58	152.52	317.24	77.69	130.1	116.17	87.6	113.94	144.03	54.51	105.14	97.6	79.48	160.01	109.05	171.95	105.17	127.02	139.99	121.58	90.29	43.96	112.93	96.54	38.86	152.26	86.11	113.24	116.94	109.94	146.44	91.1	63.66	45.8	58.26	100.23	60.52	105.02	24.55	47.15	27.06	33.73
H27A22.1b	H27A22.1	H27A22.1	168.33	131.55	171.94	135.92	168.61	13.02	152.88	95.94	125.03	54.79	154.47	225.22	115.73	81.48	103.83	172.53	109.12	135.57	158.95	47.68	29.25	76.81	153.36	128.71	102.08	120.03	83.14	108.84	97.88	134.38	70.78	46.22	23.17	118.59	56.3	61.78	60.18	145.57	53.52	162.54	144.91	111.25	84.62	99.94	1	11.16	42.37
Y69A2AR.18b	Y69A2AR.18	Y69A2AR.18	167.98	159.65	194.69	97.03	151.31	140.53	260.8	311.3	204.88	178.03	214.98	244.74	90.66	162.91	199.53	137.07	140.76	231.47	148.13	98.68	69.23	241.25	172.87	295.88	208.26	143.22	135.07	147.01	142.24	131.54	132.9	109.42	50.57	159.83	111.47	108.55	109.54	69.08	61.84	74.23	167.62	127.33	171.69	133.32	15.61	27.24	128.13
T24F1.2	T24F1.2	samp-1	167.93	236.86	196.17	208.06	83.99	6.37	165.4	99.5	93.45	10.91	193.73	182.61	156.97	38.29	150.12	178.06	167.34	148.62	22.79	12.87	1.32	61.76	154.57	151.45	133.72	244.49	176.9	199.36	200.15	210.79	146.48	176.75	55.09	174.44	131.74	23.15	27.26	122.79	173.83	189.03	188.33	114.36	193.17	151.85	4.55	1.66	77.23
Y38A8.3	Y38A8.3	ulp-2	167.69	139.88	228.46	191.33	207.54	1.28	155.07	10.52	185.39	50.77	150.41	237.15	156.56	16.83	164.96	186.29	264.72	234.58	49.79	21.43	25.9	67.39	194.7	200.41	161.07	220.4	204.35	238.6	221.56	244.77	166.63	228.58	55.6	175.12	141.36	86.13	30.06	217.29	219.74	197.72	216.77	194.63	203.65	234.17	1.32	8.11	152.17
C36B1.8a	C36B1.8	gls-1	167.6	73.34	101.61	82.53	69.68	1.7	96.45	30.24	65.88	17.97	106.84	91.11	88.6	20.05	96.51	159.53	126.56	154.21	26.15	2.52	1.17	17.86	100.92	109.69	88.24	130.21	132.51	164.14	95.95	173.55	68.17	135.68	14.89	143.17	128.95	33.09	13.35	136.09	116.06	151	167.98	123.32	161.15	184.02	9.05	1.69	47.22
Y119D3B.15	Y119D3B.15	dss-1	167.56	129.44	118.22	155.54	112.93	259.48	125.52	266.03	116.04	273.62	277.04	157.28	140.36	244.82	147.02	147.91	92.64	154.84	249.66	219.5	299.96	279.42	142.4	141.12	224.84	147.05	155.46	202.3	204.3	147.59	177.14	145.35	210.82	137.61	212.01	307.88	430.1	118.48	63.83	94.11	157.4	151.75	186.05	136.92	237.28	300.56	145.53
K08E3.6.1	K08E3.6	cyk-4	167.39	150.75	161.39	177.6	123.15	16.07	120.94	34.5	141.89	19.61	125.9	106.73	101.43	37.27	107.57	132.9	133.21	84.88	38.39	7.54	48.39	40.4	113.07	116.83	49.91	178.23	157.11	135.58	171.25	172.26	103.64	131.55	77.82	165.84	80.13	47.19	12.06	139.48	165.13	146.98	122.16	138.37	128.41	120.76	14.92	39.91	133.01
T27F6.7	T27F6.7	T27F6.7	167.31	64.33	120.3	123.01	113.69	88.22	127.03	125.7	109.83	59.81	146.51	173.85	125.85	177	121.37	119.66	109.96	142.74	171.52	132.18	95.8	63.07	103.91	101.91	141.64	181.98	152.24	186.94	175.92	147.83	137.97	141.1	135.68	201.73	166.11	136.73	91.01	85.91	148.83	95.9	140.25	125.99	177.78	178.72	26.47	52	41
F57B10.10	F57B10.10	dad-1	167.24	391.29	213.48	135.08	220.52	83.99	75.64	1001.98	177.31	120.45	91.42	168.28	130.21	90.44	108.24	125.9	149.86	154.14	145.49	52.02	62.66	91.81	160.97	141.45	145.61	167.23	154.94	198.72	218.03	176	186.62	152.36	110.85	100.98	145.31	80.98	67.58	181.4	285.19	277.72	193.2	147.41	138.36	185.5	20.11	82.01	109.45
F48E8.5.2	F48E8.5	paa-1	166.93	293.87	133.23	112.88	113.18	41.21	135.43	68.74	173.63	37.57	158.48	188.89	148.72	75.44	144.43	175.19	130.26	176.86	86.35	6.66	5.56	95.34	174.43	191.71	118.49	123.84	110.45	204.79	184.92	181.67	85.99	202.82	31.77	150.5	181.64	77.69	31.89	143.11	154.65	153.17	180.29	150.52	211.82	179.64	5.36	30.12	201.57
F35G12.9	F35G12.9	apc-11	166.89	41.55	182.7	247.91	194.8	75.22	202.61	724.83	139.18	222.84	202.3	192.75	85.99	185.86	145.86	162.78	134.13	138.16	227.9	93.37	419.75	134.78	166.68	161.84	221.22	145.03	214.69	327.05	118.68	222.22	209.53	204.89	270.67	212.82	192.38	181.54	261.83	222.77	147.03	211.81	191.69	237.87	259.81	243.8	61.97	217.11	181.67
Y18D10A.17	Y18D10A.17	car-1	166.51	284.86	200.35	200.36	155	21.54	264.59	113.55	204.32	73.33	283.93	425.84	180.62	28.75	163.02	174.47	207.43	257.78	66.24	25.35	28.04	87.93	294.76	399.17	200.88	40.07	32.55	64.1	65.95	30.42	33.1	74.05	2.48	48.56	61.59	9.07	33.86	30.44	27.25	69.01	113.41	53.85	43.21	67.58	1.69	1	24.69
Y66D12A.8a	Y66D12A.8	Y66D12A.8	166.49	252.13	212.37	208.47	142.24	133.63	183.73	85.61	126.03	69.92	276.88	221.76	232.73	110.74	125.12	158.23	228.62	201.56	164.13	42.22	129.42	130.49	195.31	186.99	192.55	314.21	343.72	340.71	265.42	222.79	301.39	165.46	143.45	266.53	191.07	174.25	133.9	187.17	155.36	199.94	217.42	223.11	160.61	189.48	57.29	88.32	226.72
F52B5.7	F52B5.7	F52B5.7	166.44	229.5	162.89	178.82	159.98	460.44	83.71	318.86	181.78	270.95	136.99	130.86	135.5	410.13	209.04	156.8	144.74	154.45	222.75	373.19	316.8	170.97	154.87	135.41	218.45	156.82	162.22	186.21	227.14	157.24	261.19	192.57	225.14	118.68	122.64	216.71	321.07	149.94	106.98	150.28	150.16	210.55	190.7	210.37	214.85	221.52	68.25
ZK353.6	ZK353.6	lap-1	166.36	260.86	147.63	240.5	301.74	360.25	190.81	68.76	239.73	265.13	240.22	226.44	185.28	361.39	309.07	167.78	183.97	232.03	410.07	169.68	294.02	251.77	204.98	223.99	236.17	241.32	226.18	220.2	317.27	255.5	274.78	166.17	283.7	242.66	141.07	331.07	207.31	156.77	100.05	214.81	281.48	343.68	271.76	195.69	73.38	182.79	160.85
C52E4.3.2	C52E4.3	snr-4	166.34	185.93	142.5	116.81	156.06	134.64	148.56	548.31	162.96	158.66	212.27	192.12	112.23	133.33	75.05	98.78	117.44	202.55	209.84	82.1	182.79	203.2	148.49	146.87	85.13	118.98	128.95	121.88	201.67	179.77	161.89	192.31	128.15	189.42	185.8	185.6	123.92	106.14	109.9	112.59	164.17	193.11	139.9	160.49	149.38	332.09	190.99
Y71H2B.2	Y71H2B.2	Y71H2B.2	166.28	148.83	177.21	165.45	200.46	45.04	176.08	82.45	151.87	137.6	267.87	241.82	199.86	107.49	195.59	221.1	167.11	222.76	175.55	49.35	126.03	132.67	175.11	225.37	211.72	157.13	266.63	209.89	226.65	228.98	286.99	143.16	106.53	224.07	171.73	273.81	186.95	235.3	224.39	197.86	188.6	173.56	246.25	187.77	2.8	47.17	205.8
ZK1248.10	ZK1248.10	tbc-2	166.24	170.17	136.68	138.53	175.18	4.52	93.92	41.15	102.73	31.51	119.28	148.32	111.45	29.32	90.7	138.27	122.36	143.82	29.07	18.27	1.21	19.49	122.31	152.99	81.06	153.79	139.8	187.84	139.07	150.24	117.76	127.05	18.13	135.96	106.04	30.29	32.05	104.14	103.44	184.44	119.01	135.34	89.11	152.79	1.33	1	66.9
T13C5.6	T13C5.6	T13C5.6	166.22	115.09	133.24	149.18	220.21	353.2	104.18	384	103.96	478.46	235.76	118.02	135.75	308.08	107.69	110.19	130.04	104.76	341.1	626.77	194.72	216.22	320.89	152.8	325.17	120.74	68.44	229.93	47.42	199.27	111.33	135.45	395.34	202.28	204.22	15.75	355.46	173.74	101.21	180.46	209.97	251.12	155.32	137.12	269.83	143.17	74.98
F27C1.7a.1	F27C1.7	atp-3	166.17	470.66	369.7	284.21	310.6	195.48	308.26	174.79	356.84	383.21	340.25	397.24	279.5	349.52	452.21	379.68	301.02	404.75	240.05	147.54	154.12	362.04	415.26	382.54	356.45	369.6	379.84	401.55	337.84	377.75	325.7	368.68	262.74	362.68	482.89	308.02	279.6	408.81	402.57	340.66	362.53	352.9	413.65	340.4	123.41	128.96	413.2
C06H2.6a	C06H2.6	lmtr-3	166.1	42.96	251.21	205.72	185.72	77.07	132.27	276.88	180.35	111.03	129.46	180.08	212.29	107.69	161.7	200.93	192.71	235.81	86.27	70.52	24.69	71.13	176.92	136.02	79.67	164.99	203.67	181.5	147.5	138.77	201.8	211.57	101.12	226.12	94.7	158.72	148.21	141.7	193.77	148.2	172.32	133.94	138.62	121.77	43.08	15.41	105.34
F55A3.3	F55A3.3	spt-16	165.8	246.18	124.96	91.44	180.35	1.52	100.42	129.2	102.06	31.6	100.38	133.17	146.05	23.74	109.15	108.07	156.33	115.7	46.77	2.71	29.5	43.4	129.31	153.58	84.86	117.44	85.47	124.62	115.78	120.49	86.92	197.85	18.48	121.74	107.03	63.93	46.06	179.81	179.87	113.55	161.44	124.82	146.08	140.22	33.51	15.22	151.89
Y17G7B.5a	Y17G7B.5	mcm-2	165.74	379.98	125.68	154.2	290.59	60.3	137.79	62.8	210.74	80.03	119.59	188.35	150.23	96.41	185.69	162.98	155.47	221.49	98.25	65.02	98.63	201.18	176.13	210.37	109.84	194.58	151.44	163.94	147.52	200.42	192.76	368.73	68.49	222.76	189.91	134.15	28.5	211.45	272.5	172.59	232.51	166.67	212.6	193.75	51.99	98.51	229.15
W10D5.3a.2	W10D5.3	gei-17	165.45	161.75	165.62	142.98	91.73	9.92	163.6	88.6	113.4	8.23	176.46	210.24	104.27	39.48	146.74	181.33	211.38	174.62	20.29	16.91	15.65	43.56	206.99	148.42	85.05	113.45	59.45	118.18	129.15	128.04	38.11	94.6	12.06	156.47	74.04	23.96	13.95	112.89	137.15	101.54	139.58	99.18	99.37	95	6.34	1	96.48
K07C5.6	K07C5.6	sluh-7	165.29	155.13	104.29	120.09	122.32	21.56	88.87	74.94	62.26	33.08	99.89	93.85	63.61	44.6	87.75	92.25	114.9	120.33	53.82	29.77	41.6	47.21	90.04	96.97	64.31	162.44	122.92	115.02	150.76	122.48	117.14	130.07	31.1	88.27	61.32	63.46	23.54	107.85	132.23	77.22	97.69	98.71	129.2	131.53	10.32	1.68	59.32
K11D9.2b.2	K11D9.2	sca-1	165.25	139.73	123.37	134.85	136.39	1.8	80.61	32.47	100.75	10.51	85.11	120.25	55.15	13.93	90.5	98.05	106.21	120.17	29.14	1.87	1.34	25.69	116.37	126.86	46.73	176.58	102.24	169.06	175.26	152.16	54.66	178.92	2.3	142.87	80.59	11.48	4.57	164.98	187.81	161.69	128.39	101.47	129.24	134.51	14.98	1.39	144.63
C43E11.12a.1	C43E11.12	C43E11.12	165.04	124.31	234.11	188.26	169.27	75.81	173.21	617.98	220.46	151.08	298.03	210.18	133.9	184.44	156.66	195.17	217.46	169.88	143.91	65.62	78.78	114.83	233.99	214.13	181.45	288.51	266.8	330.13	253.04	208.22	175.63	145.42	150.21	313.45	279.17	137.43	86.75	289.52	313.44	229.93	242.08	116.32	197.46	254.62	26.47	88.94	175.84
F46B6.5a	F46B6.5	F46B6.5	164.97	82.26	148.81	121.41	107.16	2.32	128.05	82.32	127.52	12.53	136.8	141.61	135.55	17.51	112.43	151.38	188.48	193.36	15.62	2.08	2.73	45.5	125.07	158.3	134.86	119.49	185.89	194.08	214.58	176.01	101.29	150.71	37.51	221.15	119.2	60.07	19.89	166.12	219.21	161.79	186	158.05	219.59	182.28	16.89	1.49	121.05
C09G9.1b	C09G9.1	C09G9.1	164.92	25.3	251.54	200.13	217.05	60.03	204.69	165.24	269.65	132.19	208.52	254.42	217.29	79.02	257.68	194.67	214.05	205.79	62.19	1	70.3	115.67	309.37	247.88	91.62	230.33	270.56	357.7	267.99	175.47	158.85	165.74	161.96	241.8	229.22	164.84	45.36	157.28	134.93	174.25	240.91	304.93	214.16	176.32	71.23	21.3	70.67
B0491.6a	B0491.6	B0491.6	164.7	115.46	162.92	136.9	188.4	4.44	89.79	43.3	123.42	65.34	92.97	124.5	93.23	45.63	106.83	126.44	135	155.52	47.66	4.62	11.97	50.03	105.74	137.15	108.07	157.09	206.51	249	225.43	161.13	153.6	122.33	51.86	138.69	77.51	84.97	49.77	122.45	157.26	121.46	122.14	96.79	106.71	128.87	19.2	13.81	47.16
F59A3.12	F59A3.12	F59A3.12	164.53	46.57	135.8	92.02	164.18	1	127.19	215.48	140.1	95.61	178.8	198.72	129.99	22.38	132.13	140.67	160.65	171.77	61.91	49.49	22.16	90.15	196.71	147.12	236.11	99.64	77.12	109.69	109.75	79.54	92.25	47.33	24.4	70.11	37.46	21.68	37.39	94.56	78.56	121.16	72.34	67.19	76.96	69.52	2.14	2.51	45.84
C07A9.3b	C07A9.3	tlk-1	164.46	143.23	152.97	117.57	101.06	8.03	96.41	27.71	128.63	21.13	97.05	99.44	98.32	7.91	55.23	111	149.81	102.45	20.05	9.05	6.34	22.81	102.64	114.19	66.92	131.47	119.86	169.49	203.6	152.69	67.12	144.43	21.58	190.27	86.1	24.06	5.33	131.68	117.5	111.15	128.88	104.03	137.88	115.57	10.84	7.75	86.75
F54D5.7.2	F54D5.7	F54D5.7	164.3	98.48	171.23	137.69	141.88	126.63	169.27	19.27	141.91	153.93	173.58	149.41	110.34	127.77	210.53	121.05	161.77	138.38	150.27	66.74	159.22	135.11	78.64	89.07	109.28	49.72	52.82	89.91	77.98	79.08	116.83	140.28	53.04	62.76	63.48	34.6	92.55	87.28	46.71	38.79	84.68	113.08	59.69	49.54	24.73	69.11	37.63
F42A8.2.2	F42A8.2	sdhb-1	164.27	66.13	149.32	105.78	186.62	1.97	181.12	58.79	116.16	57.07	178.26	179.38	60.55	100.66	162.54	161.36	137.43	170.9	29.94	4.37	35.28	46.84	179.54	174.85	103.88	136.41	141.63	216.63	118.25	117.99	127.89	212.75	35.36	151.76	123.43	13.88	12.13	118.48	102	179.53	151.85	130.6	121.03	146.46	30.79	43.69	224.28
ZK418.8	ZK418.8	tofu-7	164.27	87.65	139.55	133.31	187.97	19.92	155.76	186.06	98.67	112.4	257.31	262.85	127.32	160.22	99.11	80.14	98.32	101.69	201.17	46.09	78.67	50.95	102.72	119.58	92.02	238.68	122.83	156.99	148.1	92.82	172.08	111.29	130.47	121.62	121.46	118.89	156.04	98.04	116.71	147.87	92.18	90.23	73.78	116.3	10.13	22.2	53.38
K10D3.2	K10D3.2	unc-14	164.2	208.9	141.57	118.41	134.21	1	109.88	14.23	96.33	6.99	172.65	127.58	144.23	32.89	131.67	153.08	175.75	148.75	29.5	11.7	10.3	17.77	118.39	130.21	75.6	141.49	92.39	157.93	92.22	79.97	53.45	107.98	38.73	180.28	111.52	8.62	19.2	123.28	86.91	218.35	127.56	102.96	102.64	179.99	29.07	1.48	22.25
K05C4.5	K05C4.5	K05C4.5	164.07	68.52	71.34	134.21	83.84	80.06	113.64	136.41	66.84	157.85	172.95	151.53	106.92	98.91	79.49	117.51	110.38	97.27	157.94	47.11	14.23	87.35	73.11	102.64	84.57	27.2	53.57	34.73	48.45	58.62	44.38	12.62	24.19	69.6	34.68	34.23	149.71	49.19	39.48	48.97	71.68	61.97	26.45	63.81	1.48	19.14	22.87
Y56A3A.22	Y56A3A.22	Y56A3A.22	163.73	60.91	225.87	186.76	148.87	76.49	304.51	267.39	188.9	111.28	286.71	283.31	207	53.16	150.74	213.86	248.08	256.23	164.04	51.15	9.35	99.46	178.45	141.12	123.83	171.98	170.67	168.85	203.27	166.72	136.11	104.79	25.95	215.61	166.86	79.79	78.93	119.14	175.33	241.94	185.59	120.33	128.48	192	3.71	1	51.23
C05D11.12.1	C05D11.12	let-721	163.65	200.32	101.82	97.78	127.02	162.4	133.2	279.93	108.61	169.31	195.39	111.81	84.11	89.7	132.82	168.06	129.22	132.31	203.94	114.13	173.61	163.33	104.05	138.94	99.98	179.9	183.75	125.9	167.96	143.04	136.13	177.44	165.1	198.48	127.11	156.83	157.37	150.47	149.26	115.71	192.34	167.58	150.52	144.88	156.65	159.63	138.03
Pseudogene:D1005.t1	D1005.t1	D1005.t1	163.57	1	1	1	1	1	1	1	1	1	1	1	1	1	1	1	1	1	1	1	1	1	1	1	1	157.33	1	1	1	1	1	1	1	1	1	1016.92	1	1	1	1	1	319	1	195.99	1	1	1
B0414.8a	B0414.8	vps-51	163.57	108.86	153.96	145.37	178.52	96.22	60.19	57.57	103.58	124	124.96	117.99	141.95	92.98	149.65	122.83	192.51	109.94	95.35	34.13	70.72	110.98	181.8	162.38	102.44	53.05	33.99	42.58	30.23	33.97	25.08	60.59	3.98	15.43	25.57	29.78	32.02	21.83	36.81	21.32	35.97	29.34	21.29	9.85	11.01	5.82	12.06
Y43C5A.5b	Y43C5A.5	thk-1	163.52	155.82	198.52	250.81	113.96	175.1	163.44	173	209.28	197.88	263.61	219.91	166.26	129.2	181.36	196.04	232.8	209.76	169.46	63.17	107.6	193.68	155.78	177.07	192.08	172.11	203.9	204.43	247.69	219.56	209.6	168.26	114.76	282.25	182.02	202.76	209.81	210.78	150.14	165.17	178.24	247.92	274.93	200.85	65.74	71.88	224.76
B0304.4	B0304.4	B0304.4	163.4	102.33	193.81	158.54	167.46	79.07	149.39	419.64	113.51	102.99	148.92	165.43	160.07	163.2	163.78	168.36	170.72	196.21	323.17	56.66	59.45	115.46	191.46	122.7	62.78	176.37	144.2	142.06	199.45	113.83	139.92	137.38	85.95	143.62	108.43	105.78	156.81	191.94	243.73	167.8	196.17	158.05	134.54	173.05	1	27.8	85.93
Y43F4B.6	Y43F4B.6	klp-19	163.39	180.8	166.84	156.17	163.25	65.59	164.2	46.6	162.8	112.64	175.59	195.02	175.52	89.35	156.6	239.55	209.26	207.42	54.19	37.98	25.28	97.11	179.7	202.56	156.06	224.2	194.37	234.35	275.27	214.53	164.93	202.18	103.13	261.5	199.28	152.63	60.08	224.4	282.58	231.32	221.99	248.77	303.6	248.04	4	17.68	154.76
Y37E11AM.1a	Y37E11AM.1	smgl-2	163.34	114.77	110.8	108.98	111.63	10.14	106.42	5.16	91.17	31.06	112.1	110.03	117.66	31.09	70.69	116.38	133.21	123.25	11.61	8.74	3.04	37.91	89.36	94.48	86.11	175.87	146.56	142.63	137.56	141.75	59.25	120.8	3.48	124.16	89.26	12.27	29.34	197.56	93.06	134.53	123.73	125.78	124.84	118.96	1.59	9.03	86.57
W03C9.2	W03C9.2	W03C9.2	163.25	53.71	120.84	133.72	134.42	50.31	93.77	34.76	120.28	37.13	61.11	45.3	75.15	103.46	134.26	85.85	104.7	138.17	102.59	29.06	83.33	91.63	123.13	117.78	98.23	171.56	110.98	165.16	153.56	134.16	116.94	145.01	37.91	101.8	94.72	87.22	51.43	186.22	167.32	96.54	115.35	107.04	101.47	121	27.23	10.57	98.26
W02F12.5	W02F12.5	dlst-1	163.24	265.35	227.21	177.73	81.17	2.18	218.26	51.88	101.45	102.82	222.04	233.61	91.58	14.57	129.25	149.94	113.51	185.98	14.61	22.8	20.73	57.95	163.96	187.6	143.64	72.87	62.43	111.19	73.17	73.27	46.35	72.78	19.81	94.41	38.45	26.39	12.84	39.53	73.62	48.18	103.34	70.7	31.67	75.24	29.87	3.64	29.1
K08H10.9	K08H10.9	trpp-6	163.18	107.64	149.94	249.16	179.76	665.62	128.82	448.86	222.98	322.76	248.99	170.81	161.57	360.17	179.21	163.29	148.38	100.1	354.15	400.62	734.55	323.05	197.94	182.04	317.59	224.76	130.26	205.04	120.38	144.12	256.62	116.46	159.37	95.68	141.53	267.72	359.65	128.57	106.63	72.7	147.06	108.51	144.75	126.59	48.84	81.59	53.09
F43E2.7b	F43E2.7	mtch-1	163.11	63.05	110.8	166.13	143.23	4.33	162.15	696.43	191.41	110.27	214.28	212.97	176.3	96.78	151.74	276.73	178.71	286.34	113.25	60.78	63.35	58.7	183.32	185.45	279.93	207.98	248.31	290.82	179.87	273.62	142.14	219.43	31.9	214.58	153.14	201.57	46.81	151.14	185.63	204.15	249.68	206.67	377.2	291.29	1	35.12	262.38
C24D10.5	C24D10.5	C24D10.5	162.97	180.19	225.74	225.23	203.56	287.25	182.2	495.04	206.03	355.93	185.64	145.6	295.07	585.77	273.49	310	226.75	127.81	519.68	455.7	465.26	260.93	163.81	221.47	283.18	242.73	233.35	286.58	153.91	143.73	277.89	343.96	314.91	185.34	203.76	236.45	446.5	224.51	134.03	212.27	98.43	219.9	397.54	138.57	342.88	406.71	151.06
R53.7a.1	R53.7	aakg-5	162.95	213.62	249.19	131.9	186.74	10.6	145.12	55.21	127.61	52.24	197.53	163.13	149.11	48.16	144.21	233.83	171.82	204.08	29.95	29.6	2.08	54.22	143.56	200.78	122.13	106.81	128.8	126.12	224.05	126.22	53.93	181.1	23.84	170.21	112.51	32.14	54.1	123.5	112.01	148.08	122.79	76.09	73.82	141.47	1	2.5	45.27
Y34D9A.6	Y34D9A.6	glrx-10	162.66	129.52	191.68	188.46	132.8	399.02	340.24	951.16	293.08	517.42	352.14	177.16	241.34	344.6	152.01	172.98	142.16	196.32	370.2	726.21	624.88	434.78	213.76	205.78	248.84	275.47	164.98	189.15	166.37	194.47	352.11	299.92	925.23	286.1	335.9	339.84	506.29	130.86	105.77	235.1	208.07	232.05	319.85	158.11	740.81	456.84	267.32
F13G3.5a.2	F13G3.5	ttx-7	162.51	26.35	222.09	174.49	186.54	216.16	169.12	209.02	228.23	218.02	285.9	200.17	297.11	241.74	200.8	251.61	261.74	237.38	413.27	167.85	201.74	237.57	187.96	239.57	266.51	259.39	247.35	261.19	217.73	279.58	269.44	128.46	280.49	266.03	295.45	222.78	247.03	197.31	235.29	199.06	276.95	217.02	228.27	231.54	192.77	129.98	272.41
ZK1307.9	ZK1307.9	ZK1307.9	162.5	107.91	213.89	122.95	114.37	38.37	132.92	300.64	71.79	84.99	180.61	170.92	87.59	62.64	162.48	175.99	136.92	168.34	188.05	10.2	48.33	63.01	138.75	161.87	80.6	97.45	107.17	95.8	105.98	77.48	106.29	34.6	1	132.71	126.78	78.68	68.61	63.24	40.39	92.3	93.71	91.4	81.47	111.43	14.23	30.61	38.13
ZK858.6b.2	ZK858.6	ZK858.6	162.45	215.77	135.71	125.51	194.34	5.24	188.3	65.86	170.01	38.84	194.72	218.94	186.65	35.12	132.81	177.17	184.86	199.17	82.51	33.21	23.88	71.92	158.81	206.27	119.39	177.5	188.33	235.22	253.55	180.42	195.49	155.84	19.73	277.32	159.78	61.67	35.82	94.65	155.26	215.32	220.29	219.21	213.78	249.8	3.88	1.63	126.84
C16C10.7	C16C10.7	rnf-5	162.34	95.98	147.04	183.98	97.15	357.08	131.03	154.4	201.41	250.96	189.86	159.07	147.76	345.69	141.45	164.66	98.2	106.78	325.65	418.53	461.13	241.11	122.11	136.44	202.37	116.03	134.2	158.57	200.03	135.2	173.83	163.57	129.66	105.98	123.67	112.44	354.66	155.7	53.7	129.06	106.27	112.43	82.31	161.77	93.85	68.92	41.84
M110.5b.2	M110.5	dab-1	162.24	262.52	169.91	147.83	121.92	9.8	185.24	53.12	144.32	45.16	121.48	198.33	134.86	42.98	134.71	177.07	148.98	156.8	30.9	25.56	16.47	40.54	221.92	194.75	57.03	71.13	36.27	136.7	56.95	57.46	24.12	63.76	1	81.42	59.83	23.08	16.23	52.63	46.17	74.16	99.91	85.86	61.3	61.73	1	1	34.27
T12D8.7	T12D8.7	taf-9	162.23	62.8	347.67	330.28	217.85	374.06	260.6	377.19	284.53	313.95	344.47	348.31	172.94	217.77	202.86	227.05	234.81	198.31	514.82	336.07	571.08	414.02	169.83	161.13	334.97	288.51	263.48	316.78	193.49	148.89	288.3	145.93	458.44	183.53	270.61	322.57	380.63	210.93	110.03	199.25	183.46	206.2	134.84	175.01	227.6	125.98	128.95
Y41D4A.4d	Y41D4A.4	Y41D4A.4	162.23	53.91	145.17	93.62	1	1	2.08	1	1	1	79.33	79.01	140.69	1	1	277.05	3.87	166.76	7.66	1	65.02	1	1	146.79	191.48	54.02	3.9	88.72	162.88	1	1	87.16	1	1	305.66	75.43	1	1	22.7	53.18	32.35	1	1	29.89	1	1	1
C05C8.9b.1	C05C8.9	hyls-1	162.05	130.97	201.42	160.08	194.77	222.11	100.91	255.9	224.07	209.4	129.93	148.76	199.91	190.99	169.8	196.77	201.55	176.46	305.16	351.29	385.8	263.23	198.52	238.76	264.12	199.46	163.94	190.5	174.76	199.36	269.84	283.12	189.66	140.66	222.45	300.61	181.76	156.67	83.65	192.48	165.63	162.41	233.1	264.69	215.62	131.23	139.86
F11A10.3a	F11A10.3	mig-32	162.02	149.29	140.79	141.07	102.23	58.42	104.81	115.72	110.79	93.13	142.7	139.26	123.34	76.49	152.71	192.77	169.26	150.31	107.66	12.74	62.33	89.07	161.78	142.76	126.88	234.34	174.14	201.51	169.17	181.79	146.25	214.31	35.58	160.01	102.56	122.49	63.6	177.27	176.22	154.1	132.22	155.32	126.28	110.76	22.45	32.65	82.88
B0238.10	B0238.10	natc-2	161.99	155.98	136.69	156.29	133.9	15.85	145.08	173.84	127.71	87.32	180.77	176.72	126.62	70.76	132.18	118.6	116.32	119.03	70.82	1	21.29	48.75	125.06	122.43	88.9	93.22	59.57	84.43	95.34	120.07	99.37	18.08	36.52	85.45	122.01	48.11	22.31	106.97	34.44	92.57	80.09	105.71	76.97	60.94	3.43	20.41	34.65
C35D10.6	C35D10.6	C35D10.6	161.74	94.35	197.12	169.77	92.46	68.44	131.57	193.49	172.89	68.92	237.42	251.7	163.44	114.09	114.65	164.09	184.36	180.39	96.11	10.94	53.58	63.46	171.88	153.52	161.68	120.93	92.35	163.97	144.91	158.26	106.09	70.21	2.72	147.77	84.47	88.73	124.68	66.23	63.89	210.97	148.5	128.09	105	144.64	32.8	13.79	51.57
K08H10.1f.2	K08H10.1	lea-1	161.61	229.09	172.73	130.4	224.27	24.82	652.97	512.04	82.55	199.17	684.9	714.13	99.71	34.05	156.92	130	135.22	903.42	14.6	31.19	24.59	43.28	68.22	57.77	40.8	59.98	319.83	278.54	115.75	116.02	40	100.51	33.25	720.92	18.34	244.86	134.65	107.44	106.53	147.15	848.43	70.06	505.33	840.22	10.28	12.18	62.01
T27C4.4d	T27C4.4	lin-40	161.59	89.16	120.87	100.17	172.27	11.64	83.72	2.52	76.61	20.76	59.04	99.05	67.33	27.54	61.89	110.19	93.31	97.93	54.93	9.45	15.79	26	69.46	77.68	62.7	200.62	134.85	122.66	131.32	144.85	117.28	86.7	65.19	124.49	102.82	55.71	41	133.4	175.1	136.45	121.69	112.21	103.04	127.12	15.94	9.03	113.75
C37C3.1a	C37C3.1	C37C3.1	161.3	129.88	97.15	123.35	144.43	31.48	131.03	50.29	91.87	61.9	104.17	120.22	78.61	66.88	104.79	130.68	154.74	142.03	94.41	31.73	1.94	63.74	100.05	97.84	89.74	127.53	155.76	131.93	147.59	125.41	97.43	127.09	74.2	178.27	128.91	76.75	19.44	123.98	84.28	145.09	100.24	100.79	93.48	133.84	5.16	1.91	100.71
T02G5.13b.1	T02G5.13	mmaa-1	161.29	87.51	175.64	89.66	131.72	32.2	130.21	135.83	120.21	53.96	154.44	204.85	118.61	91.86	120.93	147.36	171.54	180.81	21.21	3.46	33.22	153.1	137.38	132.23	173.68	151.7	111.57	156.03	168.99	122.4	128.31	198.88	63.72	160.58	55	121.45	72.09	142.55	79.76	175.83	150.61	91.08	177.43	131.73	1	1	23.49
T05A6.2a.1	T05A6.2	cki-2	161.14	100.04	189.46	169.89	192.24	66.64	115.38	48.96	125.86	87.07	121.79	130.38	149.05	109.63	168.85	154.85	152.36	152.06	45.88	36.21	24.52	88.75	166.6	179.32	144.54	77.88	76.14	130.68	138.34	84.59	76.16	109.34	21.56	59.07	47.43	48.36	51.38	70.48	77.28	96.18	108.82	102.7	41.41	73.94	1.9	6.71	30.17
F46B6.7.2	F46B6.7	ztf-7	161.13	169.46	105.83	93.02	102.35	2.1	124.23	201.43	139.44	54	172.05	169.43	131.16	24.4	118.92	110.04	133.36	165.04	6.87	25.16	10.67	76.04	197.66	161.53	114.31	92.56	88.57	96.29	61.49	78.86	44.63	114.5	45.71	111.3	70.69	53.42	28.3	67.36	150.92	113.77	94.74	96.76	89.81	108.73	38.82	10.76	75.76
H24K24.3a.2	H24K24.3	adh-5	160.84	163.01	196	235.58	240.43	189.31	246.88	48.92	270.66	253.35	196.43	213.37	207.98	266.28	288.02	270.93	234.77	215.15	243.27	234.64	133.68	271.87	266.05	215.25	223.77	200.14	233.42	180.82	227.48	226.67	262.38	162.77	169.6	223.06	234.95	188.77	183.91	248.69	204.06	246.38	198.94	219.22	238.78	142.21	119.8	132.14	301.35
Y47G6A.24a	Y47G6A.24	mis-12	160.8	192.31	162.42	130.04	108.78	114.11	87.69	96.64	159.07	103.52	143.88	124.98	112.39	96.73	154.88	158.81	197.96	167.09	99.88	112	53.07	95.24	137.35	128.93	117.26	211.28	194.42	244.91	243.24	208.51	226.09	103.97	130.7	106.79	133.29	164.64	96.16	198.87	305.33	155.42	126.36	182.98	164.72	185.63	36.89	117.99	142.68
R05D7.4	R05D7.4	abhd-11.2	160.45	129.68	178.36	128.25	173.94	101.78	54.35	54.16	95.87	37.26	90.39	127.79	97.55	108.59	85.6	132.03	127.04	104.71	83.31	31.44	64.73	65.37	132.37	142.01	52.13	146.23	198.82	206.2	112.19	137.93	123.55	195.27	66.9	65.18	90.88	83.49	37.56	177.89	147.9	162.93	85.03	68.02	94.94	81.17	5.98	12.58	44.43
K06A5.7.2	K06A5.7	cdc-25.1	160.22	118.82	113.38	107.83	130.85	10.33	114.18	41.69	89.49	9.05	77.08	82.43	106.38	21.88	92.71	82.17	145.26	87.38	22.71	9.03	10.23	56.61	168.33	126.8	89.82	104.44	104.26	85.81	91.2	89.17	66.94	94.02	27.69	130.3	86.43	28.4	53.76	128.01	136.36	77.41	97.19	121.78	114.18	82.01	1.92	4.6	99.82
ZK484.3	ZK484.3	ZK484.3	159.85	101.96	121.92	105.65	97.82	14.83	152.41	18.54	104.64	74.17	147.18	151.6	145.94	42.42	103.92	150.46	169.8	190.63	44.72	29.82	9.73	88.2	117.62	124.09	173.29	158.14	140.43	157.44	205.7	162.64	124.73	118.95	50.16	202.77	158.42	44.62	13.11	160.87	164.78	139.2	223.46	121.88	170.99	228.31	12.4	14.87	117.71
T19A5.1	T19A5.1	ttc-17	159.12	213.19	144.06	124.15	108.58	1.42	130.41	36.56	92.1	18.7	109.75	130.48	96.17	3.02	120.34	119.62	121.71	116.24	16.01	2.38	9.17	8.94	121.52	91.53	89.98	69.85	38.06	78.83	69.68	54.52	33.44	85.15	1.26	58.48	74.08	5.47	22.84	54.68	89.98	98.5	107.02	58.36	55.3	69.93	1	4.42	26.51
F26B1.2a	F26B1.2	hrpk-1	159.09	203.35	144.53	124.9	191.26	52.64	98.84	20.46	151.13	88.64	87.64	119.57	144.11	56.22	131.76	161.68	178.94	146.34	29.94	1	46.31	30.94	189.6	177.8	100.46	65.37	72.51	110.4	76.68	60	50.56	30.3	22.9	63.44	32.46	12.95	25.24	56.48	57.24	105.46	114.68	38.06	75.84	87.07	2.2	1.78	26.93
C06H2.1	C06H2.1	atp-5	158.73	185.77	104.29	133.75	225.17	80.85	348.15	389.6	193.12	144.14	278.93	303.72	182.36	133.77	167.22	194.58	181.88	268.89	80.73	36.59	73.42	161.18	288.86	276.46	93.57	160.11	122.78	145.68	122.43	166.35	151.62	196.95	41.43	134.24	202	162.49	62.84	84.66	198.91	133.34	228.36	171.3	287.29	161.44	51.31	85.49	280.19
F28C6.6.2	F28C6.6	suf-1	158.43	126.26	197.24	138.53	169.03	3.64	134.96	66.75	176.89	49.4	113.84	146.9	142.52	47.79	163.69	218.51	191.3	178.64	45.03	30.81	32.67	72.62	200.35	177.63	147.67	224.73	233.9	213.72	210.47	224.67	170.61	158.55	22.01	202.42	153.96	91.99	51.7	238.32	308.53	193.42	202.39	157.58	173.31	267.81	6.12	46.68	215.35
C16A3.8.1	C16A3.8	thoc-2	158.23	137.68	103.93	73.66	84.88	11.05	79.6	15.99	73.4	19.17	82.7	72.89	60.46	33.56	78.41	95.7	76.86	80.24	22.44	9.76	1	42.34	48.27	70.35	37.94	110.81	106.77	81.3	69.95	69.62	64.32	75.93	18.1	89.22	40.31	24.82	19.63	79.37	76.81	92.4	93.28	58.36	93.89	86.62	1	1	55.17
T07F8.4	T07F8.4	T07F8.4	158.17	119.23	181.38	121.1	109.04	7.24	154.25	16.79	125.05	28.41	96.67	118.94	150.76	41.75	160.38	133.26	158.43	179.27	73.92	33.72	34.08	43.97	197.18	158.34	164.37	161.46	197.62	189.7	175.59	177.72	122.26	179.19	196.48	231.04	125.3	24.2	60.19	193.69	359.49	147.38	181.77	189.54	130.84	194.97	2.87	14.56	205.78
F23F12.6	F23F12.6	rpt-3	158.12	194.7	166.81	143.37	256.75	26.54	131.3	457.25	126.78	43.92	128.84	166.56	139.1	63.26	147.04	144.01	167.9	163.7	59.19	47.02	38.85	127.12	187.78	202.93	109.61	101.94	120.58	99.04	99.1	123.55	91.09	89.27	11.16	108.03	98.24	73.67	23.06	152.24	139.5	171.32	202.79	166.37	161.77	114.4	1	5.51	89.38
F56D12.5a.2	F56D12.5	vig-1	158.11	312.27	185.82	325.3	77.95	53.28	284.53	163.41	169.32	121.83	329.01	385.48	167.18	72.44	224.25	198.88	338.25	392.83	115.56	64.58	68.03	148.26	356.73	385.55	219.4	86.92	80.64	133.13	82.13	88.51	99.87	49.08	23.35	85.93	83.08	25.63	36.63	72.56	43.88	138.61	141.81	105.16	55.19	112.57	23.15	17.84	83.27
F08F8.9a.2	F08F8.9	F08F8.9	158.01	86.48	129.04	105.07	131.94	1.93	118.06	13.22	91.59	3.63	110.71	123.76	111.82	43.92	65.3	140.2	152.43	113.19	40.31	7.14	20.42	46.31	135.66	135.56	105.34	115.44	123.35	152.74	144.76	143.09	58.32	152.81	107.01	116.42	105.79	66.98	15.23	152.68	226.08	123.72	121.34	180.57	125.94	117.74	3.1	3.93	157.8
Y38C1AA.1a	Y38C1AA.1	Y38C1AA.1	157.99	31.7	154.53	116.05	42.12	116	141.01	121.66	96.26	153.78	170.38	168.31	130.28	208.92	111.17	121.38	109.29	140.37	116.23	243.37	163.81	165.98	89.08	169.02	127.5	81.93	39.95	101.4	83.06	89.55	59.95	65.61	1	75.11	78.35	86.63	108.57	64.12	13.3	85.87	60.68	106.58	71.92	66.88	7.38	29.78	16.81
Y38C9A.2.1	Y38C9A.2	cgp-1	157.92	104.28	146.36	141.57	125.32	30.86	120.25	45.85	106.22	37.17	138	147.36	120.88	40.64	98.05	119.81	139.99	181.31	64.3	11.5	20.26	29.04	125.06	139.41	114.23	168.53	168.62	190.32	166.23	197.28	115.62	203.61	91.23	203.8	124.96	72.18	32.59	150.49	143.12	188.25	186.57	133.09	165.68	193.98	1	28.6	154.14
F09F7.3.1	F09F7.3	rpc-2	157.89	141.8	99.11	88.62	72.53	1.48	148.67	64.01	110.36	29.25	119.55	151.38	140.24	20.39	99.68	107.79	123.09	150.33	32.4	6.46	4.42	48.51	96.3	122.74	92.14	91.91	80.27	81.72	69.23	52.93	21.17	53.58	1	105.56	54.39	20.05	36.31	67.6	77.05	106.41	65.11	65.62	63.44	100.7	10.21	1.35	31.63
F53F10.5.2	F53F10.5	npp-11	157.81	97.38	67.76	80.41	98.56	12.07	66.44	27.19	54.51	22.14	46.3	86.11	43.48	7.8	88.49	80.75	57.62	80.78	51.93	1	1.98	15.69	65.02	70.27	44.64	103.28	73.9	63.9	85.7	70.61	51.59	115.39	29.62	49.41	64.75	8.26	1.25	90.64	93.56	56.14	103.49	67.76	60.6	119.07	1.78	14.26	118.77
T24H7.3.2	T24H7.3	T24H7.3	156.74	110.47	248.74	239.17	208.27	249.85	207.75	434.81	178.83	160.15	225.76	169.35	217.92	235.87	129.97	283.24	229.95	222.61	121.09	78.72	126.38	209.15	186.3	268.04	260.07	232.74	308.97	234.88	236.74	268.26	285.35	249.8	136.34	239.69	169.57	257.69	173.7	206.14	175.82	163.12	247.51	260	264.12	229.86	3.19	57.39	94.84
F55G1.10	F55G1.10	his-61	155.79	125.29	147.75	100.03	224.39	1	70.79	92.81	351.68	122.82	125.87	162.33	241.47	146.2	252.56	313.24	386.46	189.54	43.17	36.87	62.6	259.06	329.81	235.85	346.27	334.58	211.97	102.04	120.23	229.87	150.52	267.79	84.73	265.7	607.74	212.35	91.95	508.24	813.9	196	260.46	662.87	309.22	314.44	16.03	15.19	237.99
Y39G10AR.14b	Y39G10AR.14	mcm-4	155.75	315.53	247.99	92.98	142.23	25.31	12.31	467.62	46.08	25.82	118.82	1	135.34	77.46	70.12	102.15	57.54	121.05	75.36	157.33	22.21	157.45	54.12	59.86	95.72	157.11	236.65	192.29	126.53	90.82	98.1	308.8	125.74	113.14	167.15	36.25	78.71	113.32	82.74	72.4	85.12	173.85	86.71	82.82	68	225.1	144.42
F52G2.1a	F52G2.1	dcap-2	155.71	128.11	162.89	98.54	123.71	19.06	115.19	31.01	113.03	17.17	132.72	144.37	92.46	43.48	87.05	146.08	155.41	169.59	48.69	9.75	1.31	48.1	102.66	137.96	117.03	111.9	178.72	205.94	178.68	154.12	83.61	109.62	43.9	182	132.96	22.22	7.45	196.87	171.71	139.45	154.51	115.21	170.02	122.4	2.18	9.46	115.72
K06H7.9	K06H7.9	idi-1	155.65	100.3	92.5	158.86	71.07	188.08	139.81	511.74	88.82	289.39	140.68	112.72	152.81	256.52	121.46	105.82	130.43	109.85	330.47	346.63	323.48	243.16	140.35	131.97	145.5	91.99	103.44	86.85	119.42	98.8	99.7	97.2	81.62	111.31	42.6	151.9	284.86	76.87	60.88	138.79	109.69	69.83	80.79	80.16	31.45	28.27	32.74
T20G5.11	T20G5.11	rde-4	155.56	109.59	220.54	136.05	177.9	18.44	158.56	59.15	141.34	44.17	103.39	175.74	113.06	126.59	147.97	123.99	126.03	137.09	28.49	7	33.17	89.37	157.59	154.92	130.96	254.12	110.9	144.37	130.26	125.61	112.45	150.41	21.45	103.43	147.85	56.49	51.64	161.64	59.32	126.75	150.81	114.98	181.9	144.03	2	2.32	137.14
Y39A1A.14	Y39A1A.14	Y39A1A.14	155.55	251.3	121.08	187.18	128.18	130.87	344.81	396.85	147.03	207.91	251.97	292.69	148.58	124.65	121.85	129.69	184.67	153.61	102.37	92.21	64.89	117.27	158.24	184.04	120.34	156.26	94.43	121.04	106.74	104.48	85.06	57.61	114.9	125.87	71.46	69.67	215.28	66.23	4.67	136.31	132.16	80.34	49.9	69.06	1	44.83	60.04
T20B12.8	T20B12.8	hmg-4	155.44	202.44	164.25	133.11	135.39	26.92	104.59	140.04	77.8	33.35	112.64	115.94	94.81	44.47	107.61	121.22	140.84	124.16	130.13	28.17	15.05	54.92	100.68	118.54	58.73	166.08	146.51	168.07	170.12	200.71	97.19	153.91	59.17	109.47	73.17	58.98	25.71	155.99	157.83	142.6	118.7	137.75	106.43	183.67	14.98	33.25	111.2
W02D3.11b	W02D3.11	hrpf-1	155.27	146.94	157.78	159.8	115.54	17.65	87.39	66.55	51.33	56.33	82.46	89.73	41.1	63.37	89.81	111.75	91.63	127.97	2.27	3.13	25.25	18.14	74.09	75.93	77.42	130.19	158.72	214.88	181.19	199.69	78.9	214.45	78.15	57.7	99.9	48.73	26.77	109.6	222.65	65.12	125.39	90.51	105.18	114.25	28.25	1	129.15
F56H1.6	F56H1.6	rad-8	155.27	98.19	163.86	121.65	166.46	34.44	116.77	31.87	108.32	29.81	96.28	145.32	146.49	111.7	154.99	148.79	222.32	155.51	36.35	7.06	31.58	43.94	202.27	192.23	139.96	193.99	234.24	137.85	199.29	167.2	141.77	43.93	60.72	106	160.43	35.09	44.52	244.32	184.94	194.12	201.99	183.33	127.67	135.74	2.01	23.62	136.14
C42C1.11c.2	C42C1.11	ltah-1.1	155.15	122.09	160.53	88.95	70.62	3.18	103.83	135.1	82.42	18.31	139.03	149.77	86.98	66.33	98.19	69.74	103.73	108.4	1.39	9.72	5.15	51.6	104.29	91.92	55.09	24.51	22.24	55.47	44.47	17.67	19.89	28.53	1	26.05	17.53	7	17.33	27.1	18.37	28.53	70.14	50.65	20.5	26.2	24.1	1.65	5.28
Y104H12D.1a	Y104H12D.1	mdt-20	155.09	186.59	163.8	162.23	103.46	410.99	142.63	458.64	148.89	151.08	77.58	136.25	145.63	268.16	168.3	96.81	132.63	136.54	170.21	87.13	95.74	249.06	152.22	83.17	253.29	139.47	255.87	185.69	138.58	233.68	287.18	91.96	290.8	203.83	219.03	178.35	167.07	226.59	141.39	185.25	116.33	251.57	213.03	168.62	229.51	386.48	205.18
C48B4.9	C48B4.9	C48B4.9	154.86	133.97	127.31	130.5	132.29	82.38	140.95	224.12	122.65	94.18	167.38	192.71	131.1	117.05	172.82	131.91	186.46	174.43	68.82	44.07	133.62	116.93	150.75	145.46	227.43	63.84	56.3	74.9	185.82	126.04	118.32	112.25	42.86	63.01	77.18	58.96	125.41	47.1	60.89	80.69	77.49	62.72	94.4	57.08	1	8.82	53.71
F45E4.9	F45E4.9	hmg-5	154.85	170.87	183.74	208.91	147.01	95.76	170.46	577.52	197.8	174.92	228.85	196.33	161.34	222.1	175.99	262.73	212.42	195.87	123.9	84.92	109.05	227.96	198.31	282.87	155.08	165.98	204.13	108.96	172.86	163.12	189.46	137.25	10.6	112.39	127.65	99.98	149.48	85.23	159.53	146.95	173.7	146.79	210.2	147.12	2.77	29.61	101.84
F54A3.5	F54A3.5	F54A3.5	154.74	65.54	152.63	210.38	166.53	60.62	132.88	47.85	116.93	91.19	183.72	159.28	75.88	92.3	133.12	165.79	173.26	127.22	80.57	41.63	17.32	148.55	162.7	128.86	190.55	169.24	205.19	236.82	233.57	225.05	186.71	178.62	135.99	93.78	170.59	222.24	78.66	117.97	183.49	202.41	158.22	69.45	138.88	225.36	34.57	136.61	217.97
Y49E10.19	Y49E10.19	ani-1	154.67	198.61	112.18	108.43	160.61	16.2	77.83	82.13	79.71	15.56	82.09	112.21	58.93	30.88	56.84	99.88	113.67	96.67	45.62	16.47	13.92	37.64	80.18	94.55	56.66	120.77	87.64	144.63	117.83	117.48	87.28	128.47	42.26	162.5	69.17	31.19	19.79	114.31	116.45	150.8	131.17	89.29	110.97	148.12	9.7	6.65	108.65
T20G5.1	T20G5.1	chc-1	154.34	147.6	138.1	82.82	126.79	1.63	83.58	5.42	86.73	21.12	102.88	84.92	99.98	11.33	107.18	106.31	116.22	95.85	22.93	1	1.11	29.77	89.97	126.43	90.98	49.85	31.75	58.65	52.62	34.28	9.14	54.06	1	40.5	47.96	3.75	8.72	31.93	98	64.42	49.76	50.35	50.19	35.16	2.06	6.04	40.99
C27D11.1	C27D11.1	egl-45	154.33	76.79	94.6	81.51	122.35	1.49	111.04	32.2	57.96	13.6	126.64	114.69	68.87	31.3	75.88	96.11	80.4	92.67	5.67	5.73	1.35	25.69	93.29	103.53	71.5	137.16	87.16	88.03	76.26	80.8	57.38	124.46	5.12	98.25	58.26	27.9	19.36	72.01	158.91	91.76	118.09	85.38	71.27	66.41	1.27	14.52	76.07
ZK673.10	ZK673.10	sdz-37	154.29	20.04	47.72	31.55	61.41	80.52	22.58	94.06	43.11	62.72	80.4	68.83	25.35	61.53	87.43	83.76	40.28	54.72	74.42	77.48	39.4	105.68	69.25	60.29	101.55	826.4	932.4	331.93	613.73	1094.83	417.77	502.07	932.67	834.17	1359.75	1047.6	763.19	818.12	736.92	358.47	795.35	982.61	762.99	839.87	48.84	244.95	569.62
K08E4.2b	K08E4.2	K08E4.2	154.24	416.72	147.73	128.42	277.94	61.36	68.72	150.21	122.98	89.54	104.09	121.53	62.01	139.13	54.62	114.9	90.55	143.1	23.76	43.89	1	68.19	107.08	88.6	148.76	222.28	124.56	220.5	199.84	170.65	126.5	143.38	71.56	79.92	107.78	126.73	88.78	108.52	141.07	131.93	173.88	69.81	110.74	122.35	1	10.97	83.84
ZK742.2	ZK742.2	uvs-1	154.14	91.61	161.95	111.58	121.42	31.73	67.43	41.75	96.7	67.87	117.03	132.92	111.26	67.09	136.4	127.47	131.54	93.6	147.42	22.8	38.24	55.69	113.81	108.56	110.02	112.66	121.69	113.91	126.72	96.14	111.01	106.29	33	67.49	58.45	48.16	119.18	117.92	100.86	114.9	123.61	80.91	87.72	103.71	1	9.23	37.57
R10H10.1	R10H10.1	nfu-1	154.11	182.08	135.07	194.25	104.57	181.43	133.49	431.2	149.73	256.34	195.68	136.91	153.27	150.12	139.08	107.47	132.65	189.2	218.5	102.01	276.54	284.06	100.06	113.47	133.91	74.65	95.84	66.4	141.71	49.77	158.48	83.25	100.36	96.89	96.37	61.87	165.71	86.33	80.87	81.62	96.93	72.48	83.38	89.28	75.81	71.64	17.15
F11A10.6b.2	F11A10.6	F11A10.6	154.01	43.29	112.48	89.87	107.43	1.74	43.62	26.32	61.3	7.31	56.91	53.45	62.16	8.95	67.2	48.11	82.07	65.59	65.14	3.51	1	17.8	75.36	97.06	29.17	52.89	13.38	60.03	35.13	56.06	22.25	49.33	15.04	36.81	29.96	10.4	6.39	39.77	30.31	56.51	29.42	46.86	24.95	11.19	1	2.58	15.78
T12D8.2	T12D8.2	drr-2	153.95	82.49	152.83	140.19	125.49	48.18	90.63	69.85	99.95	71.03	93.01	102.13	93.68	105.68	112.95	113.24	123.51	114.45	58.99	24.75	63.07	81.25	114.42	129.49	135.16	73.97	65.11	62.17	101.07	68.71	65.75	134.07	23.33	69.64	82.45	51.49	23.58	75.9	60.39	97.15	73.75	38.67	61.42	83.96	1	13.03	61.02
K11B4.2	K11B4.2	blos-9	153.71	34.43	205.83	214.44	59.48	285.67	258.32	817.65	204.37	435.36	231.01	280.29	120.12	297.11	157.35	124.76	113.16	136.27	383.41	316.93	255.98	322.59	144.85	174.36	217.4	128.74	140.36	185.45	176.05	122.94	175.54	86.46	218.65	167.67	148.56	177.2	429.16	112.38	71.97	94.25	108.08	187.02	120.51	73.57	247.57	69.97	40.59
T07F8.3b	T07F8.3	gld-3	153.65	275.93	147.98	184.11	132.97	20.7	190.07	128.22	143.06	49.46	143.92	234.43	173.58	31.16	141.68	218.74	226.71	173.03	84.8	27.29	5.31	98.27	213.44	192.43	110	104.96	150.8	128.98	159.9	130.27	77.59	225.07	35.71	194.8	109.23	26.3	21.33	109.65	181.98	181.26	169.08	157.43	270.03	172.81	1	5.43	120.9
H31G24.4.2	H31G24.4	cyb-2.2	153.51	185.1	124.94	230.59	45.92	705.87	201.72	704.1	239.45	332.33	221.85	139.46	244.43	359.9	214.07	164.01	132.82	226.95	562.66	727.98	579.3	572.67	232.56	327.4	190.45	110.4	86.27	147.28	135.02	134.77	177.57	231.68	133.81	110.63	200.08	268.87	370.81	186.94	121.99	88.26	158.56	232.23	273.72	124.13	97.23	187.08	72.25
M04F3.1.2	M04F3.1	rpa-2	153.07	331.66	120.07	108.41	204.57	177.23	98.96	267.12	178.01	176.97	112.31	78.11	103	155.27	174.71	121.86	107.59	114.16	345.1	241.03	284.2	262.54	93.1	114.26	144.19	173.73	193.66	179.78	193.21	182.41	170.17	279.98	345.09	141.42	125.53	237.92	174.48	204.57	222.57	221.66	155.63	174.99	193.97	132.85	175.84	262.58	185.41
ZC97.1a	ZC97.1	mtx-2	152.82	26.46	77.75	195.23	145.64	311.23	209.71	459.35	168.85	470.16	280.44	226.09	160.02	363.91	207.63	186.52	162.19	186.81	556.1	376.1	437.2	323.71	157.25	122.39	178.86	80.53	176.16	63.16	196.2	142.64	220.91	174.45	134.67	161.5	179.56	219.98	242.25	107.37	113.86	244.48	219.66	224.46	114.37	164.61	243.33	89.88	107.08
K08D10.3a	K08D10.3	rnp-3	152.13	93.11	157.24	150.57	135.97	26.26	105.38	21.41	146.53	56.46	146.94	216.18	176.92	143.33	172.66	177.54	203.01	187.6	65.36	19.59	23.63	133.86	221.77	220.13	116.19	248.43	181.75	162.37	136.44	231.01	179.47	157.32	114.77	149.05	154.29	135.8	38.32	153.37	135.13	146.59	183.83	164.42	116.55	136.05	19.55	16.77	235.49
K04G2.1.3	K04G2.1	eif-2beta	151.94	58.29	108.05	168.8	117.62	305.78	86.02	273.99	71.48	322.17	95.48	105.05	97.43	323.88	116.02	136.29	144.8	113.55	575.59	210.3	357.3	210.23	74.96	110.14	142.55	170.52	229.32	239.5	166.48	181.88	248.2	102.71	199.43	79.9	150.56	147.87	220.62	135.98	79.49	138.45	160.21	142.89	128.66	219.1	267.22	292.78	78.76
Y87G2A.9	Y87G2A.9	ubc-14	151.82	136.15	193.77	237.93	189.14	177.02	245.42	142.79	137.22	205.33	179.4	297.3	146.33	227.84	157.25	209.56	169.82	149.95	165.6	69.6	71.01	164.29	244.34	173.42	147.99	215.06	223.4	141.35	240.87	154.4	206.23	167.25	141.25	137.82	117.85	171.16	207.5	44.06	38.15	204.46	80.81	64.79	132.68	78.78	80.04	154.14	170.68
C04E6.11	C04E6.11	C04E6.11	151.78	54.73	132.2	134.01	98.77	5.18	82.78	41.78	80.81	32.96	76.83	138.77	107.81	48.31	110.86	106.81	140.65	102.19	33.2	1.91	1.2	25.74	100.03	104.69	67.89	38.53	28.37	25.61	23.5	17.27	3.99	16.04	1	12.29	7.56	3.93	15.94	17.27	26.83	11.28	11.38	12.33	5.31	12.93	17.38	1	5.65
Y54F10AM.4c	Y54F10AM.4	ceh-44	151.7	101.76	104.08	90.25	102.23	11.11	105.29	52.99	90.64	18.17	102.1	131.04	98.49	16.45	83.03	120.51	99	120.3	54.51	11.38	7.71	40.55	89.04	103.47	72.95	138.17	113.75	95.75	97.8	86.28	52.63	66.95	11.75	84.31	86.17	14.81	11.88	81.79	73.97	131.94	115.57	78.87	78.85	84.42	10.38	1	23.75
F46F3.4a	F46F3.4	ape-1	151.63	437.83	207.45	203.07	158.77	2.38	147.67	535.15	142.98	57.91	178.8	201.24	100.81	34.79	200.19	167.57	167.62	190.33	22.32	20.15	13.58	69	173.79	174.43	106.68	241.49	155.24	246.49	230.37	220.01	211.28	269.78	42.34	178.02	115.64	36.04	13.69	160.41	250.09	193.41	202.6	155.53	207.29	198.01	3.32	2.03	40.51
T12A2.7.1	T12A2.7	bcas-2	151.41	172.93	286.61	268.38	235.94	171.79	276.12	732.88	335.52	226.56	271.61	252.96	275.01	147.58	226.2	274.94	311.03	220.32	160.03	25.23	107.57	127.88	235.73	309.58	286.36	275.75	295.19	400.97	315.8	276.52	264.31	263.68	199.04	258.94	236.44	205.73	150.64	312.93	174.97	192.18	396.12	284.57	224.71	302.67	31.95	52.84	79.58
R10E4.4.2	R10E4.4	mcm-5	151.14	189.07	102.84	126.62	218.25	37.48	117.37	220.26	173.07	65.75	135	154.7	140.67	84.13	186.76	138.95	179.57	147.32	89.48	24.46	28.49	104.43	152.89	186.75	97.38	182.79	186.46	143.65	149.63	161.8	140.25	164.88	58.11	150.25	155.65	93.01	31.86	220.4	177.36	200.89	168.58	193.88	244.83	178.34	31.15	75.77	208.22
F38B7.3	F38B7.3	F38B7.3	151.1	79.89	283.66	138.66	193.12	119.68	156.75	6.05	242.83	71.71	168.85	224.78	213.2	121.28	257.88	353.79	308.15	291.6	90.94	74.24	63.3	133.53	242.02	277.72	198.54	249.94	176.13	270.13	186.94	256.09	220.27	182.87	128.28	217.58	175.45	122.33	58.18	171.08	287.38	288.87	247.42	194.2	269.14	342.17	108.39	87.34	130.66
F52C12.1c	F52C12.1	tdpo-1	151.04	98.88	91.62	45.39	26.81	1	219.3	97.62	54.82	1	86.57	82.42	106.3	30.91	29.96	1	1	103.29	1	1	1	48.27	87.37	1.98	31.27	112.14	150.56	21.64	29.03	11.82	43.39	145.54	1	6.95	122.89	1	84.26	1	3.93	92.86	150.83	64.94	5.16	14.23	1	1	219.19
Y106G6A.5a	Y106G6A.5	dsbn-1	150.88	59.13	142.75	159.32	120.25	139.23	138.75	308.36	108.65	160.96	196.18	188.89	148.39	115.93	164.59	203.43	204.67	153.45	242.34	116.66	86.95	178.78	166.85	160.03	136.7	251.99	219.35	185.84	230.9	228.43	196.48	162.99	163.84	197.18	156.39	220.86	186.67	186.96	162.77	174.39	196.41	161.97	180.05	195.52	30.8	36.87	117.51
K03B4.7a	K03B4.7	cpg-8	150.79	133.3	108.9	82.11	152.25	241.04	141.81	233.04	262.52	286.68	165.42	177.58	130.74	121	111.84	139.67	168.77	192.7	122.83	42.01	212.63	239.24	220.69	183.48	145.56	121.1	218.24	184.44	126.52	174.24	193.88	117.43	168.69	191.06	181.99	262.49	228.65	141.44	159.12	107.6	187.17	172.13	275.98	120.37	162.39	215.6	288.67
T05C12.7	T05C12.7	cct-1	150.56	227.2	157.72	132.51	83.86	59.26	131.17	93.66	119.38	61.68	140.31	156.46	109.51	43.14	149.03	138.03	171.65	151.69	58.28	6.06	57.53	134.38	199.83	187.12	80.8	101.13	88.5	121.02	108.63	120.66	111.63	211.5	23.28	104.22	147.15	29.57	30.71	130.79	172.65	90.28	155.58	102.2	147.36	164.64	17.67	12.29	148.52
F37A4.2.2	F37A4.2	F37A4.2	150.36	265.84	242.95	172.14	168.66	274.4	68.63	287.71	122.9	324.23	183.49	90.89	144.49	322.63	175.83	112.34	138.2	127.19	429.55	264.21	412.72	273.16	150.68	172.37	167.68	210.41	227.09	149.46	246.6	180.36	159.36	245.66	191.99	76.37	188.49	280.39	352.36	192.76	158.35	150.22	156.26	155.8	141.79	115.59	197.84	222.91	72.61
Y37D8A.13	Y37D8A.13	unc-71	150.32	219.72	127.74	75.61	109.47	9.2	76.35	54.27	79.87	76.18	96.74	112.7	79.42	41.17	71.21	121.23	97.14	91.27	136.87	41.89	7.57	51.24	95.24	116.01	82.28	111.84	62.39	119.83	114.45	81.2	121.45	78.15	20.28	89.56	51.31	50.49	35.22	143.48	97.92	69.01	101.51	96.94	68.32	79.87	11.99	1.75	31.35
C14B1.2	C14B1.2	C14B1.2	150.27	242.14	135.71	206.32	274.53	99.48	182.47	289.2	185.43	130.28	120.91	218.84	108.63	142.42	103.66	156.55	183.53	146.44	207.75	53.57	13.42	75.75	287.98	254.87	122.03	110.21	58.46	103.41	56.11	86.89	22.16	28.3	5.44	53.25	67.76	30.14	14.94	49.65	40.67	44.74	39.18	37.63	36.15	15.16	1	1	37.72
F56D1.7	F56D1.7	daz-1	150.13	173.9	106.4	131.94	60.62	1.94	166.55	36.43	148.43	6.72	137.46	153.72	116.21	46	156.17	107.05	103.03	136.96	9.21	1	1.33	38.11	191.97	170.11	142.7	54.06	38.14	62.31	41.83	38.59	19.87	30.56	1.57	67.64	50.4	2.63	9.71	28.78	45.19	52.82	76.71	33.66	70.13	64.6	1	1	12.72
F45E12.2	F45E12.2	brf-1	150.08	89.62	117.77	150.76	108.8	11.04	90.8	22.95	124.89	22.42	103.07	131.83	102.59	20.48	80.93	122.95	122.11	122.12	10.97	6.68	1	56.74	105.98	116.69	122.07	140.68	118.78	133.32	124.64	100.07	63.98	108.15	16.59	107.46	84.72	56.3	17.83	123.11	53.5	127.49	138.32	68.74	109.16	125.95	14.32	14.78	59.36
F22F7.5	F22F7.5	ckb-4	149.92	1	60.54	30.56	145.53	2.53	11.51	31.91	13.46	1	18.6	18.26	28.43	45.36	30.53	70.15	33.45	44.36	1.6	29.7	11.87	113.14	71.13	64.98	50.27	58.84	161.7	116.61	110.23	140.39	51.84	82.05	45.26	40.12	70.49	34.7	6.48	58.44	60.28	68.68	21.83	18.71	44.1	41.01	17.59	1	139.62
ZC376.6b	ZC376.6	ints-2	149.74	64.73	139.48	106.39	153.75	13.04	77.75	40.8	79.07	18.08	88.16	90.58	114.25	30.71	101.74	109.49	125.05	126.08	1.95	1	13.77	39.67	124.34	116.72	60.81	143.24	116.42	135.8	101.69	157.99	84.36	63.64	8.16	120.14	62.09	31.91	13.43	156.15	128.22	154.26	114.44	129.59	113.33	187.78	7.64	1	23.77
ZK637.14	ZK637.14	ZK637.14	149.69	141.14	184.63	149.45	186.97	71.04	65.48	201.76	191.43	118.59	94.55	51.2	216.09	222.94	152.09	190.83	151.49	102.22	164.14	75.18	76.42	142.84	181.15	154.68	134.12	166.66	187.94	218.2	359.1	180.19	127.4	174.62	108.22	120.26	243.55	226.16	127.13	257.77	255.73	172.43	133.94	158.65	166.98	205.57	94.04	116.23	130.54
F37C12.2.3	F37C12.2	epg-4	149.59	168.61	101.22	119.6	149.2	15.95	136.1	135.22	111.67	28.42	193.43	169.26	149.22	27.26	127.6	169.44	142.92	125.83	105.2	77.54	1.53	83.26	161.38	164.73	101.82	75.32	65.77	78.95	124.62	74.31	6.29	76.08	10.22	80.98	63.1	23.84	33.16	85.88	84.28	56.26	137.27	62.91	73.52	61.26	1.85	14.52	42.83
K07A1.12	K07A1.12	lin-53	149.35	263.75	232.82	204.17	168.57	40	188.62	103.16	212.4	132.95	170.54	218.55	167.3	101.17	228.58	226.25	186.6	229.94	70.38	14.89	29.67	203.84	211.65	205.83	180.73	196.29	258.25	178.28	204.59	221.42	116.27	265.31	127.84	228.97	225.91	99.01	76.94	194.83	230.41	196.39	248.09	166.31	284.94	179.42	25.94	56.34	329.9
B0205.7	B0205.7	kin-3	149.31	90.47	95.97	130.21	103.16	126.04	107.48	70.24	63.48	93.72	151.02	114.18	129.67	94.53	149.23	169.74	160.95	195.65	103.84	28.58	39.61	173.06	176.86	161.27	189.22	158.85	161.2	201.54	173.04	146.98	193.57	136.4	52.72	117.04	130.86	145.65	70.58	113.55	105.74	118.5	198.13	206.58	157.14	228.01	55.95	84.45	146.19
C01F6.1	C01F6.1	cpna-3	149.22	84.56	99.68	96.24	88.37	4.92	84.76	182.04	66.14	49.25	115.18	88.44	146.02	34.16	130.99	73.44	117.74	122.55	80.27	20.55	4.83	78.89	116.91	106.34	96.96	117.19	114.22	148.86	138.47	147.99	73.84	134.19	20.75	66.65	77.17	40.62	22.38	140.16	153.02	139.11	129.28	96.34	98.18	89.02	1.56	3.91	26.36
T05H4.11.1	T05H4.11	T05H4.11	149.16	112.68	111.53	122.54	105.49	151.75	154.29	324.03	128.35	298.84	204.84	172.37	225.79	184.2	142.86	150.28	168.18	153.7	270.98	170.19	167.56	166.42	126.08	122.91	200.86	126.97	117.47	144.66	192.97	149.29	188	180.65	171.71	148.91	202.5	240.02	252.63	123.42	156.23	173.92	160.5	141.58	228.88	165.93	108.89	268.4	165.03
F09B9.3	F09B9.3	erd-2.1	149.08	125.06	257.28	199.76	206.38	98.79	214.47	314.95	281.26	286.82	240.3	273.7	220.48	82.69	344.38	332.99	336.14	381.41	145.75	108.6	42.41	181.37	294.34	268.06	299.85	271.88	295.3	360.63	156.43	306.61	257.28	209.26	178.5	266.55	376.53	263.7	143.69	270.94	423.53	351.56	350.26	383.07	462.89	442.49	68.03	93.7	376.59
F18A1.2c	F18A1.2	lin-26	149.08	120.41	186.1	131.24	137.22	1	171.55	89.37	199.29	62.87	251.48	283.71	199.53	38.01	229.45	186.39	223.08	224.18	79.85	20.86	30.83	77.58	240.8	229.46	168.02	245.04	152.26	224.07	260.54	183.52	182.06	172.8	49.01	290.09	127.34	67.82	25.19	177.83	111.32	200.44	225.91	136.03	191.16	186.01	1.56	1	29.22
C06B8.8.6	C06B8.8	rpl-38	148.97	119.33	36.71	109.95	10.14	43.21	178.41	336.04	93.08	284.93	99.31	103.23	10.62	44.59	9.47	26.86	13.9	71.13	28.69	1	187.05	149.63	24.51	26.24	98.31	46.55	78.72	27.88	49.11	41.59	21.35	73.85	110.61	36.83	27.02	106.4	151.1	24.18	27.4	70.92	34.1	27.26	87	32.57	1	192.49	21.34
Y49E10.6a	Y49E10.6	his-72	148.96	186.2	153.88	117.03	35.23	96.09	29.71	145.91	1	28.56	64.29	10.94	49.92	85.14	126.52	1	1	10.52	67.75	55.38	92.69	21.91	110.95	116.7	162.64	130.5	7.7	171.98	1	111.72	25.94	97.41	158.47	83.69	134.84	23.53	42.95	102.94	50.5	132.5	1	65.58	159.73	87.46	1	57.2	143.81
C29E4.15	C29E4.15	C29E4.15	148.76	310.88	277.24	206.49	236.47	167.6	112.09	103.5	150.48	199.42	125.59	90.35	98.38	183.96	103.06	125.19	105.46	159.31	165.3	195.16	85.64	234.42	165.98	174	226.98	159.73	126.49	141.69	140.46	96.18	201.03	191.35	29.43	67.59	32.7	113.27	121.29	48.74	42.49	68.64	117.08	77.37	54.31	83.88	17.65	20.46	16.27
ZK675.1.2	ZK675.1	ptc-1	148.68	176.94	101.18	120.43	104.77	2.42	125.96	57.42	104.87	40.53	112.01	128.87	88.86	27.8	93.66	126.92	137.66	105.13	27.43	14.78	1.25	31.04	144.75	142.21	84.88	82	55.05	66.78	72.82	56.72	34.63	50.24	1.22	38.02	41.68	12.57	9.62	33.96	58.03	91.63	68.13	58.49	52.29	64.37	1.4	1.26	22.79
F21D5.6	F21D5.6	F21D5.6	148.32	97.89	133.14	159.45	143.43	48.49	98.76	222.23	72.34	78.16	147.18	111.9	149.32	69.06	137.54	185.52	118.9	157.05	145.54	27.52	40.77	80.14	145.07	133.75	161.72	130.39	158.54	166.14	116.56	186.15	97.27	154.7	63.94	135.03	149.76	151	59.87	139.34	129.1	164.47	176.61	151.55	155.53	148.11	13.39	45.49	120.85
F37C12.3.2	F37C12.3	F37C12.3	148.21	78.4	143.96	219.44	151.09	581.5	180.26	722.3	177.47	422.05	258.4	154.61	169.06	426.82	166.33	133.57	100.59	122.42	676.74	757.56	1173.59	535.23	168.95	181.78	290.69	198.54	117.76	132.17	191.34	128.88	299.95	227.9	414.16	171.46	204.59	328.58	616.72	90.06	63.12	193.04	250.95	164.49	203.64	152.42	870.42	671.41	217.65
Y39G10AR.9a	Y39G10AR.9	Y39G10AR.9	148.2	167.46	193.85	209.33	120.36	161.2	60.48	60.4	159.69	80.43	127.95	94.27	99.46	189.97	116.18	135.36	132.58	145.14	169.59	92.11	270.76	206.45	102.72	122.44	114.91	125.87	64.04	132.15	189.63	131.96	154.77	197.47	127.63	64.99	74.97	70.24	81.62	102.52	38.69	74.23	127.99	83.51	118.29	60.31	12.79	8.24	13.61
F32H2.4	F32H2.4	thoc-3	148.19	219.6	258.93	96.41	164.99	127.87	231.63	166.43	194.72	120.69	205.2	243.81	178.77	137.99	194.98	168.25	217.84	247.65	74.26	89.51	43.45	161.68	184.91	150.23	124.62	190.5	170.99	245.29	195.99	213.3	187.1	120.02	99.06	251.31	203.65	147.46	136.44	121.78	260.04	246.49	209.9	199.52	198.66	204.11	27.77	44.25	219.61
B0303.7a	B0303.7	B0303.7	148	76.43	122.15	136.4	141.25	45.59	65.04	19.39	75.08	123.62	127.23	144.89	66.73	179.23	166.54	119.61	167.94	130.1	116.14	107.73	59.29	160	135.6	124.15	154.46	121.6	103.25	181.04	175.03	165.66	101.23	147.14	80.46	122.99	147.49	118.4	132.95	182.32	138.85	147.53	150.14	137.2	177.83	184.25	61.65	109.16	42.34
C43E11.3a	C43E11.3	met-1	147.82	112.05	105.37	70.73	65.34	1.99	63.53	41.21	49.69	8.33	62.28	57.65	60.32	8.41	56.38	69.25	78.45	67.05	14.96	1.53	1.59	9.49	57.33	85.13	54.68	89.37	42.4	93.23	62.75	53.03	14.52	54.23	3.8	56.27	39.97	7.18	1.59	67.96	96.51	97.19	60.6	54.93	59.23	66.02	4.35	1	40.84
F11A10.2	F11A10.2	repo-1	147.71	147.11	196.78	270.06	141.56	451.53	221.03	117.08	201.7	402.02	279.25	243.22	242.39	417.53	334.27	266.62	210.98	216.07	366.05	312.04	348.25	267.56	197.74	224.38	278.54	246.17	348.79	282.87	293.3	297.97	311.33	267.36	371.38	289.23	557.82	459.64	468.21	251.01	76.32	294.57	265.06	281.19	265.41	233.51	493.28	341.94	327.41
Y5F2A.4	Y5F2A.4	Y5F2A.4	147.63	49.26	113.72	167.43	114.25	28.96	197.99	145.94	151.37	97.67	214.54	219.01	179.57	109.11	93.02	130.34	204.77	176.56	198.18	58.66	34.89	83.51	160.02	148.72	199.94	140.56	156.51	186.63	155.05	156.26	188.99	129.26	62.94	163.66	102.81	147.72	125.99	148.92	182.75	189.14	198.79	188.32	154.94	173.09	11.1	16.32	64.17
T06D8.5	T06D8.5	cox-15	147.54	92.14	99.67	148.63	47.92	75.3	109.51	18.3	116.5	65.12	164.58	146.15	68.92	58.22	120.8	100.11	81.6	100.36	143.63	21.66	42.97	107.85	126.37	103.68	102.62	59.78	88.52	82.38	92.46	48.99	33.09	44.81	8.46	71.73	27.98	32.62	93.33	76.02	11.98	66.9	67.58	57.14	70.83	60.84	19.16	10.12	23.78
F35G12.7	F35G12.7	F35G12.7	147.48	202.67	112.92	226.19	205.22	350.66	64.07	284.09	153.29	124.91	140.24	64.37	216.34	363.36	109.66	100.29	132.14	67.35	368.59	308.08	397.42	227.88	132.41	122.51	137.59	148.97	135.8	120.07	148.54	105.8	221.18	223.87	316.6	80.94	207.85	122.86	234.13	110.08	100.27	146.6	119.76	118.86	142.78	85.64	250.35	285.8	60.99
ZK1010.1	ZK1010.1	ubq-2	147.43	217.3	105.6	116.77	64.93	69.71	171.83	295.31	154.23	150.98	62.55	123.64	89.12	89.99	81.5	61.53	58.73	106.88	73.76	1	95.69	93.98	96.78	122.12	87.24	87.2	115.55	63.59	70.2	62.24	147.31	151.09	121.98	45.81	66.26	76.15	126.69	17.54	55.14	78.91	36.16	49.04	127.08	124.2	171.44	46.46	169.3
F54E7.3b.1	F54E7.3	par-3	147.22	172.41	113.22	127.61	132.61	8.27	123.19	22.37	80.82	27.86	121.62	119.15	111.3	7.81	99.06	97.37	112.39	85.76	16.25	9.99	2.16	54.57	105.99	110.31	62.59	48.21	61.37	94.69	124.24	59.55	27.49	80.85	11.21	86.1	47.36	18.46	15.3	44.11	100.91	71.64	91.84	79.56	60.21	54.71	6.03	3.66	32.2
F53A2.7.2	F53A2.7	acaa-2	146.84	181.89	143.24	174.49	168.75	126.02	183.7	36.95	181.72	134.15	213.89	187.28	171.93	141.48	151.23	208.22	178.01	181.02	122.46	102.85	34.74	143.52	168.65	231.95	155.8	176.97	209.07	278.39	205.43	249.98	178.65	212.54	205.9	206.62	175.59	153.54	109.4	195.28	167.22	219.79	259.62	192.02	289.94	227.02	64.34	99.78	273.75
F57B9.5	F57B9.5	byn-1	146.84	141.1	132.17	114.13	239.6	4.14	151.65	58.42	84.76	33.58	166	190.28	106.27	32.82	139.59	112.05	135.59	166.37	78.28	3.12	1	27.62	118.35	125.63	109.38	209.65	189.61	170.17	173.08	201.31	61.05	168.6	27.96	181.93	119.64	18.14	12.69	121.2	90.7	142.96	125.58	171.25	123.01	151.83	21.73	18.83	156.21
T01B7.3	T01B7.3	rab-21	146.83	17.97	162.7	155.12	107.78	189.31	140.51	434.73	201.94	200.24	191.93	126.69	138.44	166.51	128.81	145.52	92.81	133.65	178.16	123.25	370.12	253.49	111.94	95.57	206.38	105.35	140.13	175.53	133.24	146.47	140.32	191.98	198.04	98.23	144.45	184.07	299.47	88.05	80.76	142.46	165.3	126	97.36	171.6	124.01	87.63	57.83
R05D11.6.2	R05D11.6	paxt-1	146.61	105.09	180.82	140.58	161.59	2.88	166.71	95.16	132.25	33.98	128.51	121.59	143.55	116.88	120.55	113.21	164.22	151.77	1.74	33.64	1	39.07	129.47	184.42	108.97	162.44	193.97	162.72	138.42	143.34	59.42	151.43	115.13	102.53	113.9	30.39	42.21	115.32	73.95	102.69	134.49	114.66	107.2	121.83	17.18	1	84.36
C23H3.4a.2	C23H3.4	sptl-1	146.5	175.22	195.58	246.16	161.75	257.39	115.71	77.01	133.47	164.94	119.27	161.41	93.63	160.14	98.06	85.23	125.88	106.95	129.83	55.86	68.24	112.49	76.72	129.75	85.58	67.96	42.03	99.88	116.51	82.43	76.44	41.44	40.96	61.17	41.48	62.13	92.09	31.09	28.69	77.27	49.23	50.42	33.93	46.39	1	15.05	9.89
F55B12.3b.2	F55B12.3	sel-10	146.45	80.37	102.14	100.68	153.11	3.2	171.42	62.98	102.52	15.56	99.34	125.76	87.72	20.14	143.46	105.76	100.87	168.58	82.46	19.34	28.62	13.83	99.62	128.77	121.58	138.18	98.77	176.89	164	161.48	96.15	84.92	16.18	162.13	78.37	22.37	19.55	93.82	145.85	105.7	139.37	123.75	130.92	105.86	2.66	1.54	144.66
T17E9.1b.2	T17E9.1	kin-18	146.19	102.79	131.67	100.41	124.54	5.85	99	58.25	74.11	28.43	97.16	87.3	67.05	31.3	102.33	115.9	91.02	98.45	35.65	23.24	14.81	27.04	98.87	104.5	94.52	146.09	121.59	146.26	153.43	141.69	99.74	92.72	29.55	131.76	52.24	14.45	19.71	125.82	119.75	130.59	151.95	97.98	115.28	151.86	15.78	9.9	74.85
C45G3.3	C45G3.3	lipt-1	145.88	121.01	162.74	144.81	206.4	66.2	134.74	200.88	150.31	67.11	84.28	144.24	206.99	79.72	110.96	164.73	193.44	150.47	75.02	27.71	26.41	112.94	184.2	174.39	144.55	148.64	262	203.58	225.39	209.41	149.2	241.5	13.14	158.76	138.82	51.13	73.53	151.97	250.07	173.7	178.85	123.24	185.81	203.54	1	29.21	106.24
T26A5.8	T26A5.8	T26A5.8	145.86	136.16	228.38	127.95	123.47	148.01	175.71	271.86	103.82	112.9	191.48	161.47	98.44	86.43	130.42	113.46	184.03	168.5	43.84	40.54	68.46	171.56	173.53	175.48	142.65	170.45	219.19	211.31	238.93	185.73	221.72	159.4	121.53	210.23	250.73	166.79	175.05	152.12	229.38	165.29	205.74	121.41	194.72	177.29	18.62	52.42	185.51
C23G10.4a.2	C23G10.4	rpn-2	145.8	192.27	145.16	157.21	136.01	5.6	136.57	24.8	167.73	56.14	126.54	177.75	117.86	20.31	158.04	174.88	143.87	152.28	28.19	5.69	4.89	108.23	179.93	180.21	95.68	76.19	83.53	82.91	71.88	104.02	97.54	141.72	33.83	97.03	108.69	51.48	23.6	135.95	151	131.95	114.4	81.43	148.1	116.88	2.62	4.04	155
F33G12.4.1	F33G12.4	lrr-1	145.51	123.82	186.89	174.18	236.48	28.14	118	240.53	120.59	44.84	160.94	179.34	244.92	28.04	126.47	167.87	157.9	176.49	52.75	14.07	31.29	92.13	197.54	195.01	167.08	126.95	268.09	178.88	195.1	201.13	165.2	150.63	46.96	247.36	178.17	56.49	15.8	220.14	198.77	225.07	236.68	140.07	240.62	117.55	2.47	14.52	140.11
T04A8.12	T04A8.12	pgap-2	145.12	130.11	192.57	162.52	94.59	17.64	165.77	168.67	146.37	64.29	137.72	215.66	166.49	52.66	159.78	205.73	259.9	176.05	86.62	33.73	12.06	101.9	218.92	204.3	189.28	34.95	46.98	75.13	58.87	51.23	35.59	60.66	1	26.84	46.7	7.6	32.34	57.21	60.26	79.89	59.08	48.24	72.11	25.34	1	5.75	57.44
ZK973.3	ZK973.3	pdp-1	145.04	156.23	158.87	161.22	49.53	10.13	108.79	70.54	81.1	68.31	78.46	99.24	110.98	38.82	101.08	96.86	121.25	136.23	69.63	37.82	17	36.15	162.5	120.01	72.53	88.64	58.33	110.81	161.23	59.01	75.37	39.42	1	66.06	82.65	3.12	56.33	36.5	37.77	80.72	62.66	57.88	103.47	106.45	50.84	1	45.19
C18E9.10	C18E9.10	sftd-3	144.9	137.14	180.09	57.89	172.67	42.18	196.49	349.47	126.25	48.41	177.83	230.68	228.44	91.58	164.29	161.03	140.95	212.5	73.3	10.55	45.18	49.61	198.45	172.4	127.13	125.74	162.53	173.88	217.72	219.14	102.56	255.85	45.8	142.74	205.01	45.27	1	73.83	236.41	131.54	264.28	207.34	228.02	181.51	40.86	25.63	144.09
C08B11.1	C08B11.1	zyg-11	144.9	213.55	128.19	117.92	102.13	5.16	118.56	137.36	112.32	34.48	188.76	177.44	120.31	31.81	154.91	150.21	87.58	84.3	28.67	20.91	12.61	29.22	139.9	161.09	65.4	75.63	41.8	81.07	112.74	58.4	46.1	81.05	4.11	63.86	31.09	9.95	20.43	54.03	49.59	111.55	50.54	57.87	63.67	55.5	1	2.41	25.02
K08D12.3a	K08D12.3	K08D12.3	144.89	204.67	167.74	170.78	164.4	276	200.96	25.99	233.33	226.26	190.33	170.09	109.21	276.77	101.13	113.35	122.84	162.73	262.32	138.26	309.62	356.98	195.96	153.46	162.62	130.04	184.94	161.51	93.95	103.06	162.09	141.36	144.67	90.23	87.19	168.08	187.73	120.13	112.39	94.99	63.08	106.03	79.75	145.23	154.83	240.32	67.84
MTCE.25	MTCE.25	nduo-4	144.78	226.36	183.98	219.18	145.52	110.75	169.03	154.84	96.93	167	177.92	77.63	268.45	141.42	204.39	162.08	215.79	193.69	289.09	394.8	147.25	75.54	110.08	92	116.76	204.76	195.07	251.82	160.19	331.29	276.04	234.4	81.68	199.72	21.33	204.92	192.21	195.84	164.78	320.87	364.27	226.93	325.61	354.97	100.13	203.07	109.08
K07C11.9	K07C11.9	cogc-6	144.59	363.44	212.45	164.47	236.27	67.56	182.6	104.39	152.45	75.65	184.02	206.19	171.75	94.49	178.01	201.98	249.94	194.13	71.21	24.06	11.81	75.72	194.27	210.85	174.59	123.36	77.35	126.03	108.03	93.52	61.21	95.59	21.53	34.73	47.43	37.36	73.55	57.22	69.28	115.47	81.06	49.34	76.86	53.43	9.38	3.43	19.17
C31G12.1	C31G12.1	C31G12.1	144.51	42.1	66.89	139.56	56.19	178.41	87.02	170.8	38.83	57.78	74.9	84.02	55.59	322.26	53.81	55.65	48.68	55.9	73.43	89.59	111.79	57.61	45.36	68.67	79.15	50.11	28.19	62.91	110.6	57.07	70.49	43.54	35.93	32.45	103.04	94.06	137.54	33.4	28.86	32.53	40.63	55.32	44.38	28.48	273.89	107.35	19.99
T20F10.2a	T20F10.2	T20F10.2	144.43	86.58	241.58	160.36	170.51	29.7	132.39	185.88	216.52	112.94	151.35	188.64	230.57	134.26	263.35	238.84	321.29	253.59	90.19	36.23	13.66	127.44	263.78	265.25	209.64	190.23	170.05	237.65	193.36	260.56	235.21	172.79	38.99	184.05	254.6	145.26	33.52	235.81	198.74	270.81	252.05	232.98	280.39	248.64	10.54	27.13	138.55
B0361.3.2	B0361.3	B0361.3	144.38	129.99	82.41	110.78	99.01	49.45	59.23	69.84	118.02	53.58	73.38	105.45	110.35	77.24	100.7	107.32	116.52	93.44	77.43	19.55	40.75	52.18	114.4	122.47	96.9	45.1	76.75	75.31	96.09	74.52	93.66	35.62	37.89	46.38	70.83	60.32	36.3	100.28	147.47	86.32	56.69	68.43	65.07	88.66	20.02	29.32	38.69
T23D8.5	T23D8.5	his-67	144.21	112.54	127.54	122.95	351.45	1	238.57	462.95	295.65	219.73	196.57	161.83	231.08	366.93	167.75	268.04	412.89	232.45	190.72	200.61	107.08	154.7	357.91	228.94	138.37	401.32	466.6	50.79	129.75	262.78	174.45	577.04	490.25	366.96	632.54	471.12	57.53	866.88	955.73	184.09	207.25	991.27	373.82	422.39	248.87	228.55	616.28
T05F1.4.1	T05F1.4	T05F1.4	144.21	136.96	147.33	77.64	118.06	1	160.97	107.23	138.94	75.28	258.2	215.05	183.38	85.1	150.81	196.15	205.63	194.85	68.75	6.41	2.05	96.4	150.44	195.6	178.43	155.38	214.58	191.84	200.42	150.48	140.47	143.84	144.26	285.01	175.19	59.68	87.43	219.96	261.57	198.49	219.2	126.1	199.45	208.4	23.32	3.31	77.8
F11E6.7	F11E6.7	F11E6.7	144.06	173.08	121.75	95.78	149.95	10.38	60.89	54.43	76.2	18.06	95.92	66.91	59.09	32.62	90.74	94.63	97.35	73.79	29.08	2.8	17.29	17.86	57.92	88.6	53.9	123.01	74.32	118.72	106.73	86.65	64.05	134.68	10.04	102.13	70.49	34.62	18.73	102.51	150.83	98.88	148.53	92.83	106.37	116.2	3.49	2.22	90.48
F36F2.4	F36F2.4	syx-7	144.04	85.51	153.3	175.38	126.18	278.56	98.39	431.34	181.54	232.53	190.6	129.39	169.55	229.51	89.23	135.76	81.85	139.94	258.18	334.25	162.58	215.89	160.34	126.45	156.09	164.89	157.28	178.55	124.21	175.77	202.75	79.85	99.03	152.14	127.01	147.3	134.44	78.49	94.44	98.51	135.2	179.48	190.52	52.32	185.01	235.5	73.67
C33H5.6	C33H5.6	swd-2.1	143.84	105.28	177.73	179.96	104.29	120.79	108.66	93.52	91.48	39.38	123.72	100.5	68.99	127.68	127.23	87.46	118.49	152.57	125.74	88.33	80.84	163.84	136.07	143.67	136.82	117.83	125.38	97.14	114.17	148.81	161.49	89.99	103.27	216.17	83.22	221.48	61.72	136.01	72.33	100.14	145.68	129.08	164.09	83.57	30.72	89.25	100.04
C41C4.8.2	C41C4.8	cdc-48.2	143.83	364.68	144	142.45	113.22	30.04	114.95	50.29	93.31	57.12	137.12	147.59	94.47	34.44	118.02	149.02	140.33	133.65	55.59	6.74	20.42	64.01	123.44	172.2	38.97	101.82	44.11	76.36	116.7	119.05	32.19	120.8	38.47	62.76	73.26	22.41	65.27	75.17	65.83	69.61	66.07	53.84	60.09	59.29	16.04	22.15	52.38
E02H1.4	E02H1.4	parp-2	143.82	154.25	143.5	174	133.18	183.79	94.52	77.11	92.98	218.94	195.31	166.75	137.82	107.75	199.37	156.67	155.94	199.09	230.47	70.52	72.29	204.57	158.33	164.27	122.53	167.88	212.21	212.9	224.09	166.02	205.6	176.75	112.37	223.49	158.87	255.3	129.2	157.73	136.09	118.46	184.89	221.67	220.11	124.08	46.07	115.21	200.68
ZK673.3	ZK673.3	lin-56	143.6	199.34	142.09	149.84	246.88	6.63	99.7	80.01	125.79	41.01	77.99	139.51	157.24	95.65	107.88	159.47	178.14	130.07	29.79	27.01	17.64	55.51	200.49	203.53	111.07	251.29	143.11	161	126.19	208.55	163.58	164.8	50.9	117.75	157.13	59.58	35.33	101.56	171.13	133.6	168.97	143.98	182.34	161.41	12.82	16.66	91.12
LLC1.3a	LLC1.3	dld-1	143.42	267.51	128.15	57.95	98.85	26.43	107.13	86.45	89.41	18.37	98.98	136.18	127.73	67.84	88.24	132.27	81.7	104.29	74.1	94.61	18.22	65.66	84.07	137.52	104.35	61.44	65.69	85.85	129.18	64.95	56.77	139.13	21.47	50.88	36.9	43.94	56.76	86.18	62.32	100.41	100.81	74.04	74.41	98.56	19.4	11.26	58.9
Y110A7A.14.1	Y110A7A.14	pas-3	143.41	190.18	254.46	233.8	257.79	363.78	241.98	1076.51	211.67	236.32	259.71	194.19	147.84	364.46	203.96	185.69	259.01	265.16	265.53	152.61	286.66	307.83	294.81	288.42	233.73	143.91	96.61	214.78	176.44	136.79	146.19	139.05	78.37	145.12	200.99	125.9	202.81	98.97	70.42	109.04	160.58	193.03	128.26	126.89	55.81	51.95	62.6
C09G4.1b	C09G4.1	hyl-1	143.39	26.46	102.57	66.23	83.43	1	57.47	96.18	40.03	38.08	39.53	72.28	106.91	91.98	46.59	79.21	109	116.4	38.91	3.35	1	24.99	70.04	118.59	97.92	76.63	27.51	68.03	60.92	54.65	35.78	34.18	17.19	27.62	45.22	14.37	7.46	28.9	22.53	35.55	61.6	36.74	68.36	35.77	1	12.44	25.37
D2030.6	D2030.6	prg-1	143.38	299.61	121.67	91	153.84	13.43	157.87	64.3	116.5	29.99	148.06	191.08	111.5	24.46	103.26	120.38	87.17	105.21	7.18	68.21	12.71	95.05	134.59	117.89	57.15	158.05	127.68	133.22	148.96	104.91	61.32	197.6	37.37	175.47	50.45	81.48	49.49	115.79	97.67	136.47	141.13	135.37	91.77	144.55	1.76	1	51.73
E04A4.4c	E04A4.4	hoe-1	143.24	100.48	115.37	79.95	150.46	7.42	123.72	67.7	76.42	7.36	140.63	140.42	103.16	40.32	102.14	105.06	110.81	126.69	23.74	3.18	1.24	35.5	107.78	119.94	63.05	143.69	83.44	114.89	155.3	125.13	73.27	63.34	16.39	160.05	93.69	26.24	18.85	116.18	97.38	124.14	148.59	130.65	99.51	163.61	1	10.81	91.85
C08B11.9	C08B11.9	C08B11.9	143.18	38.74	175.12	142.74	148.49	3.01	168.97	50	77.33	2.52	180.28	102.81	47.27	1	63.65	70.65	76.9	98.21	171.44	1	16.62	36.27	90.85	94.16	94.26	194.3	237.07	100.03	111.06	164.08	128.14	88.07	47.05	140.51	107.27	137.41	47.47	132.39	70.76	111.73	188.76	67.51	114.34	118.99	55.15	17.04	86.68
W01D2.5a.1	W01D2.5	osta-3	142.79	93	200.07	171.43	177.49	1.84	249.7	8.37	158.8	37.15	176.39	229.33	141.56	60.4	181.47	148.79	199.06	152.28	30.28	58.58	18.74	40.29	133.37	173.08	99.98	124.63	91.38	213.45	150.43	132.08	104.07	100.71	22.85	130.87	94.5	36.03	44.88	138.77	108.54	169.07	96.44	62.78	99.68	97.81	2.92	2.27	16.45
ZK1127.3	ZK1127.3	ZK1127.3	142.76	106.58	255.33	214.38	193.15	366.36	267.27	1029.52	254.76	378.44	255.83	277.28	280.33	429.37	239.64	209.08	197.38	232.54	494.06	398.97	396.03	326.14	201.57	174.01	242.19	204.27	305.05	200.2	224.86	306.89	278.88	341.03	277.56	226.76	274.68	420.82	462.55	254.5	132.77	204.53	246.38	323.23	375.18	321.36	323.14	257.54	230.93
T23G11.7a	T23G11.7	T23G11.7	142.7	129.8	192.62	153.12	188.44	69.68	137.16	75.01	214.55	22.56	133.1	180.44	136.16	60.85	205.19	244.34	200.16	190.7	78.81	10.15	1.63	41.27	172.54	148.59	209.41	284.44	270.66	242.7	165.99	217.15	207.31	222.03	91.64	209.07	164.32	78.19	34.52	181.9	212.69	215.83	209.54	146.16	241.97	253.95	12.13	5.01	136.05
F35H10.6	F35H10.6	F35H10.6	142.68	39.41	67.26	94.36	87.15	306.29	142.39	367.05	101.97	144.72	141.14	140.51	88.56	152.22	81.28	76.65	93.84	84.57	206.13	204.86	176.87	209.35	127.73	74.88	62.41	85.42	146.16	74.59	78.19	146.38	127.11	94.7	198.13	81.44	139.69	146.59	360.37	79.77	30.36	98.12	58.51	93.71	110.5	94.26	118.41	294.9	97.08
T25D3.2	T25D3.2	mrpl-28	142.62	182.06	176.9	181.27	169.52	132.13	101.3	86.43	116.61	119.68	117.8	117.28	71.87	136.22	124.77	82.33	136.64	116.06	249.64	103.73	76.25	55.81	121.24	100.7	115.2	154.41	105.35	91.5	96.78	101.63	62.91	105.05	18.48	26.53	59.82	62.24	76.45	113.57	72.58	106.96	72.94	87.98	64.34	80.64	35.84	25.82	35.38
B0336.8	B0336.8	lgg-3	142.56	45.54	235.47	180.2	199.1	16.08	100.49	128.96	93.86	80.9	92.4	71.66	169.78	78.12	54.44	81.03	87.78	122.44	15.43	1	47.61	109.61	109.76	130.42	88.25	176.67	262.16	189.03	254.41	277.05	79.12	191.03	61.95	77.71	48.12	96.76	127.28	130.92	116.75	102.37	113.12	103.49	111.8	127.96	7.17	71.77	92.66
F53C11.3	F53C11.3	F53C11.3	142.54	101.08	165.61	113.33	214.32	69.04	136.42	188.47	118.44	169.89	167.24	216.15	83.3	155.37	153.8	121.91	91.8	125.17	247.38	80.65	93.66	161.33	101.53	147.57	153.59	115.34	162.56	199.98	150.34	105.78	147.67	125.56	105.31	165.96	93.73	144.65	227.98	118.95	113.73	180.49	122.95	85.73	133.81	127.03	164.43	126.53	122.24
B0393.2.2	B0393.2	rbg-3	142.53	94.12	118.61	82.51	85.76	19.41	97.17	158.89	76.64	30.51	86.29	83.74	59.32	18.75	89.38	110.56	135.16	126.86	42.47	5.58	9.83	27.17	121.75	152.22	79.92	58.13	50.31	82.93	85.68	68.16	39.73	96.3	10.55	60.87	25.42	14.66	41.81	47.93	47.17	110.95	64.88	51.74	68.64	86.05	11.44	1.68	35.94
B0001.4	B0001.4	B0001.4	142.44	74.72	72.66	82.78	81.35	199.53	103.2	54.05	93.74	267.94	140.43	149.14	137.8	140.16	118.91	109.64	130.56	134.74	285.67	145.16	134.4	187.63	117.55	128.33	120.78	66.69	75.87	103.4	81.36	52.15	108.85	78.04	22.04	113.74	102.15	70.37	214.56	58.67	86.63	96.36	127.72	95.74	95.73	83.37	36.72	72.69	27.83
F44F4.2.1	F44F4.2	egg-3	142.34	290.35	130.53	113.06	112.68	62.65	110.08	137.45	127.96	152.19	106.77	149.34	84.42	60.65	151.16	118.82	150.76	185.55	94.89	40.02	12.18	130.26	113.75	163.07	155.41	53.95	42.76	97.52	53.25	71.16	78.64	50.5	20.49	76.92	53.07	65.56	37.5	49.64	62.35	70.56	84.76	39.44	74.71	62.4	1.6	1	10.76
Y39G10AR.13b.2	Y39G10AR.13	icp-1	142.33	78.33	74.52	102.13	116.27	15.57	66.57	13.43	67.05	19.53	105.15	77.14	72.42	33.7	73.5	103.87	95.88	112.35	59.98	3.92	10.42	18.54	72.4	99.99	82.31	118.35	65.27	111.59	95.27	109.18	89.2	176.58	99.97	113.73	99.27	57.51	26.25	100.05	125.73	106.98	87.5	103	63.57	98.73	7	26.49	111.93
F46A9.5.3	F46A9.5	skr-1	142.18	116.34	141.61	142.85	78.54	145.98	198.14	298.27	218.02	121.69	259.49	217.86	170.94	145.34	230.11	161.17	172.57	240.93	88.72	61.55	77.01	170.61	239.1	161.11	123.87	184.45	214.98	114.26	144.9	157.33	123.64	126.53	62.12	264.72	192.84	124.05	110.28	175	180.44	123.94	148.86	144.37	288.82	197.22	55.27	177.74	291.86
B0024.10	B0024.10	asps-1	141.82	61.29	161.6	144.41	109.09	23.26	108.44	204.03	84.51	39.29	162.68	149.02	90.82	30.19	83.78	84.52	190.39	94.58	67.52	13.08	31.91	47.23	130.93	145.64	37	93.1	81.56	71.34	84.02	68.49	60.02	34.54	27.58	67.67	49.45	29.19	36.55	25.33	79.75	82.46	108.13	50.66	56.34	97.15	1	5.87	29.96
T19E7.2a	T19E7.2	skn-1	141.77	66.39	120.22	72.93	90.07	10	129.66	32.04	105.83	35.87	158.86	158.19	145.67	27.95	81.62	118.16	140.56	152.94	93.8	34.73	6.16	46.88	127.82	130.83	89.25	40.94	88.02	112.47	106.09	83.94	20.36	96.49	13.77	112.04	77.89	16.49	9.85	44.04	44.32	93.35	112.49	92.91	65.24	93.59	10.8	9.38	24.75
ZK353.9	ZK353.9	ZK353.9	141.36	97.15	138.41	193.45	79.86	344.4	106.03	268.97	174.54	220.64	153.62	118.72	124.85	306.72	120.89	164.04	110.25	123.63	501.93	233.86	447.3	362.53	152	183.26	301.68	127.81	149.46	160.24	212.73	111.08	255.06	155.53	339.36	150.35	157.84	270.17	310.86	90.14	81.35	85.72	215.61	176.62	190.64	155	375.54	201.48	134.49
F23C8.5a.2	F23C8.5	F23C8.5	141.28	185.32	174.56	117.58	160.23	85.13	221.99	38.64	228.51	193.22	228.96	273.41	156.14	232.06	221.21	175.51	185.07	241.2	109.39	132.07	171.98	182.47	202.32	186.11	217.42	200.59	174.03	187.39	163.02	129.53	213.85	176.38	114.62	197.23	136.85	102.13	150.32	150.35	126.99	182.32	215.46	142	149.38	154.43	60.7	23.29	89.74
T07D3.7a	T07D3.7	alg-2	141.1	63.01	99.18	79.67	91.42	1.84	49.66	2.47	48.27	16.35	43.62	40.37	60.06	2.33	52.78	67.71	60.7	60.37	2.79	12.84	1.79	30.31	51.96	59.87	17.21	62.25	42.74	86.7	62.46	69.79	78.61	67.54	31.17	60.7	54.22	20.05	7.18	74.08	137.68	72.11	58.62	63.65	44.67	82.9	12.03	10.84	70.37
T23D8.3.2	T23D8.3	T23D8.3	140.96	113.98	103.16	119.96	102.24	27.69	168.52	29.85	143.52	53.15	197.24	164.96	89.3	59.16	91.83	109.28	137.44	154.21	41.11	10.26	21.41	67.87	127.23	115.28	129.01	194.64	182.86	131.14	147.17	163.13	126.35	125.05	61.48	172.09	80.87	58.54	50.97	106.81	51.29	116.14	133.16	147.74	106.85	114.42	11.13	20.47	153.46
C27F2.8	C27F2.8	tmem-131	140.89	138.31	94.95	61.11	83.31	1.15	77.35	24.64	55.45	4.99	59.62	58.12	68.11	12.75	71.85	82.19	88.96	66.49	28.7	7.73	1.53	12.49	68.66	76.03	32.53	61.8	48.15	74.88	62.77	61.72	14.09	66.26	2.98	64.35	33.37	6.22	9.19	33.44	64.08	82.8	53.51	56.88	55.43	57.02	5.2	2.74	22
C34C12.2	C34C12.2	C34C12.2	140.71	161.93	148.4	107.37	152.2	26.67	115.34	37.43	99.53	41.14	153.89	155.52	106.27	22.31	86.69	113.62	132.18	134.28	82	16.04	3.94	39.81	100.12	102.25	98.69	189.49	135.85	168.2	149.23	138.13	124.31	107.49	44.9	99.25	74.38	93.33	31.19	133.47	177.96	160.12	123.3	107.78	107.91	152.25	13.19	39.57	96.34
Y49E10.14a.2	Y49E10.14	pie-1	140.59	130.69	127.54	129.39	133.27	13.46	178.8	1	126.19	32.02	117.41	112.91	135.87	14.82	91.5	131.61	168.65	146.12	2.06	28.18	18.54	64.67	186.87	217.75	122.74	106.67	110.74	125.75	139.37	102.19	78.45	66.58	13.47	83.47	115.6	28.67	9.84	113.55	100.77	120.34	197.87	62.59	119.9	142.02	1	1	70.07
Y48B6A.11	Y48B6A.11	jmjd-2	140.5	54.91	42.59	57.76	87.14	3	56.38	10.56	55.55	18.9	51.13	56.62	46.21	12.05	43.9	58.94	54.8	80.22	30.77	20.59	12.39	26.2	39.77	55.99	31.9	86.21	51.87	112.27	45.61	59.54	33.83	88.01	19.74	60.82	52.47	16.66	3.24	90.26	76.44	61.91	65.64	76.73	54.13	50.45	1.32	10.24	63.92
ZK632.6a	ZK632.6	cnx-1	140.49	110.83	80.51	64.91	72.64	5.34	59	141.02	61.79	31.33	66.58	57.16	42.46	28.54	90.82	49.17	75.93	77.62	5.92	11.32	11.56	21	80.9	82.12	38.29	49.65	29.41	66.29	65.52	51.05	34.89	86.85	18.49	41.35	28.69	6.4	9.83	83.05	54.12	42.66	55.71	50.94	58.36	74.63	11.39	14.86	60.93
JC8.7a	JC8.7	JC8.7	140.48	78.18	187.34	145.13	213.61	49.47	164.48	288.65	146.04	107.93	140.77	108.77	179.86	15.02	198.86	136.55	179.59	109.17	103.38	21.01	34.85	116.92	195.29	205.7	190.11	213.53	197.93	156.56	178.68	188.87	238.56	199.05	75.21	294.57	177.02	206.77	85.8	190.26	339.23	100.22	105.58	204.2	92.71	144.95	1	83.37	256
T25B9.8	T25B9.8	T25B9.8	140.48	128.99	216.21	109.74	193.28	28.56	89.68	37.6	95.85	70.59	161.25	122.54	104.16	78.76	141.95	166.42	114.98	130.17	81.22	23.65	5.79	68.02	139.95	161.31	73.29	123.93	123.86	182.93	140.99	126.92	93.53	85.43	26.52	71.16	80.88	34.07	79.47	95.12	149.44	123.8	143.08	118.69	143.2	158.45	40.7	8.31	35.75
R08D7.1	R08D7.1	bud-13	140.37	85.75	112.62	69.6	110.95	26.65	43.3	37.76	29.67	12.83	57.77	65.64	27.07	14.66	57.63	55.65	56.39	52.77	17.05	1	2.44	5.71	46.83	37.16	43.46	143.78	85.74	86.63	69.31	88.15	37.19	91.77	37.45	38.56	48.29	8.83	5.35	143.3	89.66	98.79	74.05	59.98	58.83	90.88	1	1	44.37
F20D12.4.2	F20D12.4	czw-1	140.23	232.94	126.92	105.2	164.74	2.45	79.89	138.95	76.79	76.63	129.78	156.73	116.97	39.6	73.23	77.03	133.3	126.85	59.89	33.2	34.81	52.28	115.75	135.46	94.21	164.55	118.67	177.28	121.03	126.55	87.43	161.18	26.17	121.36	112.23	77.52	75.41	142.9	109.73	125.36	181.49	116.6	198.1	102.52	3.87	1	58.81
R07G3.3b	R07G3.3	npp-21	140.19	197.72	97.32	67.29	114.36	1.96	77.73	32.15	56.97	6.23	78.3	77.91	43.42	5.84	61.2	84.33	67.77	71.18	18.93	4.96	5.42	26.88	71.24	54.75	52.22	95.51	80.83	110.83	104.64	99.73	41.89	160.32	10.76	110.62	65.78	8.2	6.91	108.13	138.47	90.47	95.85	71.85	91.61	89.36	2.63	3	75.37
Y37E3.17a	Y37E3.17	Y37E3.17	140.16	145.9	196.18	166.33	91.69	27.89	118.77	13.86	133.13	37	198.47	145.82	102.39	42.41	107.41	127.9	120.37	125.57	53.34	24.94	8.08	50.4	94.04	144.1	117.44	152.09	140.45	131.37	158.72	118.64	90.4	135.7	4.23	86.01	62.38	18.99	28.28	69.1	102.26	124.38	136.86	95.76	72.89	115.17	1.38	17.63	28.69
R05F9.10	R05F9.10	sgt-1	140.11	149.29	91.67	80.03	89.09	5.64	86.62	52.55	89.51	25.14	60.72	90.35	87.75	9.85	83.69	98.72	105.25	96.35	1	1	1.55	31.91	118.58	133.66	44.62	33.34	24.96	112.48	100.43	57.83	22.8	125.55	1	30.13	36.08	9.06	2.11	36.32	47.23	56.75	52.56	55.66	66.52	71.86	6.29	9.14	40.34
K01C8.7a	K01C8.7	slc-25A32	139.98	280.67	164.67	251.05	162.9	97.6	114.64	331.06	117.95	151.31	148.64	199.72	182.68	161.55	104.91	95.9	123.97	107.53	144.02	40.78	170.49	133.44	158.42	151.62	140.13	66.22	58.06	66.2	36.04	63.51	22.24	19.21	19.22	23.47	19.17	10.44	57.19	46.22	12.83	57.16	15.35	23.05	24.3	28.56	8.66	1	4.99
Y110A7A.6a.2	Y110A7A.6	pfkb-1.1	139.88	36.53	163.77	112.82	145.71	61.91	118.06	126.23	128.74	101.41	150.22	121.6	147.12	61.14	102.76	193.87	168.55	135.03	160.51	65.31	33.99	79.44	121.83	159.54	129.92	139.58	135.63	171.96	149.91	132.68	187.11	103.37	47.74	177.7	122.66	139.1	84.31	112.18	104.84	172.33	185.5	155.67	185.31	138.51	23.44	23.82	110.86
R11E3.8a.1	R11E3.8	dpf-5	139.87	225.61	169.5	226.07	89.71	47.71	199.07	50.6	139.69	56.66	204.89	247.23	165.85	82.05	150.36	124.17	153.34	174.53	71.78	6.32	14.76	74.09	165.6	212.13	125.55	26.8	47.83	85.07	60.56	70.7	22.52	47.5	42.74	65.62	55.75	45.09	44.45	46.69	36.9	123.48	95.5	39.56	34.71	102.87	1.91	1.6	11.09
Y53C12B.2	Y53C12B.2	pno-1	139.83	126.99	195.18	97.38	69.61	202.76	164.34	61.43	137.82	255.92	176.79	158.64	140.78	212.38	169.33	145.49	164.76	173.65	191.26	132.42	156.11	173.37	160.96	208.43	147.06	139.8	174.53	151.29	119.74	160.57	202.7	110.61	272.15	152.37	168.86	150.73	167.94	113.38	139.15	156.6	189.4	146.48	112.27	159.09	162.78	133.65	156.03
Y39B6A.43c	Y39B6A.43	Y39B6A.43	139.42	160.81	104.24	68.33	86.66	2	75.46	1	57.95	9.62	146.33	101.16	92.7	12.16	92.27	100.95	114.35	69.07	1.4	4.34	10.62	32.77	86.06	80.33	78.84	90.3	117.23	146.45	124.58	98.93	47.64	151.39	36.08	96.74	74.85	31.4	8.05	132.07	155.78	178.39	95.88	74.12	94.46	111.06	9.46	21.4	73.64
T25E12.6	T25E12.6	T25E12.6	139.4	31.53	78.4	86.25	99.82	98.98	118.99	18.52	52.04	51.2	35.79	84.02	100.36	73.52	124.08	101.93	87.43	84.54	90.46	7.96	22.97	82.7	83.3	111.33	53.5	144.68	144.9	92.77	199.02	211.27	75.76	140.18	154.49	226.57	233.64	306.33	137.98	153.18	106.7	98.09	97.08	237.42	224.73	211.93	141.95	467.73	871.48
Y67H2A.4a	Y67H2A.4	micu-1	139.05	41.32	155.25	119.87	141.99	19.64	113.44	22.55	125.82	34.43	171.39	173.55	116.95	77.17	120.68	115.32	130.53	152.93	52.37	28.77	7.41	67.01	137.64	126.05	100.07	113.02	120.09	122.43	111.57	130.13	157.56	99.9	43.93	203.08	124.88	132.16	92.73	159.82	112.33	115.66	152.65	146.5	151.11	105.98	29.67	17.44	151.97
C27A12.7a.3	C27A12.7	ari-1.2	139	324.16	176.11	194.88	115.06	134.02	118.3	84.9	170.32	180.04	214.7	192.74	215.83	120.53	216.39	206.68	194.17	207.73	140.2	63.36	74.77	176.86	175.09	171.31	192.28	235.23	250.5	229.14	253.29	280.73	289.61	172.92	155.08	215.32	181.59	211.6	143.64	221.45	205.19	246.5	195.46	201.84	185.69	274.93	57.69	133.1	232.85
Y59A8B.10a	Y59A8B.10	nova-1	138.91	175.09	177.02	194.2	206.82	72.78	148.68	63.66	171.89	101.36	180.99	173.66	261.14	213.95	243.75	291.36	246.48	198.73	124.6	223.26	139.62	149.87	173.62	188.21	191.2	250.69	297.84	282.66	150.33	212.69	182.89	178.2	121.13	208.02	178.11	185.74	79.99	285.88	407.26	218.15	188.74	240.26	216.12	208.31	44.34	179.28	304.89
B0035.11	B0035.11	leo-1	138.81	180.59	250.08	239.55	173.74	242	278.41	106.83	244.36	372.59	358.08	295.82	237.19	409.75	241.9	236.02	248.49	260.04	573.59	282.37	335.87	289.11	172.68	216.01	223.49	241.08	356.98	332.47	386.56	356.96	289.34	463.83	352.2	337.11	244.76	423.86	350.1	260.13	192.54	248.82	303.06	259.04	325.55	369.57	303.91	218.92	236.22
W07A8.2d	W07A8.2	ipla-3	138.79	177.11	116.47	118.54	95.15	1.27	89.45	77.58	61.54	22.46	120.35	85.5	113.48	66.89	98.8	53.26	87.43	92.1	32.33	19.86	1.19	17.7	75.29	77.74	46.99	119.51	107.8	87.2	140.07	101.45	63.95	97.85	53.69	92.82	39.56	21.72	49.85	84.26	94.38	132.93	109.14	115.42	58.73	67.71	1.3	4.25	59.39
C36B1.11	C36B1.11	C36B1.11	138.74	223.86	163.82	159.1	118.66	7.98	120.31	199.65	136.18	38.79	136.73	194.53	157.46	51.65	182.66	166.19	171.24	187.13	14.47	3.64	9.8	79.94	228.19	242.9	89.72	92.34	99.07	148.32	104.91	76.32	52.92	27.84	11.49	58.44	62.8	35.12	21.54	66.02	87.36	103.76	96.46	103.46	117.01	107.59	4.54	4.5	32.05
F14B4.2a	F14B4.2	hxk-1	138.71	221.02	180.86	171.8	107.27	26.31	107.34	193.37	93.14	44.73	77.47	93.23	107.73	60.13	125.59	137.87	154.55	109.95	92.34	13.69	48.53	57.09	120.88	155.28	114.29	43.84	55.82	83.91	38.45	51.75	16.56	44.68	2.75	36.5	52.25	27.39	29.69	44.46	88.03	23.85	71.72	58.71	44.05	41.76	1	3.83	23.31
ZK1320.1	ZK1320.1	gstk-1	138.54	51.18	87.42	155.58	90.06	96.8	106.63	28.83	151.25	88.39	107.26	99.49	165.58	116.52	78.01	84.58	90.97	88.45	80.03	133.75	73.69	61.65	80.74	122.33	89.1	42.78	91.79	114.13	23.83	88.46	130.03	59.27	68.27	43.61	61.92	100.33	96.9	89.77	52.79	56.34	48.24	80.67	38.73	39.64	3.07	26.19	17.3
Y50D4A.4	Y50D4A.4	Y50D4A.4	138.42	87.55	95.12	93.55	111.97	11.68	52.71	12.75	48.5	15.27	40.22	71.17	64.51	4.62	91.76	91.3	84.34	63.4	1.36	12.79	12.39	30.26	49.85	61.51	93.43	98.95	78.33	99.2	94.25	68.81	45.07	125.75	44.98	40.1	56.5	28.46	24.87	85.5	64.18	120.02	76.27	71.68	46.22	43.49	16.13	1	11.03
T05E11.5	T05E11.5	imp-2	138.39	49.21	109.46	109.96	77.01	5.93	127.54	253.1	165.21	44.6	72.26	141	65.31	36.99	139.92	148.38	153.35	147.36	57.5	14.1	30.76	97.41	171.06	202.55	124.35	78.43	39.26	66.02	105.05	93.31	43.28	70.56	38.3	36.35	52.33	23.06	17.56	44.44	90.88	64.82	55.48	94.52	102.92	55.05	8.26	3.92	62.24
Y74C10AL.2.2	Y74C10AL.2	Y74C10AL.2	138.34	58.71	150.03	154.83	221.03	153.61	125.01	236.34	158.96	189.69	179.35	136.2	215.45	168.68	135.95	178.8	136.76	184.93	84.27	92.22	72.09	119.76	134.51	172.1	166.6	165.87	186.86	138.01	154.93	202.45	201.04	222.36	53.11	130.89	111.61	140.42	145.09	137.96	97.56	102.17	148.35	125.9	139.43	176.6	101.89	132.01	133.82
F23B2.6	F23B2.6	aly-2	138.24	176.18	86.29	152.24	132.45	131.79	219.07	435.34	166.69	79.63	233.7	297.05	145.64	97.68	182.21	172.73	210.97	270.6	121.64	53.87	235.49	207.53	306.53	231.29	203.82	192.95	185.01	140.87	223.94	222.01	184.51	321.13	113.38	198.99	319.04	169.05	143.39	184.85	236.07	235.91	267.89	148.83	325.32	261.09	89.85	168.24	405.98
F57B9.10a	F57B9.10	rpn-6.1	138.2	127.28	86.57	96.8	100.37	23.82	91.56	33.3	143.03	57.03	121.55	136.98	132.85	27.1	94.47	155.18	134.08	144.87	8.04	24.48	1.9	55.88	138.11	194.92	53.31	110.81	68.72	80.25	64.42	85.61	90.35	114.7	25.87	89	128.05	30.8	6.9	153.94	189.15	60.92	124.68	130.3	115.2	121.99	1	1	131.11
F09G2.9	F09G2.9	attf-2	138	113.44	120.87	88.26	113.39	12.82	111.94	105.8	92.01	48.43	142.42	133.69	70.51	23.58	86.77	92.79	106.86	136.41	34.95	4.42	24.73	71.86	123.85	128.15	113.53	153.25	142.25	155.55	148.21	179.76	87.94	191.57	26.74	116.86	107.71	46.4	17.54	96.86	125.84	126.09	116.94	126.81	136.03	141.55	12.66	36.88	155.75
R06F6.1	R06F6.1	cdl-1	137.99	173.78	92.11	139.33	103.64	15.73	132.53	99.17	99.64	44.06	161.85	168.53	112.49	75.62	119.4	107.69	97.18	131.09	65.32	19.57	53.76	103.33	148.12	195.59	180.02	139.11	123.82	135.67	115.31	151.04	137.22	99.92	73.96	143.22	166.42	46.26	21.65	110.07	139.35	124.39	202.71	106.76	166.39	146.92	1.7	62.4	157.75
F59E12.9	F59E12.9	F59E12.9	137.85	147.9	115.26	99.97	93.26	1.48	99.74	5.84	61.2	3.1	78.59	78.45	49.43	19.98	75.35	94.08	81.47	80.47	12.43	8.82	1.11	17.29	78.91	74.95	55.92	120.76	93.25	102.34	111.78	86.35	43.42	48.26	6.67	96.81	43.77	4.68	11.14	92.65	87.35	119.11	88.54	69.39	66.36	84.85	1.73	1.24	55.12
Y63D3A.5.2	Y63D3A.5	tfg-1	137.84	78.8	105.57	80.41	102.69	7.12	110.38	2.96	145.57	9.49	69.59	102.94	79.99	34.1	99.95	104.02	85.71	122.4	31.54	1	1	55.44	114.76	121.04	100.02	44.71	38.4	109.28	63.27	64.86	58.57	60.36	19.36	28.8	51.73	35.58	1.4	61.46	25.9	61.2	70.18	63.76	89.99	47.79	1	1.83	54.41
MTCE.11	MTCE.11	nduo-1	137.83	190.22	138.81	199.24	123.99	817.06	209.73	279.16	286.52	636.24	257.67	100.03	658.94	722.19	410.76	377.87	275.14	277.66	516.55	1525.09	1080.98	559.93	348.08	209.35	565.08	219.12	177.68	336.52	211.67	288.39	481.07	257.15	426.4	255.25	223.13	714.65	666.59	300.43	173.53	301.35	451	442.09	725.72	464.82	593.52	763.39	231.22
F44E2.8	F44E2.8	F44E2.8	137.72	75.08	167.57	246.5	120.97	53.83	175.83	178.16	158.12	79.3	252.84	287.24	154.35	75.15	199.32	190.27	189.71	176.88	33.81	20.24	80.52	77.21	224.11	223.89	155.02	75.63	95.98	101.02	114.71	115.58	76.4	70.41	41.08	74.3	87.72	31.53	40.87	105.35	87.55	116.07	88.92	84.73	79.24	93.61	4.18	33.3	47.42
ZC262.3b	ZC262.3	iglr-2	137.67	197.62	116.99	146.64	90.86	1.33	114.02	37.48	100.86	12.68	127.16	111.96	106.83	13.91	133.91	122.4	124.8	136.39	29.88	1	1.62	27.19	122.14	136.44	137.06	103.49	88.23	115.08	171.34	156.37	62.98	100.67	19.29	133.34	97.1	24.37	9.83	107.07	98.5	114.99	168.5	99.06	123.99	144.78	19.89	12.32	111.67
R07H5.1	R07H5.1	prx-14	137.61	141.48	215.52	213.43	92.6	12.68	226.81	250.36	155.59	97.94	245.54	270.38	187.17	169.2	133.12	185.86	300.33	229.94	77.56	34.49	29.6	130.15	269.99	294.18	160.88	115.92	120.42	152.67	144.57	80.84	87.1	115.17	55.01	131.57	98.84	22.44	93.99	79.86	69.61	148.65	144.84	123.32	74.28	115.86	9.53	9.1	53.32
Y32F6A.1.2	Y32F6A.1	set-22	137.59	87.06	125.65	128.99	154.92	93.8	44.33	204.09	93.35	159.73	104.66	78.81	154.46	162.12	153.69	171.12	142.79	120.93	193.81	77.14	128.11	83.55	168.7	109.44	127.5	63.49	113	113.3	100.53	132.01	146.99	134.42	103.54	74.88	80.92	268.95	155.84	174.83	127.92	139	147.23	145.5	181.21	166.24	73.61	59.8	158.06
R05D3.8	R05D3.8	R05D3.8	137.43	114.53	159.18	115.79	115.81	26.9	78.19	36.99	104.46	41.42	94.07	100.05	85.44	44.53	83.31	92.83	110.6	128.63	60.79	13.14	9.56	64.67	119.85	154.87	67.96	116.11	131.44	126.83	140.12	139.24	84.35	79.11	58.55	96.7	57.71	49.61	1.43	147.75	48.58	79.29	100.32	91.08	48.61	142.75	14.01	30.66	70.16
M05D6.2	M05D6.2	M05D6.2	137.37	99.93	198.05	141.75	243.25	9.71	174.4	344.47	113.22	22.58	150.08	158.19	200.49	69.42	170.22	214.06	191.59	228.76	41.69	2.82	14.53	90.48	149.77	139.29	159.05	183.73	191.47	226.31	235.49	211.28	118.11	190.31	31.61	213.59	146.48	23.45	36.82	146.58	148.09	193.61	223.17	191.22	209.55	136.14	1	16.38	100.89
F12F6.1	F12F6.1	F12F6.1	137.27	158.96	149.58	117.61	94.2	3.2	112.54	62.3	115.23	9.86	141.77	146.06	95.88	42.68	92.12	89.29	128.69	123.81	57.25	11.26	25.54	30.71	106.15	88.14	120.89	163.02	103.58	147.84	153.63	172.28	92.22	111.52	36.07	204.35	99.76	15.26	63.06	127.58	184.86	123.66	163.25	150.25	104.08	168.04	11.63	2.38	97.53
Y45F10A.2	Y45F10A.2	puf-3	136.96	97.28	143.98	273.76	145.59	103.88	224.57	77.03	140.15	282.05	223.69	254.31	123.57	117.12	129.92	67.38	145.91	144.65	173.64	69.33	64.67	140.99	95.17	218.85	86.19	25.25	15.74	41.93	33.3	36.11	33.65	28.71	1.68	48.4	37.07	14.8	37.36	42.4	30.32	49.33	9.01	40.94	35.6	52.94	1.63	12.51	17.59
C03C10.1.2	C03C10.1	kin-19	136.79	172.98	119.37	71.79	117.46	6.59	78.95	20.67	67.93	60.32	77.93	104.66	88.38	11.66	112.28	119.62	122.88	150.6	39.47	7.77	19.42	62.1	116.02	106.68	97.77	85.53	89.56	122.26	118.74	118.39	79.2	109.43	22.75	93.15	60.84	45.32	23.55	94.09	155.62	85.08	170.04	131.53	65.76	122.33	20.61	24.42	91.32
B0495.8a	B0495.8	luc-7L	136.79	187.24	142.5	104.38	193.63	20.2	133.13	213.11	134.41	96.1	152.93	165.13	144.42	76.82	154.23	135.4	163.26	185.34	74.87	24.33	74.4	134.36	133.39	156.01	117.57	170.57	220.24	135.28	255.19	177.58	144.5	171.72	68.69	167.59	148.01	130.64	71.93	169.48	189.27	174.96	187.84	126.91	138.21	205.57	63.06	52.6	99.58
C29H12.2.2	C29H12.2	C29H12.2	136.62	118.17	77.24	81.98	80.9	1.65	95.61	48.87	113.14	50.46	162.86	133.68	91.4	35.59	122.69	100.26	125.07	163.32	19.01	25.07	1.46	38.87	153.73	171.45	100.37	98.51	111.84	146.61	154.89	139.18	85.15	153.1	12.14	117.2	111.08	31.11	46.51	81.45	103.98	136.17	153.93	108.41	151.9	187.75	1.74	21.37	144.44
Y49E10.14b	Y49E10.14	pie-1	136.48	192.47	111.72	140.39	111.29	56.94	49.43	31.07	57.27	103.89	65.09	61.38	52.34	28.16	81.74	69.6	68.06	96.48	3.68	4.05	1	35.15	38.32	75.34	32.55	64.64	36.36	123.53	92.78	58.48	139.43	81.62	113.23	56.02	44.26	49.51	16.72	186.61	136.14	129.64	86.72	129.9	75.74	101.42	1	22.39	32.63
F09E10.3	F09E10.3	dhs-25	136.3	123.44	165.97	94.05	93.32	175.2	52.78	12.51	86.74	37.66	42.32	56.62	57.08	109.76	92.05	77.31	66.3	80.69	49.03	27.96	44.47	116.9	57.22	75.65	109.53	119.81	84.47	81.12	109.44	169.92	149.75	70.91	64.92	41.46	123.9	47.74	78.06	58.61	86.35	54.26	50.39	42.8	65.73	89.47	38.75	34.48	74.17
ZK1058.1	ZK1058.1	mmcm-1	135.94	98.31	103.21	108.1	111.28	4.54	126.1	13.48	100.49	32.94	90.29	152.78	135.55	27.42	69.5	103.24	109.88	132.96	31.33	23.12	1.25	46.63	76.57	118.92	79.07	69.64	53.27	75.78	60.23	60.59	26.27	55.11	10.49	102.9	34.96	14.01	33.93	55.98	63.09	75.06	63.94	64.19	42.09	60.92	5.41	1.52	24.65
B0336.13	B0336.13	B0336.13	135.83	281.2	210.81	295.65	214.96	231.39	204.28	528.98	173.67	328.96	187.74	175.15	176.18	243.19	193.29	134.57	176.68	150.12	328.71	371.27	287.22	340.83	189.23	167.66	197.71	124.48	222.87	193.35	202.34	192.16	225.47	149.36	294.13	188.33	153.91	209.41	227.15	175.43	74.74	165.56	158.16	165.9	175.1	150.9	157.76	159	131.78
R12E2.1	R12E2.1	kel-20	135.59	182.8	104.37	108.72	108.57	103.29	137.3	49.03	118.49	66.92	152.63	161.85	73.29	130.31	129.03	121.77	136.3	121.81	166.32	9.26	83.94	91.94	86.11	95.16	111.11	165.08	194.32	175.97	120.88	188.63	126.8	55.34	105.32	168.68	134.48	98.02	63.5	159.39	123.76	122.49	188.92	162.18	155.1	162.69	2.69	54.81	73.92
C14C10.5a	C14C10.5	C14C10.5	135.57	121.94	117.74	73.34	103.42	1.42	60.88	10.76	62.83	13.59	72.98	76.51	73.03	10.88	80.02	75.43	87.22	85.37	15.93	5.01	8.1	19.37	77.22	101.11	57.81	119.51	100.72	98.08	159.01	116.86	42.36	177.58	24.78	130	76.09	15.89	14.53	159.55	141.99	100.06	121.14	130.24	104.38	128.67	1.94	2.62	38.63
F55G1.2	F55G1.2	his-59	135.46	102.8	103.65	49.05	167.69	6.29	147.07	7.15	200.05	51.75	109.12	141.32	202.29	129.27	204.51	254.31	259.1	167.14	55.16	7.59	24.66	172.42	172.45	113.49	197.06	92.85	193.03	57.52	85.72	114.88	82.78	54.9	112.36	116.87	220.83	54.38	65.78	251.19	249.49	141.94	127.59	185	173.68	167.3	3.05	14.9	226.22
K12D12.2.1	K12D12.2	npp-3	135.13	109.03	96.86	87.46	73.89	1.66	70.96	18.25	44.68	24.66	71.04	93.63	50.38	20.3	113.63	85.99	92.79	90.5	12.52	4.72	2.26	30.45	82.98	102.31	52.34	125.48	100.21	85.83	63.73	96.2	43.96	140.13	6.98	119.97	81.48	10.62	8.79	114.18	168.94	134.65	121.28	91.39	96.14	128.95	2.99	6.05	75.96
Y71H2AM.6a	Y71H2AM.6	Y71H2AM.6	135.01	178.27	177.06	118.9	183.89	136.64	121.21	15.03	98.46	216.28	188.66	112.79	91.32	286.14	156.08	132.84	127.76	127.51	255.68	159.69	185.11	175.67	60.43	115.04	100.05	110.73	90.57	82.25	110.52	80.49	117.15	106.19	77.86	71.49	89.47	115.7	158.63	95.2	86.63	134.35	111	72.86	78.61	67.99	58.53	75.41	41.2
F28B12.3.1	F28B12.3	vrk-1	134.99	75.57	96.28	109.75	67.96	1	102.97	76.32	109.09	23.52	146.69	140.46	89.11	43.77	60.35	101.91	106.56	102.28	28.87	11.98	1.59	20.57	73.39	86.06	91.1	82.59	70.7	79.46	72.56	72.63	24.17	93.2	1	78.02	63.1	26.11	38.13	81.11	36.35	57.59	87.63	77.23	60.76	71.76	1	2.23	48.84
W07A12.7	W07A12.7	rhy-1	134.96	216.22	196.03	103.01	238.58	17.69	57.05	1	161.73	42.37	56.59	85.37	220.03	63.41	140.34	267.75	220.22	134.66	10.55	16.65	3.22	79.72	85.3	138.97	70.4	118.75	83.78	73.29	157.51	70.13	106.81	103.01	24.58	35.07	40.53	22.82	1	54.48	95.99	152.02	68.88	139.4	25	52.43	1.59	1	29.72
F23F1.8b	F23F1.8	rpt-4	134.88	205.1	139.68	94.26	118.53	11.5	89.99	116.93	143.67	83.32	121.58	117.78	94.39	26.79	131.61	194.98	120.23	149.5	50.24	31.65	36.15	98.38	135.87	206.38	46.54	93.9	104.44	164.67	76.63	108.38	69.83	162.2	36.99	67.17	144.65	58.39	38.08	73.73	139.37	91.81	112.79	117.59	82.55	92.08	1	5.51	109.34
Y67H2A.2b	Y67H2A.2	Y67H2A.2	134.87	85.77	70.58	122.17	10.77	97.44	1	46.06	68.38	85.24	104.98	1	300.04	149.79	1	40.21	79.47	74.06	121.5	1	256.04	174.44	35.2	45.69	286.06	236.96	79.45	87.24	57.99	91.57	177.71	123.58	200.5	51.69	400.23	176.72	42.88	49.19	86.34	155.91	122.14	180.48	81.37	33.1	28.59	43.73	58.26
C09H10.6	C09H10.6	nasp-1	134.55	158.17	86.11	75.34	75.12	15.36	110.04	268.32	76.59	46.96	121.46	166.98	61.23	16.98	58.04	97.6	124.25	112.74	61.8	13.18	11.7	60.8	109.84	110.45	126.14	61.66	65.37	71.88	53.66	76.14	59.74	72.72	5.41	86.83	37.15	40.54	21.05	57.92	100.71	101.91	102.94	68.45	91.97	102.11	1	26.85	80.1
T05F1.6	T05F1.6	hsr-9	134.43	133.91	133.04	90.69	129.85	1.65	83.01	62.14	102.74	16.32	96.21	97.28	80.42	34.66	85.05	110.74	129.49	110.85	48.77	11.49	9.75	32.2	99.28	113.15	76.55	184.39	102.44	132.51	156.68	126.27	95.09	154.93	31.31	109.59	85.56	17.99	10.54	114.71	207.83	99	130.4	100.14	135.53	143.47	2.22	7	98.97
T22A3.5a	T22A3.5	pash-1	134.4	195.09	119.99	68.64	114.45	7.8	65.34	66.5	52.44	24.17	55.25	57.49	78.6	38.83	87.91	90.97	85.96	82.98	140.83	1	4.05	17.98	68.46	56.37	46.18	140.78	57.84	87.93	128.73	94.51	51.92	131.84	27.54	66.16	66.98	32.24	27.01	90.78	154.7	62.3	90.51	87.86	109.98	110.15	14.72	2.58	48.32
R11A5.1a	R11A5.1	apb-3	134.3	132.61	145.38	93.49	132.31	5.6	138.54	139.39	115.19	40.7	133.89	131.42	125.82	34.52	119.75	111.06	120.28	128.87	101.5	13.05	14.51	61.74	122.76	90.76	85	202.57	139.59	197.01	162.39	201.19	132.58	114.68	62.56	171.22	85.34	50.86	21.12	132.27	117.49	162.01	171.1	113.07	147.8	210.65	2.39	4.61	120.62
C14B1.8	C14B1.8	C14B1.8	134.26	66.26	161.1	133.72	166.5	305.29	159.02	472.56	226.82	265.61	179.29	265	166.51	382.22	103.94	197.29	208.96	206.17	407.59	374.13	389.14	274.62	201.56	141.31	237.83	214.77	284.04	149.02	195.44	200.79	196.83	133.19	312.67	192.94	222.71	228.2	282.94	108.88	113.78	264.07	153.81	162.76	149.51	240.94	170.85	347.76	204.31
T13C2.6b	T13C2.6	T13C2.6	134.05	211.29	110.33	110.87	73.22	16.16	100.28	100.02	77.77	19.38	102.74	105.98	80.37	9.69	120.52	108.57	73.28	123.59	18.4	1.85	1.74	18.94	105.82	130.94	56.6	28.55	32.11	65.84	89.02	38.9	16.73	42.42	1.32	39.72	10.39	9.83	6.41	15.35	65.92	61.77	59.53	26.24	37	47.7	1	1	21.5
C05C8.1a	C05C8.1	C05C8.1	133.8	66.95	163.8	159.4	154.65	55.04	151.87	312.44	116.82	185.06	172.58	172.07	128.55	195.29	133.19	164.95	207.26	164.07	53.26	72.77	135.99	80.57	136.8	174.05	92.96	139.07	134.15	164.16	66.03	97.17	76.61	112.15	40.71	86.11	84.51	48.34	122.59	75.5	80.12	89.08	184.38	101.94	112.58	120.66	91.11	4.41	49.6
Y53H1A.5a	Y53H1A.5	nfya-2	133.79	154.02	72.91	108.93	103.2	21.25	125.56	7.08	94.7	86.25	108.22	151.33	144.38	28.79	160.21	157.2	90.98	152.33	105.48	1	1.9	103.56	161.06	149.98	152.87	135.4	92.9	194.37	178.51	118.96	142.71	140.44	45.59	127.92	134.35	76.53	20.32	136.19	155.79	140.6	148.8	121.9	141.45	105.46	1	1	53.02
C34E10.1.2	C34E10.1	gop-3	133.74	107.93	117.94	159.14	92.61	132.16	170.48	191.72	108.93	195.07	177.83	189.85	213.29	152.33	167.5	187.41	196.64	171.23	121.41	99.03	110.67	189.28	196.77	164.09	128.81	126.01	147.91	116.21	138.72	148.67	107.67	97.41	158.68	159.73	97.13	88.35	128.65	120.88	46.31	113.86	164.01	188.85	151.73	144.13	3.21	39.64	71.09
F38H4.9.2	F38H4.9	let-92	133.72	89.36	126.67	99.99	104.3	13.87	128.51	230.24	151.3	33.88	140.04	126.66	127.31	45.71	141.83	131.87	176.07	163.41	47.73	12.24	15.72	121.69	161.82	179.99	111.33	106.35	119.56	181.34	122.4	180.52	130.12	125.25	20.18	141.14	97.16	57.89	65.88	94.09	153.47	74.75	186.19	168.01	227.37	212.56	14.99	17.67	170.96
[truncated: 46,471 more rows]
[truncated: 54 more columns]
