# Supplementary material for: tRNA-derived RNA processing in sperm transmits non-genetically inherited phenotypes to offspring in C. elegans
Source: Nat Commun. 2026 Mar 15;17:3999. doi: 10.1038/s41467-026-70029-7 (PMC13136342; doi:10.1038/s41467-026-70029-7)
Supplement: Supplementary file 4 — Supplementary Tables [file 41467_2026_70029_MOESM4_ESM.zip › Supp Table 6_seq data for Fig. 6.csv]

Supplementary Table 6. Single embryo mRNA-seq from rnst-2 mutant males mated with WT females injected with anti-tRF or control GFP mRNA 2-cell and 8-cell progeny (Figure 6)	mutant = rnst-2(pen1)
transcripts per million (tpm)
id	Cosmid	Common name	control_2cell_1	control_2cell_2	control_2cell_3	control_2cell_4	control_2cell_5	control_2cell_6	control_2cell_7	control_2cell_8	control_2cell_9	control_2cell_10	control_2cell_11	control_2cell_12	control_2cell_13	control_2cell_14	control_2cell_15	control_2cell_16	control_2cell_17	control_2cell_18	control_2cell_19	control_2cell_20	control_2cell_21	control_2cell_22	control_2cell_23	control_2cell_24	control_2cell_25	control_2cell_26	control_8cell_1	control_8cell_2	control_8cell_3	control_8cell_4	control_8cell_5	control_8cell_6	control_8cell_7	control_8cell_8	control_8cell_9	control_8cell_10	control_8cell_11	control_8cell_12	control_8cell_13	control_8cell_14	control_8cell_15	control_8cell_16	control_8cell_17	control_8cell_18	anti_tRF_2cell_1	anti_tRF_2cell_2	anti_tRF_2cell_3
F31C3.9	F31C3.9	rrn-3.1	151791.92	173660.75	309208.39	271300.42	265309.79	154156.08	236360.07	198640.98	171798.84	192811.08	186835.14	180898.15	182173.81	163612.49	162822.08	143025	132710.5	189629.87	175399	461825.77	229602.3	205156.44	205995.43	217535.46	221778.13	169299.32	184530.56	268948.8	195482.61	208178.53	231591.87	157519.13	237978.31	43208.21	82470.7	164841.5	111066.09	234566.04	255338.71	221225.87	128827.84	202116.96	150348.16	241931.25	75026.54	322893.33	189518.3
C25A1.8	C25A1.8	clec-87	44091.95	42402.03	44416.1	40712.78	35993.62	36741.24	30348.55	28788.37	27199.57	28430.66	30276.05	34990.13	40901.36	41100.48	44889.49	41167.4	43827.35	55268.56	27841.25	64789.72	32676.09	32213.42	34363.92	34014.77	34837.03	34786.96	43015.19	45375.84	48462.31	47736.63	48728.32	57375.78	45682.73	49715.52	62312.14	43343.33	8812.03	43332.15	53738.69	50370.84	66386.95	57912.03	47813.16	47153.99	32653.9	40120.57	53750.1
T27E9.1a.1	#N/A	ant-1.1	17809.3	18576.83	8493.13	10295.39	8424.34	14274.09	11385.55	11098.53	12833.49	11603.89	11814.56	13767.71	13545.23	15539.31	16510.86	18220.05	17166.5	16586.02	13831.98	17160.07	13550.21	13398.12	14689.87	13397.17	14035.59	14079.79	17998.82	10643.69	15049.69	15607.49	14465.82	18331.19	14268.89	21160.28	21511.46	18100.73	3348.38	12550.34	15635.11	15102.14	21990.16	18800.14	17415.31	14069.21	15260.42	3265.04	18888.17
JC8.3a	#N/A	rpl-12	14980.77	14040.12	6803.16	10037.54	8865.93	11173.04	8226.11	8879.48	10563.36	9920.25	10626.78	10555.79	14239.59	14062.52	14980.69	14786.4	16523.21	13655.02	8329.25	12178.29	9596.42	10071.78	11380.63	10520.4	11102.22	11565.83	16850.33	10181.55	14967.86	13957.56	12666.74	16468.69	12340.12	16482.85	18224.1	14744.7	3371.06	13792.32	15229.87	14794.2	19583.48	17140.38	18471.92	14036.12	11244.86	2098.63	9790.42
ZK858.3	ZK858.3	clec-91	10723.77	10163.78	7831.52	8506.85	6276.55	8515.42	6718.95	6545.71	6908.87	8434.74	7680.05	8701.24	9068.33	10626.15	10771.37	11030.82	10147.88	12910.76	7500.91	12071.99	8148.42	8340.88	9504.88	9246.63	9339.11	9503.71	11966.99	9012.32	11084.41	9683.71	9931.31	19168.44	11564.21	17930.94	16704.84	11190.65	2287.28	9224.12	11699.35	9796.93	17254.93	16364.52	12814.74	10564.2	8544.02	5483.26	11717.42
F25H2.5.1	#N/A	ndk-1	10465.22	14782.85	7511.47	10395.52	9108.73	24272.14	14179.46	10633.17	18592.03	12401.69	12957.45	16360.04	10165.92	15559.14	11863.26	21241.98	18925.58	13088.81	9731.07	17346.91	16974.79	17004.68	15198.35	16080.61	12906.26	17401.21	9344.05	3501.09	3757.48	7196.17	5634.91	6935.76	6559.87	7567.57	10513.83	10956.99	3427.63	7132.66	6671.66	6193.85	8326.44	9183.46	6812.17	5854.34	8748.07	1915.47	12544.63
F54H12.6	F54H12.6	eef-1B.1	9637.11	11603.69	8888.97	11239.45	11595.75	9857.87	6774.46	8020.67	7110.43	8024.9	8829.59	7981.67	10386.88	10786.54	9818.35	10904.12	11517.19	10131.08	7007.47	7530.61	8006.83	7518.93	8501.24	8644.38	8683.32	8680.99	12283.76	7794.23	9371.9	10699.77	8725.92	12798.85	10583.74	14506.64	14846.78	11746.71	2512.57	10141.03	11185.03	10415.88	13907.64	13784.47	11673.12	10156.63	9283.18	8779.82	10126.34
T05G5.7a	#N/A	rmd-1	9609.5	11883.98	16182.85	13182.74	16434.88	14072.88	7830.8	9665.77	11128.59	9031.06	9387.2	10377.43	12506.28	12986.58	13054.39	14046.38	15724.95	11978.01	4481.87	10727.21	8969.05	11519.48	10653.36	10206.15	10775.36	9950.88	5329.7	6655.1	4307.82	9823.27	6821.52	3759.65	5529.93	4100.54	6719.64	9282.77	2891.75	4955.84	5740.24	9850.2	6136.92	7244.11	6039.95	5102.73	8612.63	10766.35	9586.31
F17C11.9a	#N/A	eef-1G	8052.4	7929.89	9151.04	8283.15	10872.97	8041.95	6623.37	5678.35	5700.34	5799.57	6029.39	7354.02	8256.46	7297.92	7006.57	6765.11	7917.27	9540.12	8257.26	9628.22	8099.73	7410.37	7824.01	9189.61	8054.4	7593.13	7141.03	7746	8393.01	8887.83	7097.86	17579.26	9052.38	25206.41	16387.79	8775.59	2147.49	7142.48	9383.76	8723.68	18464.12	10137.16	7749.92	7397.01	11190.13	20928.61	13157.3
F01F1.12a.1	#N/A	aldo-2	7512.33	8166.7	7518.23	6620.31	6662.35	9065.87	5530.97	5177.54	5352.02	4878.79	5167.22	6639.42	5739.23	7057.86	6999.83	7946.26	8200.45	7940.23	4628.73	4606.45	6517.78	6853.45	6777.78	7166.59	7067.79	6165.1	6616.59	4889.34	5465.93	7586.46	6133.75	6925.6	6030.73	6023.56	7434.62	7968.2	1380.37	4383.68	5649.55	6174.26	6074.04	7085.45	5955.65	5347.43	4895.09	3352.58	8097.56
R09B3.3	R09B3.3	rbm-3.2	7325.91	7420.89	5985.31	10313.22	12374.61	7090.78	6829.01	9248.96	11229.78	9233.51	9219.76	6698.87	11286.14	9818.11	9973.47	12613.83	10546.58	9634.79	3604.28	4499.7	4819.73	5359.11	4718.99	5862.18	6670.63	6024.8	8753.92	8517.15	7257.55	6837.61	6935.64	9289.78	10683.88	9148.11	12547.62	8461.46	1549.46	11029.69	9490.34	9715.93	10612.62	12472.43	12391.82	10004.52	5666.37	4471.89	3597.64
F31E3.5.2	#N/A	eef-1A.1	6806.6	5448.85	7244.39	6572.88	6127.99	5598.31	4875.33	3855.88	3717.9	4190.2	3977.1	5643.32	7365.64	5862.03	6537.24	5733.74	7640.16	3001.26	2826.11	2317.29	6988.54	6423.01	7035.06	5133.78	7175.74	6713.93	5388.49	6319.43	8129.5	6338.52	5333.84	4066.64	4551.36	5632.41	3572.48	7550.57	1275.44	6475.67	4829	7766.43	5892.94	4731.99	8580.58	6546.75	2780.14	3449.59	3265.15
C18G1.5	C18G1.5	hil-4	6553.76	6649.75	5487.54	6514.33	6041.22	6080.67	3582.37	4698.1	5698	6184.15	6569.97	6225.45	6830.72	7063.97	7176.21	7885.14	7450.08	7188.94	3890.25	8695.04	4332.37	6286.5	6298	6863.21	6292.84	7347.05	4882.44	3914.52	4081.62	4392.46	5735.04	3450.56	4073.37	3256.89	7942.71	4938.67	1555.3	4112.83	3874.64	5584.68	4051.48	4287.66	4204.51	3502.67	3550.15	3131.34	6851.14
B0414.3	B0414.3	hil-5	6058.06	5855.65	2282.37	3014.68	2755.56	4256.27	3925.71	4315.96	4194.68	4511.52	4707.6	5159.4	4298.19	5016.14	6052.16	6358.75	5477.92	6245.12	2540.2	5871.22	3840.09	3947.55	4138.7	4878.57	4533.58	4757.75	5319.08	4060.64	5176.11	5103.96	5400.57	5232.78	4683.91	5096.56	7173.59	5897.67	1068.81	4578.79	4678.99	3703.83	6600.37	6137.74	4717	4801.64	2958.07	536.07	4546.7
Y51F10.2a	#N/A	Y51F10.2	6014.7	6018.81	2919.59	2953.38	2245.33	6252.31	5673.98	4420.85	4567.11	3974.79	5036.74	5300.22	5176.77	5619.51	6249.74	7465.6	6573.52	5462.19	3188.97	5396.74	6403.51	5667.27	5311.78	5388.14	4349.53	5315.76	3032.24	1869.61	3356.51	3206.15	3138.96	2312.35	2103.81	1654.48	3827.74	4592.9	902.01	1911.85	2549.32	4480.04	2415.3	3396.85	3203.32	2431.94	2708.98	593.97	4197.08
F25H5.4a.1	#N/A	eef-2	5868.09	3217.39	3359.93	1670.48	1517.52	4430.77	3861.32	1954.27	2474.89	1998.77	2226.99	3847.84	3931.3	3857.7	3670.77	3877.23	3328.12	4687.83	4817.74	4582.63	5345.89	3652.94	3722.14	4000.54	2884.81	4248.06	2955.45	4206.84	6017.36	6102.49	4117.86	4187.93	3568.89	4069.89	717.5	3982.82	699.6	2719.84	4861.47	4548.46	6756.64	5125.13	4754.01	3716.6	4005.63	1020.79	6336.19
R09B3.2	R09B3.2	rbm-3.1	5819.12	4343.96	4971.04	5944.23	6593.96	5176.79	3409.39	3577.1	3692.95	3672.2	3359.96	2953.25	5003.04	4011.34	4693.41	3948.71	4667.15	3438.1	1406.71	1573.57	3073.88	3098.74	2760.14	2856.78	4256.41	2797.53	5649.83	5576.54	6039.21	4349.22	4438.1	2777.79	3969.53	3431.91	4191.3	4847.9	708.27	5264.29	3927.92	3782.57	3355	3844.56	6440.18	4619.66	2234.42	2943.99	1762.83
F11G11.2	F11G11.2	gst-7	5627.64	6222.38	6228.88	6408.15	5191.3	8009.56	4867.45	4729.1	5050.6	4743.24	5036.06	4152.37	4837.2	6122.84	5599.4	7850.73	6587.78	6599.29	3508.38	2573.41	5612.18	5746.12	5779.11	5831.56	5889.88	4628.29	4590.7	3860	3783.26	5282.33	4118.66	4832.52	3288.86	6093.63	5742.35	4973.85	869.17	3636.16	4554.65	3328.85	6079.08	7230.2	3957.45	4105.54	3240.95	3291.48	4396.44
R05H5.3.2	#N/A	R05H5.3	5362.31	4930.52	4760.67	5164.84	5667.73	4732.69	2601.48	4236.29	4570.37	4267.17	4210.45	3434.69	4069.18	4623.29	4287.91	4439.29	4109.54	5782.56	2603.95	5198.16	2112.96	2285.08	2344.13	2792	3017.13	3100.44	7259.6	7339.57	5494.77	6296.78	5957.24	6332.38	5180.06	3563.44	5375.08	4407.41	1066.09	4670.73	5928.79	4045.4	6369.08	6026	5295.8	4697.97	6458.32	3704.23	4268.59
F43D9.4	F43D9.4	sip-1	4929.21	13039.72	4865.76	10855.88	6483.31	10512.53	5521.71	8307.26	7404.94	6142.87	6849.54	6130.91	6577.81	8705.25	9643.51	11572.22	10678.67	7567.74	5204.99	3938.49	6788.32	9876.84	8642.71	11630.05	8654.4	6810.35	6921.49	2264.12	2307.7	4434.32	3569.76	6538.84	4078.63	6865.02	10217.48	7015.92	31041.27	3037.35	3339.93	5066.04	4197.33	5020.86	5230.82	3574.46	3536.94	3046.66	7901.39
K10B2.3a	#N/A	clec-88	4765.61	4807.12	9415.15	7344.32	8043.2	5805.74	4924.67	5718.53	3820.09	5653.54	4985.38	4273.25	5966.76	4035.67	4633.05	4667.94	4164.51	4639.76	1986.57	4264.48	4351.8	4329.3	4714.09	4487.22	4590.53	3750.8	5131	6899.82	5571.87	6198.43	6587.74	5015.55	5895.12	4731.7	3704.27	5880.18	898.69	5958.86	5450.26	6007.21	6439.78	7300.79	4669.51	5644.45	3032.22	13704.88	4116.12
H28O16.1a	#N/A	atp-1	4714.24	5333.83	1966.74	2071.49	1641.49	4488.77	2891.29	2531.18	3331.37	2805.77	3040.08	3873.17	4040.37	4616.73	4430.87	4917.29	5127.28	5327	4817.24	3956.95	3901.64	4681.72	4838.57	5171.54	4161.82	4443.45	3544.89	2033.69	3277.36	3638.7	2981.47	3764.73	2747.66	2918.19	2460.58	4971.15	663.2	2216.97	3417.03	3895.86	3910.89	3429.67	3368.28	2620.78	4693.5	1113.5	7449.49
F23A7.8	F23A7.8	F23A7.8	4271.36	9439.03	21281.79	34750.45	36650.68	11430.56	10028.93	15257.1	4140.78	5108.5	5461.26	5515.61	6241.2	4197.26	4232.65	2802.15	4740.79	6605.27	18594.08	6976.07	6478.76	7877.26	4269.05	8801.79	15469.5	4535.87	29425.92	32503.13	20687.77	22716.1	13687.01	21511.33	25635.27	34743.33	25994.72	19382.87	18497.4	21549.12	23267.63	10059.51	28387.56	12016.06	19667.31	21256.59	19462.29	129564.61	11613.23
C05C10.5a	#N/A	C05C10.5	4162.31	4007.72	5443.91	4545.57	4481.64	4172	3747.6	4386.98	3065.05	3597.59	4076.51	3581.91	4147.95	3724.05	4495.67	4014.95	4342.38	4473.68	2198.5	4349.26	3687.76	3304.88	3486.57	3600.24	3347.03	3537.19	4273.5	5285.47	5262.36	4718.42	4724.29	3614.36	3644.26	4077.04	6332.34	4195.37	771.67	3529.62	4201.73	5129.42	4748.42	4551.41	3974.05	3186.16	2635.21	4232.87	4616.33
T21C9.13	T21C9.13	T21C9.13	3989.85	4400.32	2875.65	2835.05	2891.19	4889.16	5492.17	6796.99	5464.11	6597.34	6353.12	6199.8	4549.48	4503.13	5009.9	4743.02	4218.01	6537.04	4189.99	6064.55	4321.62	4972.68	5069.42	5278.14	5115.69	6010.76	2825.61	1482.33	1908.62	2783.8	2640.37	1641.43	1816.27	2573.42	5749.81	3169.3	1064.27	2475.43	2895.74	3561.12	2732.23	2989.29	2263.34	2004.2	3137.5	3406.43	5673.12
ZK1127.1.1	#N/A	nos-2	3773.15	3662.9	1634.25	1666.15	1372.88	4275.42	4374.85	3880.66	4173.89	4396.87	4592.64	4428.42	3248.32	3959.49	3956.9	4637.65	3832.05	3445.91	1862.25	2742.93	4046.28	3964.54	4085.27	3739.99	3268.89	4572.28	2115.3	1009.09	2302.55	2080.19	2035.66	1405.03	1307.01	978.13	2055.57	3115.49	808.46	1465.42	1713.91	2819.27	1118.62	1725.24	2145.47	1529.63	1836.62	280.21	2796.18
Y82E9BR.3.2	#N/A	Y82E9BR.3	3621.84	2058.99	1604.17	2307.62	1289.42	2440.79	1555.16	1496.31	2970.72	1832.66	2423.52	1453.42	2827.37	3098.17	3411.78	2961.2	3487.62	1391.77	536.22	689.59	2076.36	1696.62	2010.54	1433.22	2193.91	1596.4	2734.4	2754.49	3524.42	2554.97	2791.99	1021.18	1245.92	500.45	876.77	2541.18	331.57	2217.66	1155.78	2109.35	939.11	1595.91	3716.14	2601.15	401.66	108.59	602.34
Y57G11C.15b.5	#N/A	sec-61.A	3481.79	4543.89	1856.26	1737.57	1609.22	4827.79	4396.53	4235.06	3860.31	3994.3	4445.29	4585.11	3609.93	4880.33	4921.82	5403.25	5235.86	5416.66	5631.94	3398.61	5165.53	5498.66	5832.18	5783.54	4288.73	4714.85	2042.91	989.08	1878.78	2087.09	1576.54	2121.78	1536.95	1734.43	1535.85	3871.31	737.9	1417.83	2254.83	3063.77	1868.1	1856.18	2337.87	1722.78	5888.78	471.26	5494.2
F31C3.7	F31C3.7	rrn-1.1	3413.81	3114.78	5049.08	4683.95	4372.27	3957.1	6774.26	7982.91	5870.92	7363.51	7348.93	4392.63	4846.61	3626.34	4139.97	2766.92	3328.06	3274.93	6977.32	8243.27	8785.3	7543.02	6707.75	7560.38	8452.79	6917.71	3573.44	4852.2	4026.11	4402.46	3959.62	6362.46	5224.28	4638.69	18857.7	3903.26	3214.89	5062.61	3989.97	3904.93	2181.63	3141.71	4473.81	4878.11	1668.62	8439.89	4112.41
F31C3.8	F31C3.8	rrn-1.2	3413.81	3114.78	5049.08	4683.95	4372.27	3957.1	6774.26	7982.91	5870.92	7363.51	7348.93	4392.63	4846.61	3626.34	4139.97	2766.92	3328.06	3274.93	6977.32	8243.27	8785.3	7543.02	6707.75	7560.38	8452.79	6917.71	3573.44	4852.2	4026.11	4402.46	3959.62	6362.46	5224.28	4638.69	18857.7	3903.26	3214.89	5062.61	3989.97	3904.93	2181.63	3141.71	4473.81	4878.11	1668.62	8439.89	4112.41
C27A2.3.1	#N/A	ify-1	3399.98	2676.6	1711	2062.91	1986.96	2224.19	2479.61	2024.02	2318.7	2619.41	2611.51	2887.07	2150.62	2552.67	2271.18	1958.48	2335.37	2445.24	1990.69	1753.12	2233.82	2252.37	2668.33	2679.72	2317.03	2516.18	3185.84	2520.1	3250.04	2693.23	3021.44	5001.29	2621.65	5690.86	3830.03	3306.26	928.28	2337.77	2344.18	2359.88	3137.91	2010.8	2691.37	2200.3	2803.11	1065.3	3105.26
F25H2.11	F25H2.11	tct-1	3278.66	3309.62	4266.2	4226.29	5301.96	3530.91	2866.5	2836.35	2948.68	2641.06	3216.13	2757.62	3851.99	3955.55	3509.27	2933.38	3651.9	2683.41	2220.4	2259.73	2721.82	2563.03	2324.41	2506.11	3054.68	2764.13	3479.65	4256.24	3365.52	3606.42	3046.14	1598.69	3639.49	2362.81	2525.62	3768.29	727.04	4183.35	3538.99	3806.4	3322.19	3791.28	4157.04	4015.83	2195.42	2854.01	2371.81
F44E5.1.2	#N/A	F44E5.1	3043.29	2280.02	1732.7	2310.95	2180.97	2158.06	1378.56	2480.47	2392.76	1658.01	2409.35	1564.41	1972.5	2323.35	2342.8	2231.51	2194.62	1952.8	691.74	1536.25	1301.47	1392.29	1393.59	1539.33	1555.16	1785.52	2478.2	2469.51	2613.53	1830.15	1789.28	739.42	1678	574.17	1168.28	1729.6	345.74	2231.37	1645.78	1733.32	1494.12	2236.92	2413.85	2548.86	588.09	560.32	807.1
C07H6.5	C07H6.5	cgh-1	2972.92	1476.16	601.62	610.33	374.09	2100.08	2386.87	2741.25	2909.87	2746.64	2818.1	2584.5	1353.84	1684.65	1559.4	1744.88	1338.47	1313.12	467.65	2180.09	2216.96	2100.38	1878.53	2067.5	1894.46	2770.55	1747.4	1202.04	1997.33	1645.25	1588.58	624.43	1350.3	850.97	1805.62	1677.15	396.33	1008.98	714.96	940.23	480.41	767.16	873.61	793.86	427.8	41.39	881.81
T21C9.4	T21C9.4	erh-1	2474.25	2461.04	3332.17	4020.86	4400.11	2797.06	3652.09	3493.92	3345.45	2901.07	3110.3	3681.61	3285.36	2433.99	2315.53	1945.11	2044.74	2903.08	2369.58	2018.34	2854.5	2890.35	2554.41	3095.69	3741.31	3009.24	2946.07	3887.69	3341.01	3245.55	3479.94	3722.62	4776.55	5676.25	6243.95	2746.44	894.78	3574.27	3304.5	2866.89	3672.1	3387.9	2829.78	3049.3	2986.24	9478.5	2152.58
F46H5.3b.3	#N/A	F46H5.3	2163	2345.9	1293.91	1168.48	1132.52	1999.23	1086.43	1377.48	1685.55	1712.16	1596.04	1375.45	1268.44	2020.16	1845.44	1664.67	2091.06	2382.23	3327.94	1914.25	1497.15	1912.19	2190.53	1973.43	1848.97	1798.87	2807.9	1317.96	2011.89	2175.46	2472.02	4851.37	2261.82	4276.61	3107.52	2090.62	488.04	1644.23	2642.24	1729.38	3819.38	2427.58	2012.36	2050.81	2906.26	664.24	4040.13
T07A5.6b	#N/A	unc-69	2138.9	1657.45	941.51	820.29	1155.55	1853.32	1633.21	1470.47	1420.8	1396.9	1953.94	1601.72	1341.97	1923.35	1959.5	2308.04	2110.72	2091.97	899.05	760.91	1402.03	1442.71	1410.29	1459.48	1160.75	1560.95	901.12	646.02	1200.69	1141.04	890.44	835.61	768.8	1340.47	1941.65	1031.36	267.58	599.63	870.58	1024.29	1050.38	1026.98	1032.44	752.09	1325.97	357.63	1254.77
Y57G11C.12a.1	#N/A	nuo-3	2130.51	1975.59	2178.12	2229.03	2496.39	1737.91	903.61	1174.25	1423.98	815.35	1259.74	1917.02	1918.01	2342.03	2402.82	2283.54	2537.61	2191.26	1164.27	1297.37	1336.49	1330.89	1265.37	1384.66	1471.91	1461	1666.76	2233.7	2285.29	2187.36	2138.99	1944.81	1433.26	1987.06	2069.93	1775.21	161.57	1610.15	2180.09	1978.75	3344.75	2642.55	2334.84	1945.75	1173.28	1740.17	1887.23
T27F6.4	T27F6.4	sygl-1	2093.86	2305.27	813.88	1091.68	1253.81	2228.36	1263.91	1529.46	1822.26	1571.72	1424.93	1467.22	1976.28	2621.88	2380.3	2880.49	2950.63	2344.47	1282.12	1085.86	1733.46	1846.11	1754.42	1992.94	1439.81	1571.71	943.05	605.15	985.07	1109.66	806.84	414.93	388.43	592.16	643.28	1253.57	255.1	639.68	795.58	1356.93	824.69	872.61	879.33	603.39	896.68	523.39	2233.77
C37C3.9	C37C3.9	C37C3.9	2065.23	1643.26	1420.25	1305.69	1104.02	1682.8	2010.33	2063.29	1797.16	2133.85	1942.76	1807.47	1606.51	1790.18	1789.26	1970.69	1806.77	2289.5	1135.39	1147.27	1794.52	1702.68	1848.66	1591	1669.66	1740.09	1669.21	1639.65	1666.59	1722.79	1777.46	2337.14	1952.41	3291.98	2822.08	1843.93	425.36	2169.5	2016.16	1817.46	2373.45	2272.11	1693.26	1836.43	1163.96	999.54	1911.69
EEED8.3	EEED8.3	EEED8.3	1937.63	1797.03	4413.47	3248.69	4310.83	2687.24	2766.56	2904.6	2341.39	2391.74	2206.88	2021.94	2618.45	1583.27	1751.35	1480.23	1455.31	1576.4	678.28	945.04	2242.42	1863.46	1707.93	1649.48	2193	1870.58	2182.55	3755.73	2862.96	3230.19	2948.01	1744.02	2796.75	2195.95	2781.61	2440.41	434.08	2668.13	2371.51	2434.68	2084.33	2177.05	2369.86	2895.79	1368.41	3637.6	1354.7
T22C1.4	T22C1.4	ctf-8	1910.37	2075.73	2004.56	2955.83	2486.61	2253.61	2173.01	4014.91	3261	2715.34	2861.66	2550.64	1648.38	1309.37	1469.89	1187.35	912.22	1922.91	1642.92	351.59	1559.37	2042.36	1644.59	1943.1	2316.57	2112.41	2326.28	1936.56	2225.92	1866.5	1914.99	3214.32	2711.17	4631.89	5850.08	2206.1	578.04	1839.73	1578.98	1380.87	2633.3	2188.81	1664.33	1864.72	2261.25	6716.08	2327.72
T10G3.6a	#N/A	gut-2	1876.42	2101.17	1572.92	2363.67	2002.26	1414.6	1131.14	1210.66	1184.67	1361.19	1474.99	1382.74	1814.11	1501.61	1551.86	1554.47	1884.47	2127.63	987.58	280.76	923.42	1171.83	1333.2	1335.66	1360.08	1343.43	2095.38	1858.7	1573.38	1894.38	1403.56	2515.18	1897.3	1992.38	1871.01	2011.1	432.81	1670.81	2070.5	1783.22	2566.66	2211.85	2297.28	1788.84	1793.79	920.81	1569
Y110A2AR.1	Y110A2AR.1	Y110A2AR.1	1811.09	1573.97	2152.94	1883.65	1795.14	2009.1	1053.86	1749.4	958.74	866.17	1072.94	970.15	1493.33	1480.9	1481.5	1698.17	1504.97	1692.55	761.66	831.15	1390.58	1367.81	1206.48	1365.88	1313	1118.38	1058.92	1849.3	1343.78	1546.51	1390.15	1147.63	906.52	1399.11	1571.75	1026.53	90.27	927.13	1223.71	1407.46	1524.31	1238.07	922.64	841.51	1064.75	2672.92	1581.25
ZC308.4b	#N/A	ZC308.4	1642.06	1629.48	1581.22	1364.86	1329.36	1908.65	1794.65	2269.26	1995.42	2678.6	2543.34	1776.31	1664.64	1412.95	1446.41	1411.58	1162.43	2261.94	1451.98	1357.48	1841.33	1854.21	1821.42	1928.81	1774.28	2083.65	1729.63	1116.94	1161.67	1750.32	1281.21	2341.96	2003.01	3332.47	3470.01	1694.01	314.76	1739.24	1428.53	1295.76	1642.3	1609.24	1052.19	1266.39	2204.85	2595.55	2654.09
T04C12.5.1	#N/A	act-2	1595.89	1283.58	725.53	903.16	638.23	1189.86	1112.06	1033.74	1068.27	1322.37	1248.1	1063.77	1368.01	1585.29	1808.42	1309.13	1804.53	981.81	703.5	546.82	1357.43	1487.77	1746.52	1144.65	1719.18	1143.1	1412.64	1111.1	1850.86	1223.12	1349.63	1084.66	885.92	1457.64	906.28	1711.73	203.17	1586.86	944.43	1582.27	1371.77	1117.71	2075.02	1404.51	360.4	180.26	727.7
F45H10.2.2	#N/A	F45H10.2	1581.8	1505.23	1183.31	1112.22	1836.65	1208.98	651.12	1224.61	816.55	1070.19	750.13	1658.34	1117.14	1464.63	1387.65	1315.37	1291.54	919.65	423.68	444.4	612.67	725.76	835.47	672	924.5	935.56	1356.08	1059.29	1729.37	1138.06	1049.91	336.74	790.88	489.41	948.39	1363.16	195.49	1106.84	1033.97	1263	1172.48	1656.31	1533.23	1361.14	346.35	68.68	589.92
F23A7.4.1	#N/A	F23A7.4	1572.91	1283.86	2855.93	4354.51	4169.52	6987.72	1843.91	3499.84	4417.21	2562.97	2977.42	2404.74	848.75	802.5	671.12	1247.35	1601.46	1440.72	6868.49	614.8	2525.09	2408.84	1726.86	3513.57	3175.41	2161.76	2087.48	1761.41	1827.55	1528.79	1658.24	3327.5	2881.38	3795.89	2450.93	1968.9	1	1755.04	1493.04	701.56	2518.82	986.86	1481.9	897.36	2262.13	13488.29	1971.74
R151.2d.2	#N/A	R151.2	1531.14	1849.55	1025.96	1172.96	986.03	1427.67	1352.58	1469.48	1362.11	1617.03	1539.99	2058.29	1525.49	1575.13	1594.84	1527.42	1547.62	1934.37	1459.81	1726.47	1536.95	1778.48	1883.09	1821.49	1634.44	1985.92	1861.23	1328.54	1633.76	1385.71	1780.15	3118.21	2015.8	2586.47	2377.36	2049.75	383.45	1707.94	2128.56	2002.92	2336.97	1897.1	2128.32	1951.9	1778.53	1028.07	2821.91
C07A12.4b.1	#N/A	pdi-2	1523.83	2279.74	1960.13	1640.54	1762.57	1803.39	870.07	1348.2	1699.27	1488.19	1831.02	1258.64	1640.99	2080.39	2525.4	1725.46	2295.35	2172.52	6143.2	374.55	1158.19	2047.59	1992.4	2021.4	1629.59	1480.97	2600.24	1977.83	2336.72	2361.81	1803	3073.47	3035.13	3074.28	1793.35	2205.65	350.97	2290.68	2796.87	2149.53	3355.75	2869.8	2483.87	2688.16	4054.9	1540.48	2692.54
F54E12.3	F54E12.3	his-56	1493.45	585.93	560.41	518.51	787.55	484.87	449.37	806.03	343.05	675.54	908.69	581.67	625.33	582.17	560.08	601.52	666.8	723.95	390.84	203.65	706.41	428.79	494.9	1.02	1	781.76	550.25	677.32	907.49	558.42	645.32	648.42	1234.32	418.04	905.13	1.05	119.43	577.94	503.29	492.36	554.68	858.01	970.35	1	241.17	646.21	393.32
Y75B12B.2.1	#N/A	cyn-7	1440.09	725.73	1507.34	1102.85	984	1703.81	1659.25	1251.79	1354.39	963.44	1274.77	1042.12	986.14	1249.97	1200.43	1727.51	1867.47	475.68	215.94	224.97	1696.99	1454.66	1250.37	1020.8	1282.02	927.25	188.31	538.4	444.52	565.5	353.97	75.57	274.72	113.61	368.9	630.46	282.49	224.45	126.94	500.92	96.06	195.23	303.65	218.06	311.77	69.83	269.5
E04A4.7.3	#N/A	cyc-2.1	1437.13	1527.13	2357.03	2119.45	2516.12	1796.18	1873.37	1316.98	1241.11	1147.98	960.38	1257.52	1745.49	1377.11	1355.71	1427.52	1600.35	1169.44	799.04	342.02	1418.8	1274.11	1114.45	926.16	1281.46	1320.41	1564.32	2463.26	1957.9	1748.13	1147.17	745.16	1709.74	1270.73	1418	1511.03	325.48	1840.29	1602.02	1841.28	1784.93	2060.14	1781.66	1652.69	879.42	2009.8	797.02
K10D2.4	K10D2.4	emb-1	1416.03	1179.89	1315.3	1582.47	913.46	1145.92	942.79	837.66	1321.51	825.23	570.32	947.49	1067.94	1517.89	1411.48	1009.29	1249.29	1083.67	519.5	420.87	1054.14	880.62	1292.72	1062.92	1334.53	1014.83	1832.5	1029.52	1434.99	805.53	1173.25	761.18	944.4	771.79	961.38	1617.4	1	1390.98	991.2	1001.84	1286.93	1122.01	1802.94	1282.81	1	446.1	764.02
K12C11.2	K12C11.2	smo-1	1399.91	1010.63	1551.51	1015.57	859.05	714.2	1079.55	876.32	1636.75	831.46	989.28	649.85	823.3	1128.47	1458.37	1045.29	1059.51	433.68	316.51	483.57	1006.46	906.64	924.83	804.27	1170.85	939.98	1336.84	1494.94	1486.55	1179.38	1187.14	305.44	646.77	472.37	329.64	1134.91	296.9	1278.95	965.14	992.3	559.19	512.6	1383.11	1103.66	1	106.5	325.77
Y46E12BL.3	Y46E12BL.3	spsb-2	1390.79	1387.23	1083.01	1018.07	1462.19	1661.04	1759.89	1607.87	1650.41	1483.19	1722.82	1740.36	1554.96	1822.54	1848.16	1923.14	2234.07	1654.04	822.72	1344.62	1663.01	1759.45	1585.88	1684.48	1287.36	1664.73	852.33	629.63	681.16	680.69	551.34	544.33	570.62	461.23	871.32	1088.97	361.81	684.76	868.05	1324.04	726.4	932.89	779.15	718.03	945.98	132.26	1006.65
F09E5.15b	#N/A	prdx-2	1382.13	973.11	926.12	1024	777.32	990.79	1015.87	1087.52	1218.74	1051.41	1256.55	786.96	894.81	1294.02	1641.6	1418.54	1581.26	802.39	250.97	282.41	1048.97	1031.35	1287.64	928.32	1075.07	850.07	835.14	776.25	1122.68	827.38	743.3	207.18	489.01	262.99	445.49	1148	29.47	750.78	572.01	938.28	551.78	490.33	947.06	925.98	258.73	1.8	511.62
ZK546.15	ZK546.15	try-1	1375.84	2140.16	1268.85	1581.23	1751.72	1848.59	1391.07	1621.7	2101.44	1784.23	1829.63	2031.86	1580.02	2008.1	1980.03	2234.59	2074.77	2131.01	1610.94	1406.82	1844.01	2015.17	2112.03	2286.53	1784.07	1778.25	950.91	533.6	609.55	683.05	824.18	813.75	587.14	757.69	1489.22	1172.75	415.39	573.62	821.98	1128.77	1209.77	1053.09	817.4	698.17	1288.09	946.52	2040.62
Y24D9A.4a	#N/A	rpl-7A	1374.18	1196.98	321.27	471.05	441.77	1863.79	773.47	637.06	924.74	831.04	687.76	974.54	1635.45	1408.3	1302.72	2143.82	1511.18	1334.62	1731.92	673.04	1006.12	925.77	979.08	1126.25	763.26	1075.64	1281.7	1001.3	1679.53	1588.29	1966.38	1593.18	1247.32	1284.3	1756.75	1221.49	273.14	1046.94	1429.89	1337.73	1460.29	2303.98	1996.21	1127.43	1376.72	263.15	1015.29
F26A3.2b.2	#N/A	ncbp-2	1368.1	1092.9	1005.84	945.48	962.09	814.69	590.42	1013.89	1372.89	942.73	1907.52	1096.93	1146.09	1452.43	922.12	1461.36	1097.38	1976.27	1118.83	297.41	852.55	985.53	854.39	883.71	1255.45	941.79	1128.06	1210.86	854.04	830.54	810.23	1706.97	2003.32	1435.47	1964.57	1509.75	154.88	1439.36	1236.5	1056.07	1540.61	1617.38	1056.16	832.77	891.45	293.94	606.17
T06E6.2b	#N/A	cyb-3	1367.87	1041.01	1288.2	1093.88	650.71	1176.57	1127.41	1002.46	753.64	850.02	895.18	874.56	1186.43	1131.63	1519.88	941.33	1439.87	1007.63	880.09	315.51	1350.45	1065.4	1099.11	943.84	1053.47	963.9	1188.42	1429.58	1518.69	1029.16	1221.21	1267.33	1239.53	1441.4	1393.87	1403.01	173.67	1423.98	1049.15	1283.91	1315.23	1053.02	1429.18	1304.08	879.3	297.94	942.31
F38E1.7	F38E1.7	mom-2	1358.66	1229.31	1118.71	927.37	944.63	1749.27	1799.64	1465.5	1776.63	1489.12	1513.74	1827.63	1243.52	1464.42	1444.14	1917.97	1602.56	1637.75	1010.31	1063.8	1789.3	1660.82	1655.55	1654.25	1498.07	1626	762.5	711.66	839.28	788.78	658.12	896.68	727.66	901.32	1068.47	1096.77	310.86	604.93	737.87	1092.87	834.54	1030.44	643.64	639.05	1110.22	397.94	1468.04
Y57E12AM.1	Y57E12AM.1	tmem-258	1342.93	870.99	569.59	831.95	838.12	912.25	600.21	1008.31	973.12	1235.65	744.85	780.86	761.62	938.15	1143.96	850.51	838.96	713.84	395.07	451.08	529.97	637.16	728.31	640.81	792.04	863.86	715.36	1011.05	1041.37	789.99	664.38	310.88	802.73	466.53	572.36	819.05	75.75	797.63	824.49	841.59	443.84	930.06	1018.98	837.97	142.4	257.07	450.99
C36E8.5.1	#N/A	tbb-2	1280.21	1386.9	683.15	994.9	502.47	1118.5	899.14	887.46	1078.93	1003.12	1028.53	1177.08	1306.15	1502.76	1799.23	1449.97	1799.62	1290.27	950.38	724.39	1182.31	1321.76	1544.6	1257.41	1385.08	1249.84	1294.48	1059.12	1236.08	1145.36	1310.77	1982.3	1231.36	2156.84	1251.66	1686.86	186.8	1407.78	1513.55	1662.79	2110.99	1496.68	1731.77	1593.96	864.39	299.44	1437.55
F26E4.8b	#N/A	tba-1	1274.07	1234.43	419.08	856.34	416.82	1020.27	870.93	709.08	869.37	1064.77	916.71	1099.43	1127.89	1416.56	1662.05	1195.45	1546.21	1197.14	796.9	503.92	1160.76	1215.78	1415.47	1133.28	1318.89	1211.94	1628.88	935.53	1510.06	1055.5	1481.23	1371.57	1129.2	1191.02	1017.19	1788.01	294.47	1386.35	1412.41	1416.24	1178.85	1129.22	1812.15	1487	913.59	376.07	816.44
B0393.3	B0393.3	B0393.3	1266.46	1297.36	531.78	592.79	471.71	1196.24	1141.21	1026.62	1230.29	1223.38	1130.5	1245.59	1025.13	1140.61	1054.91	1273	1158.63	1906.82	1689.59	1598.51	1141.22	1309.66	1393.12	1409.77	1212.65	1302.81	1452.76	848.62	1232.31	1314.66	1309.71	3902.68	2003.41	4691.09	1624.44	1670.32	379.37	1289.53	1625.46	1204.18	2387.57	1966.83	1333.35	1278.95	1885.05	435.88	2677.58
C30F12.4	C30F12.4	C30F12.4	1259.9	1259.9	966.61	908.99	1038.51	1194.07	936.56	1193.81	974.47	1115.34	1096.15	1425.2	1191.12	1247.49	1359.98	1442.49	1205.6	1827.19	961.56	1168.55	933.71	1250.94	1327.54	1388.74	1191.2	1291.45	1044.09	453.18	724.62	739.72	826.76	1165.44	694.5	2018.75	1554.4	1071.77	351.09	611.9	1020.42	1245.78	1678.28	1121.31	896.54	702.7	1519.73	1025.56	1567.9
C25A1.9a	#N/A	rsa-1	1256.91	1200.75	487.73	573.52	414.55	1074.05	1653.93	1389.79	1481.84	1727.64	1484.16	1454.05	1025.4	1129.15	1175.09	1157.86	1024.26	1565.63	920.07	926.83	1292.39	1220.56	1314.63	1224.74	1239.22	1446.31	1394.1	957.33	1338.27	1240.44	1312.72	1685.78	1434.86	1575.04	1601.49	1340.28	386.39	1156.35	1057.46	949	951.36	1212.1	970.16	1205.46	755.3	213.47	1259.62
Y18D10A.11	Y18D10A.11	Y18D10A.11	1246.12	1232.72	1070.36	981.72	1019.99	1615.13	937.63	1325.74	1331.8	1332.99	1152.14	937.46	1365.71	1448.93	1399.16	1508.14	1387.38	1522.88	864.45	702.72	1160.58	1184.2	1077.82	1213.24	964.87	1005.38	796.12	650.78	782.94	854.22	783.66	702.39	672.88	962.91	1083.3	938.36	192.96	594.14	757.75	988.4	890.61	966.94	670.85	561.76	1540.2	553.13	1209.17
Y4C6A.3	Y4C6A.3	Y4C6A.3	1243.4	1345.79	390.42	511.26	296.42	1235.76	1874.47	2202.55	2231.04	2457.87	2154.7	1642.62	1142.78	1327.25	1368.2	1615.32	1121.89	1495.95	1170.86	1207.16	1623.19	1664.41	1686.77	1538.24	1342.68	2088.73	1039.19	414.98	831.16	934.08	748.53	939.37	658.44	1118.21	1828.86	844.97	252.58	703.61	636.99	867.73	481.65	663.74	504.93	518.21	896.38	18.99	1567.99
T05H4.12.3	#N/A	atp-4	1236.34	1217.71	549.33	720.63	610.35	982.68	598.09	740.65	801.03	867.15	809.49	852.37	860.79	1052.11	1266.81	1139.49	1083.39	726.58	369.02	292.73	734.25	793.52	884.46	786.27	964.26	889.98	1315.09	803.73	1129.5	1037.42	887.95	360.4	698.81	585.18	548.78	1026.07	186.35	835.35	684.94	786.22	574.51	791.32	1284.21	908.5	388.87	65.06	498.97
T19B10.6.3	#N/A	dvc-1	1227.31	920.59	376.66	412.19	353.85	956.24	929.31	678.84	589.73	892.85	859.39	1021	811.25	726.48	743.87	892.45	767.23	1155.27	846.39	559.99	1003.88	818.97	997.04	832.87	801.55	1131.11	706.21	476.06	837.94	651.6	713.95	842.58	493.55	634.93	1271.34	883.93	88.97	341.92	497.33	704	480.68	623.3	687.7	390.31	462.45	554.47	1181.9
F23F1.1	F23F1.1	nfyc-1	1225.06	1056.47	731.9	641.84	577.17	876.31	978.02	1084.52	922.07	1016.92	743.11	978.63	923.19	965.19	934.88	948.52	812.33	1227.66	943.16	588.93	782.37	746.6	774.4	795.92	780.91	945.93	1291.19	851.26	1071.03	1094	935.1	1554.89	1152.37	1941.05	1380.62	965.8	256.06	1120.4	1082.58	851.94	1583.44	1320.47	952.95	907.75	748.13	456.14	1295.31
C01G8.1a	#N/A	C01G8.1	1216.46	1806.9	1059.59	1224.66	1276.1	1543.49	943.71	1328.08	1418.78	1066.2	1240.95	1560.21	2084.69	1972.61	1812.77	2160.23	2151.35	2099.62	1266.18	1331.88	1045.83	1480.15	1444.68	1700.27	1402.72	1704.32	835.61	485.53	628.49	861.83	995.17	788.84	1056	1001.16	1522.28	1475.57	212.14	885.39	1015.83	1600.36	973.01	999.3	1146.62	731.09	1231.91	973.62	2022.21
F54C8.4b	#N/A	F54C8.4	1177.69	1446.27	430.77	680.6	397.83	839.71	1192.26	1182.79	1092.68	1408.11	1292.02	1404.96	1097.69	1057.55	1029.82	1023.74	1032.4	1445.84	1565.83	1489.81	1182.33	1309.19	1276.17	1343.62	1073.41	1771.75	1595.56	1146.5	1256.74	1201.49	1202.92	1759.53	1185.45	2060.31	1937.78	1266.26	295.95	1046.06	1290.23	1176.22	1720.55	1107.32	1106.19	958.96	1287.59	613.6	1880.03
T26A5.9.3	#N/A	dlc-1	1167.61	905.08	782.49	970.11	579.8	805.17	911.31	849.24	939.09	1272.06	1063.52	739.55	899.93	910.63	1116.44	647.29	949.05	530.14	264.84	187.23	805.34	841.19	848.79	668.79	829.47	819.68	957.48	993.24	827.65	857.37	815.34	256.85	641.92	420.75	577.04	920.45	189.44	1039.99	392.15	713.07	336.42	362.73	925.61	799.61	295.83	141.37	193.37
ZK643.2	ZK643.2	ZK643.2	1164.99	845.73	1063.03	884.38	856.99	1014.78	1277.45	1035.32	551.55	1097.45	1048.62	957.86	940.07	887.57	1000.92	1089.27	943.36	1158.86	831.01	404.74	1067.37	844.01	853.16	1009.61	881.31	1055.03	1046.39	1010.75	999.37	1215.84	1093.55	1348.61	1206.44	1284.97	1432.64	970.98	92.94	1208.07	986.62	923.99	830.08	1131.42	888.89	986.7	321.45	585.6	865.22
T04D3.5.1	#N/A	T04D3.5	1148.64	807.35	933.08	750.61	798.13	701.92	456.41	631.27	669.29	705	581.09	729.43	679.53	1035.33	1038.43	734.11	1158.43	1098.76	859.02	625.11	628.16	725.07	812.95	619.62	761.97	776.11	818.69	1248.24	1391.86	866.92	724.92	1224.82	1002.21	1631.65	1095.12	1071.91	252.33	766.41	1332.65	1054.04	1343.15	902.48	1032.67	1083.05	883.32	947.88	1000.78
T05G5.10a	#N/A	iff-1	1129.49	961.08	2424.77	1780.37	2402.43	1539.98	1482.79	905.66	919.25	1236.47	1186.07	894.6	1455.62	966.08	992.46	1212.25	1105.33	617.24	253.25	101.6	1232.74	871.14	790.49	897.75	1123.97	871.51	922.46	1496.25	1722.77	1480.85	1053.9	711.84	1042.41	578.43	880.43	1502.61	466	1091.59	1215.89	1163.53	1077.45	1442.4	1629.77	1426.76	595.46	1383.73	494.09
R53.4	R53.4	R53.4	1128.77	654.21	1164.61	1393.27	1324.79	812.42	883.04	780.51	920.61	895.87	1020.65	966.22	1135.23	973.3	1159.46	1109.17	1349.62	365.2	201.24	163.92	1087.78	1164.4	1037.93	860.51	1394.18	1121.68	785.77	1352.8	1384.64	946.36	966.01	327.87	530.44	258.94	477.68	1296.29	33.54	1282.6	679.26	997.13	545.32	576	1579.82	1248.04	506.91	672.83	245.34
Y37E3.7.2	#N/A	rla-1	1124.22	1541.55	971.25	1758.67	1986.32	925.54	912.09	816.63	636.53	1206.16	1158.9	912.53	1936.29	1339.62	1318.84	1670.52	1690.54	805.97	708.86	222.53	943.54	618.25	840.52	735.83	825.19	985.27	1825.18	1191.57	1405.77	1140.88	1243.32	436.04	1121.89	311.41	898.14	930.48	69.58	1710.52	1244.82	1382.18	1104.7	1595.63	1866.04	1315.84	440.21	265.01	591.79
C36C9.10	C36C9.10	C36C9.10	1103.38	2076.93	4577.1	5907.53	5384.77	2308.14	1140.7	911.84	1	1025.51	1	313.91	679.8	610.43	457.54	427	986.6	272.13	1402.67	762.02	1117.5	1456.55	486.33	1246.41	1945.99	1250.51	2315.07	2727.99	1834.42	3219.91	1914.17	2883.77	2486.28	3956.96	2796.65	1369.48	1	1737.84	1363.25	1136.11	1713.43	1325.91	1309.58	1572.81	1	12378.61	1589.89
M110.3	M110.3	M110.3	1100.31	902.31	338.59	410.22	378.97	822.65	672.15	608.09	890.93	703.1	654.26	891.18	690.54	687.9	809.33	787.15	647.4	918.92	697.79	491.89	632.9	647.49	763.24	728.24	731.67	714.61	818.18	512.07	745.41	779.01	837.63	1160.39	910.17	1525.86	1343.89	946.75	248.09	603.83	817.72	640.11	1063.7	918.66	905.07	673.21	775.56	237.95	809.33
T04C12.30	T04C12.30	T04C12.30	1088.14	1029.13	567.52	1094.49	584.43	256.51	363.47	1	1	474.91	907.54	452.73	685.67	843.9	737.1	485.05	722.45	441.97	895.69	1	606.48	942.58	1246.11	696.24	500.81	986.63	1037.28	824.77	956.63	409.02	75.01	260.14	209.7	1	1	603.19	1	1288.81	189.9	743.45	1	400.08	856.62	658.51	1678.19	1	590.97
T04C12.6.2	#N/A	act-1	1079.18	1004.17	548.46	621.13	390.1	804.36	505.64	505.17	594.56	402.62	530.94	890.28	798.49	953.13	1198.92	1145.72	1285.1	734.91	721.66	464.67	932.7	895.21	1107.31	857.84	807.38	910.35	1124.14	633.03	1417.65	942.03	1043.61	956.11	623.98	917.5	757.97	1121.8	114	807.05	685.25	1048.11	1096.32	993.09	1360.99	905.91	527.66	316.89	987.24
Y73B6BL.9a	Y73B6BL.9	hil-2	1068.13	927.06	602.46	761.12	438.63	1141.41	494.47	580.43	771.88	700.18	895.99	589.1	300.42	832.93	1189.81	731.77	1310.45	787.69	4464.76	178.56	502.62	820.14	768.02	854.1	840.11	681.93	1280.37	860.53	1394.16	1189.12	650.8	1007.64	1203.07	1033.94	1119.22	1128.35	81.75	1037.74	1164.23	485.15	812.99	671.75	1043.45	1162.15	3683.53	56.33	706.14
ZC404.8.2	#N/A	spn-4	1065.39	549.33	562.42	417.28	388.6	863.44	924.89	644.92	671.13	703.23	696.24	784.23	603.71	889.8	766.07	571.16	755.55	647.7	401.78	403.4	931.69	711.59	706.63	696.07	715.31	933.62	549.38	508.41	713.79	693.36	470.65	303.76	397.98	441.34	713.23	633.27	98.37	442.86	427.61	581.5	376.52	377.94	386.41	378.24	482	203.47	608.02
ZK970.3	ZK970.3	mdt-22	1060.8	1016.01	1519.88	1457.06	2343.69	1188.84	1082.24	1018.81	1452.84	1123.4	1080.12	671.32	1266.05	790.84	741.26	886.86	687.06	1075.33	685.27	441.89	898.13	790.16	722.57	965.13	839.11	805.5	1262.39	2084.13	1252.39	1158.42	1230.28	1379.58	1776.81	2085.96	2245.88	919.04	124.93	1267.49	956.48	1062.42	1306.03	1436.07	861.38	972.84	618.86	4259.79	918.08
Y67H2A.5	Y67H2A.5	kdp-1	1029.1	1100.77	738.11	827.72	614.56	912.56	429.35	578.85	843.13	714.3	1070.29	861.06	959.56	1207.55	1012.72	1204.17	1027.53	954.29	503.46	195.49	545.61	673.79	733.61	719.38	824.34	872.09	1232.45	865.99	870.11	989.49	1026.07	608.22	784.43	502.36	860.03	1144.47	186.35	867.58	790.26	917.54	670.59	854.39	1242.6	1114.84	291.91	197.45	654.01
F52E1.1	F52E1.1	pos-1	1011	703.57	714.71	671.79	495.84	964.8	1018.91	988.74	803.9	938.52	815.22	854.07	806.26	1012.44	1139.53	1111.09	1046.48	809.67	418.22	476.33	887.09	855.45	945.77	737.92	837.6	757.8	604.02	604.52	898.95	817.61	715.34	308.61	421.04	489.21	653.22	776.51	175.15	538.72	445.9	914.46	417.14	581.97	741.4	571.67	420.27	115.95	461.26
Pseudogene:F54D7.7	F54D7.7	rpl-41.2	1008.65	782.73	825.33	1787.94	1691.09	756.53	611.89	1587.65	327.62	1226.66	1908.24	789.4	1485.41	1329.78	1697.85	1082.6	1786.86	631.96	154.41	208.32	312.12	553.41	918.22	680.76	1229.7	824.67	1096.43	782.58	1066.51	724.39	782.83	266.44	620.37	298.03	296.04	1449.05	1	1946.82	629.82	1050.55	309.11	629.74	2645.1	1887.7	542.56	184.24	151.19
F08F3.6	F08F3.6	F08F3.6	1001.34	926.85	1496.86	925.84	1023.41	1007.62	1084.28	970.19	1087.1	1018.15	1019.87	1191.7	1206.11	1184.85	1157.06	1379.73	1043.72	1389.53	871.22	700.69	1022.76	984.09	1134.94	955.26	1125.95	1102.59	1110.96	1106.01	1102.96	1394.59	1118.59	1556.83	1346	2134.51	1808.44	1231.96	395.25	1324.21	1440.18	1238.91	1323.88	1911.32	1264.07	1179.62	1245.29	2786.28	1346.25
R10E11.2	R10E11.2	vha-2	998.82	895.75	452.88	719.33	410.04	762.29	745.34	567.04	799.42	780.88	777.15	775.33	735.31	928.32	1147.28	800.94	898.92	848.9	776.45	316.9	834.99	732.98	831.42	792.58	760.23	743.9	932.4	723.06	993.22	709.19	558.75	475.46	719.48	510.4	812.42	962.32	136.28	798.15	533.41	852.9	545.09	708.86	725.91	793.52	1235.45	108.8	707.32
C56A3.4a	#N/A	C56A3.4	994.69	948.28	560.61	534.52	698.76	908.05	905.01	1081.73	1284.9	1216.03	1137.57	995.1	851.49	651.86	826.33	789.09	671.61	897.13	555.51	421.05	804.53	951.27	903.64	892.33	867.69	1136.83	772.55	519.59	783.11	835.29	867.35	679.36	617.78	988.82	1234.4	515.34	304.44	720.28	527.97	682.71	450.48	608.17	474.45	584.87	552.44	320.81	836.63
T09F3.3.2	#N/A	gpd-1	977.26	834	785.41	838.92	558.99	895.67	713.27	590.35	899.09	698.15	779.38	1126.71	981.38	1010.96	1131.31	953.61	1313.59	616.56	258.56	222.68	837.25	1024.46	982.91	831.56	882.57	1017.83	848.44	600.97	624.21	840.42	641.87	452.86	416.54	226.73	453.3	1085.49	204.56	577.38	555.26	1035.04	311.23	441.37	817.86	585.4	58.22	116.19	436.63
C55A6.9	C55A6.9	pafo-1	974.49	954.85	673.64	566.84	659.07	870	935.53	755.67	987.88	894.96	1082.17	1079.6	799.36	683.49	652.95	669.76	628.6	1060.46	1124.76	754.72	869.35	796.93	820.3	833.85	689.33	1029.33	983.7	911.97	964.99	1104.97	1046.09	1586.09	1030.17	1792.48	1558.57	982.8	303.26	647.79	866.1	793.34	928.13	680.06	725.39	706.73	1380.89	588.6	1625.36
F18A1.7	F18A1.7	F18A1.7	960.38	794.46	1010.5	1062.2	758.86	743.62	1048.31	779.69	1065.11	1113.73	1018.7	1025.76	1063.54	933.94	1363.05	876.01	1286.5	773.97	312.57	176.59	1147.85	987.1	1220.28	903.88	1323.2	827.58	572	527.39	608.78	541.89	583.14	284.56	364.65	466.49	579.61	907.38	147.31	853.27	513.37	849.07	603.03	641.86	749.74	800.18	295.4	434.75	304.99
W02F12.6	W02F12.6	sna-1	952.76	605.17	504.71	496.87	358.06	780.93	841.15	899.33	725.6	810.7	560.91	704.15	781.18	787.2	948.53	911.97	995.06	913.62	582.08	235.11	849.74	537.39	660.86	603.53	610.37	692.96	676.33	804.17	842.4	839.16	651.75	963.43	775.53	1064.58	988.96	746.06	204.47	910.92	737.57	705.63	839.15	856.9	1000.66	905.87	993.9	207.63	485.2
T23G11.2	T23G11.2	gna-2	909.77	748.49	338.34	446.07	469.08	834.15	1076.52	1098.97	1184.7	1027.32	1001.61	843.08	773.86	840.95	694.98	981.75	584.88	922.7	571.58	969.21	980.65	777.02	808.07	875.62	585.86	974.8	543.53	434.75	449.83	569.85	448.11	458.63	340.21	492	1026.87	483.8	215.94	380.21	350.88	473.71	359.24	420.12	268.26	256.13	1376.02	227.9	830.76
C47B2.3.1	#N/A	tba-2	908.12	853.04	437	450.98	352.53	725.98	567.85	399.46	463.51	410.04	423.66	515.69	717.98	937.57	731.08	785.57	971.05	869.13	588.02	402.28	603.38	685.05	679.43	645.83	698.04	642.3	932.34	673	905.01	829.67	750	1459.96	657.6	1182.26	1121.87	1033.72	89.91	736.19	806.75	818.57	1361.52	986.73	872.48	876.05	741.06	31.69	786.72
T09A5.8	T09A5.8	cec-3	894.83	774.17	469.56	428.74	432.13	791.09	644.18	704.65	631.15	705.7	754.63	636.4	724.88	746.72	779.52	804.42	716.21	939.18	753.49	534.95	705.9	801.44	803.55	738.41	776.97	903.4	702.63	538.02	860.45	786.01	774.3	1004.8	781.8	854.8	1006.91	787.56	95.77	660.52	612.07	813.36	604.04	689.59	737.22	571.66	437.6	361.72	1035.11
F42A6.7c.3	#N/A	hrpa-1	893.67	873.2	570.58	434.64	343.35	730.39	692.53	651.34	771.56	637.65	764.04	399.28	800.67	1006.15	929.38	957.94	1051.63	1527.44	1670.92	537.4	808.71	793.01	792.13	866.51	632.39	462.44	958.71	699.15	1039.93	954.4	807.75	1907.81	1092.15	2080.62	1614.86	902.9	138.42	933.88	1371.67	1067.06	1999.27	1287.74	1056.37	1048.62	1930.84	238.64	1534.55
ZC53.7	ZC53.7	rgs-9	884.65	900.27	1126.47	915.36	1104.05	991.87	929.86	889.75	1102.1	1211.01	1351.89	1115.46	1104.75	1389.72	1278.79	1497.1	1598.36	1208.78	469.7	280.11	1007.72	1144.21	1244.35	1194.45	1238.59	1025.56	850.89	940.45	871.28	1158.56	998.93	764.23	841.75	836.5	1096.15	1072.73	330.95	997.77	973.78	1142.84	1036.96	1183.77	970.34	908.38	679.65	620.86	647.93
K01G5.4	K01G5.4	ran-1	880.05	644.98	684.51	756.22	565.22	570.14	710.52	638.41	696.7	840.06	712.99	721.1	799.17	767.34	938.15	629.86	964.96	367.27	192.59	166.07	728.85	640.07	770.68	525.51	708.95	545.62	754.64	898.46	848.03	707.03	771.23	320.46	567.75	450.24	452.28	860.97	218.56	885.78	420.65	730.05	394.54	386.91	895.15	710.48	422.86	10.36	276.29
K10B2.4	K10B2.4	K10B2.4	878.53	456.36	698.67	711.21	773.11	619.5	526.35	389.2	752.65	400.09	263.88	484.41	567.86	424.2	492.87	555.89	439.34	409.18	328.99	181.32	440	384.29	400.42	427.93	557.92	457.81	474.85	629.3	699.98	618.43	456.6	674.31	589.56	903.38	684.89	502.42	1	538.63	344.73	448.92	518.61	690.55	566.2	386.88	633.23	307.49	253.48
Y18D10A.20	Y18D10A.20	pfn-1	870.73	712.9	374.38	278.16	428.87	740.95	882.72	710.48	1070.87	1040.14	507.16	588.34	605.58	940.29	643.99	874.25	870.14	553.82	334.19	286.73	806.43	765.17	687.69	631.31	641.43	760.11	436.04	270.94	343.37	394.35	344.86	33.57	129.43	283.79	310.42	531.68	275.2	231.63	148.65	430.1	132.24	160.91	305.68	228.13	410.93	21.73	358.09
H14A12.2a	#N/A	fum-1	861.33	961.72	240.61	360.01	302.86	806.61	595.57	444.64	613.55	463.46	512.48	650.75	559.86	813.62	981.14	941.23	702.71	1017.99	888.15	581.41	741.16	770.84	743.05	780.08	610.48	669.99	873.96	337.77	575.69	695.34	728.51	601.26	368.75	1019.81	749.6	743.05	73.72	370.02	567.03	741.71	983.96	694.9	631.3	528.45	1040.74	77.72	1429.72
B0041.8.2	#N/A	B0041.8	851.32	736.08	767.91	969.57	1241.69	741.42	842.68	777.21	1029.29	746.04	818.97	739.24	1041.78	861.19	708.33	762.82	988.31	897.45	559.05	254.25	675.7	667.97	695.88	691.01	709.03	662.18	496.57	750.84	650.5	567.96	393.79	841.08	613.52	1178.56	928.98	857.27	217.6	881.52	949.9	806.08	1038.57	708.67	687.88	578.8	617.39	970.06	823.45
F49C12.11	F49C12.11	F49C12.11	850.79	902.44	1829.77	1466.91	1653.33	1440.85	971.16	816.19	1025.62	790.46	1030.56	1043.16	1023.27	874.13	850.38	588.01	673.89	612.04	347.25	352.82	729.65	805.42	569.11	659.35	1026.06	1015.88	1143.44	1936.86	1443.46	1349.49	1163.29	500.07	1429.63	609.39	1113.42	895.07	367.58	1151.59	1004.31	734.3	734.15	1201.33	912.78	1173.92	991.75	1610.78	446.51
F15H10.3a.2	#N/A	apc-10	849.99	758.05	532.92	431.19	845.55	713.76	599.54	617.57	503.18	579.23	462.16	676.04	831.16	754.64	624.98	769.88	564.33	698.09	467.03	417.48	526.11	569.16	507.95	667.12	585.78	708.08	403.42	569.98	463.35	417.85	669.13	620.31	422.79	1005.82	1334.1	481.37	106.42	444.88	599.42	663.54	651.53	725.78	443.72	376.24	343.9	759.09	659.75
F57B10.14	F57B10.14	ucr-11	849.71	970.21	962.58	888.08	1419.21	953.5	676.11	1234.14	898.8	563.34	1285.83	757.95	1033.62	580.36	755.91	416.64	656.76	452.11	382.89	235.51	601.57	608.88	529.04	645.87	822.31	760.94	867.21	798.06	887.53	571.12	886.41	218.65	864.67	306.35	553.6	787.35	1	1053.48	705.07	743.73	1055.71	576.26	1025.09	935.16	292.83	388.95	436.63
B0403.4	B0403.4	pdi-6	849.66	902.39	1139.83	876.8	720.57	985.4	457.08	937.93	830.76	712.69	587.51	760.11	603.64	982.03	791.24	973.64	1176.41	972.58	1394.38	202.46	598.03	1001.77	1002.43	864.06	851.83	750.71	1192.51	1280.42	989.22	1192.89	1156.94	2196.38	1448.85	2631.35	1666.14	1082.58	268.81	1016.93	1386.01	694.79	1638.98	1588.24	1059.62	1032.92	1453.26	1110.94	1626.81
C34E10.6.2	#N/A	atp-2	847.68	691.59	301.55	343.81	208.94	664.85	614.02	662.36	700.28	649.84	642.34	830.8	656.55	800.89	964.93	875.75	1004.63	451.2	451	288.96	764.04	871.68	869.94	701.42	848.75	858.15	613.51	385.55	599.86	462.21	522.55	491.4	446.73	816.98	621.47	857.73	115.49	538.43	471.47	808.97	580.95	594.88	780.47	527.13	369.63	18.66	460.4
T19B10.11	T19B10.11	mxl-1	831.17	379.14	567.5	721.39	654.94	585.07	460.15	453.13	757.79	604.98	730.33	573.58	762.58	424.63	839.15	800.61	648.58	648.08	400.73	253.62	502.22	540.53	451.49	549.53	704.25	631.07	275.02	350.25	343.06	534.64	501.64	129.53	298.23	66.77	427.91	420.39	64.01	408.26	311.96	484.13	218.47	417.78	468.1	324.08	124.88	597.79	282
C41G7.1a	#N/A	smn-1	830.84	785.68	540.05	430.89	638.98	750.31	863.09	1117.95	1085.06	1072.35	1211.46	813.45	783.12	913.33	724.9	783.16	601.03	1198.66	653.59	436.79	868.82	836.19	627.81	885.83	785.6	962.43	904.77	713.26	787.97	705.11	679.14	1021.6	1182.89	1940.56	2072.34	619.04	216.76	811.8	737.57	637.55	902.85	633.97	662.05	738.27	1034.97	538.94	709.74
H14A12.3	H14A12.3	H14A12.3	827.99	563.21	251.83	210.74	212.02	733.28	704.88	821.7	932.22	800.74	743.4	759.88	632.22	791.3	823.61	825.51	799.06	962.12	589.99	429.19	710.56	725.24	680.3	651.16	597.97	794.28	408.82	251.11	409.36	407.31	344.33	223.14	226.13	240.35	597.64	464.21	252.58	270.46	431.54	608.73	396.4	546.07	402.49	339.53	430.78	84.46	706.23
Y106G6H.2b.2	#N/A	pab-1	818.64	1502.51	702.72	772.16	1007.6	878.91	726.68	805.82	803.99	1128.15	1253.1	1933.48	1956.91	1540.53	1511.09	1885.89	1735.81	1766.92	5141.69	1600.28	944.05	1324.57	1586.51	1847.17	1131.2	2040.34	1503.53	898.76	1181.72	1221.64	1658.78	2838.87	1625.76	3508.13	1218.29	1631.61	447.01	1546.21	2731.87	2261.02	3794.75	2720.18	2630.56	2028.2	3447.92	900.1	2672.61
F36H2.2a	#N/A	ent-6	810.09	803.4	935.69	698.18	847.91	751.16	1022.54	1192.56	778.15	1248.47	1091.62	876.97	825.09	636.39	688.83	605.56	606.82	707.31	799.07	611.45	1057.76	976.15	1086.17	954.75	1120.42	1086.34	794.97	1102.04	957.92	1106.41	855.37	1032.12	1417.42	1500.83	1068.73	899.33	142	879.94	856.93	848.61	721	664.3	692.48	929.39	918.55	986.63	965.02
R01B10.1a	#N/A	cpi-2	787.89	582.48	889.35	1127.06	697.91	1024.97	866.06	898.18	1166.17	908.23	886.32	512.89	485.28	816.13	803.6	524.86	512.29	638.48	888.05	248.58	1040.82	752.64	641.36	782.88	720.42	608.13	852.77	1320.75	1226.4	1182.43	894.31	1075.09	1240.43	989.88	1385.29	806.75	39.26	893.35	561.36	607.79	937.75	903.6	688.18	779.66	746.5	494.02	496.29
T23G7.5a.1	#N/A	pir-1	786.34	667.92	725.31	618.56	622.32	695.38	792.52	913.62	816.42	1020.39	877.05	803.44	825.93	595.82	684.86	664.45	488.31	858.38	651.62	268.38	648.88	662.67	628.31	786.45	699.92	694.24	668.35	733.03	598.04	557.67	690.3	1345.39	969.76	1979.18	1979.75	685.7	256.85	840	803.31	570.91	1193.08	869.04	599.48	602.45	1049.87	1560.07	822.36
F32D1.5	F32D1.5	gmpr-1	780.91	608.98	1060.36	815.59	762.31	688.04	658.3	433.98	579.76	306.43	496.72	560.38	741.75	817.32	946.46	663.07	820.29	603.07	513.47	174.98	923.14	736.03	739.02	625.47	829.93	695.96	717.81	869.1	876.26	715.63	802.11	835.29	623.03	1020.62	825.25	882.61	229.71	697.66	639.79	842.32	817.5	623.34	940.94	1046.26	590.61	328.06	428.96
T19H12.2	T19H12.2	T19H12.2	779.17	536.98	579.49	526.76	404.49	539.16	456.29	293.72	419.87	464.78	320.2	329.51	615.78	665.06	777.93	538.64	720.63	255.16	138.97	112.26	533.21	457.63	484.63	355.12	417.43	409	650.47	744.03	767.65	602.31	543.12	231.34	396.03	246.02	280.39	508.34	150.94	619.37	314.46	538.75	401.98	333.9	829.91	651.32	101.31	103.54	285.94
F49E8.2b	#N/A	oef-1	773.27	767.66	813.94	709.48	812.25	956.76	868.77	762.13	666.16	830.62	809.64	734.96	681.98	505.26	500.38	551.08	479.77	640.4	610.43	370.81	892.65	690.31	687.69	763.64	687.84	715.68	683.92	847.15	707.23	758.97	778.05	734.56	698.25	1251.64	1478.42	540.06	102.83	465.74	509.95	571.73	645.17	532	412.46	358.77	744.38	1982.25	1031.68
C44E4.6.1	#N/A	acbp-1	752.25	543.4	665.46	619.83	808.76	523.95	302.56	368.98	435.13	178.65	731.53	414.38	481.37	392.17	545.32	626.96	614.59	369.14	200.98	261.81	304.73	334.04	403.96	240.82	461.71	419.44	654.6	823.86	532.34	647.85	473.23	23.69	564.97	311.76	351.37	573.52	156.64	456.79	515.18	569.68	463.15	721.63	688.45	718.66	1	175.84	289.45
C17F4.5	C17F4.5	fbxc-50	750.54	996.65	829.98	778.65	716.6	982.31	686.53	778.04	884.76	584.45	716.94	1147.01	1097.82	1171.73	1010.98	1031.67	1338.27	1236.49	616.38	262.99	827.16	984.86	928.05	1001.9	670.94	1127.36	508.53	291.8	296.92	501.33	308.23	199.34	251.31	265.82	625.1	652.25	161.89	335.04	582.43	990.97	504.01	390.88	571.72	527.16	387.85	425.81	806.29
T20G5.2	T20G5.2	cts-1	744.47	817.74	203.96	233.99	321.84	683.55	645.31	514.4	601.18	532.23	575.83	735.13	589.96	719.78	676.87	812.05	797.79	556.22	675.62	355.79	856.8	811.98	777.03	713.07	740.33	876.84	808.39	429.15	688.34	672.05	584.77	560.11	559.17	501.65	596.14	871.61	127.5	353.83	438.75	649.89	678.11	586.62	658.25	518.42	315.22	24.97	664.36
T07F12.2	T07F12.2	T07F12.2	743.86	597.49	485.14	525.22	364.09	579.76	366.76	627.1	310.46	588.65	636.2	751.57	431.38	673.29	611.37	441.66	553.86	688.65	362.74	167.63	355.52	521.74	711.55	615.53	597.59	609.8	597.87	561.28	670.88	702.32	581.75	854.87	677.65	1031.58	806.32	558.94	116.19	574.85	552.25	535.96	613.23	811.59	670.17	649.64	420.01	306.48	638.12
R07E5.2	R07E5.2	prdx-3	742.04	766.3	409.67	562.52	329.54	745.36	408.01	591.43	731.44	653.28	431.06	658.85	637.93	628.9	719.38	804.26	756.08	538.6	261.2	221.71	459.81	687.49	661.52	582.81	667.47	659.21	518.27	357.46	420.34	605.63	483.75	213.25	199.52	392.41	314.55	711.76	27.35	258.05	388.02	519.4	359.5	411.3	443.76	367.24	302.26	233.04	618.84
R12C12.5	R12C12.5	R12C12.5	731.85	698.95	560.11	627.97	502.04	1067.06	670.76	411.42	625.2	530.42	840.27	731.36	462.23	669.91	582.49	460.03	435.05	765.03	561.57	423.43	564.77	601.6	572.75	661.04	553.94	786.43	1216.73	552.09	647.15	1309.53	663.92	1495.47	718.93	1192	1383.22	776.72	153.06	566.03	545.07	668.88	935.69	413.62	678.28	516.76	631.53	197.53	986.82
F59C6.5	F59C6.5	F59C6.5	730.77	709.84	370.26	363.52	352.17	480.78	372.79	398.84	541.96	550.79	572.24	680.95	721.92	733.92	671.17	716.97	803.08	589.56	443.63	278.62	485.72	592.05	676.96	588.5	471.51	659.82	595.79	463.16	712.03	589.59	684.53	509.11	585.76	347.77	610.32	847.63	100.98	765.42	657.33	675.84	792.04	939.47	885.34	767.69	378.19	366.27	409.2
Y38A10A.5.1	#N/A	crt-1	730.34	654.67	653.68	672.28	590.66	539.46	530.23	510.35	560.11	621.58	716.7	645.84	719.14	592.38	753.07	620.71	760.39	603.94	1081.13	165.32	586.05	600.21	786.9	650.32	678.31	691.58	962.94	1013.96	1041.2	1007.2	876.97	833.12	812.58	1623.91	887.17	911.19	240.6	811.55	818.68	855.69	1615.06	821.52	1277.76	903.53	1001.07	338	689.23
C01B12.8	C01B12.8	C01B12.8	723.22	383.97	474.74	319.16	785.81	597.6	539.18	663.05	848.15	541.35	886.5	552.21	523.73	642.04	495.97	795.66	435.01	584.73	420.31	105.17	343.88	421.72	371.4	604.08	395.82	360.84	393.75	509.18	402.54	503.36	295.44	389.26	410.39	302.8	803.32	444.71	98.79	300.61	415.17	149.79	427.27	559.42	419.26	221.51	1317.62	373.23	592.68
K07A1.2.3	#N/A	dut-1	721.48	723.17	668.67	743.88	820.87	710.31	752.69	806.06	613.08	573.1	819.56	920.48	752.78	616.66	738.74	705.87	888.06	779.27	576.45	397.95	798.56	902.59	810.92	812.94	795.18	1124.51	828.66	760.74	843.26	741.99	877.5	899.15	740.26	1016.25	720.26	846.94	181.53	750.52	761.65	858.6	995	666.09	791.75	763.8	316.08	742.63	1001.1
F28C6.3	F28C6.3	cpf-1	718.03	899.64	761.91	844.88	755.11	647.79	621.32	821.49	763.16	785.84	822.5	941	804.74	871.2	729.71	739.06	767.5	1111.34	1356.86	529.66	746.53	914.92	814.79	1017.29	859.77	1053.24	877.61	839.26	845.56	871.88	817.69	1684.1	1229.56	2067.79	1704.32	901.59	140.77	845.12	993.37	968.26	1680.47	1116.85	874.34	933.39	1063.61	1851.45	1738.42
F52A8.6a	#N/A	kbrl-1	718.01	706.34	220.06	210.46	264.35	615.23	488.2	669.03	568.81	784.27	631.64	765.28	662.04	653.79	692.57	683.97	642.42	1011.02	652.89	574.53	513.35	634.47	691.78	697.74	517.46	779.17	489.89	165.39	541.01	459.45	473.76	651.44	301.59	1027.37	917.18	523.86	211.36	226.4	485.33	481.47	592.75	485.89	388.93	325.81	1006.79	216.98	969.67
F54E7.2.3	#N/A	rps-12	710.85	277.6	343.7	299.07	417.03	446.01	303.89	115.21	307.1	217.11	414.56	253.85	663.87	472.05	433.57	612.04	635.08	275.76	130.55	31.67	342.96	246.15	244.18	190.63	271.46	226.99	414.45	292.96	461.63	287.72	480.65	64.98	245.42	184.26	136.29	290.1	1	417.85	179.51	426.21	116.11	257.47	771.02	382.98	225.32	4.55	103.35
F01G4.6b.2	#N/A	F01G4.6	708.36	633.14	406.49	551.98	428.65	591.42	660.13	482.04	452.64	646.28	587.75	629.56	682.75	696.46	767	524.67	764.74	499.77	373.15	313.28	747.71	662.06	902.83	639.03	769.92	700.44	639.02	515.26	820.82	700.65	642.63	625.43	493.09	501.34	568.48	953.36	211.54	694.72	514.75	776.42	685.19	515.68	847.8	632.6	570.9	172.76	499.73
B0205.8	B0205.8	B0205.8	705.28	630.15	533.17	552.85	485.92	615.18	467.98	363.32	423.8	343.08	293.09	474.74	474.3	547.46	515.92	520.09	482.68	572.45	402.51	181.32	435.25	382.13	393.12	457.84	413.85	386.68	639.16	959.43	683.81	671.56	532.1	829.58	635.78	903.38	828.19	515.59	257.82	596.59	567.31	474.73	591.98	834.74	601.3	640.59	633.23	192.96	637.77
Y71F9AM.5b	#N/A	nxt-1	703.15	602.99	772.48	825.72	674.5	736.45	437.92	494.38	273.64	341.04	541.72	498.71	588.67	547.86	538.98	672.3	436.2	516.03	269.43	234.57	421.89	389.59	481.5	408.57	415.51	418.38	413.81	582.1	519.93	545.17	449.27	184.78	385.97	375.18	604.24	596.47	209.39	591.39	566.57	566.26	652.99	645.98	578.7	538.71	890.14	328.2	367.61
T01G9.6b.2	#N/A	kin-10	700.99	664.29	333.16	352.34	463.86	580.32	524.89	473.5	724.79	554.49	616.12	669.69	563.78	529.53	499.59	541.11	540.2	541.82	491.18	305.44	495.83	541.58	518.43	546.97	536.83	586.92	612.53	482.63	686.5	727.44	561.81	460.78	629.36	419.51	483.7	646.19	50.18	549.1	519.98	563.59	540.04	520.2	691.05	629.68	433.24	60.14	568.61
F22E5.17	F22E5.17	F22E5.17	697.68	747.68	525.27	755.59	756.78	620.56	551.05	485.68	697.46	326.36	469.7	808.84	692.27	979.49	873.83	926.77	900.25	778.52	446.4	461.56	736.78	776.44	716.14	774.17	635.62	903.45	408.33	259.47	371.5	368.6	296.37	278.1	294.91	203.77	525.42	393.12	116.31	322.46	432.48	649.13	522.95	442.5	369.84	355.59	228.45	471.87	639.05
T04C12.26	T04C12.26	T04C12.26	695.2	1039.46	825.4	1462.62	797.3	264.63	787.28	822	1	1	2475.07	239.92	627.46	960.02	931.64	707.12	130.09	726.8	602.42	1	1073.96	1239.27	1255.56	631.38	667.42	651	698.62	618.66	752.47	816.81	954.19	1098.73	1050.76	762.52	595.32	1067.98	1	815.38	748.59	1143.31	955.85	1370.02	1215.46	1423.87	1	242.19	857.61
Y71F9B.3	Y71F9B.3	yop-1	692.07	808.74	231.91	298.53	207.07	640.67	752.1	620	667.12	561.74	573.45	532.39	660.93	904.85	989.73	810.79	783.06	484.16	235.86	247.3	763.55	678.39	706.9	514.08	507.64	606.67	342.72	375.5	323.1	517.34	314.8	62.05	178.36	103.57	195.27	480.28	54.01	351.09	134.08	377	124.19	164.62	383.42	245.24	485.44	71.52	355.89
F21D5.2c.2	#N/A	otub-3	691.3	675.04	794.17	717.54	868.31	650.35	511.71	521.39	486.06	364.97	566.56	643.78	740.27	473.45	397.08	444.42	516.55	512.98	385.27	286.62	442.12	465.73	411.32	512.32	451.47	599	795.24	921.59	819.81	651.3	764.28	558.47	708.31	773.26	714.16	717.7	192.06	591.33	570.12	611.63	781.83	638	650.84	632.09	638.78	1140.34	771.88
Y48G8AL.8b	#N/A	rpl-17	686.95	383.57	344.22	459.09	480.91	653.89	308.08	253.36	402.58	234.83	430.55	427.75	508.23	559.2	448.83	622.35	583.59	372.01	296.63	25.21	210.5	164.09	210.4	218.64	208.56	294.34	495.84	309.51	414.89	446.98	458.88	401.54	400.64	602.56	557.06	462.45	47.19	499.35	472.07	641.32	886.9	749.26	842.38	487	291.13	76.15	153.98
ZK856.16	ZK856.16	ZK856.16	683.09	339.03	320.73	299.34	376.59	356.72	296.25	253.27	223.8	70.11	143.73	519.98	336.64	282.74	566.06	297.6	300.15	332.98	63.08	1	204.99	170.44	248.06	231.55	273.47	383.03	387.27	602.8	471.49	489.34	285.68	170.59	235.28	175.63	149.16	285.12	1	296.25	306.1	429.79	274.27	204.45	400.35	332.03	1	33.47	226.14
F46F11.2	F46F11.2	cey-2	680.21	483.37	1183.78	803.57	983.86	1264.12	1419.28	1531.49	1108.75	1039.71	1170.5	1025.42	700.24	1054.01	773.62	954.02	1091.95	312.25	209.83	407.21	1563.53	1319.23	1153.19	1021.74	1147.42	1175.32	82.77	301.15	186.89	455.61	122.19	19.57	181.3	93.38	195.61	504.32	91.44	108.52	36.72	381.92	31.49	48.07	152.11	102.31	44.06	237.09	208.25
W03D2.4	W03D2.4	pcn-1	679.19	483.01	664.47	474.98	483.45	569.24	451.41	437.05	525.02	455.87	335.18	405.78	521.06	552.47	708.38	570.88	735.29	364.85	211.92	101.39	540.83	445.77	488.18	356.36	581.63	367.16	543.47	548.43	633.77	679.23	563.07	305.79	355.7	442.89	378.18	757.92	92.76	653.37	429.73	605.58	503.68	591.75	767.82	639.58	306.39	236.55	239.37
F22D6.2.1	#N/A	F22D6.2	677.26	384.69	545.15	447.66	460.03	615.87	655.93	722.97	502.65	599.87	506.1	486.49	412.3	480.73	509.7	429.2	533.42	383.36	301.48	142.17	536.3	462.67	474.03	494.11	494.12	461.6	479.43	590.49	604.17	508.28	508.11	185.43	387.61	160.48	249.43	416.65	66.12	488.19	265.95	301.82	149.63	273.96	440.59	321.2	157.41	374.36	283.46
Y54G11A.3	Y54G11A.3	Y54G11A.3	677.1	694.04	901.52	501.97	740.54	765.3	555.61	444.2	385.75	410.5	496.71	500.96	493.28	576.27	512.66	577.53	632.62	802.14	616.74	324.17	623.05	561.78	539.52	706.01	566.61	561.49	359.2	431.08	316.36	515.22	330.59	476.16	425.39	842.29	705.33	458.2	105.39	177.31	421.78	370.82	566.72	365.95	276.92	197.9	638.3	1040.43	976.5
F54D8.2.5	#N/A	cox-6A	669.42	346.12	400.72	297	350.84	420	392.05	352.3	410.8	281.41	646.27	460.46	483.55	584.75	706.34	365.85	662.71	354.51	123.4	78.06	357.72	361.37	434.03	308.93	520.16	355.49	376.01	385.88	655.24	415.3	362.53	272.35	172.63	131.62	298.81	480.95	49.9	462.18	201.55	379.3	247.87	227.26	904.61	459.38	226	105.83	95.01
T23D8.6	T23D8.6	his-68	668.48	1189.12	565.51	1195.57	1328.97	928.76	646.88	837.44	929.94	536.34	924.76	651.17	795.55	1335.73	1361.02	1225.86	1342.51	1414.91	618.93	384.06	495.17	575.42	524.19	794.94	931.07	680.83	1098.45	427.46	529.9	572.8	723.66	2469.44	913.21	2074.72	1794.42	944.12	102.63	718.24	1473.19	663.37	1761.11	1520.91	1405.54	1069.3	1150.14	911.48	840.07
K07A1.17	K07A1.17	K07A1.17	667.57	581.44	367.91	256.56	243.06	638.62	552.01	241.16	531.82	513.48	325.98	683.29	363.23	599.43	677.87	442.9	441.85	428.99	282.13	144.88	563.3	349.89	423.91	358.29	349.58	486.68	385.87	164.58	414.56	331.32	277.76	83.55	189.54	218.14	307.51	313.14	34.32	273.73	188.23	393.97	328.73	231.44	308.85	343.59	222.23	72.97	415.11
Y71H2AM.5.2	#N/A	cox-6B	663.61	542.32	609.61	684.5	716.5	548.93	328.16	340.35	493.57	199.43	486.49	408.21	497.94	618.77	645.52	624.79	777.36	404.12	241.59	36.57	350.31	356.52	411.95	326.57	540.3	387.83	638.59	593.63	783.47	610.62	527.72	562.27	514.05	528.18	473.38	720.41	46.44	884.94	431.31	482.61	656.5	560.7	993.64	611.34	669.11	314.86	277.17
C16A3.5.2	#N/A	C16A3.5	662.78	531.91	492.84	365.56	597.56	497.33	290.87	438.29	650.74	359.13	230.99	433.21	438.82	586.77	539.71	441.2	492.54	443.07	363.42	237.62	305.66	423.16	408.96	383.67	395.49	488.34	538.9	733.87	502.99	628.86	384.49	208.49	314.56	183.46	453.62	562.94	70.64	487.69	540.25	549.75	450.2	527.3	495.99	495.22	460.26	2.01	472.57
C49H3.11.1	#N/A	rps-2	662.3	529.52	790.41	917.91	1098.87	551.37	605.39	566.13	420.35	586.12	507	668.36	970.13	737.18	744.41	744.74	898.84	462.31	249.06	97.42	666.83	566.91	580.3	554.47	731.51	730.62	693.24	537.5	875.06	645.24	963.81	203.9	605.98	231.79	341.17	739.87	139.97	927.01	593.21	1087.49	464.55	675.96	1197.94	738.17	235.22	243.26	212.79
F47H4.1a	#N/A	lsy-27	650.93	751.21	489.11	429.46	385.89	654.66	528.54	518.43	442.01	642.55	646.75	747.13	684.03	729.68	772.69	1130.9	780.81	1213.49	537.84	793.63	605.93	616.31	660.61	731.49	698.15	930.81	1326.27	850.02	1282.59	1035.76	1299.51	2185.12	1127.81	1872.18	1629.04	1123.57	229.28	1159.97	1260.33	920.21	1556.9	1659.86	1606.03	1426.6	462.01	379.98	1286.78
Y69A2AR.30c	#N/A	mdf-2	650.38	831.71	707.02	651.56	647.8	654.71	493.89	330.39	466.27	393.81	392.39	522.71	694.8	499.75	629.63	551.68	584.25	731.22	531.62	346.15	593.35	557.93	510.03	463.15	585.31	541.21	808.43	768.36	701.94	589.96	897.57	1066.15	652.54	1392.38	929.78	670.04	80.07	660.99	769.05	709.79	1167.89	840.62	754.28	706.4	747.61	971.82	948.12
K05C4.1	K05C4.1	pbs-5	648.39	696.63	586.27	555.74	373.68	524.69	472.6	307.62	520.6	272.35	457.77	500.91	576.89	594.8	631.63	490.74	602.65	410.66	358.6	207.62	474.03	475.81	429.11	441.16	449.18	498.42	542.9	529.29	552.82	646.03	629.57	426.92	630.77	377.98	422.46	708.05	168.89	547.94	586.47	663.13	738.33	556.5	658.23	606.94	340.99	53.96	557.72
F29B9.11.1	#N/A	F29B9.11	643.27	613.1	375.65	339.14	271.6	513.06	951.98	877.32	725.73	814.68	471.09	411.73	1085.1	747.7	1127.99	655.63	808.61	347.05	113	135.28	523.96	512.02	700.39	491.66	694.01	501.64	574.18	521.99	846.78	533.09	488.87	189.83	254.85	309.52	396.02	792.53	1	937.85	347.43	663.39	298.55	308.9	1218.93	748.62	1	1	153.28
F49C12.9	F49C12.9	F49C12.9	639.61	572.51	299.05	258.76	209.32	670.87	841.67	632.84	879.92	714.46	743.74	666.35	482.56	376.02	556.06	412.16	461.68	322.66	704.99	528.41	777.34	726.06	583.35	675.49	431.86	773.32	265.55	123.69	278.42	251.58	260.55	168.11	114.28	283.87	289.79	370.81	45.83	141.12	155.24	316.06	94.67	150.45	211.57	195.32	506.92	93.47	511.63
F32D8.14b	#N/A	F32D8.14	634.39	817.24	293.55	223.04	230.23	731.27	863.17	561.09	845.71	712.2	780.63	1093.58	817.7	757.54	871.22	732.17	808.79	1454.89	843.44	351.72	568.92	662.61	593.37	827.92	610.77	761.37	403.26	204.44	264.35	515.64	397.3	608.68	512.19	1267.21	1388.74	678.35	48.22	522.48	615.19	570.96	669.85	494.66	485.1	400.54	548	12.72	1028.8
F30F8.1	F30F8.1	F30F8.1	633.08	560.44	241.9	309.27	255.5	503.06	568.38	579.91	670.21	710.17	638.01	561.16	488.86	484.64	518.47	390.2	485.44	600.01	627.76	445.56	623.7	717.88	705.31	677.01	511.22	739.98	394.17	176.16	406.28	370.58	355.04	400.84	307.67	305.11	188.94	473.19	63.51	305.86	312.94	427.77	296.15	283.08	275.69	237.76	211.1	270.24	943.62
F41G3.14	F41G3.14	exos-8	628.55	524.26	341.57	338.64	439.4	426.12	239.33	272.69	254.97	321.39	409.68	400.93	393.36	499.14	361.49	414.29	415.47	436.34	445.65	227.76	301.34	435.8	439.61	444.13	344.23	455.05	352.6	468.79	463.7	430.78	361.71	316.5	315.77	617.15	714.99	404.87	141.17	278.33	376.25	436.25	411.64	389.35	355.4	364.19	661.95	5.81	558.76
F39H11.5	F39H11.5	pbs-7	625.79	722.89	1101.64	785.22	739.14	902	487.47	537.15	560.06	584.06	615.8	603.48	551.25	784.06	810.46	533.92	770.55	563.06	449.38	137.73	598.95	620.7	640.9	594.06	847.83	564.54	801.35	713.17	684.36	801.51	449.63	948.35	794.59	1042.17	969.78	940.14	39.98	696.75	784.37	731.91	836.35	768.91	738.35	795.22	784.18	509.32	655.12
C39E9.13	C39E9.13	rfc-3	622.91	618.06	472.89	461.18	477.49	448.27	342.39	440.63	401.24	350.5	442.84	469.53	459.57	435.84	499.13	512.68	519.71	480.05	341.33	323.09	452.28	508.22	534.43	418.52	452.21	494.72	534.67	564.52	627.63	474.94	602.95	362.82	497.23	418.79	448.82	616.64	125.38	455.33	297	582.4	386.81	584.58	621.75	485.9	375.84	145.61	447.13
C53H9.1	C53H9.1	rpl-27	622.55	370.56	490.13	470.84	654.68	901.25	546.73	160.99	808.78	317.84	326.19	320.27	749.17	646.06	611.09	850.34	707.61	437.38	396.96	54.54	324.6	266.19	301.11	314.65	452.16	310.31	444.56	765.15	730.69	676.92	519.57	218.33	433.34	138.43	294.72	446.65	313.38	670.36	601.3	759.26	441.29	1075.78	967.72	559.97	985.43	261.4	388.48
F21C3.5	F21C3.5	pfd-6	622.34	791.68	1061.41	1066.09	1684.65	757.89	506.11	1030.92	738.63	655.88	788.41	594.34	1124.1	826.22	687.09	679.69	646.58	820.43	306.23	291.77	483.31	551.22	500.94	584.57	683.19	623.92	836.94	998.31	726.97	832.14	784.62	929.86	975.15	903.56	1303.25	858.71	216.94	949.94	1015.32	1065	1398.39	1355.73	979.93	1019.26	709.32	1788.24	562.09
B0035.3	B0035.3	B0035.3	622.22	1041.86	796.71	917.57	1266.79	804.84	942.6	1723.78	1312.22	1581.57	1223.11	1220.49	1254.5	1094.95	1048.55	1033.92	993.64	1142.86	710.07	494.31	819.93	1217.91	1122.5	1186.92	1190.48	1295.64	758.87	373.27	374.13	609.95	772.89	731.18	704.22	826.1	1288.16	878.82	142.19	526.73	397.92	874.49	559.58	682.46	489.89	559.63	1146.24	1547.31	887.45
T20B12.7	T20B12.7	T20B12.7	622.09	618.53	552.45	619.3	743.48	532.11	412.73	349.74	452.5	435.98	394.44	438.9	440.55	553.03	610.2	646.63	656.95	531.56	366.38	271.12	447.36	402.4	504.89	410.28	613.76	409.79	580.32	646.1	774.13	507.1	590.19	271.37	531.79	233.14	393.91	607.87	60.39	792.67	665.76	764.87	646.1	703.53	752.32	670.7	281.34	369.56	466.5
DY3.8	DY3.8	DY3.8	617.47	563.66	1161.38	1075.36	932.92	771.15	917.62	888.56	1011.92	1023.47	930.48	835.87	667.75	583.09	557	543.86	442.7	436.16	368.64	321.7	638.48	730.59	671.06	597.39	856.74	954.67	1156.15	1056.7	659.94	957.77	835.92	188.05	857.6	512.91	754.31	539.75	407.13	1213.26	594.61	639.07	198.45	331.66	623.33	598.66	309.45	1217.56	510.34
C15H11.8.2	#N/A	rpoa-12	617.46	482.07	741.14	846.26	1129.39	893.15	841.22	1145.12	500.49	508.46	525.75	991.43	604.23	572.96	491.27	481.29	589.14	503.91	470.21	153.97	698.94	673.19	540.93	650.9	687.39	718.59	409.24	295.39	201.21	332.73	288.05	257.64	179.74	210.08	603.31	572.55	1	198.3	280.91	453.68	288.12	361.61	278.57	254.08	478.84	832.85	449.7
ZK616.6a	#N/A	perm-3	614.82	630.26	405.65	354.38	368.64	530.56	654.95	822.79	433.29	835.07	695.44	739.03	594.02	703.94	679.98	594.09	742.04	658	679.48	116.82	581.81	585.68	549.25	592.91	685.34	588.13	512.62	203.23	341.55	463.94	328.07	299.51	322.4	302.94	580.1	471.86	93.37	300.81	374.62	479.52	380.4	321.32	335.94	266.65	741.27	106.9	662.1
ZK686.3.2	#N/A	ZK686.3	611.99	660.08	306.39	271.14	217.87	520.38	535.72	456.89	413.69	315.4	494.44	552.96	551.06	573.99	573.09	514.76	575.85	628.18	515.38	238.35	515.43	580.53	598.74	556.66	581.61	566.2	588.02	417.74	646.95	574.17	484.33	262.25	439.08	370.89	291.16	621.71	55.16	400.4	512.06	645.29	569.11	435.14	642.94	518.5	495.66	32.99	648.02
C27H6.3	C27H6.3	tofu-1	609.64	501.51	432.42	459.29	592.19	516.4	377.4	641.66	505.2	438.61	629.76	620.14	481.27	434.03	373.92	434.1	491.17	479.77	262.82	267.24	386.6	564.17	543.51	542.81	575.27	554.31	361.92	557.28	454.26	548.38	362.06	373.06	361.21	416	669.61	484.02	64.94	294.2	278.93	406.49	331.48	311.86	340.4	346.06	157.34	293.38	554.42
D1054.3a	#N/A	D1054.3	607.32	751.51	1409.58	1046.85	1373.86	977.81	838.67	599.72	562.5	637.51	557.79	739.98	889.08	634.17	475.37	486.25	588.95	337.78	403.62	134.46	721.47	677.97	543.54	594.28	909.35	671.32	548.97	962.51	750.71	713.39	708	537.59	852.32	656.23	734.04	710.81	316.75	899.37	484.98	884.71	626.46	727.31	786.83	853.39	155.06	1211.79	441.81
K04F10.7	K04F10.7	K04F10.7	605.95	551.87	515.69	512.19	484.98	701.75	557.88	688.08	509.28	585.84	765.69	606.55	524.96	651.89	610.66	546.91	552.84	768.14	620.98	448.73	569.79	573.6	655.71	602.24	651.86	651.78	809.39	625.36	703.07	833.84	675.72	885.75	781.68	1138.05	602.3	790.03	167.84	806.4	753.87	799.4	637.31	603.52	732.28	713.12	796.49	560.63	772.49
ZK652.2	ZK652.2	tomm-7	604.54	216.38	280.64	401.12	144.35	319.76	227.16	855.59	499.3	416.65	324.46	401.8	421.89	262.85	334.13	398.58	337.64	254.65	157.35	424.94	166.26	197.33	251.1	240.9	262.81	307.52	134.07	313.26	294.71	151.6	188.52	64.05	137	44.29	114.28	334.92	180.5	227.58	205.07	136.51	156.22	330.63	421.87	267.46	275.41	63.43	130.38
C49H3.3.2	#N/A	C49H3.3	603.33	443.94	1091.44	888.8	1076.28	827.31	483.11	441.02	793.01	336.03	344.99	711.93	676.63	396.05	341.86	493.29	389.07	383.7	301.74	115.57	279.27	303.45	264.05	342.19	517	362.35	587.9	1052.57	718.16	677.37	638.52	502.74	534.08	616.21	597.49	554.5	1	687.64	617.69	644.17	649.84	743.6	642.88	636.32	385.56	884.7	286.07
Y6G8.3	Y6G8.3	ztf-25	594.17	637.7	534.66	665.36	300.35	638.35	402.81	359.87	367.76	479	654.37	598.3	412.48	633.73	617.6	766.5	451.13	737.05	571.76	654.77	462.51	467.05	568.76	619.66	658.17	578.32	802.08	656.24	633.64	742.71	814.78	881.97	788.13	1404.66	932.47	795.62	73.83	779.59	723.73	699.89	1623.8	921.54	860.28	952.37	694.02	264.76	945.83
F25B5.4a.2	#N/A	ubq-1	592.98	596.41	159.95	244.33	120.25	492.38	498.47	349.86	433.61	335.82	347.68	575.1	384.14	448.61	472.97	404.78	449.56	481.67	713.21	443.22	586.99	547.59	489.49	512.8	498.35	592.61	528.73	344.01	749.97	541.54	480.15	941.08	491.72	1083.78	565.31	631.84	150.46	365.01	407.91	412.52	849.16	547.04	513.13	450.66	773.84	103.62	600.28
R107.7.2	#N/A	gst-1	592.4	308.01	468.8	362.75	439.39	787.84	595.18	462.52	523.8	340.87	434.75	574.71	434.5	584.27	496.11	528.11	617.38	372.08	190.89	216.75	644.79	614.43	374.75	492.18	402.13	586.91	95.95	136.39	149.97	318.01	146.14	80.17	87.53	103.2	215.25	363.24	83.03	132.83	123.31	239.54	191.79	115.55	109.61	141.37	125.44	225.25	259.49
Y54E10BL.5	Y54E10BL.5	nduf-5	589.89	596.36	390.03	489.51	379.39	346.65	314.37	416.73	503.01	489.28	658.01	454.96	506.31	504.44	459.3	530.25	526.65	386.21	237.53	196.48	350.3	383.06	421.25	373.95	363.94	401.47	430.36	529.86	570.06	430.05	442.61	135.51	396.31	409.72	460.93	543.23	110.4	349.35	462.13	505.79	316.79	391.78	601.19	468.26	111.8	82.86	234.31
B0273.2.2	#N/A	puf-7	587.23	510.39	87.76	140.61	93.02	399.81	417.32	444.48	418.65	335.44	485.79	554.05	457.19	498.18	514.06	323.39	445.44	481.54	387.46	303.1	486.19	468.04	449.37	437.41	397.16	604.54	388.91	216.57	427.9	326.21	338.38	328.21	324.94	539.09	638.53	467.82	139.41	336.66	335.02	424.94	345.54	224.44	351.99	262.6	477.54	2.42	629.74
F52B5.6.4	#N/A	rpl-25.2	585.16	268.64	431.23	274.24	425.06	433.25	377.04	399.11	308.35	437.19	448.25	444.64	655.06	625.87	500.46	610.1	590.47	329.76	69.15	78.06	445.54	343.94	370.24	321.44	488.83	288.64	260.35	360.87	487.76	387.72	250.91	117.49	279.02	151.68	212.59	464.1	56.76	602.47	356.68	689.98	174.56	334.23	918.7	482.66	226	54.45	74.06
D2030.7	D2030.7	D2030.7	582.94	666.84	429.84	442.77	561.27	583.29	584.17	658.57	930.2	717.86	655.26	668.41	667.26	632.21	602.99	531.62	590.43	760.09	519.36	430.64	558.36	783.48	804.46	745.3	564.84	685.71	424.66	352.63	529.25	530.74	551.63	588.15	483.55	853.04	615.7	454.36	237.62	398.09	481.46	605.9	579.68	456.37	421.48	371.95	722.95	368.97	773.97
Y57G11C.12c	Y57G11C.12	nuo-3	580.87	85.63	1	500.26	1	38.48	59.73	1	1	1	1	1	1	1	34.56	159.18	55.16	134.58	124.03	1	277.16	79.46	1	432.23	400.77	86.26	81.45	282.25	90.75	36.22	1	129.99	286.68	76.27	97.68	252.6	1	294.1	156.46	347.71	227.55	130.8	89.36	161.52	1	351.74	137.12
Y73F8A.34d	#N/A	ari-1.4	579.75	577.94	574.11	615.84	475.28	660.3	524.29	579.89	475.47	649.79	507.09	614.09	551.28	671.81	586	465.15	555.14	752.76	627.07	288.71	636.7	598.52	679.53	572.42	568.85	588.31	634.76	530.48	835.72	703.51	607.55	1000.28	766.67	961.05	880.77	647.1	106.62	612.02	863.68	622.02	1023.02	553.35	513.48	740.96	573.27	432.53	905.58
F44G4.2	F44G4.2	F44G4.2	578.25	566.88	572.59	582.06	777.07	465.31	543.35	540.59	480.72	673.21	452.45	539.55	792.93	544.94	736.96	655.37	498.97	416.97	330.6	97.61	526.92	501.74	583.07	496.01	470.54	609.46	541.33	798.49	622.52	588.55	458.07	188.32	553.03	199.81	453.28	628.57	252.28	474.84	529.03	656.08	546.42	632.35	620.68	729.86	315.13	399.28	374.08
C32D5.9	C32D5.9	lgg-1	578.21	356.88	766.3	586.61	563	470.43	475.51	450.97	260.97	342.61	365.71	523.48	484.32	534.09	493.58	456.27	505.49	384.41	335.87	160.04	517.63	409.31	416.64	346.3	415.54	428.35	414.67	714.2	616.26	582.91	540.98	224.48	489.25	292.88	344.98	499.77	60.37	438.45	387.48	435.34	372.84	523.95	517.22	574.67	201.43	89.81	306.91
T06G6.9	T06G6.9	pfd-3	577.26	744.48	450.64	616.7	579.99	675.94	623.13	550.46	1004.06	632.04	632.9	531.16	681.68	882.85	579.42	631.86	775.22	805	590.02	351.93	547.02	591.28	558.22	601.91	615.93	584.15	600.36	577.88	551.32	558.92	365.46	752.21	411.58	934.62	872.53	473.93	164.89	482.54	351.58	477.4	672.77	302.95	433.58	314.81	1249.67	380.73	754.31
Y48G1A.2	Y48G1A.2	Y48G1A.2	572.62	643.2	1392.86	1329.76	1581.05	1163.35	723.38	782.61	499.89	685.64	639.29	612.91	1017.99	670.85	765.21	813.56	902.32	846.48	323.01	179.1	800.99	709.96	614.36	720.7	702.24	646.63	337.93	459.7	446.78	545.65	555.11	230.67	318.1	265.63	518.91	495.44	86.75	488.23	574.51	792.43	442.39	616.21	375.69	421.96	194.99	1341.43	529.72
C01A2.5	C01A2.5	tads-1	572.27	590.44	717.39	582.89	653.38	508.39	387.98	590.17	673.09	373.37	436.32	628.83	511.61	415.31	414.52	425.42	440.12	542	729.73	297.66	416.52	483.85	391.5	543.49	568.37	584.17	605.3	687.04	700.64	776.99	681.22	754.74	779.49	1729.27	962.53	528.64	96.1	542.79	724.91	706.14	913.23	730.44	500.91	466.91	1031.2	1271.2	901.11
F58B3.9	F58B3.9	ttr-50	570.45	954.22	542.26	734.43	735.61	392.58	407.7	348.08	625.83	223.7	518.75	625.37	459.38	415.44	612.21	401.76	394.07	527.76	3304.62	130.16	336.58	561.07	347.91	502.95	427.19	582.33	1505.94	1181.79	1834.48	1060.24	1297.02	3274.83	1710.47	2121.15	1330.46	1059.12	170.63	1364.63	1064.86	1004.11	2961.34	1875.25	2267.45	2154.75	3303.13	176.6	492.21
F33H1.2	F33H1.2	gpd-4	569.47	574.52	262.5	389.16	165.93	645.04	473.23	540.43	661.61	429.85	638.26	538.32	612.89	474.97	593.49	630.09	721.2	270.31	165.88	155.08	500.51	585.5	567.31	476.64	481.66	619.52	366.54	347.36	402.94	467.78	252.62	110.28	220.01	253.71	210.82	562.36	112.82	229.71	274.11	432.56	204.93	216.15	413.52	257.13	57.59	147.89	310.43
Y48B6A.14	Y48B6A.14	hmg-1.1	563.87	355.52	427.48	324.02	183.71	581.05	482.45	339.87	327.44	440.2	333.29	455.86	419.37	411.14	418.7	426.18	411.79	530.23	824.45	183.08	379.63	341.93	329.4	316.29	368.99	349.05	518.24	381.44	636.01	493.95	416.45	551.73	468.14	775.76	724.66	457.86	93.83	468.82	299.54	320.03	420.22	443.89	460.4	461.59	70.23	70.48	304.48
T03G11.6	T03G11.6	metl-9	560.32	603.36	337.64	438.79	332.35	594.48	366.37	658.59	382.86	599.28	555.86	693.86	610.09	565.96	476.99	655.97	656.45	437.79	307.15	222.28	348.36	507.47	605.08	570.64	430.88	661.33	401.97	286.42	284.17	537.76	417.35	328.6	452.11	258.29	567.69	491.93	71.1	279.82	396.71	423.37	348.19	375.02	430.92	327	409.76	76.46	598.81
M01E11.5.1	#N/A	cey-3	558.78	508.21	1270.16	865.47	990.02	1003.12	1019.33	768.39	873.3	727.61	528.01	628.07	605.18	587.56	542.65	618.24	691.84	339.1	315.7	176.78	995.83	724.98	714.28	650.09	709.33	608.85	228.26	444.25	245.91	434.95	231.07	248.61	288.35	282.7	530.72	483.91	73.92	158.17	200.34	389.89	262.34	224.17	165.39	183.93	304.56	1130.54	476.75
T05H10.6a.3	#N/A	pdha-1	557	720.07	266.07	310.77	380.4	544.63	609.84	573.03	628.67	624.47	558.07	918.29	823.78	660.81	840.91	760.52	647.59	774.29	490.59	385.62	591.74	705.98	651.28	583.93	655.8	831.13	583.77	479.49	582.58	573.07	522.87	347.07	669.25	545.51	559.09	830.07	224.5	618.64	700.62	876.41	513.68	649.86	797.68	693.88	479.41	69.7	804.23
W02B12.15a	#N/A	cisd-1	556.48	480.83	384.01	408.97	473.92	443.65	455.38	510.66	536	798.61	576.28	391.09	411.14	438.47	601.91	389.1	458.14	507.79	184.79	102.28	340.07	299.15	313.5	313.04	342.9	404.48	405.65	345.43	450.53	317.08	453.37	301.29	287.12	275.62	533.76	319.19	1	323.9	291.26	415.26	311.3	306.3	422.75	384.72	109.18	363.38	263.88
T01C3.7.2	#N/A	fib-1	555.96	431.3	297.51	262.98	286.43	544.38	429.09	229.44	357.06	232.13	310.79	318.27	337.32	430.17	387.65	345.67	474.71	268.01	449.17	220.66	593.19	446.92	458.56	382.92	437.53	405.19	262.58	257.43	400.95	352.98	296.2	262	308.47	695.02	497.61	419.77	45.54	207.31	219.45	272.28	284.31	305.58	297.76	255.06	934.97	185.89	484.94
C38C10.2	C38C10.2	slc-17.2	545.75	519.04	278.92	274.37	202.15	354.35	414.95	395.43	392.57	416.36	403.04	562.53	394.2	410.4	527.25	555.02	503.68	485.77	397.03	322.17	448.65	448.46	536.7	435.64	489.57	526.03	430.32	436.24	603.16	437.16	525.43	358.9	427.02	414.05	332.75	623.66	108.54	467.13	459.85	681.34	325.72	684.36	660.82	503.88	224.5	66.27	495.58
C24G6.1	C24G6.1	syp-2	544.97	459.14	319.21	250.68	290.18	713.72	575.46	608.73	818.79	551.61	742.73	540.94	364.45	506.73	368.22	656.48	492.94	629.11	263.08	389.78	453.85	435.1	405.03	467.04	374.8	539.38	270.16	121.73	243.29	348.95	270.55	378.51	190.64	523.39	329.21	324.92	175.6	115.33	208.45	327.72	236.73	299.54	231.11	192.11	460.01	117.49	476.48
ZK863.7a	#N/A	rnp-1	543.74	515.97	186.51	379.16	216.54	369.78	454.67	482.57	572.25	410.13	442.05	493.59	488.72	475.22	496.74	542.14	494.8	483.73	377.52	322.06	396.66	456.49	430.14	419.02	344.89	488.15	488.21	352.76	434.46	424.19	482.85	430.45	491.13	319.26	577.91	482.19	127.22	525.43	438.14	490.35	446.27	415.91	559.89	387.82	380.95	53.13	459
C18E3.9a	#N/A	C18E3.9	540.21	591.49	280.22	389.13	412.34	500.57	552.36	750.05	704.59	680.97	503.37	559.26	558.3	645.1	525.34	509.92	444.64	725.86	403.34	293.43	455.28	503.67	408.51	498.01	419.79	625.15	518.63	242.72	402.38	370.76	334.42	254.67	320.31	549.17	697.79	341.95	128.68	415.18	429.26	351.82	301.14	252.33	290.43	251.68	192.99	398.68	498.94
F52C12.1c	F52C12.1	tdpo-1	539.71	1	1	121.78	1	1	1	1	1	1	436.22	1	29.72	77.01	147.89	76.24	1.53	18.44	29.32	1	139.2	70.92	92.46	106.98	78.07	38.9	197.39	1	64.95	45.9	139.24	21.06	79.28	80.85	24.42	105.43	1	1	83.37	136.54	3.2	28.6	111.76	1	1	1	92.32
F46F11.8	F46F11.8	F46F11.8	535.29	526.25	217.59	397.79	294.94	442.52	550.79	692.66	555	804.47	612.49	554.05	553.64	561.54	606.3	635.6	574.41	704.68	448.83	279.53	520.19	513.63	563.65	535.06	548.85	639.45	511.28	227.77	411.79	371.17	439.57	487.17	467.29	793.33	759.45	515.73	106.62	510.35	354.8	458.26	464.68	560.59	411.48	377.41	741.93	250.45	542.45
Y57E12AL.1a	#N/A	Y57E12AL.1	534.43	474.9	222.62	310.17	169.85	486.35	491.8	471.86	536.59	535.59	486.04	448.74	418.42	607.67	477.25	492.33	626.95	535.29	489.66	242.05	490.63	471.97	587.39	489.41	570.51	488.96	424.25	299.55	395.29	383.4	262.6	474.15	262.7	425.07	471.1	520.55	87.36	316.36	406.7	333.05	458.2	383.67	381.03	381.59	323.26	21.59	497.95
W05F2.3	W05F2.3	W05F2.3	532.93	580.21	409.57	445.11	551.41	983.88	879.43	740.72	1204.07	831.11	822.26	680.48	629.3	786.57	854.48	1096.4	1319.1	573.92	205.3	340.87	1040.09	1000.52	903.33	829.84	676.11	717.87	154.98	149.84	205.16	348.66	149.92	180.72	113.89	207.11	274.55	475.59	25.93	273.64	99.81	248.08	219.66	256.99	310.67	229.86	173.16	17.43	298.34
F35G12.11.2	#N/A	erh-2	531.74	759.32	1120.67	1116.11	1114.17	621.48	436.65	961.93	643.75	677.62	541.09	860.75	981.18	719.15	778.4	706.55	756.2	537.17	455.04	272.02	384.99	618.82	573.72	534.81	926.41	796.24	778.33	637.56	567.26	617.4	756.84	426.23	775.36	252.03	385.09	792.54	105.99	898.85	657.44	740.42	970.67	751.13	897.09	868.14	108.23	797.37	442.99
F57B10.7	F57B10.7	tre-1	531.55	525.72	253.56	222.48	161.68	484.54	715.26	701.12	817.86	800.01	770.44	629.35	446.69	514.15	458.28	480.29	410.26	843.36	1020.8	798.39	692.87	690.61	641.33	700.3	503.07	760.32	483.05	182.69	363.04	343.96	421.97	604.72	292.18	841.94	243.48	476.76	117.95	318.53	537.36	381.48	356.88	379.14	243.34	271.95	1251.43	352.33	1326.24
R10A10.2	R10A10.2	rbx-2	531.49	397.03	325.9	263.27	340.82	514.42	384.92	508.79	699.89	561.22	512.29	394.89	475.48	497.93	457.98	586.29	483.07	605.2	335.23	332.23	217.43	413.08	482.13	467.27	455.41	454.2	358.04	232.46	261.69	356.32	477.89	414.33	338.71	674.68	680.56	300.24	1	336.68	274.35	330.64	285.64	313.69	328.7	240.05	162.97	348.08	417.28
C37A2.8a	#N/A	C37A2.8	525.31	460.5	237.8	171.79	185.19	486.39	250.49	295.51	459.84	224.37	175.31	283.31	377.93	348.28	256.61	310.96	338.05	581.73	359.69	150.19	212.81	243.86	251.72	267.65	194.11	354.67	487.47	329.75	365.76	329.39	480.47	587.55	361.13	648.67	551.61	341.46	29.55	259.41	377.54	285.95	417.05	382.22	325.54	319.94	563.29	141.96	441.15
CD4.7b	#N/A	zhit-1	519.45	476.84	300.61	520.91	432.67	395.88	374.65	362.37	407.61	414.42	539.53	613.76	383.68	451.56	408.91	460.68	390.88	496.8	243.87	168.65	332.81	368.94	355.02	411.66	378.14	365.24	356.07	402.86	336.91	414.58	304.28	447.89	263.65	561.53	494.92	444.17	83.52	249.22	421.68	303.07	355.14	353.69	341.07	260.53	665.05	281.61	372.66
R08C7.3.2	#N/A	htz-1	518.22	421.29	233.32	352.03	177.33	409.84	209.99	536.24	365.3	406.47	440.72	259.93	380.83	575.41	457.5	452.7	458.22	292.15	175.36	109.78	268.01	316.97	329.36	266.39	365.67	300.33	467.57	429.28	450.93	383.74	357.68	232.17	455.09	617.84	376.15	432.07	84.68	459.47	355.17	327.79	414.08	405.29	515.87	446.96	64.31	50.09	119.77
R03A10.1	R03A10.1	blos-8	517.53	378.04	478.71	536.57	566.11	455.97	511.42	527.98	224.8	410.33	596.02	551.74	707.2	515.69	354.72	430.54	342.65	546.82	286.72	155.61	217.86	404.21	356.66	394.9	391.85	454.09	614.5	444.38	389.17	504.26	485.71	531.17	444.56	584.3	559	403.22	122.32	547.21	556.62	369.07	436.88	614.72	562	654.71	361.72	602.09	370.96
H04M03.3	H04M03.3	H04M03.3	512.07	528.37	372.66	347.52	374.43	329.47	451.61	546.56	500.95	400.78	508.91	760.9	596.35	558.59	590.78	683.94	606.68	515.44	305.45	320.64	399.67	497.84	528.68	488.42	402.74	675.92	504.87	384.84	452.47	445.81	467.08	566.66	474.73	740.25	563.74	623.61	93.66	412.15	498.55	646.28	625.92	677.3	593.74	485.51	112.76	156.59	418.57
F35H10.5	F35H10.5	F35H10.5	511.98	413.94	602.56	701.31	778.37	551.53	93.59	460.79	268.75	169.27	1	213.99	549.46	219.35	258.05	130.58	206.5	167.81	51.74	1	137.49	170.26	217.29	151.84	416.93	308.01	387.69	626.46	477.76	253.53	351.08	117.22	189.68	88.68	181.04	324.83	1	470.21	572.94	323.75	98.43	529.92	805.27	468.89	1	586.4	92.55
C15H11.4.1	#N/A	dhs-22	511.31	685.82	895.4	638.7	938.53	679.26	758.99	802.1	850.56	868.12	712.38	898.55	699.83	653.25	701.85	629.91	646.66	725.59	545.64	367.37	712.16	754.81	770.99	743.54	794.4	812.52	396.96	324.69	291.62	567.1	487.23	190.18	376.49	328.56	411.28	506.84	61.29	429.46	312.11	708.38	290.05	378.69	332.93	295	365.28	380.98	836.87
F27C8.6.1	#N/A	trcs-1	511.29	434.86	395.72	323.07	260.78	545.76	796.95	610.61	444.04	784.56	662.64	659.67	436.8	414.77	530.85	404.38	524.53	266.15	195.5	227.85	687.26	565.93	605.4	484.76	532.83	601.21	214.74	228.49	344.73	393.84	261.19	186.46	208.1	316.24	287.55	494.56	120.56	196.37	179.49	313.45	146.51	199.7	363.31	274.62	430.45	109.07	272.51
T05F1.2	T05F1.2	T05F1.2	511.19	638.8	342.2	305.81	290.46	449.27	525.73	559.31	629.24	657.6	603.72	601.73	393.42	387.36	473.97	495.06	521.19	623.83	576.31	318.13	560.69	670.37	651.19	637.16	433.53	625.76	704.61	297.28	393.28	546.33	437.76	696.76	593.62	754.97	782.86	650.97	173.14	331.95	526.42	426.63	582.83	456.1	457.85	396.97	657.83	6.11	932.52
F08G12.2	F08G12.2	snrp-40.1	509.13	566.19	934.95	680.74	940.18	501.98	454.97	546.05	395.86	537.72	670.21	725.6	685.91	660.14	739.38	618.55	724.19	849.89	623.33	230.2	492.04	625.12	601.38	644.49	688.46	651.64	601.63	703.69	662.21	793.19	720.59	1218.61	1102.31	1319.75	1233.63	913.81	233.67	874.66	952.57	837.28	1300.72	1055.81	881.65	883.39	1000.33	748.26	993.1
F26E4.9.3	#N/A	cox-5B	508.38	360.22	486.3	500.89	344.2	498	351.12	327.8	319.91	337.88	428.33	349.63	523.17	539.64	602.47	465.9	616.43	411.83	129.57	66.95	372.48	373.46	313.57	300.03	442.78	360.65	432.77	555.95	551.23	471.82	356.37	303.98	396.83	137.4	316.25	433.08	89.05	595.61	399.96	383.77	258.23	426.52	539.64	450.59	1	365.66	167.54
W02A2.7	W02A2.7	mex-5	507.93	530.55	121.67	192.88	77.79	573.97	770.47	488.38	501.94	605.07	520.23	490.06	484.6	557.22	568.97	501.61	685	410.99	391.5	292.63	724.85	575.01	708.63	554.51	533.58	547.61	275.54	82.37	343.93	327.26	266.98	175.78	147.08	247.42	335.34	440.49	57.48	245	150.64	377.97	299.82	226.48	239.36	192.59	284.03	2.61	434.54
C45G9.2	C45G9.2	C45G9.2	507.89	542.75	499.33	491.83	590.59	476.51	473.05	382.94	416.58	558.54	457.82	596.06	548.66	454.27	443.35	526.98	536.41	443.82	372.9	279.31	448.41	491.49	522.86	557.57	523.35	514.07	309.35	339.32	390.92	336.05	406.74	187.32	238.8	316.96	683.4	396.41	121.02	205.55	345.51	463.51	345.32	322.95	367.11	223.89	247.05	793.29	630.17
Y54E10BR.5	Y54E10BR.5	sec-11	507.52	646.88	407.39	619.57	421.54	456.02	487.49	678.17	506.76	350.99	358.44	463.14	460.98	632.32	680.07	584.82	677.94	612.94	252.02	143.09	459.92	494.74	479.14	413.43	407.25	417.24	365.98	297.17	323.88	224.77	350.78	196.91	274.84	287.51	213.38	535.17	61.67	477.13	331.52	494.79	230.42	547.31	444.64	387.51	273.26	156.53	343.4
F31C3.1	F31C3.1	cyn-5	506.72	412.65	486.01	499.99	622.5	413.36	351.82	267.37	216.26	256.93	432.05	359.54	407.88	416.98	516.25	369.12	400.35	316.11	301.74	62.42	366.95	307.85	256.83	268.87	287.8	317.71	344.23	604.95	478.04	500.96	331.2	244.53	328.87	227.35	274.76	367.99	100.9	398.75	367.7	558.68	446.82	310.4	553.44	473.44	230.91	278.13	282.4
E01A2.4.2	#N/A	let-504	504.88	523.33	313.3	278.03	341.98	422.41	409.49	318.34	412.06	289.55	322.79	439.73	413.54	396.26	362.82	360.11	431.56	528.52	508.29	260.09	365.94	373.02	340.25	358.44	304.46	379.55	575.86	486.95	592.59	598.77	556.03	1138.07	493.57	1072.71	880.36	537.46	193.18	384.47	482.3	509.83	861.7	524.69	563.18	443.48	402.2	378.92	721.28
K11D12.2.3	#N/A	pqn-51	504.65	347.66	354.96	304.19	348.32	406.08	339.17	286.77	315.78	205.26	280.25	442.37	336.76	335.39	263.71	329.58	365.61	315.58	367.9	159.99	345.17	385.4	384.44	384.08	339.61	431.33	399.89	274.64	385.37	336.1	369.76	329.88	192.53	561.65	314.6	363.33	87.12	255.21	311.47	349.54	401.35	179.18	278.93	190.64	543.26	183.14	574.67
F54C9.8	F54C9.8	puf-5	502.22	526.11	492.07	288.68	270.93	836.43	919.09	586.04	736.21	622.68	646.39	821.64	605.55	773.64	688.1	797.99	817.72	726.92	611.56	509.83	1041.66	892.95	878.24	921.88	627.18	954.62	152.71	136.66	192.72	249.2	151.71	201.33	160.99	269.71	217.43	486.78	244.85	160.07	197.96	324.46	212.66	247.11	160.26	177.57	671.87	129.96	634.01
F53A2.6a	#N/A	ife-1	499.93	460.08	375.79	469.72	524.61	376.57	332.88	346.84	363.58	298.12	207.88	396.14	581.48	495.71	389.79	472.82	480.54	417.14	151.7	140.63	401.49	341.21	415.82	290.01	332.89	401.18	393.76	477.11	528.58	391.54	501.66	266.24	412.54	257.51	345.34	495.4	71.36	534.28	357.51	481.59	586.86	443.3	640.01	536.16	218.49	212.19	313.84
T06D8.12	T06D8.12	T06D8.12	495.88	1	1	42.74	151.66	1	842.62	1114.63	1	1	1	1	300.52	1	1	1	1	91.44	1	1	1	100.77	146.73	381.36	423.28	555.08	431.8	442.98	74.26	110.5	1	134.7	662.55	1	501.75	1	1	304.4	1	1	1	1	1	1	1	298.09	1
F40F8.1.1	#N/A	F40F8.1	493.02	405.26	467.51	471.69	530.15	337.75	346.96	272.85	339.02	458.38	307.66	262.27	265.16	317.5	288.41	269.35	270.71	338.67	196.36	144.87	337.7	295.73	358.7	258.77	357.08	237.93	345.03	366.89	376.7	332.39	298.17	197.94	380.56	381.77	408.59	335.06	1	320	300.39	315.67	475.99	300.59	327.03	366.55	258.18	161.57	360.58
C15H11.7	C15H11.7	pas-1	492.94	759.45	625.29	495.72	592.31	908.77	532.08	516.95	783.99	579.98	566.06	625.8	582.64	914.92	664.88	805.06	798.89	643.51	418.14	489.89	629.98	692.07	662.3	647.96	627.89	742.14	303.09	229.81	219.21	473.57	377.1	83.69	333.52	166	368.42	479.62	154.37	304	200.1	433	286.84	271.04	275.8	250.22	653.43	105.06	714.07
C30B5.1	C30B5.1	szy-4	492.63	680.56	119.54	182.44	203.18	987.5	988.08	773.37	918.52	735.97	750.56	839.05	560.08	701.16	558.62	755.93	703.43	962.8	1023.38	890.63	1113.49	1020.17	797.89	999.46	658.96	1041.27	223.34	29.29	124.47	169.26	264.02	97.01	84.25	193.3	88.58	286.56	123.61	112.34	208.44	346.29	206.23	270.61	145.64	157.69	823.53	5.53	1245.31
ZK973.11	ZK973.11	ZK973.11	491.01	448.88	166.64	235.67	164.86	449.49	284.05	428.56	537.55	521.03	464.53	552.24	426.17	471.05	369.42	483.17	381.59	555.55	719.36	420.68	284.08	491.15	553.85	461.88	412.05	628.68	340.37	143.49	239.19	309.42	391.84	389.95	339.38	324.9	525.21	338.01	70.04	252.88	297.96	341.79	289	277.8	300.89	265.93	759.92	40.45	653.65
K07A1.1	K07A1.1	K07A1.1	490.66	244.13	433.46	393.08	542.43	394.24	395.76	437.53	377.26	274.12	427.62	456.2	462.14	256.81	235.46	293.38	383.16	327.27	115.07	108.74	333	367.5	377.81	348.85	271.19	443.77	298.35	551.12	275.38	258.27	346.46	143.65	265.57	256.74	381.3	287.62	123.41	447.23	274.61	342.42	285.91	301.12	246.07	254.96	549.64	492.4	265.83
F11G11.5.1	#N/A	F11G11.5	490.29	451.6	219.28	240.36	182.44	361.02	336.83	259.1	311.46	340.06	309.57	293.07	409.97	463.57	457.25	410.61	497.25	283.8	281.59	125.52	331.06	375.61	408.82	310.4	325.49	372.13	340.06	199.62	408.61	333.23	478.3	187.56	352.1	178.58	226.23	450.13	1	247.19	256.44	448.98	265.56	302.85	363.76	265.1	120.91	5.39	366.22
K10D2.5	K10D2.5	K10D2.5	489.27	487.16	669.46	754.4	876.69	437.84	599.31	259.8	517.76	343.08	351.51	407.07	540.34	473.5	482.62	412.69	506.01	520.89	342.19	167.44	227.63	318.79	284.66	371.37	423.53	373.34	576.11	634.63	401.48	416.9	454	599.33	465.27	691.99	801.59	441.83	155.09	588.6	332.88	444.36	536.55	537.79	608.69	344.24	422.49	765.61	405.41
F10D11.2	F10D11.2	F10D11.2	488.51	497.54	200.44	221.61	235.91	492.52	380.84	396.1	452.52	428.05	654.41	452.82	439.66	464.39	443.29	354.79	340.49	652	572.74	336.21	396.91	429.09	462.79	493.92	386.6	593.85	352.28	188.11	295.68	390.26	258.07	382.27	288.97	645.36	537.83	311.92	118.26	242.83	277.56	367.17	263.29	268.14	204.58	250.89	844.28	114.13	693.34
B0412.4	B0412.4	rps-29	486.85	260.83	216.23	368.66	332.85	384.89	618.64	402.65	424.03	176.88	456.34	484.6	489.58	460.22	555.79	371.41	711.41	242.22	63	1	268.81	210.83	304.79	214.55	279.79	245.3	277.79	354.55	448.62	197.35	336.32	95.66	316.54	79.09	67.29	370.02	153.18	495.13	201.52	355.79	294.17	236.49	717.78	576.28	242.63	1	92.23
C56G2.6a.1	#N/A	let-767	485.04	463.98	148.64	160.02	245.17	317.65	295.13	201.88	275.63	324.45	357.05	355.26	353.71	426.34	472.95	318.76	412.39	298.96	278.12	197.35	330.17	267.07	379.31	333.06	263.1	317.3	304.43	234.03	417.36	337.25	313.42	167.58	207.1	216.05	111.04	294.76	87.37	252.67	253.78	400.26	333.31	351.61	372.88	310.91	166.15	66.67	222.01
Y54G9A.6	Y54G9A.6	bub-3	484.81	739.71	404.39	611.62	611.93	414.31	415.36	562.55	433.29	523.36	519.5	484.17	632.76	499.83	660.17	539.49	638.76	808.18	537.48	178.07	486.18	570.58	606.75	515.16	472.62	473.37	688.63	552.05	660.27	536.92	717.97	933.59	574.1	1231.9	834.13	692.19	291.39	589.76	797.34	781.97	893.12	697.1	639.35	649.69	458.45	778.41	915.43
MTCE.23	MTCE.23	ctc-3	483.96	422.41	1173.46	943.6	1291.74	1304.41	2452.7	3687.76	2001.4	2531.4	1976.39	785.36	1850.05	908.27	496.99	576.46	362.86	974.52	1026.73	1348.75	874.44	688.7	552.3	817.93	799.38	1013.27	1052.62	1102.76	590.88	1315.99	1094.12	1159.7	1856.47	1714.29	2342.18	322.7	263.54	1707.41	610.06	374.12	714.49	717.87	452.27	856.62	3484.04	5382.96	877.81
D1007.6.2	#N/A	rps-10	482.08	237.85	172.1	222.12	204.59	217.55	247.46	244.36	222.31	188.71	193.24	274.64	276.07	365.88	419.91	349.92	421.09	175.64	126.76	13.91	188.07	231.98	230.54	213	275.71	216.13	224.87	88.74	291.55	205.6	391.85	137.16	164.53	137.66	137.87	293.83	438.05	452.9	199.72	328.02	293.86	153.48	489.75	213.81	1	2.51	117.13
MTCE.26	MTCE.26	ctc-1	480.22	273.98	1169.3	637	595.55	1155.75	3068.98	3170.75	2828.06	2703.44	2242.84	997.68	1219.04	753.32	480.18	463.94	403.22	565.39	723.54	817.4	1705.33	1109.05	723.01	947.9	953.3	1198.08	629.91	1258.83	805.75	1544.55	831.03	308.89	1199.93	260.93	393.48	299.37	164.14	1354.57	511.55	354.03	277.68	455.79	350.17	785.69	733.75	1630.27	480.02
F53G12.5b	#N/A	mex-3	480.13	355.87	261.11	433.59	256.8	363.71	336.13	253.89	428.18	346.27	379.87	476.95	364.68	338.34	317.23	338.62	346.94	389.19	194.5	159.39	375.89	327.81	379.18	377.26	380.86	442.25	295.75	168.26	306.5	328.8	309.98	168.73	95.48	91.09	225.18	369.02	50.91	172.18	228.1	310.93	167.25	153.62	171.17	171.49	209.49	222.75	308.4
W08E3.1	W08E3.1	snr-2	478.55	207.72	410.72	370.43	288.62	286.44	266.05	288.66	381.16	318.69	232.72	309.02	280.25	341.04	361.68	207.16	386.22	198.61	72.62	34.58	299.19	206.09	265.73	194.1	348.61	226.19	297.22	335.81	463.22	334.94	288.78	129.35	164.25	124.74	112.19	296.51	117.01	344.28	142.74	350.48	155.24	167.5	329.8	239.67	1	42.58	109.49
C07G2.1a	#N/A	cpg-1	478.35	760.73	126.23	194.85	124.35	1019	1537.54	1135.12	1824.51	1291.94	1459.04	1990.83	745.56	881.87	738.59	1106.56	1040.68	540.43	440.84	1015.95	1869.09	1971.67	1770.67	1688.91	1075.99	1970.89	93.1	48.79	99.97	233.16	158.1	135.44	253.98	193.35	366.64	606.04	194.11	156.22	95.05	413.18	144.39	166.53	229.34	120.85	232.02	13.78	582.1
W02D9.1b.3	#N/A	pri-2	478.34	605.3	265.68	321.23	287.74	483.52	365.8	353.93	391.85	346.55	374.8	547.62	445.49	460.02	483.59	569.26	473.72	761.57	720.92	280.09	402.68	420.42	440.54	474.99	472	497.39	663.52	285.86	527.18	465.24	577.53	1312.91	685.16	2029.05	716.9	727.99	131.96	472.88	758.74	480.37	697.45	657.09	610.52	529.09	963.85	400.26	734.3
F39B2.11	F39B2.11	mtx-1	478.19	551.61	219.76	188.88	348.66	1101.23	826.71	542.24	712.48	433.79	655.95	879.43	409.03	492.07	458.67	839.68	513.3	588.75	710.5	532.35	753.52	748.64	575.93	813.05	454.35	698.55	279.22	106.05	209.83	234.91	241.95	339.86	194.02	574.17	572.04	356.8	163.96	116.46	261.65	309.05	195.99	306.22	194.71	189.6	646.31	233.28	591.68
C47E8.5.2	#N/A	hsp-90	477.01	204.41	419.43	220.76	143.5	386.55	622.85	239.77	213.58	141.29	187.37	233.08	252.78	271.2	354.58	297.35	271.45	249.35	430.52	129.75	788.38	342.82	260.4	269.44	223.01	242.86	120.57	453.03	446.04	403.79	136.83	228.64	137.94	427.55	248.06	180.3	21.9	222.08	225.67	251.29	606.54	280.34	260.12	235.84	264.39	343.47	189.38
K08D12.1	K08D12.1	pbs-1	476.7	419.26	474.84	384.13	385.23	441.29	478.68	304.96	445.62	300.92	233.64	325.64	446.06	390.81	554.59	413.57	578.83	323.79	124.27	27.02	414.16	382.61	373.9	300.2	451.21	355.77	411.13	497.86	342.44	536.21	305.94	294.69	233.58	267.93	241.46	481.21	71.72	374.97	231.48	414.83	146.16	291.43	479.09	386.79	55.62	126.2	219.02
ZC168.4.2	#N/A	cyb-1	474.34	467.48	164.06	249.17	73.64	383.84	315.81	295.21	439.05	444.43	354.6	371.13	417.62	442.12	502.76	375.92	473.83	262.46	367.38	148.42	328.87	380.73	414.38	404.12	396.85	411.56	478.6	378.1	521.41	429.44	344.35	517.75	369.66	403.95	383.59	522.58	123.94	332.49	417.9	418.19	379.98	334.05	445.55	466.63	276.56	17.28	269.83
F48E8.7b	#N/A	skpt-1	474.3	628.89	122.34	351.51	243.13	393.5	399.07	627.54	677	614.95	752.64	683.51	629.73	618.27	628.76	746.22	540.88	765.36	550.08	391.71	392.51	688.19	759.72	698.86	541.65	672.5	497.04	161.24	311.73	352.13	454.29	516.97	348.44	574.47	777.35	605.64	140.33	258.6	467.14	479.97	392.29	398.97	370.79	292.77	704.19	97.54	918.81
F54D5.9	F54D5.9	F54D5.9	474.26	497.11	112.99	72.01	100.89	563.85	510.58	431.79	605.01	508.85	495.24	710.89	361.16	425.54	415.7	547.04	472.17	631.79	383.72	471.38	574.36	585.61	513.71	617.74	382.75	704.67	240.87	118.21	209.96	270.94	182	242.74	194.92	319.52	272.74	372.49	165.53	82.52	176.04	374.32	191.47	177.25	211.56	124.63	557.09	12.69	760.98
C48E7.11	C48E7.11	cebp-2	472.78	323.26	165.06	193.3	339.54	267.5	225.61	396.86	330.96	369.63	654.24	339.44	348.14	378.31	381.69	469.29	400.78	482.47	196.93	34.63	226.96	276.64	216.21	292.45	225.1	339.59	271.7	178.44	168.19	273.01	268.15	188.64	238.2	307.4	298.65	224.3	60.67	279.91	211.78	186.42	60.16	186.75	159.89	140.97	831.81	55.25	207.18
K12H4.4	K12H4.4	spcs-3	470.54	442.25	350.33	373.71	320.22	361.69	335.33	216.12	473.88	401.93	410.38	449.81	343.18	330.72	318.98	376.62	339.59	363.88	371.1	126.01	269.45	297.25	342.68	289.4	242.46	359.05	482.8	490.17	600.09	424.28	473.72	194.19	392.11	197.93	291.45	333.26	86.57	358.44	237.49	342.09	280.48	231.61	373.89	348.18	517.38	98.57	266.45
K07A12.3	K07A12.3	asg-1	470.46	338.17	863.21	756.59	982.29	480.87	442.08	270.28	487.57	527.88	136.12	544.62	683.7	372.22	413.63	204.95	443.87	336.38	101.58	116.27	429.76	367.79	358.55	364.25	494.52	407	417.99	937.57	534.34	477.79	460.79	417.82	476.75	859.09	564.85	648.46	294.5	793.44	376.16	445.72	664.07	304.5	778.35	620.08	352.52	656.18	158.65
C39E9.11	C39E9.11	prcc-1	469.67	407.82	359.78	318.4	432.67	397.75	329.17	322.82	483.14	362.75	358.48	380.66	363.35	335.49	362.38	386.04	313.93	377.95	359.67	213.84	373.15	365.28	314.68	342.02	359.43	386.29	433.54	548.84	494.79	498.38	563.65	348.7	485.81	519.29	470.24	396.92	59.93	370.36	380.5	361.47	289.36	324.24	379.11	334.47	725.17	474.55	459.39
C06A8.2	C06A8.2	snpc-1.1	469.52	474.71	282.73	268.03	250.57	374.84	349.63	258.27	442.96	347.81	476.2	409.05	348.37	302.43	326.26	271.52	268.57	390.63	558.34	282.76	393.91	399.95	311.09	436.38	261.94	471.7	394.88	420.45	431.99	404.6	411.67	665.49	402.57	1149.68	767.73	365.65	66.06	280.25	366.39	395.7	507.4	249.15	321.32	289.7	483.06	276.11	736.04
R05G6.7	R05G6.7	vdac-1	468.98	395.14	386.89	306.16	264.32	378.7	300.3	349.82	283.38	404.26	269.35	353.68	296.38	402.06	473.72	419.16	447.55	293.39	178.84	101.21	327.12	301.12	290.46	287.27	326.44	286.42	360.08	447.84	423.73	397.6	398.3	464.64	219.37	467.61	430.51	518.55	71.96	309.34	357.3	440.74	486.59	333.28	429.24	444.29	508.62	119.11	309.37
F18A1.8	F18A1.8	pid-1	467.04	373.42	248.58	349.67	335.21	442.96	374.44	470.12	352.93	340.9	381.22	323.57	417.38	399.52	325.41	445.76	377.59	580.41	172.32	261.74	260.03	217.58	229.93	274.63	243.51	251.96	307.2	339.3	254.16	294.99	272.6	360.9	203.07	399.3	414.32	291.09	124.22	206.65	282.69	195.88	335.63	339.76	288.32	203.64	276.89	179.49	304.89
Y53C10A.6a	#N/A	Y53C10A.6	466.09	360.08	239.9	147.9	186.66	334.67	321.49	346.83	431.91	449.57	308.17	308.38	305.67	419.59	365.61	389.8	347.69	511.23	261.55	205.6	290.12	304.54	333.45	302.39	260.4	288.05	386.25	246.84	308.4	466.21	321.17	370.24	297.26	395.32	453.22	350.38	112.7	339.07	346.42	287.4	309.43	296.46	262.84	297.33	412.08	164.4	364.86
Y38A8.2	Y38A8.2	pbs-3	465.57	398.4	478.34	587.16	528.52	481.4	374.1	438.56	347.14	399.92	321.79	422.62	454.16	412.12	343.19	490.64	517.97	282.4	149.89	147.91	414.12	428.11	577.68	366.56	438.05	363.15	326.58	443.75	413.36	446.24	402.02	138.61	366.41	195.47	382.3	454.35	143.4	354.98	327.02	568.38	293.27	298.03	344.06	311.88	220.8	300.6	307.34
H02I12.6	H02I12.6	his-66	464.86	628.56	333.19	369	341.22	370.85	456.76	147.77	154.19	211.58	398.84	448.26	392.79	877.81	544.76	206.98	792.08	371.91	194.97	1	250.49	235.5	364.76	285.12	189.22	212.73	460.11	117.82	523.98	199.66	347.43	161.2	143.89	21.78	1	104.05	45.89	278.85	165.87	318.73	263.42	248.46	428.95	279.22	1	311.82	225.62
F36A2.7.1	#N/A	F36A2.7	463.95	409.35	346.06	261.65	284.02	301.79	199.65	225.98	516.57	476.68	466.16	286.2	571.69	519.53	609.41	617.42	463.4	377.64	180.59	77.44	248.77	352.76	455.15	344.11	445.11	389.35	373.36	355.39	400.68	300.25	245.09	333.47	470.06	490.13	335.81	577.2	116.09	387.07	540.6	392.74	347.58	593.42	702.74	519.55	250.07	2.13	235.48
Y71H2AM.4	Y71H2AM.4	Y71H2AM.4	461.67	520.65	1069.2	949.93	1145.74	493.28	506.73	587.88	405.85	277.93	221.83	416.95	847.91	543.61	677.21	656.97	596.45	329.17	231.4	16.19	363.7	485.29	358.29	428.37	500.97	422.91	544.38	1135.99	833.03	594.44	574.85	187.65	550.08	241.6	501.33	651.6	1	720.61	676.94	750.99	632.79	898.86	861.62	793.77	1	329.76	271.31
T01C3.6.1	#N/A	rps-16	461.66	330.75	870.08	574.53	436.1	866.78	367.55	292.67	377.53	162.83	200.18	252.28	644.2	469.38	387.68	665.81	428.45	306.86	718.6	130.04	494.68	220.61	232.78	276.99	288.01	230.74	420.36	996.76	940.04	608.35	832.76	120.75	458.07	157.27	142.96	389.3	1	515.92	488.67	772.42	569.62	897.39	728.18	516.52	579.48	314.92	206.91
F53F10.3.2	#N/A	mpc-2	461.35	267.55	474.11	405.68	552.17	379.86	551.04	874.04	420.6	481.85	464.69	452.04	443.46	421.14	354.3	427.71	332.11	273.94	167.43	110.95	353.3	402.12	451.7	419.43	482.91	468.79	346.25	366.37	366.62	341.19	363.1	51.31	336.48	89.3	151.25	320.8	153.99	354.05	236.28	314.65	178.3	196.56	309.14	303.5	105.77	378.38	143.68
Y97E10AL.2.2	#N/A	abhd-12	461.09	562.21	403.3	565.57	486.82	440.75	530.9	450.89	389.72	428.8	445.44	635.68	533.54	465.37	502.84	600.19	639.32	613.66	416.73	179.2	517.65	459.54	503.41	494.29	458.41	538.48	469.69	412.92	509.07	490.74	404.63	639.7	427.4	765.42	1031.03	442.15	143.21	489.79	733.09	599.84	1005.54	790.6	573.55	534.31	865.82	798.2	520.36
F32D1.6b	#N/A	neg-1	459.31	521.65	437.79	502.49	570.76	855.79	611.34	624.28	292.9	621.89	499.83	478.21	673.59	669.19	854.52	592.77	832.96	770.62	309.26	165.74	651.88	580	585.28	519.71	599.83	489.97	239.06	262.39	274.58	226.74	228.54	41.57	100.1	34.51	196.47	298.34	55.69	242.77	211.5	407.49	333.48	249	252	206.45	309.59	508.87	465.98
Y56A3A.17a	#N/A	npp-16	457.02	550.77	369.28	511.82	458.02	397.58	319.9	320.73	324.67	295.72	332.81	376.93	547.68	450.66	451.95	492.8	559.58	582.07	477.63	184.73	336.91	479.3	513.65	480.73	394.81	442.21	524.06	508.64	426.84	452	509.12	692.68	555.72	539.12	644.04	533.75	128.84	425.57	522.57	506.2	786.48	489.2	469.23	399.06	650.73	831.35	718.13
C41G7.9a.1	#N/A	tspo-1	456.98	374.95	330.12	214.44	218.64	339.26	179.39	236.74	381.84	261.5	300.06	221.26	364.65	337.9	268.76	281.35	311.12	152.21	134.68	102.97	220.76	270.49	320.92	206.45	326.15	330.78	302.48	350.14	371.73	292.93	402.24	219.6	208.71	203.16	231.5	426.66	31.94	275.8	248.06	383.07	306.89	271.77	349.06	406.91	70.23	17.71	141.29
F19B10.2	F19B10.2	F19B10.2	456.79	587.6	483.98	665.31	484.43	493.09	266.09	343.82	400.02	320.66	218.5	296.32	587.74	496.82	518.18	410.24	459.36	504.31	185.85	175.39	264.48	382.38	435.94	389.36	352.59	334.6	559.01	363.53	581	508.41	512.4	512.91	380.13	398.04	802.25	416.1	94.18	526.22	565.84	461.38	807.62	432.07	550.65	504.09	217.19	746.59	391.42
Y34D9A.6	Y34D9A.6	glrx-10	455.78	313.79	559.07	265.13	579.01	301.7	325.76	405.25	435.13	489.53	274.95	192.93	312.82	379.75	402.34	429	306.54	224.36	87.56	24.71	286.86	232.7	208.28	251.19	243.99	229.52	314.85	349.17	422.39	400.12	417.78	218.8	338.72	219.98	239.08	315.4	1	273.85	256.09	334.84	370.44	279.35	431.39	411.09	292.67	367.21	142.48
C14E2.12	C14E2.12	C14E2.12	454.92	335.83	498.4	1555.35	770.11	513.7	1	911.84	1	1	1	1252.64	170.7	1	77.09	1	225	678.81	439.02	1	559.25	52.07	340.73	159.99	304.91	381.29	1749.41	664.32	869.46	966.67	1	383.87	571.94	954.09	571.17	403.49	1	193.98	426.7	137.21	496.7	332.23	179.44	1	1	326.73	247.55
F45G2.4.2	#N/A	cope-1	454.45	411.44	206	261.06	243.72	438.13	348.01	466.81	557.88	422.52	446.99	430.58	369.97	400.56	460.25	511.49	374.98	540.25	642.83	229.59	386.91	421.18	349.13	385.77	436.88	418.81	279.62	149.28	269.74	244.08	309.12	313.81	339.9	400.96	551.79	316.83	80.71	270.94	292.11	295.03	335.56	327.09	248.8	251.96	1036.66	137.16	420.12
F10E9.5	F10E9.5	F10E9.5	452.55	434.92	619.39	468.38	838.47	607.61	762.17	849.16	757.16	743.7	891.48	430.1	617.7	381.63	323.15	331.14	339.38	481.45	271.68	87.67	509.86	445.3	399.76	449.8	523.22	469.13	382.31	668.27	373.94	461.16	349.6	303.98	474.36	311.76	651.43	399.01	154.69	384.81	392.45	435.79	401.59	510.54	316.12	307.94	689.4	1087.51	453.37
F09E5.13	F09E5.13	agt-2	452.48	406.66	194.65	179.17	183.18	383.93	383.2	363.99	371.68	420.83	521.31	416.78	365.72	425.29	366.68	386.43	329.23	520	381.61	202.65	345.73	346.31	296.7	393.4	347.81	447.42	357.35	165.18	342.63	302.46	205.36	392.44	263.97	623.66	742.45	278.72	99.23	283.96	265.95	284.33	465.11	323.42	199.72	235.78	376.05	243.54	513.48
ZK973.9	ZK973.9	ZK973.9	451.26	433.65	110.96	349.62	154.2	274.48	232.54	216.78	550.12	380.45	377.17	268.97	354.67	337.15	382.92	441.21	449.95	326.7	231.89	168.82	365.64	375.98	447	367.2	347.34	323.52	473.63	296.27	399.58	347	372.2	230.81	325.75	129.64	388.56	492.7	108.6	394.81	286.07	337.44	384.5	326.62	390.13	293.98	152.09	65.28	273.73
F14H3.6	F14H3.6	F14H3.6	450.61	297.4	251.78	401.7	209.39	431.57	507.83	522.65	249.22	371.23	580.81	450.77	348.99	424.87	521.75	465.26	444.24	265	78.96	121.15	542.58	391.1	354.18	368.75	454.09	463.91	248.75	409.5	629.35	397.09	392.36	215.01	303.14	278.24	190.08	479.11	35.9	530.06	300.53	377.84	245.87	420.91	606.89	457.71	209.34	124.77	146.28
F25B5.6c.1	#N/A	F25B5.6	449.95	442.34	177.58	132.53	59.92	446.41	475.03	329.18	489.28	429.93	367.94	365.3	329.19	397.42	449.67	458.45	445.77	585.05	520.27	235.53	453.56	432.38	453.83	439.43	387.03	347.02	205.27	79.64	279.7	262.96	257.6	302.98	159.25	265.3	281.32	318.98	39.87	134.4	272.38	279.27	278.33	370.98	247.08	192.54	362.77	51.31	629.21
C03C10.3	C03C10.3	rnr-2	449.74	449.4	684.99	627.09	467.38	476.58	470.36	431.94	358	448.74	392.49	425.51	593.22	476.92	588.98	456.56	603.21	419.54	179.87	227.45	493.41	480.54	575.89	400.86	556.64	397.09	409.94	620.2	516.11	534.39	533.3	421.96	424.54	662.92	517.86	665.94	146.27	624.09	430.97	681.73	476.12	424.2	600.43	591.94	446.55	352.88	332.23
C26B2.7a	#N/A	C26B2.7	449.62	429.33	563.86	687.37	1135.66	636.21	608.26	511.22	299.93	474.02	544.02	342.71	552.66	380.45	435.27	343.6	577.73	472.05	190.59	88.24	402.51	393.82	225.02	314.53	300.91	311.54	161.23	310.21	119.43	208.72	146.32	230.17	93.88	202.09	248.69	277.9	86.12	197.06	229.04	393.52	201.35	201.16	160.32	191.01	275.69	494.1	328.24
T22A3.3a	#N/A	lst-1	449.19	404.84	351.69	318.15	252.81	361	337.68	531.91	464.27	382.92	444.64	377.93	335.4	397.38	495.47	386.52	483.02	435.67	276.41	164.12	332.46	379.19	384.57	374.57	306.46	333.54	426.75	261.76	285.1	310.73	350.84	333.01	264.17	225.73	454.07	437.35	51.41	337.93	282.23	317.81	284.32	261.37	365.24	257.92	679.6	275.53	400.55
C27H6.2	C27H6.2	ruvb-1	449.13	466.1	278.23	193.99	277.32	409.29	377.36	378.85	544.93	488.89	378.67	637.67	383.35	389.35	295.74	348.89	448.34	439.39	579.8	229.58	345.3	503.9	450.86	508.53	438.64	581.39	419.6	321.97	384.31	439.61	392.41	689.17	483.68	699.04	456.24	444.61	157.4	252.13	409.42	377.12	304.25	321.17	361.98	317.03	665.57	298.9	635.93
C27F2.9	C27F2.9	C27F2.9	448.27	376.78	736.35	490.52	716.26	586.86	400.12	628.05	476.93	666.21	479.01	437.53	615.72	524.31	464.67	470.57	476.78	624.28	366.65	136.47	382	487.22	430.14	436.23	514.65	456.7	306.13	305.16	235.08	273.49	295.04	111.25	245.02	355.29	391.23	319.36	76.41	277.66	347.62	556.22	289.6	256.75	265.94	298.55	448.04	1199.42	446.17
C03D6.6	C03D6.6	lab-1	447.97	436.89	527.58	407.02	845.82	379.13	348.3	346.5	606.59	436.78	557.58	492.86	590.75	306.48	454.59	472.91	339.36	518.46	250.48	198.8	228.36	329.63	279.3	402.85	393.51	391.67	446.03	462.98	218.29	345.66	545.04	705.79	437.15	1002.97	829.1	472.21	239.95	393.16	445.29	456.94	631.81	772.87	351.94	440.81	527.91	1113.84	480.59
Y54E10BR.2.2	#N/A	Y54E10BR.2	447.2	504.83	301.48	294.65	237.55	470.89	554.21	654.39	526.81	441.47	444.7	504.55	415.02	502.34	476.08	520.46	511.02	523.01	362.14	240.93	390.19	409.81	416.12	355.96	490.37	492.81	195.47	184.52	128.67	236.16	245.48	60.12	127.66	84.82	177.68	260.32	64.3	194.19	206.77	300.94	103.75	167.74	151.11	151.46	636.25	107.57	339.94
ZK686.4	ZK686.4	snu-23	445.15	357.91	563.06	428.78	567.09	500.57	231.63	291.34	381.46	286.21	279.97	365.11	380.06	407.43	255.33	466.84	297.09	491.14	321.19	134.9	252.68	233.07	181.58	309.79	185.63	282.81	483.4	565.27	454.22	562.89	410.43	731.83	624.45	809.09	1226.45	288.68	71.12	404.28	463.17	357.51	882.65	602.59	332.92	349.26	1085.17	896.98	483.25
F45B8.1	F45B8.1	rgs-11	443.08	495.56	414.96	531.75	670.78	648.69	358.49	615.06	635.7	601.69	542.85	714.33	566.59	660.5	535.76	711.29	593.76	649.97	377.82	203.63	390.72	669.9	553.99	524.29	611.09	601.09	450.73	368.16	385.96	491.37	374.45	796.21	460.34	639.43	658.91	605.66	247.77	403.63	440.21	521.08	627.55	772.76	588.47	436.55	379.5	555.41	573.74
R04F11.2.4	#N/A	R04F11.2	442.74	393.89	401.59	483.96	267.38	401.8	425.16	389.96	541.64	959.39	169.9	189.6	533.91	494.43	665.38	478.51	481.56	287.42	135.18	116.27	473.27	390.43	504.2	291.48	575.07	363.59	304.24	462.4	413.39	332.74	432.57	80.5	198.23	282.81	202.09	493.61	1	477.53	201.94	469.18	243.9	213.07	577.07	479.36	469.69	1	149.91
F33D11.10	F33D11.10	F33D11.10	442.19	373.49	318.04	333.62	199.93	327.75	399.19	366.66	380.11	405.6	343.97	490.89	380.29	281.95	338.31	353.92	278.05	355.14	341.05	201.5	388.1	379.79	437.04	345.56	376.62	452.09	327.22	387.65	438.63	458.43	340.14	242.38	451.78	465.74	413.66	405.99	48.51	386	416.9	432.01	380.67	289.2	345.66	510.41	146.88	151.79	336.74
Y113G7B.17.1	#N/A	prmt-1	441.65	357.04	538.3	488.18	385.29	360.28	494.66	297.07	263.55	354.24	295.83	277.47	393.05	386.43	446.69	295.18	359.61	176.07	269.48	54.45	564.17	366.7	539.07	397.21	470.05	345.41	379.3	514.28	522.1	471.04	262.67	293.63	265.55	393.57	318.42	448.67	80.75	504.87	238.91	442.59	315.96	310.08	429.13	401.99	253.2	83.84	210.91
Y62E10A.12a.2	#N/A	lsm-3	439.98	393.95	457.68	560.03	579.74	234.24	289	640.9	502.25	607.78	452.69	287	404.35	331.27	314.23	376.56	355.13	178.65	125.13	133.56	331.79	311.82	294.61	322.67	406.77	325.94	400.23	575.47	443.37	374.18	469.34	137.73	433.93	202.24	352.88	357.67	1	496.99	379.34	294.65	138.41	414.18	436.93	409.02	634.98	263.08	195.15
B0336.5b	#N/A	arle-14	438.92	566.22	336.81	569.68	551.09	435.46	188.92	726.35	715.59	424.75	550.35	546.04	568.94	588.46	592.48	657.79	495.87	778.36	484.81	229.28	257.17	511.26	466.43	533.98	498.14	575.33	527.88	393.04	269.31	355.78	523.33	876.28	438.03	1176.76	1054.31	536.98	68.83	556.19	538.64	523.96	722.28	696.23	449.99	393.43	1015.77	881.17	628.18
C33H5.12a	C33H5.12	rsp-6	434.15	288.51	541.32	507.63	339.71	400.96	300.17	209.05	129.9	243.65	287.79	268.26	350.91	248.37	363.45	334.78	360.26	213.34	90.19	28.86	316.59	281.83	287.01	210.74	351.63	196.69	321.72	698.06	463.96	454.27	313.03	143.51	258.8	187.27	313.36	374.26	1	437.03	231.09	348.37	243.98	236.75	357.44	355.15	115.78	452.11	173.11
T09E8.3	T09E8.3	cni-1	433.22	507.56	169.97	341.89	429.54	364.4	524.86	384.17	492.41	487.05	368.31	546.76	414.17	501.98	471.77	397.23	446.64	482.34	454.27	118.53	482.33	349.29	478.11	463.78	656.37	512.68	459.11	270.8	178.24	313.16	348.17	140.62	315.37	89.04	184.56	385.04	79.23	226.47	211.32	503.04	141.11	128.99	348.39	235.4	591.61	213.48	203.39
F01F1.11	F01F1.11	F01F1.11	433.09	407.42	311.07	354.2	276.09	342.81	369.03	466.24	438.2	532.17	406.29	433.04	338.87	302.56	388.86	406.32	310.12	460.53	358.94	224.91	357.29	410.37	406.18	363.46	339.72	442.72	403.66	341.32	445.64	516.61	471.6	440.45	489.56	494.88	347.88	442.23	121.24	377.85	384.89	376.11	358.08	375.45	358.02	376.17	580.49	134.44	441.24
T05H4.5.2	#N/A	hpo-19	431.4	345.87	181.12	174.74	103.73	425.88	344.12	353.79	324.41	321.77	345.99	428.36	323.13	362.57	359.53	435.47	322.25	316.58	246.78	166.05	337.42	324.23	405.8	301.17	394.72	445.51	215.43	160.67	251.96	318.44	295.14	113.38	202.84	131.3	178.79	261.29	88.8	110.31	216.68	335.99	142.17	292.79	189.47	163.34	42.91	2.38	365.13
Y102E9.2a	#N/A	wdr-4	428.97	464.04	221.74	237.41	306.19	282.28	366.91	364.79	357.88	288.65	457.6	476.31	477.83	376.58	456.83	461.71	430.44	469.06	289.54	218.44	442.78	462.63	434.71	377.59	417.95	445.43	378.08	295.39	427.17	320.83	436.77	227.88	363.68	190.1	536.09	444.35	184.88	395.91	457.32	465.27	377.45	381.88	451.62	411.44	283.88	80.65	500.93
F28B3.5b	#N/A	mfsd-13.1	428.32	386.2	216.88	217.25	228.8	415.54	442.03	512.34	510.07	635.17	458.78	400.7	316.69	330.81	308.89	278.94	279.67	475.44	410.35	316.93	458.83	415.2	455.07	398.17	336.01	490.22	183.46	93.57	167.87	234.76	145.75	157.61	101.97	133.48	274.57	206.32	52.25	82.05	93.68	171.49	146.72	88.73	81.18	74.1	610.39	145.27	551.81
Y37E3.4.2	#N/A	moag-4	426.86	245.62	325.78	418.08	589.15	384.81	214.19	211.07	189.86	193.49	40.54	219.95	309.65	381.58	349.18	335.16	366.66	264.66	98.78	1	202.28	133.58	128.98	122.6	216.27	169.78	301.07	495.7	494.16	348.98	329.96	99.59	349.41	127.66	245.92	270.39	1	377.76	282.7	370.97	310.74	374.81	475.28	365.33	132.38	109.66	206.64
C27B7.1a	#N/A	spr-2	425.07	471.54	226.2	243.84	232.05	318.67	356.88	309.6	442.62	417.01	379.86	451.62	382.82	468.62	565.37	489.36	477.28	620.18	277.16	259.73	385.5	503.46	413.43	436.93	444.55	549.75	387.83	265.83	231.32	378.74	370.53	430.12	381.48	721.67	440.12	458.29	183.87	418.77	344.1	416.4	455.45	543.64	404.03	400.59	184.99	304.52	445.87
F27C1.7a.1	#N/A	atp-3	423.77	282.35	363.73	329.57	231.84	323.76	255.21	329.3	211.95	375.12	337.55	382.12	400.5	397.65	451.47	384.85	488.63	214.67	178.54	108.45	352.71	337.9	408.14	295.58	390.41	358.4	376.08	426.32	459.93	390.6	283.57	261.69	280.34	413.88	345.49	371.29	45.93	422.68	295.5	477.92	338.53	279.95	366.21	356.55	282.06	44.67	251.75
F26E4.6	F26E4.6	cox-7C	423.75	329.37	222.16	209.06	154.29	378.88	241.35	602.54	413.4	458.17	366.97	219.25	346.29	444.44	529.94	460.49	333.98	202.83	93.83	57.07	267.1	261.18	232.02	200.9	295.86	288.41	255.36	370.21	450.23	312.49	235.64	62.65	250.79	63.28	124.86	241.03	1	423.13	158.19	157.95	114.87	96.5	334.03	322.72	1	7.33	93.78
C53A5.1.1	#N/A	ril-1	419.29	411.2	387.85	599.74	316.88	412.94	569.91	440.21	402.84	551.43	653.98	477.54	534.43	466.62	671.26	585.76	569.23	280.11	116.94	62.59	326.76	474.94	447.33	395.59	534.51	464.02	451.07	418.64	595.82	413.21	437.02	219.03	236.69	263.31	297.73	560.05	82.18	563.26	313.08	516.48	173.42	297.93	562.5	466.96	88	187.91	158.2
F41G3.6	F41G3.6	F41G3.6	416.73	413.12	194.25	236.79	212.05	353.75	319.44	351.97	365.39	356.11	127.39	484.31	357.07	425.22	358.98	347.8	464.58	380.11	243.43	161.23	373.6	342.79	373.52	246.66	305.54	386.64	413.72	226.35	320.07	364.28	315.73	218.73	244.1	237.77	274.02	455.72	135.34	443.11	425.96	425.63	373.81	397.56	405.31	405.29	443.56	23.85	322.2
F25H9.6	F25H9.6	F25H9.6	411.06	381.64	222.01	269.16	283.58	277.37	270.1	207.54	257.18	173.51	333.51	236.09	357.81	382.24	356.45	364.64	265.62	453.34	286.09	225.53	209.93	254.44	241.11	295.92	245.31	295.53	339.76	276.83	378.9	345.45	365.54	664.93	446.19	828.63	715.09	304.38	135.71	399.13	301.28	359.83	453.47	470.55	366.97	357.59	547.57	324.42	382.89
R05D11.7	R05D11.7	snrp-27	408.58	338.57	334.97	368.38	267.14	362.72	300.42	167.69	272.74	327.91	272.53	339.34	265.05	284.5	334.84	282	327.95	213.75	287.26	217.74	222.2	226.48	232.44	219.98	215.16	287.13	523.82	459.71	470.78	452.37	344.91	217.45	348.54	246	190.69	342.44	38.95	399.91	279.77	428.59	121.83	188.23	382.6	220.21	330.08	76.03	373.79
K03B4.2	K03B4.2	K03B4.2	408.47	316.5	181.03	262.92	129.61	304.96	236.15	198.28	245.79	437.02	310.05	263.91	246.2	244.03	279.66	352.77	295.91	252.44	163.73	142.96	235.38	229.65	217.55	209.7	238.1	244.93	362.72	286.48	359.16	411.81	379.52	141.68	234.33	169.5	348.39	334.46	119.87	295.21	269.02	253	238	305.74	311.89	213.94	166.1	2.95	261.5
F32D1.9.2	#N/A	fipp-1	408.33	469.11	277.78	307.96	371.13	319.28	308.6	263.7	303.96	266.93	361.94	446.92	372.77	384.54	386.47	366.85	433.73	533.61	421.91	238.51	369.6	390.67	475.05	493.72	375.31	433.78	497.79	375.56	457.3	444.5	459.81	894.79	560.16	723.95	555.34	580.89	84.92	359.17	583.93	461.09	662.05	459.1	513.99	424.37	407.78	417.29	736.92
Y37D8A.14	Y37D8A.14	cox-5A	408.13	259.79	288.26	267.5	197.22	240.72	264.71	239.69	74.67	293.92	270.18	145.25	315.43	406.25	487.26	381.78	369.77	149.29	87.69	46.36	259.35	262.21	218.75	195.72	288.59	213.36	282.3	286.19	411.09	305.27	277.37	101.45	169.09	224.03	175.56	365.42	85.53	399.96	141.38	240.66	161.94	205.43	488.28	351.54	128.73	28.6	83.66
M117.2b.1	#N/A	par-5	407.18	261.87	389.21	302.36	361.88	547.36	414.97	293.56	389.09	253.26	254.39	290.25	423.36	615.17	532.89	562.84	660.73	314.44	147.73	79.45	499.76	369.57	343.6	279.87	346.28	316.34	237.36	175.99	132.69	244.52	169.09	80.69	87.1	133.57	94.43	283.43	650.76	172.41	132.1	233.67	208.53	193.47	161.74	171.73	179.72	159.61	190.37
T05E11.3a.1	#N/A	enpl-1	403.23	639.62	158.72	188.33	165.73	1002.32	1094.16	888.8	901.4	657.16	850.25	904.23	416.42	626.65	537.49	942.69	684.79	989.68	2346.09	452.38	1297.1	1153.67	1032.97	1423.18	612.66	987.54	232.78	50.6	190.72	247.37	166.3	559.13	193.72	847.85	161.89	482.24	167.6	160.74	375.85	358.36	478.66	503.17	266.91	283.7	1687.58	155.58	1258.29
K01G5.8a	#N/A	K01G5.8	402.99	201.34	183.13	255.64	281.37	209.9	95.91	248.88	444.36	409.42	280.97	212	217.22	210.07	230.19	246.52	179.32	156.92	228.69	26.91	163.46	149.37	163.46	137.42	168.92	172.16	319.32	341.85	302.32	329.51	248.79	63.49	198.66	88.6	83.9	234.62	1	264.76	187.12	177.25	143.28	195.72	195.66	225.18	308.27	150.2	114.41
Y49F6B.4	Y49F6B.4	smu-2	402.88	383.99	265.83	183.01	240.92	361.48	243.29	174.03	183.02	192.5	235.39	373.14	264.77	295.95	278.77	329.41	256.72	336.57	459.68	238.09	284.82	267.85	248.2	316.01	213.8	325.8	409.25	285.85	506.91	500.4	373.38	615.64	348.34	479.97	424.6	332.53	81.97	243.58	400.71	332.56	400.72	451.84	343.3	294.83	898.34	251	673.8
W09C5.8	W09C5.8	cox-4	402.52	299.1	187.89	278.43	254.43	225.08	183.56	250.15	368.6	196.05	200.06	381.95	319.1	274.36	409.09	338.94	464.5	218.11	93.24	50.57	218.52	231.69	230.96	184.02	254.27	262.45	284.76	224.03	257.47	306.52	240.4	174.43	218.38	177.24	141.65	331.44	23.65	356.04	254.21	354.76	195.58	192.7	440.63	396.63	264.55	72.16	118.16
F25H2.9.1	#N/A	pas-5	401.22	336.58	467.71	607.38	436.23	327.49	326.79	313	388.64	426.29	259.08	202.06	395.86	398.49	519.75	284.39	466.01	200.36	123.7	65.57	326.64	376.22	427.81	282.77	377.77	317.36	275.33	323.21	356.08	293.44	259.6	108.6	139.85	180.61	216.32	299.23	46.37	266.7	259.15	384.39	140.05	174.32	346.89	316.98	212.14	235.17	271.8
Y111B2A.18.1	#N/A	rsp-3	400.52	257.93	555.5	437.89	315.95	354.26	287.84	198.44	259.59	310.47	273.37	211	401.32	291.96	363.98	283.3	488.73	186.39	119.63	71.52	363.7	328.27	365.26	292.48	337.97	278.48	362.26	476.13	568.45	475.03	521.17	220.09	286.3	199.66	337.43	453.75	162.1	425.98	312.79	424.09	362.32	251.33	403.43	364.16	130.58	152.64	152.26
R01H2.6	R01H2.6	ubc-18	397.82	276.66	276.18	211.21	224.26	240.55	319.24	249.13	229.73	394.74	263.32	215.77	291.59	400.32	451.58	355.84	421.17	217.91	105.66	93.55	290.3	309.91	293.68	266.15	337.08	219.98	350.9	385.55	455.34	412.77	322.7	62.51	223.54	224.84	229.45	386.35	65.77	371.61	246.37	381.79	132.93	195.34	446.63	457.19	144.97	1	133.56
K10B2.5	K10B2.5	ani-2	397.38	461.29	63.08	92.43	80.32	312.98	307.52	241.42	295.87	340.17	320.74	355.82	319.22	260.24	279.5	191.35	238.68	403.95	555.55	248.96	343.67	354.05	419.07	457.42	186.46	389.03	304.04	92.73	240.13	214.19	233.4	149.15	109.36	57.32	41.67	322.26	52.18	128.07	234.9	263.88	145.71	97.67	186.06	173	677.15	15.05	862.79
W02F12.3	W02F12.3	era-1	396.87	295.29	239.11	260.04	227.98	349.19	294.74	267.98	414.02	278.68	278.23	395.06	321.15	392.31	479.44	460.97	537.11	406.01	298.24	140.61	443.83	366.47	396.06	328.19	324.64	370.47	358.55	230.58	398.57	429.53	392.55	303.99	302.26	345.71	320.99	413.9	74.73	410.75	387.33	310.09	505.04	340.49	387.76	358.07	211.87	116.64	416.84
M28.5.2	#N/A	snu-13	396.22	238.7	190.98	143.5	168.53	209.64	211.28	175.27	272.49	138.14	394.35	243.32	191.93	270.56	201.27	184.24	215.17	141.81	106.1	133.54	218.56	176.74	126.12	168.19	150.99	204.01	246.12	152.35	341.96	204.19	151.26	114.86	296.52	133.84	244.91	178.28	100.16	256.89	153.22	180.79	133.42	76.53	184.57	179.62	205.83	44.26	123.88
Y97E10AR.7.2	#N/A	lmtr-2	395.88	525.76	537.19	509.37	477.29	382.2	334.8	371.6	809.47	300.44	307.71	241.57	406.43	308.03	418.39	340.95	346.68	247.69	168.22	145.51	269.65	310.33	217.97	217.77	257.07	283.04	460.58	439.02	370.72	355.79	454.55	229.87	355.48	267.98	321.69	353.29	99.47	526.34	377.82	345.76	340.82	457.96	397.42	329.12	306.53	442.24	202.94
ZK1010.1	ZK1010.1	ubq-2	394.28	191.26	380.07	271.12	156.9	360.87	372.49	115.15	465.8	63.84	97.65	107.08	345.41	297.86	320.45	544.37	356.9	57.58	63.49	1	303.31	152.37	146.07	161.02	178.08	165.56	193.31	208.64	329.87	219.32	286.53	114.29	130.94	104.15	74.97	270.17	1	313.29	187.5	288.61	148.32	271.24	419.52	268.38	566.98	47.8	63.79
C02F5.9	C02F5.9	pbs-6	392.08	170.77	89.23	153.26	66.66	278.05	142.74	249.2	186.23	275.34	191.39	220.98	182.12	341	284.04	289.21	336.05	169.21	64.67	67.13	198.28	237.4	230.1	209.19	195.25	228.56	223.38	136.38	145.28	187.05	123.69	83.84	147.51	219.06	194.14	318.61	44.51	210.56	84.14	185.65	133.76	183.26	212.72	143.64	51.86	120.6	132.5
F32D8.5b	#N/A	F32D8.5	391.14	394.55	180.69	221.89	285.04	331.04	305.5	312.98	405.33	474.79	606.5	378.67	373.4	442.56	408.8	422.2	394.31	484.09	254.39	173.02	274.28	331.47	344.95	386.89	257.51	396.29	261.13	146.56	242.67	223.67	161.31	185.19	192.89	343.65	362.06	240.4	134.69	180.86	285.46	288.16	251.26	326.15	214.5	154.02	281.39	203.86	333.56
B0280.1a	#N/A	ggtb-1	390.4	614.69	265.45	356.17	339	388.27	428.37	476.03	541.97	482.03	567.27	617.39	497.84	547.36	467.01	526.34	596.55	608.25	459.46	317.38	422.71	586.12	527.44	618.56	447.29	714.61	337.95	136.91	145.31	274.58	290.36	522.43	342.83	1061.2	726.35	453.81	137.55	262.82	309.65	385.84	249.09	320.3	387.86	301.53	990.53	296.8	760.33
M01D7.11	M01D7.11	M01D7.11	390.35	375.07	1	1	1	1	1	1	1	1	1	1	1	1	1	1	1	1	248.19	1	239.07	152.22	370.99	1	223.92	380.99	1	1	64.83	223.48	1	1	104.68	155.15	1	193.2	1	578.93	237.68	280.47	107.1	122.77	1	1	1	1	263.17
C23G10.3.2	#N/A	rps-3	388.99	316.79	179.18	260.41	115.84	409.24	245.72	171.96	85.77	240.27	309.5	296.07	406.74	326.16	318.91	478.45	466.77	133.44	136.15	149.15	298.53	261.29	295.99	252.02	286.9	312.71	281.61	161.35	421.93	233	363.6	112.99	255.31	1.22	154.97	342.31	50.24	287.29	212.02	351.12	185.74	265.27	607.2	257.02	284.79	1.67	67.07
Y75B8A.18a	#N/A	Y75B8A.18	387.87	338.37	605.28	926.46	1051.25	403.44	363.77	806.37	661.11	779.74	307.49	324.79	467.15	271.37	261.59	505.56	279.13	397.35	266.79	70.91	258.03	308.21	246.89	261.71	333.87	293.08	499.71	772.41	463.94	511.7	458.68	263.53	403.53	621.42	451.22	358.39	425.55	461.18	390.6	340.71	350.8	530.68	414.15	320.19	328.44	785.65	239.56
AH6.5	AH6.5	mex-6	387.73	300.22	117.55	79.18	65.98	296.69	342.87	242.9	297.6	343.57	378.51	354.78	336.59	303.55	359.14	310.24	363.62	230.35	180.18	178.03	372.38	347.41	424.03	309.79	259	369.41	249	114.02	317.52	267.23	274.9	137.32	102.83	284.45	212.13	302.39	42.75	184.52	175.66	315.99	132.18	130.2	225.2	173.76	126.36	31.41	242.53
B0035.8	B0035.8	his-48	385.18	534.18	239.24	396.24	344.24	506.94	204.28	345.49	181.23	1	286.06	473.56	271.97	858.33	572.65	504.35	537.13	769.22	319.9	45.92	217.7	250.67	251.91	394.76	376.71	292.23	544.48	191.79	185.07	239.37	246.25	386.89	328.12	298.21	814.02	369.63	241.45	590.31	356.27	305.63	619.14	472.11	580.56	425.5	1	70.97	377.09
C05D9.12	C05D9.12	C05D9.12	384.5	80.3	117.17	548.16	361.87	152.52	681.34	1	1	1	1	1	201.3	1	1	1	53.88	1	315.39	1	1	31.58	175.49	223.45	1	131.92	241.96	258.32	151.32	322.11	83.74	400.23	554.17	438.79	350.59	224.01	1	1	51.23	1	160.91	195.83	71.78	85.4	1	574.85	163.44
C50B6.2	C50B6.2	nasp-2	384.4	553.16	430.45	444.97	486.08	437.83	364.17	375.75	505.45	477.83	495.24	449.2	571.32	520.92	686.78	602.32	734.41	471.72	257.27	230.65	424.97	587.18	691.46	474.23	572.73	504.98	522.93	425.01	339.17	480.67	528.88	757.49	432.25	1244.74	542.47	606.26	124.39	518.23	532.72	550.71	862.65	633.77	605.57	577.61	598.28	404.97	441.58
K03B4.7a	K03B4.7	cpg-8	383.78	259.31	420.93	480.06	309.85	393.25	291.92	247.13	493.25	299.31	334.32	222.27	321.02	357.95	450.17	332.95	410.93	173.06	47.57	27.16	277.6	262.63	239.95	213.76	288.23	250.27	299.39	592.22	400.94	426.33	380.92	170.86	170.25	210.5	146.06	343.71	1	379.75	186.85	325.71	173.47	127.8	416.48	237.74	1	255.79	90.6
M7.1	M7.1	let-70	382.77	249.77	248.35	193.48	145.18	237.95	194.45	371.07	504.97	261.39	333.13	286.62	325	331.02	383.04	350.76	381.15	184.58	113.39	143.31	257.26	271.88	285.25	237.41	290.79	281.59	315.52	176.33	289.12	209.21	304.71	111.34	185.45	150.45	73.87	236.29	57.17	253.93	155.06	231.65	201.92	163.14	252.92	219.84	178.72	69.39	131.6
W10G11.20.2	#N/A	dnc-3	381.73	485.58	465.89	479.8	661.25	315.26	254.2	287.78	373.29	243.01	286.35	394.81	447.57	463.03	411.41	508.02	383.53	427.75	155.21	170.55	201.84	271.1	274.67	270.43	275.13	239.9	497.65	426.2	428.6	482.69	460.5	701.36	422.45	683.77	437.43	507.95	105.72	508.38	537.69	456.18	415.9	726.79	461.05	458.49	384.53	231.15	293.64
T09A5.7	T09A5.7	mdmh-35	381.09	347.19	686.79	407.17	348.43	523.16	540.67	197.44	407.49	464.47	476.19	335.08	452.9	439.42	359.72	285.94	351.7	270.15	152.52	229.91	448.18	322.69	348.49	301.92	314.69	357.11	171.84	570.77	347.65	275.18	419.74	58.83	112.15	40.45	372.46	203.89	222.32	299.54	203.03	256.33	69.22	73.29	176.18	155.59	112.82	242.99	257.9
K08D10.12b	K08D10.12	tsen-34	378.04	134.27	1	283.81	617.84	1	1	1	1	1	1	1	1	233.66	1	189.15	1	1	1	1	1	22.92	500.05	104	110.09	341.26	1	105.27	1	162.6	1	32.95	117.38	97.73	234.14	145.07	1	127.11	1	1	36.44	371.14	1	122.02	1	1	55
W01G7.4	W01G7.4	W01G7.4	377.17	407.2	311.51	351.08	367.83	276.12	206.31	346.33	305.49	340.32	314.81	233.01	351.5	385.91	401.92	305.13	446.6	286.32	169.54	114.78	193.82	294.99	302.16	275.02	330.03	237.01	427.17	356.69	377.88	408.98	425.92	147.52	411.68	66.49	240.02	356.77	22.09	447.46	367.06	415.81	230.68	404.61	497.41	432.55	198.87	84.79	223.56
M02B1.3b	#N/A	M02B1.3	374.73	348.01	247.78	271.29	237.28	321.48	422.17	532.99	363.85	579.2	430.71	281.51	331.13	357.42	403.27	368.27	337.38	274.59	227.57	159.26	402.18	420.18	464.28	341.81	349.49	379.66	429.69	352.09	412.58	481.05	386.16	231.51	324.24	187.48	222.71	365.09	140.35	437.58	277.08	298.27	134.55	189.38	355.53	323.08	173.84	13.75	260.43
B0205.3.2	#N/A	rpn-10	374.73	446.35	240.44	387.91	341.3	307.56	296.11	271.78	311.39	235.33	206.85	364.3	356.85	442.79	403.5	357.74	452.68	378.63	229.47	206.99	265.1	294.44	286.08	268.06	300.5	299.29	375.92	290.14	364.54	355.41	277.57	300.07	499.19	311.98	276.49	567.96	27.92	332.44	414.87	506.7	353.06	343.33	464.67	425.65	361.78	278.76	401.95
F37B12.3.2	#N/A	F37B12.3	373.91	266.25	237.41	306.75	295.51	253.58	274.6	355.78	288.11	500.31	319.42	333.56	254.22	272.23	305.13	196.58	242.88	206.06	213.62	159.72	265.72	307.34	359.11	263.26	265.11	321.73	216.65	214.39	337.64	426.55	223.82	112.52	231.65	111.82	194.41	280.2	55.05	309.13	279.25	288.08	144.47	187	232.45	295.99	258.42	43.74	253.45
Y105E8A.3	Y105E8A.3	slc-30A5	373.49	379.31	176.71	125.54	103.83	290.1	421.86	390.55	368.63	384.97	472.04	525.33	283.18	323.07	382	327.01	373.12	483.43	634.89	249.13	405.31	456.62	485.93	515.86	313.71	515.73	360.17	163.96	283.17	314.97	304.29	486.58	368.46	290.36	38.89	416.23	108.45	239.07	333.75	343.66	305.08	353.41	290.87	269.07	469.85	170.3	816.69
Y22D7AL.10.1	#N/A	Y22D7AL.10	370.13	466.52	813.39	636.85	668.71	626.09	480.64	440.93	643.12	316.23	373.23	282.74	500.57	559.59	539.6	291.58	511.16	376.59	157.56	92.82	463.3	421.87	404	322.9	542.83	376.12	262.66	481.57	347.58	370.59	260.1	87.46	291.38	264.62	181.19	451.69	89.61	335.45	236.67	542.02	166.64	196.54	419.24	285	187.97	383.14	216.34
Y110A7A.11	Y110A7A.11	use-1	369.96	310.78	308.77	363.63	425.68	290.22	372.84	354.13	339.63	380.81	205.57	353.04	294.51	287.91	272.84	216.4	243.52	375.14	286.29	73.43	305.78	244.24	236.69	258.85	340.68	299.76	337.43	510.24	385.21	421.11	284.29	493.86	516.28	737.58	413.67	223.59	189.97	311.78	332.04	314.48	442.54	352.59	288.73	285.67	345.86	696.63	304.89
Y43B11AR.4	Y43B11AR.4	rps-4	369.81	174.51	121.43	76.62	96.76	312.16	188.43	75.57	139.89	130.5	85.11	139.49	223.1	156.37	178.18	287.46	222.93	58.48	69.25	51.98	232.53	113.07	155.61	101.12	121.14	168.7	101.54	167.52	392.38	175.8	337.87	13.41	93.63	291.4	100.71	165.41	1	129.69	96.09	238.44	100.34	244.43	366.9	90.49	54.81	64.61	55.83
F52D2.2	F52D2.2	rgs-8.1	369.35	368.99	269.79	282.99	242.67	416.15	460.33	430.42	780.08	442.4	668.92	563.7	377.72	549.17	416.01	751.15	411.57	469.45	207.89	239.04	398.44	448.06	428.34	490.22	439.44	663.84	388.44	246.95	310.18	300.99	385.29	367.79	369.87	510.61	393.92	292.57	156.41	371.93	250.16	266.41	362.68	350.14	299.27	258.59	105.25	85	436.36
Y59E1A.2	Y59E1A.2	rgs-8.2	369.35	368.99	269.79	282.99	242.67	416.15	460.33	430.42	780.08	442.4	668.92	563.7	377.72	549.17	416.01	751.15	411.57	469.45	207.89	239.04	398.44	448.06	428.34	490.22	439.44	663.84	388.44	246.95	310.18	300.99	385.29	367.79	369.87	510.61	393.92	292.57	156.41	371.93	250.16	266.41	362.68	350.14	299.27	258.59	105.25	85	436.36
C56C10.8.2	#N/A	icd-1	369.18	286.04	184.98	335.54	306.69	299.15	447.53	254.26	298.12	388.3	516.09	212.84	408.21	346.22	387.34	359.38	434.81	216.93	162.79	85.18	375.41	318.78	335.28	264.82	297.89	275.48	351.24	242.09	342.58	327.92	202.22	227.42	270.88	185.69	292.52	401.37	145.35	318.87	189.18	348.2	194.33	177.59	421.68	265.57	351.59	15.38	195.3
F32H2.3.2	#N/A	spd-2	369.06	504.99	68.11	98.91	71.52	295.08	319.17	358.72	455.69	383.38	396.56	420.5	286.58	288.07	309.29	312.36	315.76	419.54	678.18	319.71	355.81	486.82	507.26	534.65	326.08	477.07	552.94	177.46	325.67	277.69	455.68	721.57	432.9	797.33	161.55	514.95	65.49	294.31	432.87	290.5	378.23	324.04	331.9	328.37	625.26	115.68	932.07
F54C4.2	F54C4.2	spt-4	368.39	316.08	477.01	358.31	379.62	369.81	377.61	270.9	106.94	234.91	218.42	227.91	358.44	301.45	315.99	328.01	298.44	299.97	202.48	119.37	288.65	215.23	240.26	208.88	187.54	231.22	266.36	401.07	381.31	373.8	360.08	187.41	326.53	141.21	350.7	377.66	1	375.04	215.54	247.67	296.01	392.62	316.57	259.27	1	91.01	210.23
Y55F3AM.3a	#N/A	rbm-39	368.38	491.39	203.02	251.68	156.56	314.38	365.95	239.35	226.89	322.56	278.9	445.68	298.83	357.15	333.73	350.82	404.62	570.13	833.41	377.85	389.39	352.23	408.64	430.86	286.47	461.78	418.5	361.5	399.16	367.85	397.84	1325.49	440.06	1712.84	591.66	416.2	271.57	369.65	497.26	375.97	688.18	435.39	401.28	413.75	743.25	192.16	1026.39
F01G4.2a	#N/A	ard-1	368.23	352.14	494.38	333.37	380.66	271.55	359.04	216.17	226.15	205.92	320.57	363.17	300.24	371.33	357.31	317.49	309.25	322.86	203.32	162.44	259.41	280.27	262.35	277.03	434.38	308.92	333.36	402.11	423.35	405.01	435.45	278.67	204.21	135.32	289.3	338.78	24.65	333.51	353.75	440.12	221.49	232.58	327.32	280.14	55.78	344.56	251.2
C41H7.6	C41H7.6	lido-9	367.94	382.05	254.4	385.14	239.82	391.18	301.53	242.44	190.59	229.97	296.86	307.88	392.2	431.57	400.44	448.62	375.19	326.91	581.12	72.7	305.88	295.53	338.19	312.45	343.79	370.46	347.23	378.28	446.47	360.9	330.53	416.24	355.35	488.66	314.27	394.06	16.24	414.01	414.58	440.63	675.01	431.05	528.98	373.23	368.98	114.04	371.48
F29F11.3	F29F11.3	tut-2	366.29	430.91	275.07	211.16	232.04	342.49	271.4	450.12	386.07	483.17	299.13	409.56	418.58	293.27	366.22	315.29	338.88	317.88	368.48	160.11	240.6	322.2	349.27	337.4	233.62	495.48	303.66	141.58	281.84	239.31	271.47	420.01	281.51	472.66	450.12	365.2	105.94	160.99	326.35	284.62	294.22	209.52	290.38	215.65	435.95	207.55	413.07
R08C7.10e	#N/A	wapl-1	365.55	470.3	155.49	193.8	185.26	289.38	325.75	367.18	287.19	410.71	346.96	379.93	327.47	335.26	342.17	378.16	362.64	566.99	721.06	355.66	357.02	394.45	400.02	435.75	389.38	471.27	486.07	271.8	362.18	442.9	453.82	1197.78	654.46	1027.25	175.06	493.97	41.01	309.48	475.92	336.75	692.23	527.26	367	409.95	956.61	213.5	880.34
T06D8.8.1	#N/A	rpn-9	365.39	366.33	311.51	423.52	398.7	373.75	444.61	332.63	431.67	592.7	339.68	397.89	444.47	429.99	359.57	379.32	444.45	345.5	225.34	89.31	406.32	423.01	410.89	358.35	388.16	386.31	240.02	325.28	325.58	348.32	178.12	284.28	200.89	240.39	221.22	388.4	103.31	227.13	161.7	297.27	263.34	175.67	264.21	266.31	469.21	65.31	312.81
D1022.1a	#N/A	ubc-6	365.22	605.28	228.3	398.88	309.02	333.97	376.18	346.87	535.03	542.62	418.78	459.16	586.06	512.42	451.89	554.34	467.49	442.04	444.88	196.41	354.92	442.22	471.49	500.09	406.2	513.59	513.05	236.01	327.61	340.53	324.68	532.33	485.55	509.33	755.75	494.15	123.81	540.8	442.08	467.15	573.3	483.67	441.89	354.24	588.92	92.88	698.26
F32D8.6	F32D8.6	sec-61.G	365.02	221.35	160.54	126.06	272.36	307.04	323.87	425.29	445.87	312.01	400.28	326	297.58	341.04	529.8	427.69	489.57	186.02	86.71	41.26	347.83	306.25	313.34	261.14	250.17	245.84	161.37	130.48	136.35	159.31	175.82	103.4	97.25	15.43	57.12	267.94	1	136.77	84.52	204.02	72.69	60.04	294.53	226.87	265.64	26.31	45.85
F22B5.10	F22B5.10	F22B5.10	363.09	335.7	385.29	326.69	285	344	331.23	245.45	295.9	568.12	359.4	239.66	429.33	440.39	377.42	329.2	309.6	425.53	245.34	149.08	318.99	278.32	282.04	307.82	347.58	335.09	424.09	308.25	333.27	357.59	338.06	439.47	403.69	629.88	463.23	282.53	79.61	612.04	369.38	348.93	320.46	339.61	381.74	392.07	360.72	223.55	294.21
ZK1128.8a	#N/A	vps-29	362.95	408.12	300.59	362.51	408.48	318.98	361.89	281.56	504.43	465.71	461.18	270.07	338.35	274.78	371.62	342.07	341.88	232.35	191.49	104.44	195.39	337.96	318.63	273.67	273.25	249.66	274.13	390.38	280.05	305.07	299.69	123.13	292.2	284.22	226.74	356.13	89.86	435.15	349.23	342.47	368.06	397.91	531.59	362.39	67.69	78.51	254.44
Pseudogene:C38D4.10	C38D4.10	C38D4.10	362.04	250.94	30.38	150.38	326.09	199	110.53	1	1	1	1	220.62	507.33	165.75	237.23	331.43	260.11	200.84	1	1	106.71	169.82	100.63	76.69	147.23	185	266	156.42	65.26	148.2	161.73	169.04	83.85	166.86	165.68	128.89	326.48	151.81	164.05	208.79	285.29	278.81	276.12	260.7	1	1	106.42
F45G2.10	F45G2.10	ciao-2B	361.5	186.55	85.01	82.17	166.66	181.7	117.91	158.56	419.09	174.85	356.36	382.04	171.64	210	214.18	280.74	253.03	170.08	163.58	115.92	73.72	239.68	251.68	176.11	266.27	272.16	194.52	162.47	184.5	122.98	256.91	124.02	154.76	170.36	123.91	219.55	1	91.37	154.24	288.38	177.71	263.86	283.46	138.51	395.37	1	123.41
Y57E12AL.6.1	#N/A	Y57E12AL.6	361.04	329.2	291.59	402.52	252.93	393.22	242.17	353.58	321.29	472.66	256.8	252.64	408.53	325.53	448.26	329.38	424.12	130.79	48.67	54.74	244.32	223.21	212.04	178.89	231.64	197.76	260.02	320.02	327.42	385.26	300.41	151.78	140.04	73.92	132.57	289.87	51.1	386.36	93.4	163.87	247.79	98.47	314.41	258.45	1	19.78	110.67
C50F4.6	C50F4.6	C50F4.6	359.82	415.22	558.11	327.08	525.79	456.76	284.42	234.98	325.07	178.81	479.22	207.01	249.32	230.36	351.86	290.41	238.09	261.61	731.08	188.79	238.05	206.02	187.17	308.49	296.5	209.75	403.9	528.2	461.83	566.48	577.94	1215.39	518.03	1147.57	989.52	364.43	31.74	441.28	522.16	288.16	1174.82	942.48	610.64	584.65	827.08	476.62	272.58
T13F2.6	T13F2.6	T13F2.6	359.33	432.86	128.59	113.27	95.84	440.11	377.79	394.5	361.28	495.33	448.43	459.43	358.83	458.29	431.68	360.27	411.19	552.62	520.35	447.82	480.59	461.59	479.73	493.53	372.43	559.98	188.96	85.98	166.75	195.26	237.66	213.86	146.27	219.07	89.6	271.84	126.55	84.51	177.71	245.5	164.03	218.85	155.39	190.57	484.87	54.87	625.86
Y105E8A.16.1	#N/A	rps-20	359.27	169.3	470.98	228.26	258.82	279.16	385.88	192.59	281.8	148.93	173.85	197.47	339.44	228.15	244.16	317.99	276.33	87.99	84.33	20.59	349.17	173.11	170.03	150.21	229.73	176.48	227.16	402.15	400.77	223.97	412.52	69.36	163.1	27.24	132.44	172.78	79.23	367.92	178.58	315.35	261.73	274.28	477.18	330.98	1	150.78	82.97
F25H8.2	F25H8.2	F25H8.2	354.56	404.15	186.88	188.41	202.57	306.03	271.19	336.98	342.45	378.48	555.25	446.2	293.53	370.25	292.36	348.59	297.04	471.16	431.77	202.27	239.01	339.48	335.25	409.16	265.44	403.33	298.91	157.93	347.55	323.06	290.38	381.89	218.24	406.44	340.24	294.78	144.02	244.29	315.41	332.25	279.03	335.69	302.44	233.79	469.34	136.27	437.1
H06O01.1.1	#N/A	pdi-3	354.47	349.65	181.08	233.29	117.14	402.38	379.94	294.6	286.53	342.27	284.97	346.42	314.9	404.37	460.58	315.65	408.63	259.5	264.94	188.94	407.89	378.74	399.52	279.56	333.92	336.48	178.56	146.12	231.67	267.08	175.92	157.88	190.7	404.97	213.4	375.25	39.07	237.41	161.59	314.13	143.59	163.13	288.25	274.52	308.65	104.68	252.27
Y47G6A.31	Y47G6A.31	Y47G6A.31	353.97	281.74	337.59	240.59	339.1	450.3	171.48	322.93	174.83	356.56	227.91	235.33	62.81	363.59	229.85	294.52	249.04	259.3	234.83	53.5	221.5	270.24	261.44	203.84	283.28	247.38	375.17	266.46	259.38	349.8	255.1	148.56	181.88	439.64	273.44	352.32	86.4	312.01	259.8	135.82	462.78	216.99	270.97	250.88	323.16	86.37	223.73
F37B4.10	F37B4.10	F37B4.10	352.84	256.07	233.81	330.36	271.21	257.86	275.11	243.7	279.93	269.39	354.35	336.95	252.4	213.37	253.35	268.87	251.44	259.49	340.86	121.86	271.44	230.33	296.26	312.53	240.16	264.04	278.56	321.64	342.83	364.11	239.08	312.93	325.49	562.55	528.97	254.56	36.07	324.69	316.8	271.63	364.26	392.34	312.9	339.56	168.44	376.22	297.05
T25E12.5	T25E12.5	gyg-2	352.55	266.04	413.86	246.48	257.96	430.18	373.2	232.98	349.08	317.4	245.3	243.04	263.31	327.2	363.35	350.88	402.67	229.12	98.21	80.52	399.34	329.19	351.5	290.22	312.76	248.52	95.58	206.04	141.73	212.36	126.15	45.39	68.39	71.24	128.55	241.75	35.68	90.05	100.63	210.81	129.64	57.01	147.55	97.94	125.29	217.24	140.9
B0464.7	B0464.7	baf-1	351.82	198.49	208.99	340.49	390.24	247.36	124.75	133.44	202.34	292.99	324.73	125.76	223.24	142.87	213.59	171.68	199.63	178.33	77.98	70.14	136.44	159.92	129.9	147.97	165.17	179.76	233.78	376.02	328.43	324.36	278.88	92.32	213.21	130.05	186.99	259.65	1	319.46	156.22	209.48	209.07	173.77	280.17	231.24	94.72	68.67	93
B0334.15	B0334.15	emc-5	351.59	313.35	179.7	292.47	110.04	267.56	232.41	156.97	244.64	255.91	166.32	217.15	273.41	254.44	287.19	226.52	194.05	188.13	185.85	93.09	241.61	190.46	179.81	164.33	228.62	200.33	332.62	172.24	283.24	310.22	244.94	129.96	174.33	150.96	99.87	152.03	31.81	264.75	78.66	216.82	190.13	208.4	285.46	343.91	197.85	56.12	192.3
T06D8.6.2	#N/A	cchl-1	351.39	306.43	147.71	198.52	180.04	285.79	342.94	219.23	321.48	189.51	185.7	262.56	248.62	249.98	264.39	329.06	298.24	262.42	255.97	140.11	340.9	277.22	257.13	219.2	272.58	273.52	224.45	188.7	170.42	261.07	154.09	126.53	154.27	126.22	291.02	237.16	62.77	129.78	174.88	273.13	186.92	170.64	200.89	192.97	75.51	88.42	252.43
Y57G11C.10c.2	#N/A	gdi-1	350.62	399.02	249.13	175.24	99.7	308.59	322.67	380.2	187.67	223.53	307.24	382.9	276.99	326.65	438.79	355.15	408.9	288.9	285.42	189.61	322.72	324.98	385.55	312	341.85	446.24	328.76	192.8	293.66	329.76	205.39	297.77	341.11	259.72	270.75	373.39	106.48	286.79	298.04	404.46	252.32	265.9	322.06	309.5	239.37	66.45	461.43
T06D8.7	T06D8.7	fndc-1	349.9	428.51	538.78	363.57	313.16	269.69	212.95	260.53	658.55	463.36	451.33	273.33	490.85	440.6	289.86	293.06	266.53	222.69	205.34	175.52	231.65	291.98	292.94	258.09	395.1	320.65	250.92	329.36	307.91	306.26	286.43	151.82	411.96	122.15	395.85	330	82.18	397.18	330.92	329.82	373.41	311.8	392.3	372.58	1	369.96	138.34
C39E9.14b.1	#N/A	dli-1	349.08	634.94	201.62	392.9	347.43	345.39	357.75	348.33	527.64	363.64	299.8	409.21	456.42	515.1	438.18	487.24	544.47	667.81	534.07	222.48	399.01	458.23	541.07	541.79	490.58	451.86	611.59	296.86	287.03	395.69	373.65	1230.17	542.42	1574.08	958.52	604.42	34.94	410.28	664	476.58	1089.9	609.36	505.34	460.7	558.48	140.42	1001.57
F23H11.5.2	#N/A	F23H11.5	347.57	298.93	96.63	390.05	160.73	273.04	326.76	304.56	409.3	418.02	215.27	237.33	211.48	264.5	416.13	309.56	352.89	112.32	40.12	44.88	229.82	192.13	268.98	166.24	206.67	160.57	285.89	343.86	356.35	327.94	191.57	45.96	168.61	50.59	83.89	233.29	1	236.48	156.71	301.95	100.08	153.55	314.02	312.1	140.28	1	37.22
T12A2.7.1	#N/A	bcas-2	347.38	280.77	156.97	275.65	266.46	260.59	190.79	198.52	185.28	284.83	223.82	235.54	233.43	332.51	228.57	212.4	244.57	233.81	170.75	141.9	210.46	245.27	262.12	229.59	288.97	275.59	268.51	197.3	277.22	233.64	252.33	60.89	152.39	98.06	233.37	172.89	44.31	245.93	153.29	207.58	242.37	177.63	194.48	157.26	102.29	105.63	243.16
ZK632.9.1	#N/A	ZK632.9	346.97	395.65	470.67	428.8	430.45	426.75	535.1	341.99	224.8	239.77	496.83	334.84	272.09	405.95	412.35	272.48	388.75	368.92	124.02	86.89	194.52	218.81	255.48	162.94	219.21	302.28	243.1	260.01	203.7	280.73	203.92	29.1	139.95	215.2	199.48	266.88	1	223.85	129.45	260.94	104.18	331.28	259.68	179.27	121.24	111.69	130.31
Y66D12A.9	Y66D12A.9	Y66D12A.9	346.81	270.75	203.79	232.47	281.4	268.05	138.64	149.7	244.12	165.39	200.21	159.75	168.94	207.71	203.16	216.89	238.44	215.97	256.54	80.18	201.01	184.29	260.71	188.07	175.6	224.14	215.34	198.82	295.25	154.46	214.65	54.98	173.92	109.18	299.65	174.11	1	176.06	162.99	200.37	141.63	124.19	178.54	164.66	338.52	63.51	245.37
F38H4.10	F38H4.10	mob-1	345.98	258.21	297.05	207.79	325.16	274.88	284.07	294.89	143.6	342.49	123.1	328.31	220.09	159.32	282.54	262.56	193.09	212.09	127.84	47.14	263.55	241.03	248.55	284.51	215.66	292.88	177.32	263.81	160.42	271.8	304.26	105.53	101.96	156.82	329.36	226.77	33.31	166.38	139.25	188.57	102.86	172.55	164.55	160.92	72.84	1.93	179.35
C06H2.6b	C06H2.6	lmtr-3	345.47	349.76	203.74	556.5	466.35	1	1	1	1609.58	699.35	1	1	1	234.99	145.33	303.26	77.51	224.38	1	1	642.35	1	338.72	57.94	117.07	243.37	82.09	1	33.28	136.1	411.44	16.23	1	1	51.92	133.73	1	74.68	90.95	279.57	147.16	28.79	117.58	180.89	1	81.33	18.99
T05B9.1	T05B9.1	T05B9.1	343.03	149.54	440.34	246.29	280.66	293.69	294.55	291.85	294.93	174.2	202.96	186.89	313.01	227.05	279.53	212.99	240.51	235.83	110.61	74.05	251.87	256.38	224.9	215.14	233.32	223.42	313.33	347.19	370.25	369.12	173.48	247.43	293.17	443.51	349.45	307.1	84.86	262.66	270.45	275.17	321.97	163.93	240.23	201.27	121.57	531.17	283.98
T02C12.2	T02C12.2	snpc-3.4	342.62	332.73	192.41	190.13	283.68	314.01	303.13	342.98	375.37	401.35	437.35	426.46	296.42	343.34	257.11	308.16	251.23	429.22	393.07	159.66	260.24	362.93	315.12	380.67	302.83	460.86	321.95	377.37	282.91	365.8	309.81	573.45	510.85	729.73	716.53	344.96	115.54	296.47	287.29	289.22	426.29	296.33	276.19	282.75	452.2	141.71	523.77
F26D10.3.2	#N/A	hsp-1	341.92	288.61	93.94	72.82	58.37	541.6	579.05	302.12	314.15	216.05	264.19	383.96	208.15	283.92	204.25	255.07	323.2	211.87	270.4	204.1	759.62	553.01	396.9	479.2	365.47	421.42	75.34	66.19	93.03	146.16	56.27	43.65	68.09	206.56	197.92	276.69	84.9	41.54	49.61	117.63	124.8	32.1	68.15	29.9	211.73	1.38	335.02
C10C6.5.2	#N/A	wht-2	340.72	422.52	163.63	201.27	171.45	417.18	461.5	536.39	488.62	659.03	538.47	517.69	406.31	443.52	402.14	428.88	440.6	520.42	489.04	301.21	474.79	494.65	560.58	555.63	411.67	562.25	418.27	142.73	318.11	254.26	322.66	285.34	298.93	398.84	369.36	408.93	123.52	266.22	358.87	329.19	375.59	522.6	287.94	285.5	430.58	91.98	718.68
M106.7	M106.7	M106.7	339.51	188.2	157.08	72.59	103.67	187.48	118.68	178.96	54.61	131.58	302.38	166.04	195.33	164.14	212.93	154.79	173.8	128.17	115.86	82.49	182.27	158.48	208.13	195.7	193.8	218.17	204.58	174	172.69	189.79	178.67	62.65	157.06	56.76	166.5	238.94	175.69	204.27	154.02	156.08	169.87	94.88	168.63	164.2	1	40.49	115.96
C41H7.9	C41H7.9	C41H7.9	339.47	243.37	181.95	290.47	36.48	3.07	1	1	1	1	640.98	46.02	1	199.25	159.17	42.72	1	1	57.44	1	144.52	59.31	164.76	56.98	4.74	320.56	133.26	180.37	242.45	50.72	236.16	174.76	18.88	52.11	13.56	11.76	1	170.84	72.47	260.83	275.2	366.58	759.26	187.74	1	260.67	46.6
T08G2.3.2	#N/A	acdh-10	338.6	420.92	281.88	416.13	247.06	374.22	287.41	290.16	398.48	268.73	221.29	380.9	321.24	514.32	446.31	448.61	408.4	300.36	398.04	177.03	308.25	370.2	390.43	350.15	356.22	372.25	439.77	298.53	495.15	517.92	376.48	179.35	343.73	214.83	214.42	519.2	110.05	408.18	341.16	458.9	551.06	446.34	583.62	481.47	328.01	19.83	369.56
T07A9.11.2	#N/A	rps-24	337.68	198.08	199.97	76.21	228.08	394.79	213.2	139.69	1	138.05	282.27	231.63	263.68	254.66	259.04	182.82	247.68	36.86	149.08	20.66	276.26	146.28	173.36	162.33	192.21	129.9	195.78	242.74	343.69	302.5	269.5	146.83	138.84	154.51	180.37	135.61	68.34	235.78	142.47	350.78	50.4	183.85	301.31	210.5	1	215.64	53.19
K11B4.2	K11B4.2	blos-9	337.09	238.75	425.37	282.26	212.44	310.22	122.09	119.26	145.32	261.86	223.29	225.22	272.67	157.52	182.68	174.79	180.86	213.38	85.41	152.75	189.28	235.65	178.87	191.74	258.47	189.15	94.74	118.02	228.54	238.37	133.95	56.84	96.56	1	119.28	175.75	1	151.39	84.54	314.16	170.35	98.95	105.95	112.42	173.35	1	94.98
C36B1.14	C36B1.14	C36B1.14	336.25	266.54	414.16	266.16	365.29	314.21	343.36	191.24	172.57	175.43	251.62	200.29	294.99	164.62	139.9	104.15	192.17	136.51	82.23	106.9	238.88	172.36	136.84	129.83	221.4	180.2	245.11	412.09	322.46	435.37	411.02	101.04	250.31	151.59	264.7	195.7	62.95	254.64	253.73	246.72	211.12	247.2	279.65	261.08	1	260.72	147.65
K02B2.5	K02B2.5	rps-25	335.05	124.12	193.85	159.31	275.87	264.55	224.6	131.99	60.01	361.24	259.85	206.49	317.98	174.7	201.31	226.65	212	81.62	58.59	19.35	182.11	131.29	144.05	107.87	143.75	159.37	110.12	107.86	256.58	219	248.14	159.25	83.77	59.97	66.07	164.58	1	209.96	71.95	210.76	86.05	130.5	324.87	186.25	1	49.43	68.7
Y45F10D.12.3	#N/A	rpl-18	334.46	141.88	92.94	66.72	135.15	319.83	108.54	33.28	90.17	179.15	110.21	118.68	351.96	348.88	220.33	434.03	288.23	126.86	188.22	41.33	233.53	153.49	154.82	135.52	295.23	188.2	226.41	230.07	350.82	310.95	179.48	88.56	200.72	172.09	82.87	214.38	1	194.8	168.39	186.09	137.54	208.89	354.26	120.27	75.19	1	47.94
Y57E12AL.5	Y57E12AL.5	mdt-6	334.06	389.29	163.46	188.82	207.28	308.88	381.67	357.88	363.44	395.4	379.14	396.84	300.62	336.3	344.2	387.67	243.72	298.18	232.45	104.64	306.3	268.13	354.02	256.07	316.1	336.34	301.73	275.91	254.22	320.68	299.11	212.66	289.57	309.24	304.26	324.02	24.49	239.61	269.82	342.27	345.47	288.49	381.97	212.19	55.45	4.2	348.3
T04C12.4.1	#N/A	act-3	333.99	289.95	100.12	108.84	91.78	408.79	344.39	278.23	470.78	595.34	414.37	334.92	405.07	388.91	297.38	273.78	224.52	264.72	196.25	306.69	302.71	264.9	337.7	273.6	241.57	343.36	296.43	286.02	313.8	391.12	410.74	194.72	309.62	202.55	268.44	347.8	37.83	291.17	291.77	245.05	295.39	235.77	369.27	273.45	370.59	68.43	259.34
F54D5.11.1	#N/A	gtf-2E2	332.84	334.51	275.97	254.56	252.77	361.21	234.15	359.99	188.62	268.71	281.77	244.97	231.05	205.87	242.48	208.13	202.52	239.87	324.79	151.24	208.72	272.75	247.02	246.54	237.56	271.81	296.95	301.48	333.12	314.84	325.75	388.34	323.79	703.52	354.55	325.71	149.79	319.45	176.08	228.36	340.86	321.55	276.27	278.9	265.95	324.67	255.31
T12D8.10	T12D8.10	T12D8.10	332.55	131.51	278.63	273.11	434.48	224.5	161.44	1	121.38	150.62	310.29	220.17	307.58	122.4	120.2	173.46	161.54	142.19	47.81	1	87.48	88.11	112.66	104.7	156.89	144.8	206.55	206.54	239.02	134.57	438.74	154.22	141.53	1	151.67	117.91	1	252.75	127.06	126.2	104.6	139.05	184.29	85.12	1	1	36.9
Y54G9A.5	Y54G9A.5	Y54G9A.5	332.28	425.54	695.34	512.64	823.63	487.1	239.33	381.66	237.38	304.84	311.1	292.73	395.13	349.07	323.6	445.36	419.18	376.59	169.62	92.02	204.98	345.6	318.34	321.96	302.28	259.55	345.03	398.99	297.81	379.05	300.71	326.57	319.42	351.6	354.25	310.85	93.09	247.24	342.13	377.52	394.64	373.8	253.03	286.62	482.39	759.85	325.75
T20B12.2.2	#N/A	tbp-1	332.06	281.57	160.84	176.09	169.17	238.25	289.45	303.84	370.97	235.55	335.97	325.21	227.29	256.21	302.34	314.94	301.6	279.71	208.14	120.64	229.3	299.17	281.39	255.49	288.66	295.88	270.67	233.51	338.4	334.14	234.17	202.21	138.4	149.93	170.91	330.47	37.61	229.35	285.9	310.22	204.06	199.23	258.65	270.33	325.87	2.24	254.42
F46F11.5	F46F11.5	vha-10	331.7	463.93	235.09	201.01	357.15	273.55	188.7	401.07	284.75	425.65	521.55	344.48	306.21	349.16	313.04	292.76	337.99	292.45	137.23	184.49	215.09	305.59	290.82	229.71	239.36	280.17	331.79	353.48	315.24	224.84	387.41	172.82	354.19	266.18	221.78	368.15	1	305.92	297.2	321.57	225.64	296.23	428.56	334.78	358.79	91.2	193.34
C26E6.5	C26E6.5	fsn-1	331.43	356.37	328.58	208.76	299.42	342.78	341.93	319.34	347.05	347.25	415.12	489.21	297.47	343.18	410.59	405.78	387.24	293.38	264.54	258.51	373.12	398.12	345.44	364.01	307.62	398.52	158	101.08	247.78	252.21	274.32	98.43	167.79	220.68	224.97	258.63	87.87	142.22	210.08	327.12	180.38	138.76	235.03	208.47	487.43	118.81	317.13
Y87G2A.8b	#N/A	gpi-1	329.89	430.48	130.68	166.58	299.05	434.72	606.27	389.39	427.33	302.26	439.43	470.86	213.71	285.57	171.61	207.05	243.48	233	351.82	291.62	616.98	422.87	373.58	443.36	313.77	571.23	189.29	62.06	141.16	187.93	143.84	149.57	106.82	180.03	184.64	160.13	89.59	37.02	127.99	133.42	80.03	75.04	109.06	88.9	384.15	304.61	517.36
ZK328.4	ZK328.4	gcna-1	323.59	250.91	111.5	169.54	123.87	276.45	347.35	341.23	309.92	354.05	289.07	315.46	259.88	282.9	273.21	272.6	240.23	339.6	336.92	145.28	308.38	304.51	290.37	285.48	258.85	322.08	366.31	242.93	292.25	331.49	255.07	304.67	316.38	358.43	314.09	278.7	84.2	314.44	278.14	253.7	270.24	218.19	235.63	260.92	396.6	59.52	421.02
W09C5.6a	W09C5.6	rpl-31	323.25	177.28	76.34	87.13	31.43	191.55	1	95.2	362.96	117.63	1	142.65	282.76	127.14	162.53	143.1	177.69	50.5	94.26	47.28	193.19	122.65	152.87	140.85	186.13	199.37	141.77	51.5	188.77	177.38	155.87	64.04	47.18	32.4	116.45	153.04	1	132.67	44.28	170.92	76.11	178.6	363.9	145.77	397.95	74.49	49.05
F56D12.5a.2	#N/A	vig-1	322.75	254.06	108.1	217.34	201.18	504.84	388.76	426.78	581.16	374.96	428.77	317.41	243.88	534.82	222.44	515.85	464.42	379.77	144.69	136.85	254.57	288.2	269.32	243.95	189.6	255.92	82.14	92.69	91.54	139.02	80.08	35.43	149.75	43.81	89.44	143.66	163.01	115.31	76	121.54	42.14	85.37	103.85	84.65	196.01	1.65	115.49
K08D12.3a	K08D12.3	K08D12.3	322.39	197.02	210.65	298.66	301.55	205.27	170.28	138.41	169.97	135.84	149.77	109.14	220.73	182.66	187.53	190.43	205.59	97.44	53.08	16.16	205.14	157.06	173.2	124.99	198.08	138.2	143.44	128.39	200.27	154.09	108.79	43.66	119.31	183.96	107.05	202.12	1	155.94	74.92	188.24	118.25	75.17	123.92	119.15	72.14	238.36	74.18
Y51F10.10e	#N/A	spe-48	322.11	272.37	45.22	59.65	94.98	187.35	194.05	214.24	250.49	231.48	217.87	262.71	254.06	203	252.42	236.07	188.15	281.46	254.95	74.71	198.99	208.62	210.46	205.03	163.63	243.51	185.09	157.18	181.91	195.25	186.89	296.01	205.18	355.51	264.41	200.87	33.75	202.72	200.39	175.22	164.15	133.45	150.99	149.25	276.21	6.42	315.61
K04C2.3a.2	#N/A	K04C2.3	322.02	105.4	162.6	192.24	120.39	193.44	279.37	141.71	129.11	388.69	345.02	124.28	196.39	225.7	260.74	233.42	263.98	137.92	47.05	25.72	219.54	143.41	192.71	141.45	193.25	154.89	191.25	261.71	242.2	211.9	202.53	46.03	103.65	11.22	55.15	169.93	47.95	247.96	45.39	150.57	39.92	97.22	216.49	142.11	295.04	3.89	48.61
C06H2.1	C06H2.1	atp-5	321.92	246.97	200.32	199.37	209.33	266.87	251.29	320.52	291.1	293.69	217.28	287.8	249.65	321.54	410.46	346.1	432.43	156.3	78.92	57.1	289.14	332.99	376.54	234.95	357.07	309.25	231.55	131.99	152.02	244.07	159.28	181.05	205.71	89.67	172.79	334.71	21.17	175.3	99.39	289.03	165.45	129.38	267.19	197.39	96.04	41.92	110.38
ZC376.5.1	#N/A	trm-1	321.88	404.76	268.43	162.16	221.38	373.07	322.33	260.52	412.95	292.46	349.98	388.89	324.82	238.92	298.65	236.35	277.24	400.89	685.64	366.03	320.83	350.8	309.04	388.44	228.19	437.52	245.74	182.82	205.31	288.76	202.49	300.73	267.35	402.63	382.04	245.17	27.8	185	219.77	274.76	225.67	285.07	204.89	191.17	598.05	230.58	541.21
Y54G2A.75	Y54G2A.75	dib-1	320.76	185.67	186.58	254.03	273.66	205.2	239.57	112.92	327.55	25.67	253.55	76.85	226.23	252.51	258.95	198.98	209.42	53.41	75.83	82.98	161.57	141.63	160.56	103.67	95.74	96.93	156.52	191.03	293.33	302.82	180.38	181.95	143.8	170.51	91.19	160.9	181.04	191.91	158.28	153.74	150.51	152.25	238.54	165.84	1	16.12	48.57
C47E12.2.2	#N/A	C47E12.2	320.49	243.03	397.78	233.1	255.47	467.98	610.2	482.12	346.11	461.12	361.96	300.31	401.27	257.28	239.67	294.16	306.58	336.01	240.34	259.15	569.85	373.28	285.55	433.27	254.54	461.95	169.91	200.35	214.77	267.19	226.82	147.96	124.04	167.07	305.24	156.36	109.1	141.32	145.99	203.61	110.27	102.74	166.55	131.5	336.27	493.23	400.86
F18A11.1.1	#N/A	puf-6	320.32	311.38	121.69	140.66	141.06	293.7	344.71	326.82	332.71	365.87	255.44	368.56	283.1	308.11	314.61	262.84	363.49	280.74	234.4	227.48	360.21	303.92	370.7	324.89	281.23	360.38	210.96	89.01	213.3	184.35	174.94	131.65	163.34	291.89	303.25	292.84	42.6	146.77	155.12	278.91	210.12	108	179.43	144.82	262.32	9.24	371.85
F37E3.1	F37E3.1	ncbp-1	320.27	321.04	253.22	177.66	154.8	285.24	317.98	259.74	333.28	287.47	364.21	255.13	231.27	212.67	227.92	234.44	204.86	370.5	507.53	290.37	293	266.41	235.1	257.16	215.8	303.47	344.83	270.93	354.33	388.82	339.25	437.78	380.54	472.58	171.07	292.14	67.58	267.26	288.29	224.35	244.27	256.48	203.92	271.86	804.03	213.72	590.26
C06B8.8.6	#N/A	rpl-38	320.18	108.76	285.31	216.36	319.42	226.54	130.17	101.95	129.62	221.96	230.43	216.48	211.31	173.47	211.72	249.54	390.1	128.53	24.9	1	92.67	56.82	95.39	60.17	192.17	148.34	145.13	195.89	355.64	202.81	247.97	70.03	95.69	48.29	77.88	238.34	8900.14	308.92	135.58	145.12	73.43	141.89	319.82	259.21	1	1	20.62
C15F1.7a	#N/A	sod-1	319.96	272.94	222.1	294.99	264.17	206.6	143.59	273.92	358.27	230.75	290.65	148.11	277.19	272.71	444.38	292.44	431.76	178.59	87.49	17.03	272.13	252.13	272.74	211.19	269.4	210.27	363.22	305.01	183.56	204	153.68	208.99	206.15	146.3	204.1	313.99	34.4	315.88	159.73	283.76	322.31	138.35	510.72	273.92	148.79	46.23	58.62
K08F11.3.1	#N/A	cif-1	319.88	324.81	146.63	163.51	177.83	266.26	274.87	239.19	187.03	213.12	223.32	307.55	285.91	292.87	300.59	285.47	275.94	280.18	197.92	178.78	272.49	271.56	237.87	249.8	260.15	308.44	162.29	164.66	281.64	196.5	194.46	106.48	204.21	172.69	120.07	286.4	12.96	104.52	173.61	264.9	151.49	147.01	207.52	138.32	441.49	54.56	266.23
F25B5.2b.1	#N/A	nop-1	319.85	297.95	172.21	136.44	120.87	245.47	293.94	205.41	260.44	207.31	238.02	358.95	249.06	245.21	200.37	251.85	277.54	286.6	433.73	224.78	328.99	312.53	318.75	328.03	237.93	410.5	361.46	209.01	298.38	281.54	321.67	526.67	348.06	461.89	45.18	389.31	48.49	239.44	408.68	279.72	239.58	273.2	286.3	290.94	362.02	88.93	640.76
T21B10.2c.2	#N/A	enol-1	318.03	433.82	224.51	172.41	276.37	527.82	540.95	447.34	512.35	463.38	354.74	494.71	406.49	423.3	493.59	424.35	505.45	275.34	225.82	261.16	693.98	589.07	564.09	444.11	443.99	606.26	89.89	96.28	80.37	148.7	110.52	40.01	87.3	66.44	293.16	270.54	66.99	100.67	48.84	287.45	118.89	107.99	146.83	114.9	136.71	99.85	257.16
Y65B4BR.5b	#N/A	icd-2	316.96	198.32	178.3	302.94	197.47	156.64	178.97	216.01	463.28	161.85	107.87	366.13	444.36	288.87	328.08	432.16	420.56	111.24	105.39	51.14	309.64	214.53	226.45	164.53	255.16	253.39	172.65	173.82	292.94	155.03	194.02	148.84	212.34	240.57	140.34	274.26	1	221.93	194.43	395.76	215.83	256.78	520.24	303.92	176.5	64.71	136.65
C34D4.4	C34D4.4	C34D4.4	316.07	215.5	204.61	174.11	141.99	232.31	283.16	225.42	265.65	423.77	263.58	276.8	228.22	303.03	336.45	355.92	258.22	264.49	174.61	82.97	231.02	205.09	266.3	178.3	241.45	234.01	174.63	208.86	237.16	197.84	198.53	112.64	152.7	266.47	229.8	311.29	75.09	248.39	158.86	230.75	239.2	203.51	209.83	156.08	89	19.12	227.08
C43E11.12a.1	#N/A	C43E11.12	316.07	229.1	150.21	205.79	183.66	257.62	248.05	221.46	297.25	244.75	340.94	206.07	255.75	248.13	299.7	223.46	227.91	210.67	90.3	32.03	174.19	195.88	182.31	153.59	249.71	167.28	206.96	272.29	259.16	277.47	199.97	102.46	171.39	289.16	173.48	234.15	82.66	172.52	202.23	216.14	99.86	166.38	283.42	167.91	1	79.15	204.65
F23B2.6	F23B2.6	aly-2	315.6	198.79	264.67	170.01	188.51	255.12	163.14	236.43	197.83	196.09	200.15	217.59	255.71	268.68	401.99	267.1	296.96	184.44	119.14	80.58	194.05	210.11	195.34	181.91	154.34	199.27	266.96	243.29	330.08	306.19	229.5	220.96	221.02	392.23	165.79	265.03	1	234.39	171.01	283.28	281.72	245.23	376.03	280.04	350.31	87.49	116.69
C26F1.9	C26F1.9	rpl-39	315.47	56.04	128.09	55.54	162.41	364.96	1	1	250.25	1	1	100.31	256.88	102.89	291.41	311.87	116.24	134.34	94.76	1	158.6	89.41	123.53	60.23	41.02	90.84	112.31	154.47	197.42	106.17	27.22	64.58	91.87	40.84	83.45	139.07	1	220.01	129.12	70.57	46.51	79.8	328.9	95.37	382.67	1	13.14
W08E3.3a	#N/A	ola-1	315.45	368.58	271.54	204.95	291.22	349.5	328.99	276.21	295	271.04	270.61	312.54	248.82	343.56	310.96	328.7	406.62	351.47	325.55	177.06	308.64	300.91	283.45	278.51	310.96	335.49	196.91	141.89	197.29	223.6	188.68	100.33	185.91	114.28	190.22	257.93	60.85	122.97	177.06	186.48	141.59	180.17	153.63	177.51	817.09	69.86	247.76
Y69A2AR.18b	#N/A	Y69A2AR.18	314.27	255.51	251.22	263.69	193.14	324.75	170.65	232.43	125.36	122.57	237.47	167.12	290.65	302.81	326.64	337.38	292.34	196.04	103.63	68.4	223.24	249.29	210.09	201.82	263.16	215.69	124.14	151.95	183.17	193.96	148.95	123.91	151.22	69.36	181.89	294.82	18.41	132.05	103.18	200.41	155.89	172.84	153.72	147.54	327.54	43.76	128.74
C18D11.3.2	#N/A	C18D11.3	313.95	124.98	114.61	146.23	154.27	224.5	206.46	138.63	153.76	152.99	187.25	153.89	133.71	207.29	157.58	156.85	200	175.52	166.44	88.78	209.14	186.23	176.76	182.1	144.39	205.34	69.44	65.34	57.83	115.55	55.65	47.15	92.43	62.14	61.6	114.35	59.25	30.37	15.6	75.43	22.25	41.9	42.41	38.24	132.44	52.29	122.72
K07H8.2c.2	#N/A	K07H8.2	313.95	333.33	98.33	201.65	194.19	287.38	284.93	422.62	483.34	476.72	477.83	550.19	332.05	415.11	376.18	356.96	361.48	347.73	370.15	312.41	312.04	459.69	464.84	429.68	328.62	564.73	262.1	52.73	195.16	155.95	250.83	69.79	178.47	161.91	165.62	247.39	78.68	189.64	200.46	260.83	175.69	126.75	227.75	193.64	243.19	33.02	330.32
ZK809.3	ZK809.3	ZK809.3	313.52	343.89	292.58	348.41	285.63	273.88	190.67	357.07	463.97	263.27	322.27	432.88	404.41	436.57	349.83	304.61	520.01	233.13	101.12	87.04	183.64	301.7	286.18	246.18	298.75	329.58	352.09	465.2	302.41	268.82	260.06	98.51	244.23	59.36	246.74	368.9	77.58	404.38	262.74	350.18	133.86	299.09	493.69	329.77	59.59	78.38	128.55
C03H5.3	C03H5.3	C03H5.3	312.48	339.5	266.44	220.5	393.45	258.13	183.25	228.39	564.04	306.32	266.72	374.82	266.9	304.88	269.23	303.22	251.63	407.6	265	206.63	171.69	207.31	171.01	231.24	193.68	246.87	248.93	372.11	271.67	313.15	271.15	644.98	263.33	816.1	471.55	285.88	73.54	189.68	304.11	267.88	381.49	279.68	222.54	183.72	864.17	322.45	480.09
T12D8.7	T12D8.7	taf-9	312.28	290.11	424.55	450.58	400.43	343.77	203.48	230.19	280.96	253.8	216.39	254.94	367.63	395.05	301.67	317.1	313.89	181.37	206.14	108.35	247.81	302.42	245.75	286.34	236.15	258.49	262.65	311.85	275.09	335.9	223.95	167.96	173.43	36.81	365.71	215.34	40.01	157.31	243.35	262.79	97.5	177.31	202.13	136.14	1	231.29	155.46
Y94H6A.3	Y94H6A.3	Y94H6A.3	312.09	282.42	239.77	304.24	313.1	260.39	167.25	118.81	203.04	184.67	152.1	153.82	289.2	248.47	248.3	305.37	254.77	262.49	127.46	84.52	163.3	175.81	177.14	168.44	185.51	174.01	293.74	319.25	340.01	366.73	322.72	242.21	250.72	334.54	302.78	275.56	25.64	268.62	312.65	224.3	276.38	383.41	311.93	317.48	242.59	186.11	247.36
F28F8.3.1	#N/A	lsm-5	311.31	415.25	612.58	613.15	666.48	307.04	525.66	283.86	128.11	506.39	200.64	456	512.61	231.35	454.75	347.09	371.26	365.25	330.84	61.39	235.16	186.09	152.87	246.1	275.43	251.96	359.92	601.62	308.02	410.16	315.67	500.94	384.59	594.77	418.69	336.44	69.58	378.44	407.95	457.8	527.43	585.73	533.8	412.19	390.35	502.59	193.37
T14B4.3	T14B4.3	T14B4.3	310.3	435.61	169.65	169.23	173.35	367.41	337.08	418.32	413.85	454.12	334.9	299.68	294.38	266.25	260.92	400.09	288.64	384.63	346.58	135.62	306.26	327.59	327.6	369.69	230.01	332.07	234.18	174.07	138.86	206.85	227.15	390.37	231.2	593.2	545.07	266.77	103.24	177.75	218.17	262.37	199.19	203.42	179.62	200.64	694.21	356.95	418.48
ZK616.5	ZK616.5	ZK616.5	309.21	312.67	259.75	244	167.12	301.99	211.92	327.56	267.57	167.65	214.73	260.76	256.89	314.25	267.88	213.43	290.68	379.87	198.28	89.68	227.36	284.19	249.41	315.17	247	294.37	172.05	188.39	187.59	230.68	242.22	163.25	215.38	135.34	156.1	254.67	19.65	166.35	162.44	244.41	215.35	169.96	117.29	131.5	222.33	1	430.31
Y110A7A.8	Y110A7A.8	prp-31	309.18	240.76	161.61	154.53	176.23	151.49	185.07	131.21	247.26	183.53	138.19	200.55	181.23	203.77	196.75	177.88	208.67	242.98	123.1	78.04	181.69	163.94	186.35	157.54	149.42	166.51	288.8	218.3	286.79	270.24	194.55	241.4	246.07	349.24	245.41	213.95	21.2	212.94	251.97	247.56	338.32	310.37	280.46	215.48	101.16	67.91	241.67
F36A2.1b	#N/A	cids-2	307.91	304.01	179.67	111.9	171.8	301.27	443.82	375.63	391.98	457.96	396.37	458.14	225.06	271.14	180.42	223.36	180.1	341.75	669.97	410.13	454.17	402.56	422.27	486.41	351.72	590.47	262.13	167.26	277.19	298.3	275.88	440.08	209.02	647.48	96.26	212.87	133.87	167.64	118.38	147.73	153.69	113.1	129.39	101.62	830.92	243.32	904.19
ZK829.4.1	#N/A	gdh-1	307.47	217.35	83.13	97.72	72.85	287.84	223.43	247.53	205.01	220.07	232.28	273.4	218.13	268.67	340.24	368.53	272.89	254.45	190.73	84.2	319.16	346.11	302.05	306.26	278.96	272.37	89.58	50.14	113.24	124.38	74.02	66.56	52.45	74.85	119.6	210.39	25.48	74.64	102.68	236.1	162.17	160.04	127.19	96.96	82.73	79.27	162.04
K02F2.2.2	#N/A	ahcy-1	306.12	326.74	98.67	150.94	75.62	255.41	254.43	199.35	245.11	255.46	271.88	259.93	258.52	232.37	241.55	242.19	334.76	188.21	178.8	108.3	288.56	282.66	297.86	213.74	312.81	287.37	193.38	165.18	210.43	180.75	92.72	210.23	183.44	186.54	203.24	258.98	11.7	181.84	131.72	233.12	112.56	126.63	211.7	163.22	318.38	4.25	116.61
K06H7.7	K06H7.7	K06H7.7	305.64	303.5	241.26	219.06	218.61	260.95	283.17	334.62	304.55	414.65	286.65	384.57	247.44	252	215.53	200.63	220.39	358.31	339.99	263.06	305.88	361.2	313.38	340.89	303.15	422.14	354.24	278.32	252.85	310.72	313.11	314.29	337.72	309.63	654.28	277	93.25	312.88	283.36	220.64	290.34	291.22	215.73	217.19	419.04	408.01	408.94
Y44E3A.3	Y44E3A.3	trx-4	305.27	190.19	475.5	223.53	347.62	365.99	236.93	535.14	442.02	316.94	140.22	420.82	249.23	139.67	212.53	196.45	255.95	47.71	58.68	97.76	242.59	193.91	149.9	185.07	264.12	226.26	211.44	508.7	356.76	241.26	355.72	62.02	243.85	35.05	248.13	244.29	80.03	227.88	243.72	223.1	156.03	215.69	386.9	316.95	1	434.74	79.17
Y62E10A.10	Y62E10A.10	emc-3	301.69	287.44	257.58	172.79	192.88	217.24	191.18	231.23	257.79	229.95	260.67	258.23	202	315.61	304.77	270.4	293.59	276.39	196.95	111.94	197.26	211.1	294.12	224.9	252.16	283.74	268.79	324.73	323.47	231.63	319.6	229.93	187.97	231.12	301.21	243.5	25.84	391.88	236.27	344.92	211.62	212.98	405.35	347.9	458.65	172.11	277.3
W08E12.7.1	#N/A	W08E12.7	301.57	265.81	130.75	90.57	80.16	252.82	267.84	273.68	315.91	287.24	247.07	274.46	226.72	282.67	292.84	273.03	309.02	182.34	150.92	111.42	278.83	291.77	320.59	242.59	235.9	283.66	240.69	153.13	267.54	268.66	238.65	249.36	205.43	278.16	222.09	400.19	35.63	204.6	195.68	248.89	189.98	226.14	236.56	250.33	217.29	1.43	222.36
Y111B2A.11	Y111B2A.11	epc-1	301.47	298.08	59.14	80.54	34.46	226.3	268.4	159.52	257.83	228.82	239.04	245.58	227.3	256.69	224.06	254.63	245.21	336.63	573.95	230.38	277.34	291.58	307.58	297.21	189.02	281.05	372.13	117.4	281.17	310.01	312.34	454.44	350.03	185.88	59.43	372.94	49.52	238.52	359.18	252.47	228.54	245.07	298.33	282.73	518.53	10.75	586.74
B0286.4b	#N/A	ntl-2	301.36	425.11	160.51	282.46	313.98	202.22	238.17	260.6	446.36	205.26	241.8	336.32	301.48	234.39	197.49	226.57	249.89	230.42	351.42	146.92	237.64	313.82	247.58	280.03	281.22	284.54	351.97	198.23	273.29	336.02	413.32	407.62	285.36	243.73	362.74	320.91	93.51	188.47	222.84	246.89	540.39	229.04	299.03	185.92	563.83	128.25	522.41
C10F3.5a	#N/A	pcm-1	301.33	273.89	522.33	431.28	373.81	381.57	303.39	317.46	339.1	370.86	388.63	292.41	368.53	396.13	272.36	346.51	256.3	259.59	422.87	180.39	291.83	283.35	339.46	336.28	382.41	257.77	251.97	379.31	335.11	327.82	386.33	334.49	285.83	360.36	592.31	282.83	180.96	334.02	313.33	247.61	542.73	466.12	261.31	246.4	901.4	710.74	297.11
T27F7.3	T27F7.3	eif-1	300.89	320.58	115.16	251.28	173.26	285.85	361.55	142.11	148.5	312.23	342.05	230.03	230.85	229.3	320.96	264.15	361.19	150.16	107.83	32.14	274.25	251.53	297.39	229.02	322.43	233.17	218.22	179.28	279.84	217.01	217.04	137.97	122.05	61.53	155.98	253.21	41.95	248.78	72.79	171.1	115.9	96.43	297.47	198.57	88.63	21.85	82.12
C14A4.10	C14A4.10	taf-13	300	303.93	392.09	330.08	469.67	250.51	139.41	278.38	499.89	39.13	470.84	281.74	255.71	221.83	195.35	247.88	181.91	108.83	79.9	59.98	206.51	201.38	155.47	199.15	276.35	192.96	231.01	304.5	180.99	240.24	210.37	104.55	224.01	190.02	246.74	230.21	68.34	171.46	147.47	274.1	173.5	360.11	214.15	248.11	1	192.18	156.59
C01F6.9a	#N/A	znf-706	299.97	107.2	536.64	142.86	270.52	105.18	292.69	51.35	1	56.25	114.82	164.78	125.81	154.79	138.08	144.62	174.38	122.58	42.34	1	95.07	77.82	81.7	91.13	80.01	93.9	58.12	737.01	51.13	58.22	85.59	5.17	72.45	1.78	45.93	108.28	1	55.04	31.16	101.24	64.08	38.12	104.02	93.06	514.34	1	34.74
Y39A1C.3.1	#N/A	cey-4	299.92	230.37	202.68	140.36	91.13	216.99	181.67	189.24	220.81	202.04	147.5	182.22	232.7	223.96	267.33	284.73	257.76	184.51	170.68	76.11	256.06	224.48	223.45	201.84	217.62	230.02	145.33	139.23	182.12	159.68	173.82	143.79	138.11	208.24	231.73	229.05	30.5	139.78	121.32	212.29	204.37	111.03	183.04	145.51	1	1.76	163.32
C52E4.3.2	#N/A	snr-4	299.58	174.91	266.99	177.73	175.89	226.09	160.68	156.59	365.87	197.02	101.31	193.64	262.81	201.02	163.63	172.39	241.57	145.5	93.04	24.23	179.66	184.84	170.15	111.35	269.51	221.04	127.24	391.02	297.61	199.66	149.79	120.51	129.16	165.21	179.95	286.96	1	236.68	103.64	203.82	172.54	69.17	201.8	140.21	197.8	182.92	69.18
F18A1.3b	#N/A	lir-1	298.81	272.04	404.55	216.56	382.62	204.46	235.77	288.91	235.17	199.13	225.18	324.93	344.07	269.45	225.67	219.57	260.82	232.15	191.12	158.77	225	320.43	349.45	287.26	364.26	365.3	187.54	235.39	325.02	317.58	272.45	78.49	193.48	151.06	399.69	331.46	77.31	208.49	268.83	359.59	207.78	219.76	216.97	227.99	457.6	179.36	296.33
T16G12.8	T16G12.8	T16G12.8	297.47	268.26	520.79	420.54	432.1	332.47	245.55	307.91	323.47	262.18	274.11	389.38	303.16	256.21	246.96	263.2	200.87	246.27	170.55	71.7	236.27	252.11	245.8	247.08	328.16	326.94	324.26	539.54	466.54	431.87	424.61	644.64	484.86	442.65	482.82	382.55	55	510.13	396.99	374.03	507.35	483.73	340.27	499.29	231.21	675.56	220.95
Y105E8A.11	Y105E8A.11	Y105E8A.11	296.49	151.15	174.56	156.11	127.97	104.17	107.17	323.01	83.01	253.5	52.98	84.48	153.6	148.01	140.13	115.26	169.39	82.77	28.34	1	139.08	137.66	110.16	144.03	168.74	139.8	146.95	131.11	156.24	93.94	140.1	8.66	162.32	1	87.54	98.27	1	149.11	44.67	120.66	100.8	183.65	234.42	113.88	1	1	85.57
Y59E9AL.7	Y59E9AL.7	nbet-1	296.27	379.77	653.3	768.79	991.12	437.2	394.44	898.95	662.97	530.98	514.3	385.15	662.32	428.55	452.26	424.64	470.86	525.85	321.11	108.37	261.6	464.49	361.74	418.27	573.47	347.23	666.88	678.4	433.05	492.9	419.03	731.75	836.5	1177.38	915.96	585.07	80.06	900.19	600.61	540.94	668.75	816.51	535.3	635.11	422.77	1119.63	387.91
T05G5.3.2	#N/A	cdk-1	296.05	370.06	91.41	249.36	128.04	189.22	220.13	311.19	208.13	337.69	256.8	351.43	349.24	349.85	361.45	308.44	445	303.49	317.22	111.9	292.61	334.95	327.6	280.91	353.75	360.55	406.56	167.35	329	288.33	300.81	427.45	292.47	742.87	351.3	395.82	118.76	415.67	297.76	372.44	556.83	428.34	502.51	356.28	357.39	32.97	291.9
T24B8.1b.1	#N/A	rpl-32	295.33	142.75	44.88	106.31	167.31	258.15	197.48	71.02	459.88	39.5	191.9	329.53	506.29	145.56	257.84	320.56	275.81	104.82	127.11	36.79	98.55	142.2	123.54	127.03	116.92	142.83	191.32	97.81	239.24	157.58	212.62	107.96	198.81	126.43	156.49	216.78	1	147.55	154.41	237.67	75.04	152.63	325.89	393.89	1	177.2	112.57
Y49E10.15	Y49E10.15	snr-6	295.1	158.74	279.36	312.1	228.89	261.93	352.57	336.77	205.09	247.74	152.53	287.55	254.99	173.46	144.55	92.13	326.84	94.6	43.3	24.42	230.97	155.65	232.68	118.2	126.97	183.27	226.76	239.7	179.89	269.11	262.13	72.85	115.24	87.52	194.12	188.71	1	134.64	142.21	155.07	74.32	96	385.59	182.51	1	10.62	102.01
C35D10.1.2	#N/A	C35D10.1	294.69	266.43	230.61	177.52	119.55	254.57	264.72	99.36	198.67	394.67	250.73	229.13	178.96	196.45	266.65	209.21	246.76	211.31	275.9	83.22	201.32	227.43	230.7	189.74	178.18	267.12	193.17	120.84	201.12	177.19	161.07	49.47	102.4	80.35	222.92	109.98	1	113.94	150.43	141.08	135.68	110.2	127.68	121.18	149.81	11.79	200.27
C50E3.13	C50E3.13	C50E3.13	294.61	300.39	294.9	240.68	273.11	304.54	211.7	233.18	273.67	269.32	193.18	327.47	353.99	356.89	322.26	350.44	304.75	385.33	278.45	197.16	242.85	288.31	270.36	350.97	286.62	391.02	386.16	263.81	329.37	340.73	416.49	403.92	361.25	371.3	583.08	360.05	143.77	242.16	396.96	351.89	376.62	514.17	256.32	291.24	88.67	495.98	479.84
T27E9.3	T27E9.3	cdk-5	294.5	392.67	115.69	122.56	117.86	387.72	392.9	185.65	401.22	346.61	481.84	490.39	333.81	442.46	309.76	438.16	451.54	548.54	441.07	265.26	415.46	369.57	337.53	483.16	300.83	426.32	184.21	57.23	178.92	120.45	184.83	255.71	205.09	616.47	759.64	210.62	145.3	122.34	200.7	246.69	256.24	245.24	206.47	162.31	155.25	106.28	463.53
F32D1.7	F32D1.7	F32D1.7	294.48	267.03	413.64	263.23	265.52	243.96	245.78	125.81	249.09	293.3	191.53	210.72	276.92	349.7	391	356.03	326.28	202.43	82.07	76.26	274.94	240.08	302.13	191.32	250.35	225.04	276.53	373.47	319.79	317.46	304.3	125.53	200.52	182.31	253.14	266.98	1	335.1	232.7	298.43	409.28	266.49	387.32	237.99	119.98	125.41	119.44
Y94H6A.8.2	#N/A	Y94H6A.8	294.42	305.24	306.06	334.45	442.84	355.15	276.67	164.57	171.21	310.03	317.39	387.2	295.56	348.68	427.93	415.79	412.49	258.19	201.49	74.86	215.89	226.93	194.86	208.19	276.38	244.48	289.77	365.58	352.53	331.55	362.76	97.08	287.54	226.05	178.58	347.59	47.8	390.03	235.32	490.14	280.77	215.51	380.93	333.09	81.63	2.44	202.33
W02A11.2.1	#N/A	vps-25	294.41	312.88	475.83	527.02	643.2	397.73	617.52	511.59	655.46	285.79	456.25	386.9	345.14	354.3	285.06	392.3	318.74	346.26	313.42	148.31	397.61	309.85	287.68	320.84	365.18	386.81	265.46	290.15	185.02	274.88	231.93	186.74	153.61	270.22	381.82	289.84	87.46	214.04	243.29	242	333.72	305.02	225.14	207	456.89	649.75	268.31
H24K24.3a.2	#N/A	adh-5	293.18	294.83	172.32	219.41	168.32	202.24	228.4	219.96	279.74	132.97	179.04	273.47	235.03	288.58	288.56	292.67	214.41	222.2	233.19	115.47	168.55	263.98	280.64	235.22	234.01	274.32	268.02	199.9	274.84	292.24	265.9	185.47	227.08	159.05	281.7	226.92	63.89	249.13	237.79	254.68	266.82	252.27	226.3	263.05	246.29	59.23	243.71
C08B11.5	C08B11.5	sap-49	293.17	307.13	120.79	166	113.4	212.16	228.47	195.39	205.75	209.73	155.86	261.42	279.68	244.52	280.11	266.25	223.88	288.84	242.82	166.71	229.54	228.13	277.72	266.07	185.57	295.84	324.45	155.01	318.3	243.14	371.84	206.53	237.56	377.11	246.6	272.92	53.41	212.23	304.85	287.76	227.33	312.09	315.98	278.33	128.95	18.46	347.83
F37C12.4	F37C12.4	rpl-36	293.03	156.22	197.67	171.23	38.17	369.65	146.85	252.77	180.06	111.5	57.91	201.17	198.61	176.12	199.52	222.95	195.3	82.05	102.47	63.35	137.24	76.74	87.91	71.04	70.13	120.45	142.01	122.85	256.18	101.97	196.58	74.6	106.2	48.47	37.49	175.53	1	132.24	136.71	182.4	24.38	96.46	337.53	108.12	1	4.51	45.76
F35H8.3	F35H8.3	zfp-2	292.34	416.19	217.7	201.35	241.06	261.36	381.14	278.68	499.54	313.4	398.02	484.48	366.9	300.14	304.32	345.48	277.17	491.3	456.98	186.77	315.8	364.95	386.32	469.1	386.23	465.32	385.85	279.8	325.1	404.58	325.53	908.68	401.8	1453.09	770.67	467.61	215.69	379.5	319.9	341.96	443.82	515.65	351.65	316.63	690.68	157.03	534.17
C01F6.9b	C01F6.9	znf-706	291.07	1	231.77	1	1	1	1	1	1	1	1	1	1	331.4	1	1	1	1	1	1	1	1	1	1	1	1	291.35	1	1	1	152.04	1	1	1	24.74	1	1	1	1	95.98	141.59	1	1	157.02	1	1	170.97
Y106G6H.6d.1	#N/A	Y106G6H.6	290.92	287.03	604.19	460.85	404.29	385.58	481.03	304.16	333.68	391.74	275.5	319.36	424.31	290.41	307.08	282.98	357.69	328.13	211.03	103.9	390.67	361.93	367.35	309.3	450.01	292.21	387.61	308.7	344.65	385.84	435.68	351.1	392.91	437.13	314.93	358.75	92.61	449.36	322.74	420.44	342.36	298.31	325.77	442.52	572.13	774.08	438.18
T23G5.1.2	#N/A	rnr-1	290.87	342.38	109.6	129.64	99.3	347.68	326.54	283.35	405.67	327.79	273.42	312.38	272	292.56	291.47	322.54	350.15	294.58	229.51	156.57	412.44	492.43	492.11	408.77	403.11	412.05	290.92	126.22	226.17	229.15	256.66	312.15	282.96	543.45	264.22	362.87	31.46	232.54	230.96	229.13	299.56	232.56	341.81	242.73	108.99	5.05	316.65
T28D9.4a	#N/A	T28D9.4	290.4	269.8	104.76	142.27	54.66	277.12	207.56	241.34	149.33	340.18	210.89	161.39	185.42	281.81	349.03	168.88	223.51	209.96	129.77	40.18	278.57	169.41	230.23	159.85	245.52	167.58	252.8	171.32	236.36	235.84	232.65	146.98	121.39	154.09	244.44	205.19	86.05	169.03	169.84	143.42	98.44	146.23	169.79	120.66	65.2	38.32	126.99
C27H6.8	C27H6.8	C27H6.8	290.36	239.77	180.56	171.23	224.13	204.54	190.52	164.78	185.84	240.14	274.54	385.19	233.3	276.17	294.96	244.16	196.33	195.46	153.53	88.98	191.66	234.3	246.55	236.66	187.65	312.57	207.64	188.18	294.28	248.41	277.19	171.38	181.55	236.95	176.33	275.42	30.76	189.13	233.17	288.48	114.78	157.93	230.93	281.14	144.97	127.69	134.41
ZK970.4.2	#N/A	vha-9	289.95	153.69	175.39	267.19	276.63	271.83	243.25	258.68	230.63	308.76	86.6	190.13	259.57	330.71	382.04	200.72	446.84	130.42	113.28	95.47	302.34	235.74	213.81	213.29	288.46	205.33	127.37	247.39	308.72	253.31	232.52	43.26	123.79	38.27	317.65	236.52	252.39	164.81	103.91	272.65	51.97	108.59	257.68	221.5	1	4.94	43.15
Y48G1C.9.2	#N/A	natc-3	289.61	282.83	281.06	348.24	205.59	301.14	262.01	166.25	370.47	273.28	420.96	76.36	233.32	324.1	225.41	208.33	227.04	168.68	31.53	98.41	163.01	162.54	219.73	125.9	213.93	182.6	203.69	348.24	377.56	307.04	317.05	95.89	209.37	155.61	95.17	220.12	80.44	254.46	120.94	273.59	143.28	278.45	232.01	193.63	1	83.89	78.42
Y49E10.4	Y49E10.4	Y49E10.4	289.53	307.08	330.38	159.93	375.52	346.48	285.97	278.1	262.52	301.93	319.56	371.85	262.3	242.13	308.03	400.73	349.54	413.62	356.76	245.4	290.72	298.27	337.96	276.13	334.07	334.67	318.45	214.48	288.46	411.5	304.65	690.21	315.46	627.37	593.01	400.68	95.69	259.01	443.26	351.44	542.77	479.24	325.5	316.9	233.67	510.73	518.96
C26F1.4.2	#N/A	rps-30	289.44	155.69	182.2	120.06	68.65	177.68	154.51	102.06	243.57	149.2	39.04	100.33	255.68	258.28	278.37	273.32	284.61	89.34	50.41	19.98	146.11	149.51	140.19	90.47	172.4	103.24	132.97	169.11	258.58	157.41	238.13	75.75	75.48	73.16	16.36	116.69	1	232.32	107.83	220.26	165.1	106.58	364.15	155.59	1	1	43.84
C18E9.2a	C18E9.2	C18E9.2	289.2	331.96	298.54	198.8	286.43	364.68	411.67	465.41	448.75	386.42	443.29	295.88	352.28	360.16	256.25	247.52	166.51	323.63	519.39	188.88	351.32	323.41	293.57	315.42	310.05	341.13	286.12	209.61	243.86	346.34	312.88	156.81	365.54	411.15	398.37	283.14	34.58	247.77	237.33	168.21	215.93	156.36	168.41	201.45	746.14	193.65	434.63
Y37E3.8a	#N/A	Y37E3.8	288.54	241.94	314.36	307.45	388.7	480.08	237.68	117.61	304.11	143.11	110.4	258.05	448.3	396.75	280.62	383.65	275.42	78.26	128.95	16.97	376.66	232	138.94	202.58	231.21	296.78	313.58	404.08	408.86	193.19	379.8	61.51	217.28	36.74	191.75	273.09	64.01	268.92	227.29	348.58	303.41	411.75	568.49	383.34	230.94	1	53.32
D1054.14	D1054.14	prp-38	288.39	300.27	138.11	196.35	158.96	243.52	170.2	141.03	222.37	172.17	242.18	247.07	201.67	211.76	234.57	185.47	222.64	201.88	122.27	90.32	183.76	202.01	215.96	197.78	219.4	229.4	257.8	230.01	228.46	228.62	188.28	136.35	305.44	219.33	135.37	231.45	34.18	221.97	343.09	246.73	293.82	163.06	328.28	222.16	160.16	49.57	232.35
F18A11.3	F18A11.3	F18A11.3	288.24	308.79	224.73	375.06	497.42	376	234.84	261.21	334.56	287.02	420.82	232.76	319.9	362.93	304.66	343.24	323.79	267.84	241.73	1	159.53	220.35	221.25	235.56	247.9	249.17	238.23	257.74	258.4	253.4	184.31	323.57	320.53	598.06	649.5	387.12	144.77	457.52	474.86	337.2	508.56	573.7	466.2	448.3	549.88	357.15	129.55
H20J04.5	H20J04.5	pfd-2	286.59	177.24	220.61	215.44	314.68	275.96	213	379.75	116.33	465.01	262.09	287.18	276.58	292.82	202.36	301.24	286.01	223.42	195.07	131.85	234.43	214.31	175.58	209.22	199.25	222.7	173.22	182.34	139.22	199.8	183.09	110.55	92.66	79.8	153.05	155.35	86.12	143.21	115.81	215.57	101.16	180.56	141.45	112.67	1	7.42	157.41
F29G9.5	F29G9.5	rpt-2	286.48	332.06	213.45	260.86	240.42	279.25	331.84	415.97	292.67	262.63	327.79	336.61	329.43	381.4	374.86	327.27	347.84	549.75	430.24	316.24	372.4	327.7	336.93	405.02	349.63	339.02	308.19	267.16	310.64	266.02	287.05	1151.09	430.17	2294.03	1298.73	384.49	112.68	209.84	488.04	318.25	626.98	492.77	308.08	254.16	882.12	815.19	878.37
Y54E10BR.8	Y54E10BR.8	ztf-23	286.36	351.8	104.34	112.48	166.85	224.44	176.75	228.01	315.29	274.51	234.45	378.14	310.75	306.59	277.77	298.96	275.37	391.45	365.59	266.49	194.74	293.71	269.04	332.05	262.81	352.77	269.08	143.04	196.67	185.09	231.08	241.53	223.31	282.27	410.76	335.22	59.24	114.19	252.58	298.15	317.43	281.98	276.43	174.85	402.04	93.34	468.86
R74.3c	#N/A	xbp-1	285.14	736.7	303.58	349.67	291.57	529.83	603.32	536.5	366.59	450.32	593.55	630.62	603.61	681.66	839.03	706.92	716.69	811.46	929.97	146.71	745.2	550.07	483.44	604.9	409.16	647.4	394.95	266.76	343.4	355.07	326.83	513.71	385.88	764.41	811.7	479.81	155.53	473.11	722.75	658.47	755.22	607.88	487.07	422.44	873.35	121.3	902.76
W03H9.4c	#N/A	cacn-1	284.99	252.93	183.21	161.81	144.57	175.18	175.19	161.29	243.4	175.95	207.17	258.38	180.95	147.72	149.37	166.52	174.19	257	236.93	133.65	175.97	214.14	215.95	204.48	182.38	207.57	268.48	244.6	299.2	257.77	221.93	352.23	233.63	329.39	113.15	285.39	70.64	159.08	260.85	223.06	225.1	234.31	219.82	213.86	290.36	90.81	376.3
F59C12.4	F59C12.4	F59C12.4	283.61	52.97	172.55	386.3	22.1	17.87	1	1	1	123.05	1	1	68.05	49.17	50.75	14.61	19.28	88.21	6948.45	1	16.89	31.97	1	16.83	31.26	6.23	2878.54	2311.79	2277.63	706.33	2007.39	2564.26	2952.32	3957.36	1637.74	85.74	1	4620.36	1685.41	1218.9	9184.18	3999.25	2078.97	3035.35	4981.16	4636.8	94.61
W05B10.1	W05B10.1	his-74	283.61	186.03	154.68	212.24	100.93	257.27	353.83	408.12	224.36	225.48	299.48	316.9	211.11	241.24	313.55	257.81	338.63	158.39	52.73	53.49	247.46	190.76	214.19	168.71	183.16	204.08	123.61	94.15	195.22	173.29	123.51	52.35	70.24	75.1	102.8	226.25	1	145.06	66.1	244.44	57.94	52.58	163.9	90.58	1	100.16	52.38
R11D1.8.1	#N/A	rpl-28	283.52	99.75	95.94	148.76	198.79	165.68	165.8	109.2	324.92	357.85	41.73	186.46	288.14	308.24	244.21	280.94	212.79	124.73	59.32	62.86	111.58	143.05	175.25	115.38	123.4	136.88	242.09	158.65	227.89	182.04	218.56	125.7	92.04	225.79	73.65	273.93	140.74	241.91	222.01	261.6	184.99	148.45	262.31	319.93	1	3.35	18.27
W09H1.5	W09H1.5	mecr-1	283.45	371.14	150.33	217.61	349.13	299.94	216.1	246.53	304.91	222.57	278.09	382.77	380.59	300.73	333.09	381.79	363.96	489.34	381.4	186.38	215.45	294.71	303.48	352.34	386.77	373.2	197.02	197.84	190.14	216.99	233.51	438.93	344.46	553.19	565.25	300.43	103.82	222.49	415.64	297.06	424.84	438.44	293.68	232.69	321.12	184.81	381.43
F09B9.3	F09B9.3	erd-2.1	282.96	320.16	387.36	289.24	266.04	245.73	221.75	316.7	299.4	315.42	347.17	296.86	310.47	278.4	262.59	245.67	298.74	269.22	374.55	101.71	191.18	304.43	336.97	271.68	371.02	267.58	254.74	319.71	341.37	369.93	249.52	385.79	391.66	432.46	210.84	343.95	95.27	347.77	406.46	329.7	580.7	373	428.29	388.73	415.7	85.61	375.41
D2096.8	D2096.8	nap-1	282.89	274.44	112.86	69.57	152.2	217.81	198.98	138.65	135.98	256.85	168.79	220.76	212.16	210.73	173.17	172.49	247.77	164.36	110.01	74.34	188.76	187.45	248.98	156.41	175.72	198.57	222.29	189.83	308.97	231.53	179.19	252.54	176.96	315.14	244.91	334.99	13.65	231.72	202.7	241.59	215.4	232.17	333.09	205.3	124.79	7.46	152.95
R09E12.3	R09E12.3	sti-1	282.88	292.39	173.09	222.5	232.58	460.29	249.9	211.9	256.78	226.75	238.99	179.55	277.26	543.11	364.66	377.31	547.54	618.11	452.61	51.51	364.42	299.86	289.73	385.49	234.63	163.32	216.29	144.89	127.7	166.35	114.67	333.68	128.3	353.67	258.47	255.52	47.23	207.21	321.97	253.9	306.58	182.12	161.11	115.89	447.11	115.81	273.04
F23C8.5a.2	#N/A	F23C8.5	282.81	311.44	296.23	250.62	260.02	228.96	77.21	103.61	156.79	175.09	157.76	166.42	213.87	292.67	341.21	368.47	290.07	244.46	142.21	87.8	140.18	215.21	219.68	193.03	175.47	210.28	173.87	139.76	175.1	224.25	172.38	63.64	80.98	61.93	126.81	189.97	1	134.43	164.91	296.44	118.53	247.19	173	164.11	70.08	54.49	161.86
C12D8.1b	#N/A	fubl-1	282.74	179.97	104.61	117.34	72.04	307.2	463.7	313.28	204.15	163.49	306.92	284.16	219.07	182.48	228.74	195.54	176.11	236.61	623.76	156.16	559.76	324.04	243.55	310.66	184.65	335.21	182.79	106.46	98.74	146.47	127.06	123.05	81.16	190.7	244.65	111.72	1	72.79	139.96	147.38	195.3	68.81	112.75	99.16	558.96	2.06	369.47
K04G7.4a.1	#N/A	nuo-4	281.79	353.3	260.55	118.97	265.33	251.02	241.43	387.62	380.47	303.54	291.94	548.8	293.59	313.55	323.35	338.74	307.24	316.35	355.47	210.94	343.67	372.73	322.21	324.95	307.07	523.64	269.14	273.46	301.86	283.31	237.43	146.95	286.5	242.18	332.2	342.27	143.89	303.06	380.1	439.42	271.32	362.19	357.33	352.23	351.19	182.1	359.05
T26A5.3	T26A5.3	nduf-2.2	281.19	224.77	191.97	175.88	98.92	279.05	344.73	239.12	208.73	188.5	326.65	218.69	263.99	257.45	239.36	206.92	314.97	279.82	263.25	74.08	276.72	290.04	259.83	330.43	297.67	253.86	214.45	190.08	184.95	272.64	127.87	545.82	223.61	766.89	325.58	309.85	54.14	191.89	217.51	193.3	299.07	240.1	186.94	203.85	158.66	174.98	462.79
Y67H2A.10b	#N/A	Y67H2A.10	281.15	269.11	65.44	61.78	33.16	218.7	261.85	227.75	168.16	282.54	291.14	307.97	157.9	184.19	231.16	186.42	208.65	265.2	421.64	148.11	236.73	263.53	302.53	267.9	204.79	276.91	329.99	104.24	294.82	295.54	232.95	459.3	216.93	191.04	97.02	338.97	51.21	230.61	288.4	231.72	294.25	250.45	314.19	289.87	414.49	2.06	482.68
F21C3.3	F21C3.3	hint-1	281.09	226.56	258.44	263.54	258.72	181.72	143.51	299.55	126.57	150.87	245.86	222.1	224.2	159.37	152.84	227.47	226.07	215.52	75.9	54.18	134.88	157.72	162.68	172.47	197.86	192.73	190.09	151.06	89.89	110.01	203.95	80.88	105.74	78.53	80.48	201.38	58.52	169.5	109.09	221.35	129.74	204.19	205.38	142.25	326.05	88.21	100.3
C15F1.3a	#N/A	tra-2	280.98	191.05	108.3	43.05	54.35	238.4	238.11	144.13	247.94	268.18	206.87	255.78	188.69	307.94	206.64	198.7	215.25	298.5	194.84	104.24	189.35	198.3	311.55	286.67	158.79	248.13	225.79	130.39	245.2	309	162.77	361.3	326.63	747.7	369.33	292.76	85.06	229.56	250.65	148.38	341.21	192.04	188.71	265.2	190.24	50.71	428.84
H27M09.3	H27M09.3	syp-4	280.74	328.48	130.08	109.9	99.01	327.68	300.34	265.39	298.09	340.63	310.54	316.81	274.91	250.07	291.69	299.74	296.37	378.85	417.83	285.34	382.52	403.81	410.26	371.49	313.25	373.71	231.25	121.4	218.64	177.95	197.05	283.88	183.54	315.26	167.9	281.38	54.81	94.11	243.91	191.33	283.26	180.26	150.73	128.02	464.21	42.84	578.74
C43G2.1a	#N/A	paqr-1	280.31	285.41	38.63	60.96	59.3	317.09	437.09	514.41	434.07	467.27	454.14	300.63	229.16	326.06	292.74	290.98	286.64	353.57	439.99	254.17	429.16	445.41	452.19	399.33	364.31	430.19	222.28	45.94	174.33	194.54	177.96	115.24	126.55	109.2	209.15	201.52	19.75	122.18	146.49	193.21	83.93	112.12	139.22	111.53	560.92	2.65	388.82
Y111B2A.10b	#N/A	Y111B2A.10	280.15	156.98	123.81	67.39	69.66	222.13	254.88	145.7	107.18	155.7	212.87	209.75	180.44	122.32	169.15	220.23	296.42	232.25	210.54	108.57	296.97	166.3	174.57	195.72	144.67	268.74	75.81	111.35	82.88	176.66	84.53	81.83	78	240.11	216.04	148.97	134.69	78.65	125.43	211.21	104.07	95.11	131.41	70.09	358.14	134.76	209.01
Y41E3.8a	#N/A	Y41E3.8	279.77	278.97	325.89	300.93	228.09	219.36	151.48	463.12	800.18	432.03	115.46	104.57	297.74	167.43	198.95	428.62	165.2	245.37	164.25	173.44	162.6	179.93	162.74	167.3	196.22	232.54	237.22	291.08	221.87	300.52	130.87	276.8	314.47	492.95	559.71	195.74	1	297.7	279.9	240.89	429.64	323.8	122.08	176.87	385.34	370.51	259.74
D2024.5a	#N/A	D2024.5	279.61	281.71	358.99	297.43	418.49	330.83	315.27	195.06	308.65	276.53	282.36	248.01	295.56	296.33	270.12	254.31	216.83	288.85	109.7	78.41	238.14	200.1	218.28	205.36	270.41	233.01	241.21	338.09	308.21	384.26	302.13	138.97	136.12	109.66	133.72	230.01	88.92	245.23	208.96	286.52	234.75	196.8	261.48	191.98	133.16	114.91	187.41
ZC513.6	ZC513.6	oma-2	279.58	265.03	248.8	240.14	136.5	557.54	534.46	495.96	434.11	492.94	378.64	442.36	394.75	424.44	440.72	544.7	590.59	392.81	328.74	350	655.9	558.28	520.6	479.58	428.81	493.09	116.93	68	66.84	115.29	82.12	95.15	59.01	136.31	111.38	245.29	64.81	84.44	117.91	255.87	30.43	124.12	160.08	150.01	132.48	1.27	342.36
Y106G6H.8	Y106G6H.8	Y106G6H.8	278.37	364.28	294.47	349.54	362.6	275.64	315.93	238.82	514.07	144.01	318.07	286.45	418.24	237.6	294.33	296.46	291.45	200.24	140.78	79.76	193.9	234.21	223.03	234.5	226.97	292.76	352.5	117.58	131.02	159.66	196.59	95.17	143.42	25.07	150.64	363.61	1	227.54	155.44	278.87	105.63	251.66	220.12	178.32	93.3	69.81	158.18
B0250.1	B0250.1	rpl-2	277.78	116.33	59.03	53.44	69.07	230.2	160.52	41.06	150.46	45.28	170.47	115.86	154.69	153.98	134.02	299.14	186.52	37.72	109.73	20.07	147	118.3	108.56	110.29	153.47	134.11	127.86	103.92	246.36	99.8	190.87	93.95	66.75	126.61	51.34	233.35	1	136.79	69.58	186.65	148.54	323.87	245.38	67.32	205.87	1	48.12
C56G2.15	C56G2.15	C56G2.15	277.74	228.73	176.92	172.04	171.2	221.94	131.02	211.91	93.07	234	224.88	180.1	233.27	146.74	187.9	204.3	208.03	238.79	295.88	79.28	132.81	181.8	192.46	248.62	202.04	190.74	307.4	178.69	228.96	262.96	121.03	285.9	197.57	416.6	454.24	189.48	80.67	179.36	116.44	152.16	212.88	161.28	165.76	163.46	182.97	162.96	274.17
Y56A3A.22	Y56A3A.22	Y56A3A.22	277	222.06	89.11	135.09	113.7	207.66	123.72	285.31	146.12	258.2	195.4	186.62	243.91	246.79	220.14	260.61	208.82	196.43	104.77	53.73	128.95	173.83	188.53	154.86	168.85	178.75	109.85	126.86	200.61	199.13	124	36.88	80.38	24.26	126.3	182.42	1	97.02	111.25	240.18	194.72	150	168.49	106.24	1	1.51	146.3
C01H6.7a.2	#N/A	swsn-9	276.89	259.9	54.79	89.77	86.15	209.73	197.34	298.26	324.95	281.2	194.63	296.14	213.88	231.36	221.83	247.83	186.14	378.02	533.42	197.13	148.01	277.42	293.61	286.97	236.3	328.8	421.71	117.73	222.61	226.07	318.65	617.01	449.33	504.5	320.27	288.04	49.92	234.71	310.21	221.99	395.89	310.34	270.57	272.59	509.48	41.48	515.78
F22B3.1	F22B3.1	his-64	276.62	256.13	378.95	307.2	361.17	189.39	175.25	617.46	89.53	417.5	248.53	128.64	360.3	372.57	328.95	236.1	220.56	327.98	212.8	183.53	102.76	180.88	242.11	252.39	238.52	190.28	127.46	259.31	271.95	234.92	292.48	338.38	269.91	260.95	501.61	282.15	209.18	160.27	288.55	240.63	171.49	101.04	395.58	255.95	1	369.07	169.52
F46A9.4	F46A9.4	skr-2	276.49	166.25	330.52	230.08	202.6	211.32	275.29	213.46	367.53	204.32	96.83	192.78	196.28	262.28	257.78	303.03	195.45	78.7	72.98	98.59	226.48	188.44	162.71	155.97	208.48	173.18	184.5	399.1	225.8	298.64	244.76	53.79	131.98	112.2	83.95	203.85	60.75	259.25	113.45	187.25	113.3	77.73	189.1	195.93	1	11.97	54.33
B0513.2a.1	#N/A	thoc-7	276.06	189.96	175.59	117	1	178.35	196.45	1	1	14.88	143.51	3.29	55.86	1	188	68.71	167.79	177.95	162.62	86.24	121.5	139.8	123.44	116.95	93.61	160.42	206.84	125.73	222.24	41.47	175.06	129.97	232.67	126.54	114.84	217.65	132.69	190.28	208.79	155.26	194.32	181.37	238.18	233.38	1	18.18	144.15
C25H3.6a	#N/A	mdt-26	275.83	309.01	114.87	65.95	81.74	281.16	243.67	185.1	327.71	248.88	225.71	308.44	201.4	225.77	233.27	239.66	291.88	383.78	383.54	256.62	290.81	269.78	264.85	258.1	241.49	250.66	390.13	122.17	298.03	330.48	374.34	355.74	303.91	415.82	222.97	311.2	59.05	275.62	363.42	268.66	448.91	189.95	301.69	266.15	540.28	37.19	550.29
F33G12.2	F33G12.2	wdr-83	275.67	298.07	516.1	377.12	518.73	395.1	265.13	390.2	270.3	356.5	268.29	379.47	400.75	260.1	250.39	245.88	251.89	269.01	211.05	191.95	276.39	335.58	259.15	257.28	294.08	313.44	302.97	409.97	278.08	335.19	348.25	27.61	314.55	113.89	291.68	220.5	19.83	295.04	312.24	427.75	457.65	344.11	241.1	265.11	134.95	683.07	325
Y39B6A.13	Y39B6A.13	Y39B6A.13	275.58	254.26	272.44	229.14	331.11	326.03	368.16	489.43	146.17	401	338.57	279.53	320.01	221.78	248.28	211.91	153.09	261.45	113.04	71.66	196.72	152.48	159.5	189.14	218.98	205.27	181.54	281.71	109.06	233.2	164.25	113.58	204.57	192.67	367.34	145.81	132.38	118.58	163.96	189.82	104.49	167.25	106.42	104.21	438.12	251.03	177.14
F32D1.10	F32D1.10	mcm-7	275.51	309.74	148.29	183.81	116.81	193.95	241.29	235.83	251.55	260.98	367.43	336.27	277.67	282.14	374.86	301.32	360.25	184.88	283.67	121.9	347.52	375.94	415.63	321.94	355.61	351.02	325.52	180.6	354.2	274.16	269.28	384.05	257.27	400.11	296.63	401	38.55	221.59	239.69	328.95	289.52	162.07	427.35	329.28	285.97	14.12	221.13
F25H9.7a	#N/A	F25H9.7	275.3	242.71	146.66	216.6	321.59	224.38	195.53	76.84	230.63	115.23	445.38	335.14	297.79	271.77	384.69	275.48	260.27	465.57	213.44	200.11	159.86	185.1	217.84	230.05	236.71	289.31	201.57	202.34	200.23	206.62	156.35	125	179.92	267.74	318.53	164.05	51.28	301.3	294.94	215.01	278.69	306.49	302.11	185.54	667.04	16.72	187.04
T26A5.8	T26A5.8	T26A5.8	275.29	224.91	151.67	203.72	177.4	151.19	105.99	173.06	63.47	186.4	206.97	206.71	193.51	231.74	213.08	209.46	216.65	175.77	103	48	124.25	135.34	172.56	133.39	134.04	138.43	195.06	220.49	204.02	185.37	231.26	112.04	152.82	206.98	173.72	212.14	34.5	148.68	203.07	185.01	184.96	193.52	254.96	182.08	118.24	35.94	122.32
F57B10.10	F57B10.10	dad-1	274.81	95.47	67.6	253.21	151.64	206.28	285.51	60.06	54.38	391.07	301.07	110.58	138.34	223.84	154.26	178.38	218.05	244.56	67.88	98.28	124.94	124.94	124.97	125.03	259.68	147.26	229.66	143.05	230.89	199.38	169.1	372	282.59	97.73	84.79	181.73	1	271.64	135.45	189.78	120.78	176.73	213.87	136.82	233.13	42.17	86.87
R10D12.14a	#N/A	sao-1	274.76	420.07	155.34	155.45	156.67	540	322.58	270.33	412.53	274.14	462.79	565.3	334.4	340.98	408.47	394.24	576.22	501.12	293.85	83.68	291.59	456.78	398.45	446.34	426.09	445.72	209.31	39.14	129.07	180.93	188.18	49.32	96.48	6.62	130.82	331.06	104.6	109.27	175.52	318.51	167.31	106.8	125.48	133.49	445.39	2.21	319.53
C41G7.2	C41G7.2	klp-16	274.11	295.27	289.49	279.45	337.17	358.48	277.27	221.89	253.77	184.11	169.47	297.33	308.19	301.72	254.72	223.62	246.37	329.77	224.49	219.31	338.62	326.61	291.24	314.27	240.77	316.63	149.4	165.76	195.45	182.39	186.56	211.39	150.7	281.45	278.97	235.47	61.36	126.29	227.66	279.19	218.31	205.07	177.41	114.27	455.96	545.85	405.29
C01G6.8a	#N/A	cam-1	272.24	279.09	32.62	75.66	56.15	189.44	256.46	238.96	231.65	279.72	337.05	325.83	190.8	210.53	182.19	207.59	232.1	282.32	445.97	183.43	240.59	253.36	405.63	343.87	227.52	368.51	311.1	149.57	315.89	268.25	223.49	418.13	296.44	537.9	42.48	363.89	99.13	206.17	291.36	196.03	294.02	231.07	217.2	213.32	444.12	4.07	650.8
T28D9.10a	#N/A	snr-3	272.08	134.77	162.84	108.45	106.43	173.12	318.86	308.7	1	272.22	238.6	208.8	229.14	173.25	234.5	165.24	229.94	90.23	77.43	45.35	165.91	138.99	146.88	123.82	192.43	163.27	233.85	199.72	247.18	100.13	156.41	85.19	123.35	81.55	89.69	132.71	37.18	205.58	71.43	136.03	146.68	81.17	220.85	134.49	210.53	1	56.36
F29C4.2	F29C4.2	cox-6C	271.76	158.95	198.74	186.1	232.4	166.87	156.44	90.89	482.09	149.04	356.44	196.95	243.51	446.31	392.49	283.65	249.82	59.16	41.01	1	178.58	183.27	199.38	181.21	221.24	169.84	210.52	305.34	224.86	125.35	88.79	49.76	202.87	26.44	71.77	345.81	1	255.98	144.76	255.47	51.21	122.52	362.08	217.89	1	1	21.05
Y57G11C.12b.2	#N/A	nuo-3	270.76	141.99	345.09	229.12	284.39	224.51	428.67	377.7	564.81	1158.65	713.87	188.54	389.56	414.74	78.99	250.26	109.58	344.27	96.25	665.88	101.69	155.47	175.67	131.42	147.24	167.53	358.15	258.19	262.39	331.69	203.61	173.75	463.99	163.27	319.06	85.1	415.89	308.16	107.45	35.34	60.47	75.79	58.18	23.92	1570.99	157.15	224.2
F43G9.13	F43G9.13	F43G9.13	270.56	227.75	278.5	345.99	281.84	281.76	299.94	453.79	296.83	487.74	192.68	230.3	192.52	175.27	149.76	184.08	157.74	255.2	113.47	155.13	277.08	196.22	156.78	135.12	157.74	261.89	188.15	389.31	262.42	246.71	221	112.39	386.11	115.41	214.87	167.77	112.51	370.48	100.08	164.58	111.2	103.1	140.19	143.93	1	74.11	96.01
K08F9.4	K08F9.4	K08F9.4	270.31	305.7	129.34	154.27	159.19	238.2	172.21	312.12	227.5	208.48	289.17	252.09	200.61	267.75	202.43	220.35	221.71	368.96	246.62	167.56	193.38	193.65	186.57	220.6	199.64	254.48	320.02	217.18	275.13	329.76	259.33	412.12	309.99	496.18	204.07	257.3	47.59	171.39	329.51	215.45	296.42	297.65	252.1	208.06	372.13	253.61	424.71
F35G12.10.2	#N/A	asb-1	269.93	268.99	191.53	202.47	153.76	315.6	281.35	174.68	297.02	268.65	230.34	348.63	298.62	385.17	342.01	318.51	358.58	147.08	92.73	78.6	195.34	272.01	299.41	212.67	276.23	263.49	217.51	216.88	246.82	232.49	194.99	159.31	148.73	181.48	192.94	386.08	36.34	218.98	307.71	263.45	194.26	198.84	336.35	299.59	211.77	17.27	168.33
C15F1.6	C15F1.6	art-1	269.72	225.48	84.18	176.59	79.69	194.97	184.6	193.1	168.64	228.66	171.33	211.46	203.71	281.41	295.32	251.73	250.36	284.68	173.22	147.51	237.35	189.03	208.47	208.86	204.03	180.94	252.15	229.17	183.65	226.3	173.63	134.88	174.35	160.19	186.08	276.21	32.06	228.46	241.27	251.87	278.13	228.14	292.82	218.26	263.12	1	207.2
R119.4	R119.4	pqn-59	268.83	248.24	122.85	101.41	64.93	319.49	266.47	224.56	210.5	188.97	167.14	306.12	199.94	248.47	209.67	276.65	333.47	212.38	334.08	200.87	352.67	279.23	274.53	282.89	226.95	314.38	133.97	115.55	175.36	219.71	194.69	274.87	109.49	372.45	318.33	239.42	34.49	163.98	151.82	154.77	321.16	151.24	167.93	172.42	271.46	95.53	285.07
K07F5.13b	#N/A	npp-1	268.8	215.33	85.92	116.13	80.77	152.25	157.52	145.34	159.09	200.74	116.96	306.69	166.66	144.64	123.72	150.44	148.17	200.17	197.99	150.59	174.34	171.7	231.99	168.52	155.74	266.61	234.56	129.96	221.87	129.37	238.12	244.26	212.5	179.83	34.52	213.63	47.59	139.24	222.81	209.55	198.19	208.5	189.38	195.22	150.41	2	397.65
H27M09.2	H27M09.2	rpb-5	268.76	201.76	185.94	185.86	234.99	231.75	255.23	254.05	287.66	268.48	162.32	217.28	183.75	269.11	259.59	194.9	202.73	180.71	135.53	106.6	191.07	204.25	209.84	165.37	176.73	201.99	228.21	339.61	263.39	229.84	264.36	199.26	269.73	111.26	116.55	260.96	72.57	262.01	177.94	240.68	238.41	165.72	269.99	250.5	221.8	94.73	158.4
C09F5.2a	#N/A	orai-1	268.37	338.07	199.03	266.23	185.37	282.39	225.98	383.2	275.2	303.01	377.56	343.16	278.77	316.07	349.77	242.43	283.09	468.03	250.35	135.34	213.76	324.4	346.71	373.63	250.25	293.95	309.88	240.42	200.78	355.76	216.51	150.15	347.46	237.14	742.48	428.23	167.21	192.5	249.11	271.16	312.9	263.08	208.5	246.19	169.41	369.85	405.26
ZK632.13a	#N/A	lin-52	267.15	254.09	479.09	213.31	354.19	235.87	213.79	167.65	270.18	143.39	303.7	198.98	157.62	224.03	255.17	308.12	160.71	256.29	126.07	66.53	180.14	198.82	159.65	170.03	218.73	170.24	132.5	349.41	276.02	250.94	246.03	90.86	159.4	137.75	137.38	260.09	1	260.78	237.02	239.52	333.77	419.82	315.25	269.98	180.58	170.73	129.24
R06C7.1	R06C7.1	wago-1	265.92	298.94	97.7	73.46	120.88	365.66	321.32	240.08	373.39	224.64	303.54	391.09	271.86	309.33	333.39	313.58	356.78	312.8	242.18	288.59	334.85	367.91	307.77	290.59	295.21	338.48	168.48	92.98	177.78	208.16	156.08	147.44	132.92	255.96	309.38	256.97	74.81	91.1	155.89	255.16	190.73	113.64	124.91	158.81	226.67	1.36	294.04
Y47G6A.1.2	#N/A	inx-21	265.87	186.21	122.33	93.29	75.34	235.1	286.71	219.66	271.48	256.95	323.78	310.25	203.55	214.02	205.45	164.47	200.88	197.76	168.43	262.92	311.99	256.26	268.96	230.66	180.9	423.98	137.06	104.93	144.39	215.84	158.08	14.29	85.27	59.42	52.9	166.63	30.4	128.7	129.16	170.58	43.47	53.55	139.25	100.63	293	10.86	224.72
F58F12.1	F58F12.1	F58F12.1	265.31	246.58	148.66	179.47	147	244.08	302.75	280.75	346.33	162.85	406.62	342.47	340.19	383.51	383.27	310.44	427.08	227.84	93.89	14.03	243.84	289.83	259.15	237.24	342.06	317.57	303.22	210.85	272.79	222.39	201.85	100.17	144.76	47.05	166.64	275.66	1	250.92	166.06	206.1	101.99	139.16	428.03	325.98	129.18	2.58	106.79
F23F1.10	F23F1.10	F23F1.10	264.89	235.84	230.13	111.3	174.52	203.5	205.49	526.98	414.81	193.19	133.2	294.72	180.98	184.69	277.78	180.45	181.73	113.2	119.85	1	115.73	141.85	175.46	142.44	123.24	200.42	223.48	336.01	272.6	209.38	119.31	184.44	199.41	45.2	248.12	164.57	1	189.28	205.03	112.09	94.43	175	297.44	230.84	191.84	152.81	83.54
F46A9.5.3	#N/A	skr-1	264.49	195.53	148.7	259.67	166.28	189.18	209.38	380.26	132.06	329.23	219.89	211.48	221.69	257.19	202.57	209.12	177.78	117.19	257.92	89.01	229.55	216.73	220.13	164.72	202.35	235.34	128.86	282.51	251.32	200.97	228.07	216.99	178.23	196.69	122.35	169.56	1	243.71	131.51	142.27	109.01	168.3	260.52	278.56	105.35	91.14	135.06
R106.7	R106.7	R106.7	264.22	1	700.24	1	1	1	1	1	1	1	1	1	1	1	1	1	1	1	1	1	1	1	1	114.24	1	1	1	1	1	1	1	180.79	1	1	78.9	1	1	1	1	1	368.22	1	1	1	1	1	1
B0336.10.3	#N/A	rpl-23	263.52	137.89	478.24	174.04	585.41	394.52	220.79	217.99	168.85	171.55	71	69.84	164.56	156.76	126.86	203.44	223.45	123.05	85.05	52.54	141.43	107.9	123.07	84.79	221.89	146.39	176.87	237.68	379.03	251.79	176.81	92.09	163.51	44.66	59.14	243.21	1	189.98	170.96	233.85	95.36	203.13	372.38	261.84	1	174.03	95.53
R07E5.10b.3	#N/A	pdcd-2	263.31	158.54	179.76	195.3	147.95	162.4	71.18	190.78	198.61	162.33	372.46	98.74	219.81	97.46	184.34	195.68	186.35	147.07	73.35	40.74	102.85	134.78	94.01	120.47	132.74	94.3	222.04	238.47	177.66	182.21	136.74	68.71	94.16	47.57	198.57	103.99	1	166.37	200.2	159.12	147.6	173.7	145.35	218.17	1	1	149.43
Pseudogene:T02G5.11a	T02G5.11a	#N/A	262.22	202.76	100.59	74.27	156.22	176.31	35.54	1.27	109.05	174.91	70.56	294.82	155.93	240.59	232.61	307.53	368.58	118.46	86.95	145.57	218.8	201.12	227.13	205.66	163.1	195.48	100.57	44.17	161.97	181.17	75.36	112.44	60.04	59.84	92.32	243.27	1	108.27	95.09	287.22	100.32	175.1	227.04	30.45	1	33.05	186.28
Y62F5A.1b	#N/A	mdt-8	262.14	248.1	101.36	100.97	150.27	144.7	157.22	87.85	248.39	272.74	175.97	202.88	214.37	295.85	310.93	276.01	287.84	255.33	98.69	127.99	144.99	194.57	225.82	226.88	211.14	217.19	184.8	162.38	276.81	264.35	235.61	115.87	200.61	334.49	256.62	228.85	1	209.4	187.53	238.89	206.43	234.35	215.02	187.23	44.47	1.97	196.9
Y110A7A.14.1	#N/A	pas-3	261.96	253.57	286.62	371.62	372.26	349.31	308.86	484.71	289.96	311.12	273.83	326.88	302.48	358.76	329.05	229.33	402.41	276.7	163.81	106.64	329.99	319.45	304.1	265.33	326.88	344.78	208.82	156.16	137.31	281.95	146.38	100.23	128.13	81.46	162.99	254.35	35.29	151.69	143.31	153.49	139.08	132.31	186	190.07	200.23	143.4	160.16
M18.6a	#N/A	M18.6	261.28	380.56	95.77	91.28	150.86	233.94	340.72	312.67	408.85	405.36	415.12	384.91	342.8	284.41	299.21	309.54	359.47	395.97	417.48	256.44	350.42	375.34	438.29	415.63	324.17	417.96	261.19	152.61	193.27	232.28	237.53	493.71	328.61	767.08	469.33	323.28	83.44	230.46	254.05	330.43	307.4	291.8	351.01	148.71	101.3	221.42	485.47
C30A5.3	C30A5.3	mob-4	261.28	206.8	98.92	115.14	125.95	231.22	358.53	262.48	188.54	128.57	330.75	170.79	175.53	120.7	275.98	170.28	248.52	207.55	108.93	90.84	226.01	192	172.63	178.45	245.51	188.29	225.95	152.71	293.43	242.1	198.55	262.95	188.85	321.88	129.32	288.41	18.25	282.38	126.5	183.78	187.78	162.52	275.67	232.04	83.48	5.53	102.74
F49E11.1c	#N/A	mbk-2	260.79	195.33	57.27	64.13	41.29	266.59	369.6	363.05	453.25	404.9	347.9	277.1	163.54	226.24	217.65	247.57	221.15	204.9	205.51	143.93	325.07	260.68	252.25	223.26	206.29	274.9	165.25	73.78	144.78	157.06	127.74	81.68	81.03	103.34	130.01	178.83	72.51	129.99	112.52	180.14	93.57	104.45	134.3	103.81	196.98	5.25	197.71
F49C12.8	F49C12.8	rpn-7	259.7	241.47	166.58	161.24	109.06	281.29	301.62	243.29	385.44	194.04	121.34	284.48	235.94	320.59	274.85	236.1	359.58	232.19	130.82	113.93	289.71	328.98	246.98	249.16	310.88	294.02	244.07	154.34	191.98	149.27	201	141.52	160.01	241.66	239.7	296.94	34.64	198.35	142.45	173.35	181.33	204.2	225.82	217.49	83.92	2.42	115.17
T09B4.1.2	#N/A	pigv-1	258.82	294.38	54	110.47	64.32	246.31	249.44	206.86	171.59	193.59	243.24	287.04	213.43	272.58	327.92	254.13	232.43	281.08	206.08	153.69	302.1	251.76	295.57	274.51	261.82	300.87	270.41	112.76	279.29	222.58	199.03	238.33	172.44	248.5	122.67	303.78	83.28	222.37	280.56	254.57	278.43	316.12	254.79	303.12	70.16	49.17	257.64
C01G6.3	C01G6.3	C01G6.3	258.7	191.34	83.32	177.8	87.38	210.58	235.9	187.34	297.27	336	217.88	266.06	238.52	255.99	283.76	207.56	297.49	141.27	228.91	94.84	292.08	235.86	326.32	224.43	322.72	269.64	271.33	197.76	235.12	259.96	330.81	363.97	295.11	270.55	285.82	326.31	80.98	324.25	238.96	317.4	248.74	199.65	314.08	315.57	98.51	43.06	190.07
ZC434.8.1	#N/A	ZC434.8	258.58	295.47	361.08	235.7	267.78	327.36	263.15	280.11	245.23	187.68	228.08	179.59	218.04	218.3	322.39	227.81	314.05	177.54	60.41	61.09	264.49	292.47	290.1	214.94	305.64	189.2	178.77	200.82	199.74	298.28	105.37	78.54	117.16	115.58	98.31	318.71	30.5	126.54	81.1	279.14	60.8	156.17	255.24	145.47	72.42	49.82	115.81
Y39G10AR.12a	#N/A	tpxl-1	258.45	293.95	57.33	94.46	47.65	181.06	144.83	169.08	209.41	187.06	267.39	205.53	256.25	225.85	246.69	264.3	298.93	254.12	241.72	192.14	159.74	257.14	253.74	235	219.09	249.67	301.09	114.21	278.61	183.92	236.64	158.95	180.11	176.77	168.13	337.09	44.45	207.53	265.9	298.2	325.57	213.29	274.94	211.4	162.62	44.68	368.68
C05D2.10a	#N/A	wdr-37	258.44	258.29	131.4	149.96	124.58	174.41	122.84	169.02	207.54	180.19	198.45	222.96	209.38	247.52	195.45	227.84	217.88	145.2	160.54	125.18	197.05	245.37	273.57	181.71	208.55	230.36	202.56	249.12	247.25	121.01	203.53	171.39	189.53	306.48	153.57	307.22	11.04	187.81	207.9	266.62	211.76	196.71	238.3	233.64	100.61	1.25	267.25
F42A8.2.2	#N/A	sdhb-1	258.33	170.57	39.52	71.08	51.62	163.89	177.77	150.64	185.32	180.92	207.27	196.71	235.62	184.44	190.64	174.15	234.4	107.02	182.64	28.11	186.23	213.54	183.19	168.56	235.03	175.2	215.82	81.54	223.47	198.31	148.14	79.06	125.91	132.97	155.7	247.92	16.9	192.77	73.72	192.21	86.26	105.72	238.72	147.12	230.66	1	149.23
B0336.8	B0336.8	lgg-3	258.21	161.81	94.7	126.34	110.37	201.54	257.46	75.73	336.21	124.2	211.98	137.99	71.35	93.35	119.45	140.52	79.18	43.66	61.5	1	179.16	83.99	132.93	89.43	74.23	140.32	148.29	300.75	188.44	129.07	85.73	94.95	124.75	258.5	156.92	116.89	1	152.99	102.24	92.94	49.29	129.32	60.73	126.39	138.73	1	118.62
T23H2.5.2	#N/A	rab-10	258.19	282.75	84.8	141.38	111.48	196.68	205.93	299.87	280.19	223.68	222.27	333.07	238.76	164.36	167.82	196.02	118.16	135.12	199.21	93.87	190.35	204.6	176.37	187.02	189.36	260.93	474.26	252.48	285.93	340.43	365.4	168.52	339.5	209.67	244.61	204.14	165.73	299.41	152.02	161.55	71.9	126.98	272.08	176.58	243.05	61.61	154.24
ZK121.1a	#N/A	glrx-21	257.7	216.1	307.23	446.1	403.51	328.33	171.14	223.36	135.75	354.88	28.88	204.73	327.45	237.75	249.35	149.96	180.18	165.59	76.52	14.14	231.65	251.21	236.56	232.97	344.81	175.95	256.2	228.27	233.38	260.64	246.48	61.56	207.29	91.43	93.33	166.47	1	269.42	196.96	311.59	196.71	232.03	262.09	351.27	1	315.62	102.46
D1009.2a	#N/A	cyn-8	257.69	211.88	110.88	67.66	56.33	209.9	128.4	202.61	202.38	191.69	203.77	218.67	159.56	155.46	182.89	182.57	171.21	244.47	353.24	148.71	133.34	185.7	180.85	155.27	201.86	222	320.94	201.29	332.34	270.6	281.84	839.83	401.62	553.89	447.04	283.89	61.16	244.3	291.14	163.13	364.82	310.24	318.88	241.59	237.23	92.45	305.98
Y67H2A.2c	#N/A	Y67H2A.2	257.32	264.72	166.46	129.36	165.34	176.4	242.93	179.59	251.5	213.95	246.53	286.5	232.84	204.39	192.85	202.23	208.64	267.43	312.54	223.49	242.29	249.58	239.44	306.82	168.74	315.39	229.29	209.72	251.36	207.96	210.79	383.56	252.9	612.88	419.11	254.85	88.35	203.95	312.77	224.03	373.6	320.64	267.33	147.22	336.1	267.21	392.92
T01C3.9	T01C3.9	hrde-2	257.16	221.25	125.62	161.62	108.36	256.35	206.07	164.87	116.51	167.15	170.51	182.92	210.46	207.67	223.54	338.06	193.29	237.31	82.95	111.91	195.31	183.52	135.65	155.72	129.41	192.13	109.57	98.76	129.61	111.79	152.84	91.93	62.27	100.22	122.51	133.81	47.38	88.89	82.37	207.85	98.63	107.51	72.95	66.4	224.75	37.94	195.03
F38E9.5.2	#N/A	twf-2	257.16	255.17	90.45	71.5	97.39	240.16	176.13	240.49	276.16	156.09	244.92	228.87	158.5	300.74	229.68	272.61	229.73	264.66	518.57	189.29	178.13	248.06	217.97	298.1	199.8	229.41	211.65	146.59	250.48	204.75	195.4	212.28	121.38	109.7	345.19	229.55	1	106.21	206.22	270.13	242.86	132.36	147.5	96.58	489.87	60.35	437.75
C32D5.8a	#N/A	C32D5.8	257.08	183.44	257.64	282.55	401.95	159.65	176.52	267.17	272.74	229.31	105.44	104.53	295	184.98	172.62	255.22	203.57	141.67	70.99	57.54	132.82	206.37	146.47	128.29	139.75	167.96	124.68	238.84	200.38	164.33	208.11	171.7	169.45	215.36	150.88	277.65	1	222.04	199.41	319.03	152.75	227.25	325.49	281.97	1	171.68	154.44
F53G12.10.2	#N/A	rpl-7	257.05	78.26	203.99	96.24	136.35	228.18	211.93	93.84	195.11	90.76	105.71	150.24	165.12	229.79	249.26	274.93	206.77	81.03	114.09	40.17	178.34	124.51	112.81	103.3	126.7	127.32	92.36	156.51	242.66	131.33	178.67	144.45	136.13	116.22	114.19	193.15	76.06	167.87	92.07	216.91	132.56	248.58	308.22	139.26	58.57	1.69	56.65
C47G2.4	C47G2.4	C47G2.4	256.35	270.2	199.01	129.53	220.31	304.11	366.97	461.97	446.96	548.45	497.3	368.84	310.67	302.43	252.28	316.01	263.68	298.4	401.3	288.52	377.03	414.92	339.75	394.96	241.76	443.8	179.55	138.15	151.74	210.75	214.74	232.48	231.17	107.76	95.17	203.76	58.65	143.42	208.96	238.67	176.57	190.14	163.51	143.13	436.36	627.11	421.75
C09G4.5	C09G4.5	mes-6	256.32	222.1	113.79	103.08	84.39	178.59	237.28	128.67	297.63	250.06	236.53	290.74	211.34	256.28	289.93	239	247.42	310.07	390.04	118.61	269.66	256.75	316.94	282.45	266.45	275.19	295.22	142.05	191.23	212.1	190.55	414.13	277.79	442.13	238.79	294.43	49.11	224.36	336.43	224.95	355.18	201.59	207.15	186.3	346.87	174.73	473.54
F58A4.6	F58A4.6	F58A4.6	255.96	199.71	502.91	437.57	578.93	372.19	470.01	543.05	172.35	351.52	232.87	392.03	202.78	219.99	234.93	214.82	143.86	139.86	150.2	143.83	273.92	269.08	203.66	253.25	319.2	299.37	87.45	246.99	283.71	216.3	313.38	175.57	235.22	248.56	296	207.37	1	126.4	96.01	272.31	120.32	117.67	158.48	119.36	83.83	340.23	231.51
F58E10.3a.3	#N/A	ddx-17	254.6	329.75	256.82	232.16	192.67	270.09	302.6	220.13	212.97	293.29	238.81	238.38	280	249.86	244.71	251.46	265.95	278.18	366.6	179.25	319.88	291.15	308.46	245.35	313.96	281.59	365.52	290.91	320.11	378.67	345.98	593.36	338.31	695.89	314.87	390.8	61.03	311.22	308.4	355.62	371.63	363.37	349.12	320.12	230.61	187.49	467.25
T01E8.6	T01E8.6	mrps-14	254.46	115.82	161.33	155.56	333.2	281.28	151.77	87.02	133.46	127.65	162.68	161.73	164.06	260.48	132.32	268.46	156.85	116.44	83.23	22.2	226.73	158.1	117.06	154.27	152.92	165.46	113.23	136.25	117.76	207.71	107.1	79.92	76.29	36.19	138.17	126.52	91.61	132.2	82.12	227.34	113.51	241.25	119.2	190.94	272.24	100.17	83.18
D1007.12.2	#N/A	rpl-24.1	254.46	110.87	46.94	56.09	121.56	170.7	129.36	183.93	167.68	303.44	155.8	122.22	196.62	250.18	183.97	375.29	267.17	107.97	72.44	37.01	138.75	74.46	126.15	120.78	77.62	102.94	120.37	79.05	202.15	115.58	272.05	105.38	113.97	59.05	184.84	136.39	1	224.17	108.71	179.72	211.1	148.79	272.86	150.19	1	62.9	70.76
F43G6.9	F43G6.9	patr-1	253.98	234.71	108.11	78.85	48.11	237.94	292.95	279.27	296.78	304.25	270.67	296.69	232.23	239.53	237	263.95	295.34	334.24	467.7	243.28	258.63	267.2	275.86	292.38	232.98	326.62	356.01	144.83	258.41	301.53	262.03	659.56	485.13	760.4	784.68	301.94	63.68	309.56	357.08	237.69	420.3	403.01	276.99	308.93	333.17	116.91	595.75
R10E4.9	R10E4.9	R10E4.9	253.55	176.84	123.99	158.58	169.47	174.84	185.74	107.05	168.7	218.43	188.93	281.15	328.18	206.42	194.06	153.71	150.02	138.14	174.73	83.65	178.1	232.67	250.3	200.58	202.83	265.51	299.06	202.7	277.13	316.3	170.96	113.99	143.66	218.51	18.93	185.4	1	177.45	161.35	127.43	54.36	114.12	222.51	171.82	71.72	20.92	144.96
Y66D12A.8a	#N/A	Y66D12A.8	253.19	161.82	153.39	187.27	142.03	218.45	203.97	126.01	208.49	93.15	161.51	135.82	167.35	124.72	113.98	175.5	121.77	181.81	138.15	78.86	154.5	157.61	135.88	134.46	163.29	158.9	218.74	261.85	268.97	225.89	214.35	129.73	161.93	129.68	152.42	150.87	49.3	138.1	208.16	131.31	90.13	100.79	169.2	132.37	112.59	98.45	128.48
K02F3.11	K02F3.11	rnp-5	252.97	162.29	114.45	125.64	104.07	182.7	111.8	9.1	152.75	126.36	220.28	195.51	198.97	169.98	214.83	189.85	226.57	113.79	57.2	27.57	147.64	158.32	149.93	124.81	147.99	142.74	205.09	134.7	276.59	172.19	200.66	156.06	152.05	68.71	148.07	258.02	1	187.85	107.27	190.15	126.52	151.12	302.58	137.49	1	23.42	56.82
W02D7.6	W02D7.6	W02D7.6	252.96	257.47	97.19	162.63	176.94	167.84	140.69	171.45	187.77	252.36	153.27	212.78	157.8	192.13	288.76	242.27	229.96	246.45	205.19	76.97	169.06	245.71	252.45	221.17	179.07	240.11	186.53	122.83	228	161.39	182.52	199.13	189.78	363.89	291.1	178.99	65.13	208.44	147.42	152.59	217.6	117.2	163.8	128.19	78.12	37.35	157.69
B0464.3.2	#N/A	nlp-36	252.93	94.4	101.93	221.24	149.25	215.01	251.87	368.92	326.2	269.8	352.36	222.2	151.82	149.43	205.36	181.48	129.93	69.54	40.52	1	235.01	217.92	108.98	131.1	161.26	249.36	87.19	100.06	89.34	170.39	95.66	1	102.81	25.75	101.67	131.68	1	283.31	123.62	76.27	103.67	99.89	159.18	91.48	198.71	1	28.16
B0035.6	B0035.6	edg-1	252.54	232.75	103.49	66.2	61.76	196.7	222.44	183.15	267.89	173.85	127.33	216.08	180.54	164.6	172.27	193.31	181.98	169.63	180.92	126.04	225.85	198.18	234.86	189.34	189.08	217.97	141.02	104.42	182.18	177.73	164.59	184.53	143.39	240.07	59.73	201.58	87.44	109.04	142.79	198.06	137.77	121.69	148.18	123.39	251.03	87.44	227.8
W02B12.2	W02B12.2	rsp-2	252.35	206.56	148.44	214.07	148.82	227.23	260.2	126.95	153.97	271.39	210	138.06	167.68	294.97	312.62	192.12	287.34	172.74	121.81	80.45	247.58	162.61	229.25	165.94	211.66	201.57	186.88	248.24	298.98	240.82	244.48	224.85	233.21	370.87	163.07	299.16	51.01	261.01	181.72	241.66	123.93	140.58	301.85	268.5	160.87	104.33	112.36
ZC477.3b	#N/A	ZC477.3	252.04	261.49	158.27	285.04	250.28	220.36	330.7	217.42	257.34	247.84	285.94	194.22	245.76	205.91	183.57	224.8	223.24	300.06	248.68	226.58	292.23	231.31	215.34	269.14	213.69	317.51	221.12	292.53	234.91	265.87	268.54	211.16	121.99	286.97	496.56	139	55.69	138.23	207.54	235.28	254.56	163.93	176.96	127.24	361.13	797.76	388.84
F25H2.10	F25H2.10	rla-0	251.67	110.59	283.25	141.96	240.54	290.12	223.4	94.82	118.28	104.75	124.5	113.88	201.15	142.84	153.4	191.05	175.05	78.31	72.42	55.86	261.32	114.94	160.96	99.23	128.88	129.14	121.24	258.72	336.94	270.37	222.75	53.4	66.47	34.86	24.93	117.69	18.52	123.33	80.5	216.52	50.04	143.43	193.92	168.35	1	36.44	51.78
Y57A10A.9	Y57A10A.9	tag-276	251.27	406.73	407.4	238.1	326.77	310.72	151.67	144.71	148.07	106.75	199.06	411.8	219.86	245.56	201.91	260.86	184.35	275.63	104.11	136.48	209.01	203.12	115.8	177	210.17	410.23	880.47	1383.66	1784.75	625.79	1749.98	3745.75	2032.87	3099.26	2045.5	712.3	34.24	1239.55	1626.58	624.12	2433.65	1665.36	2148.27	1851.6	295.37	139.74	340.31
Y47G6A.4	Y47G6A.4	rde-10	250.93	246.63	73.22	35.5	99.25	179.31	155.15	329.8	255.28	248.35	249.67	243.98	181.11	172.4	203.26	217.05	212.88	277.68	336.6	178.13	171.62	253.6	252.74	243.53	142.35	278.86	254.4	94.74	206.31	176.77	216.53	309.41	281.54	579.18	175.69	212.39	83.76	174.19	226.45	169.78	189.97	227.76	195.76	205.94	473.68	82.08	505.37
T02G5.9b	#N/A	kars-1	250.65	202.63	82.23	86.72	67.95	202.57	180.96	156.4	190.81	180.65	211.52	338.96	184.87	211.28	260.7	242.04	257.65	117.06	118.36	82.17	237.71	301.39	299.03	243.8	251.6	316.49	71.78	59.58	77.74	98.95	98.47	90.78	74.25	149.68	135.17	182.17	49.69	77.5	119.13	144.91	103.87	85.94	141.99	80.74	61.99	52.76	148.63
T02H6.11.2	#N/A	T02H6.11	250.42	186.07	269.01	245.02	206.84	265.16	153.9	137.22	207.91	257.92	205.93	112.04	244.17	259.36	246.41	252.4	232.75	133.81	48.81	36.72	125.69	134.22	151.53	118.87	160.69	112.05	184.28	273.2	227.35	207.61	143.64	60.29	97.79	65.87	63.36	244.53	1	247.22	107.81	198.62	88.32	121.02	292.02	201.83	1	6.58	47.2
C03D6.3b	#N/A	cel-1	250.01	218.56	84.17	96.8	79.87	203.83	237.81	211.31	356.66	287.53	239.13	215.84	148.55	163.85	136.07	174.34	152.58	230.65	331.92	186.77	235.62	222.63	233.28	210.57	203.28	247.01	277.97	145.82	180.35	146.93	202.21	270.76	331.78	481.65	125.31	167.46	58.92	177.5	138.43	145.39	102.18	152.56	149.96	163.47	440.81	124.45	350.64
F42C5.8a	#N/A	rps-8	248.31	210.51	361.79	274.63	420	286.61	195.86	124.35	188.92	137.01	140.13	93	409.19	227.39	255.2	498.96	254.74	96.99	109.74	37.72	156.57	157.08	170.19	138.65	176.04	165.16	180.28	136.37	274.6	174.7	327.01	129.16	182.5	123.91	158.29	232.24	1	331.62	192.09	370.39	153.78	176.03	394.19	156.6	178.83	1	70.22
K07A1.11	K07A1.11	rba-1	248.24	240.28	333.14	223.52	204.54	201.86	186.25	214.9	300.96	225.52	180.52	271.32	212.61	201.28	191.38	247.32	177.63	170.6	212.94	142.04	182.51	223.74	215.6	189	261.31	270.67	233.67	262.79	224.89	230.24	240.29	238.67	243.47	283.97	142.67	230.2	38.81	238.05	237.76	234.53	112.27	184.91	211.03	198.73	247.74	118.83	225.03
ZK1098.1a	#N/A	prp-40	247.8	218.6	64.03	93.81	104.71	214.41	145.88	141.47	173.24	203.68	79.04	174.7	172.65	206.13	167.97	159.62	187.21	304.6	274.31	79.96	106.75	110.98	100.97	125.73	99	155.57	316.54	174.42	197.98	292.86	227.03	414.46	237.52	738.32	455.65	203.9	112.8	182.15	262.52	135.04	360.95	234.6	203.52	217.22	735.05	41.53	288.72
F13G3.5a.2	#N/A	ttx-7	247.42	258.74	295.46	218.97	325.63	175.17	130.98	147.83	177.63	160.67	106	172.93	264.34	230.55	280.73	209.78	228.19	258.51	150.78	97.33	181.68	186.76	208.99	180.96	207.39	200.14	253.88	389.96	371.5	173.34	317.82	250.03	332.4	154.31	219.92	264.01	38.54	296.31	288.54	247.75	289.68	274.76	277.26	295.24	129.4	178.44	190.59
F39B2.1	F39B2.1	hinf-1	247.17	224.81	44.03	29.81	20.84	160.64	213.59	107.33	104.75	185.97	179.35	217.39	149.52	155.61	176.2	140.56	148.01	174.3	309.28	85.87	189.18	156.32	171.72	151.27	133.28	209.64	229.19	118.69	273.14	200.32	238.68	114.7	204.69	92.75	64.04	216.53	29.69	194.45	207.28	162.26	111.9	99.02	179.39	222	235.76	1.53	190.3
Y97E10AR.5	Y97E10AR.5	rpb-9	246.5	289.93	531.83	367.27	441.99	393.51	471.1	382.56	275.72	312.24	225.49	369.6	235.17	183.52	174.95	181.09	188.35	192.7	252.55	67.55	214.35	261.1	218.63	209.14	250.6	271.42	255.07	304.43	298.16	279.79	280.28	208.58	425.18	302.13	218.59	334.85	69.78	380.68	443.51	269.57	317.84	234.21	337.42	356.75	228.23	373.54	208.86
F23H11.9b.2	#N/A	crls-1	246.45	262.82	215.49	202.66	342.16	187.09	239.28	275.95	174.2	455.74	260.37	237.37	438.3	335.23	328	362.57	323.24	288.12	117.05	156.66	248.89	241.4	262.18	321.88	275.84	220.53	213.5	223.19	285.21	194.68	252.04	135.72	303.91	330.14	343.92	297.31	75.66	326.12	395.7	314.98	282.71	247.17	338.22	347.61	58.3	226.12	251.76
T28D9.1	T28D9.1	T28D9.1	246.14	304.07	398.34	528.69	679.36	218.82	195.09	257.64	276.01	254.6	153.33	111.07	270.62	255.55	269.47	328.3	248.69	360.83	501.32	206.01	168.16	234.01	208.47	214.28	211.24	180.27	511.16	396.06	339.84	473.75	417.84	213.7	780.04	211.06	275.15	224.4	58.28	404.9	661.13	335.16	133.87	280.8	224.87	220.52	1167.01	2322.66	781.33
F55C5.7a	#N/A	rskd-1	245.94	169.84	43.6	61.31	152.17	146.69	167.59	216.92	172.46	134.47	218.93	194.14	186.71	185.03	150.23	244.38	216.45	194.1	153.72	89.72	167.2	197.48	188.3	192.56	137.66	236.43	150.06	70.2	127.16	146.47	115	95.42	122.33	117.25	45.32	182.51	28.93	160.92	160.47	173.31	111.08	148.86	163.04	125.72	301.1	1	219.46
Y87G2A.18	Y87G2A.18	Y87G2A.18	245.89	146.03	246.81	80.69	118.27	193.77	189.02	239.87	218.35	79.97	162.73	108.54	199.84	191.77	205.72	260.84	154.82	192.13	82.66	13.63	127.73	142.22	127.04	122.74	130.19	105.51	205.14	62.64	179.14	150.88	165.15	169.49	134.05	324.08	178.2	249.68	1	169.22	164.57	147.65	206.31	333.95	194.86	156.82	100.35	12.81	197.45
C06H2.6a	C06H2.6	lmtr-3	245.74	167.9	142.26	119.93	149.74	240.03	149.33	151.14	32.1	264.6	301.98	192.65	160.35	165.51	81.74	122.05	124.95	72.85	63.94	93.08	143.34	135.6	181.48	146.17	124.26	197.66	163.7	195.59	169.98	122.74	197.7	143.14	155.94	99.08	121.63	124	35.56	89.7	98.58	115.53	90.49	57.76	133.09	40.79	1	2.02	118.34
F10D11.1.2	#N/A	sod-2	245.05	233.96	446.4	348.84	292.04	325.56	196.32	287.07	133.14	203.3	246.21	216.52	362.55	248.19	215.74	234.58	298.5	234.67	101.71	67.13	239.47	290.38	284.31	242.76	375.25	202.03	269.02	409.72	341.12	340.9	339.5	243.3	218.36	363.23	322.05	300.54	149.25	189.66	212.08	272.39	290.9	306.82	334.89	254.86	342.62	442.95	194.69
Y54E10A.5.2	#N/A	dnc-6	244.54	190.6	493.26	461.01	461.11	241.95	325.34	348.55	146.55	123.06	143.51	170.96	289.87	172.71	203.22	299.3	195.52	175.97	163.64	103.36	248.33	149.18	131.79	174.06	208.52	140.24	225.53	255.58	221.54	303.84	230.12	41.06	153.2	49.76	175.84	214.9	264.39	273.72	171.82	268.5	212	215.92	175.95	160.18	1	470.25	135.68
ZK1127.3	ZK1127.3	ZK1127.3	243.53	213.41	325.17	246.81	244.63	180.35	188.24	290.09	234.11	139.85	327.03	182.29	197.43	163.26	182.21	195.49	151.22	211.36	184.61	104.84	226.12	175.2	189.8	193.26	245.18	242.74	230.37	227.86	286.08	308.84	295.52	128.73	261.85	244.89	264.22	187.45	108.46	243.44	199.07	192.39	131.06	215.01	177.25	239.16	1	449.39	105.23
C15H11.6.2	#N/A	nxf-2	243.04	108.13	150.16	72.84	152.88	134.83	172.18	153.15	69.91	185.7	195.3	179.55	139.56	213.82	68.8	169.6	252.06	114.82	87.85	91.54	187.39	118.26	120.29	169.82	139.98	206.5	49.63	67.66	127.63	66.28	99.96	78.79	42.88	115.52	250.16	121.85	1	123.96	150.78	174.59	160.88	94.82	106.83	52.54	119.04	69.73	102.91
C09G4.4	C09G4.4	C09G4.4	242.93	149.83	151.77	91.07	93.33	169.63	317.1	187.16	238.77	255.35	239.59	283.97	220	268.91	182.49	196.39	240.38	269.69	309.35	50.55	250.58	250.63	239.63	256.39	255.23	250.1	270.95	106.33	204.15	209.75	183.81	297.02	238.8	292.22	186.7	248.33	1	193.62	287.37	185.45	281.07	169.39	206.5	158.94	127.52	177.14	342.92
C54G10.2a	C54G10.2	rfc-1	242.81	253.68	105.82	125.31	172.08	222.43	148.63	208.29	279.88	217.61	313.94	262.68	231.62	240.93	237.01	259.66	212.54	343.1	233.71	214.97	160.9	221.44	211.68	241.43	182.31	264.43	277.92	164.56	259.01	261.96	279.27	397.91	272.32	457.99	182.11	280.81	78.61	210.38	334.44	206.08	327.97	294.59	285.78	226.5	395.17	86.51	368.97
F55G1.11	F55G1.11	his-60	241.65	239.1	302.97	437.18	249.23	297.21	243.45	279.73	63.66	79.41	158.38	180.48	234.96	585.32	307.93	398.68	351.39	422.9	282.38	198.75	238.02	142.86	132.25	246.33	223.09	174.33	392.77	323.66	312.46	150.25	409.39	336.36	278.7	294.66	389.61	302.23	136.29	257.92	389.23	163.2	412.7	465.92	434.11	450.93	393.74	254.33	276.5
F20A1.9	F20A1.9	tofu-2	241.65	172.85	180.74	86.23	182.11	200.93	218.52	167.01	235.99	161.73	217.66	238.15	228.55	197.23	252.44	219	203.64	183.97	148.67	91.32	196.28	201.6	182.9	188.54	98.88	236.92	146.63	192.53	222.49	194.66	206.16	272.02	289.76	296.51	252.66	216.71	72.76	181.24	202.07	172.89	305.95	259.58	257.25	141.17	30.37	112.42	226.11
C07D8.6	C07D8.6	C07D8.6	241.51	195.45	167.02	147.71	107.87	303.03	145.51	154.17	157.99	70.3	48.14	124.56	150.11	211.54	208.6	245.42	290.54	126.95	53.47	36.58	173.16	179.72	139.5	111.57	131.93	125.41	120.11	97.55	54.07	114.94	127.03	16.7	72.56	56.7	89.13	76.85	16.74	86.59	98.99	86.54	73.02	84.93	151.42	85.61	1	7.96	178.16
B0336.13	B0336.13	B0336.13	241.32	166.23	183.81	245.62	152.01	200.62	105.25	207.33	78.46	178.96	209.67	172.99	230.7	181.09	164.3	170.73	177.95	126.49	107.37	52.48	230.25	177	155.71	162.1	171.51	172.96	149.45	221.23	186.41	193.65	191.9	75.21	126.58	103.29	150.01	145.48	62.95	195.34	107.08	145.9	134.79	132.98	130.44	121.4	121.03	202.25	109.01
F35G12.9	F35G12.9	apc-11	240.96	258.55	244.99	198.6	284.04	250.49	84.6	171.62	312.59	306.69	241.58	282.8	243.54	176.23	181.25	178.52	164.19	140.46	123.38	45.3	166.59	169.18	165.06	191.12	195.09	152.65	192.96	195.74	168.06	269.85	230.98	60.9	210.09	129.41	173.19	211.97	44.08	267.63	222.58	222.05	214.7	328.69	222.03	225.5	183.74	4.91	124.44
EEED8.7a	#N/A	rsp-4	240.63	155.03	143.5	155.27	251.16	102.62	136.14	130.28	88.42	157.04	114.83	71.76	169.06	292.9	205.9	259.52	292	136.45	163.67	37.13	180.21	191.07	136.43	117.32	132.73	92.67	198.71	189.13	250.03	226.43	286.78	120.77	132.72	162.58	194.87	196.28	1	204.14	299.26	188.04	223.26	160.97	211.77	180.41	218.16	74.47	110.94
T11G6.8a	#N/A	rbm-22	240.54	278.91	211.01	231.92	149.55	197.45	178.51	225.16	270.28	260.3	219.51	206.98	206.02	220.72	170.45	238.71	182.79	219.1	194.24	101.29	160.19	225.2	205.41	190.67	194.89	197.3	200.08	316.15	260.43	285.88	252.83	143.93	276	276.47	210.34	266.95	83.29	197.34	189.68	250.17	217.06	221.49	196.32	198.58	477.27	93.66	272.92
CC4.3.1	#N/A	smu-1	240.31	197.58	247.09	177.18	223.03	163.73	209.99	352.17	361.87	269.77	308.87	218.11	230.92	190.21	222.39	235.75	193.33	325.21	316.55	180.39	218.01	250.42	252.28	250.11	262.09	281.26	185.93	223.06	200.73	221.82	150.03	203.75	264.27	437.26	232.6	194.57	36.01	204.06	240.02	221.17	160.09	210.49	173.82	177.92	306.92	418.03	302.79
B0546.2b.1	#N/A	otub-4	240.13	192.86	98.91	99.3	71.85	129.44	127.73	104.07	170.45	179.53	142.53	173.75	143.02	183.22	152.29	206.99	185.28	161.26	134.94	88.8	140.94	138.99	164.21	134.97	147.41	230.49	180.29	141.11	132.85	220.72	168.62	140.03	162.23	252.01	107.71	158.51	43.94	132.49	139.06	108.8	189.48	108.75	171.89	176.19	160.16	50.39	129.88
F08G5.1a	#N/A	dsb-1	239.87	170.27	106.67	133.35	151.45	210.46	202.6	143.46	114.67	243.49	174.16	161.7	142.77	171.48	175.13	145.64	217.38	176.96	138.07	82.62	217.17	196.88	231.19	154.79	192.33	216.49	154.06	108.64	143.63	143.16	147.64	169.51	144.59	482.34	201	162.65	89.13	110.65	98.52	128.92	209.02	174.01	169.21	144.79	237.88	48.49	209.77
ZK1098.5	ZK1098.5	trpp-3	239.66	196.36	117.02	97.93	151.87	195.96	181.74	163.25	298.8	239.67	122.98	275.87	153.07	233.39	258.61	254.57	241.38	144.34	106.95	64.97	176.99	179.89	163.1	175.32	186	176.88	77.78	95.33	155.32	110.45	80.66	87.18	118.49	51.86	123.26	131.32	38.04	106.62	98.49	166.56	177.47	113.91	157.33	31.09	162.25	35.82	83.38
K08F4.3	K08F4.3	K08F4.3	239.47	206.95	133.18	101.81	157.17	570.13	643.55	397.59	514.26	425.89	285.64	395.67	321.76	393.14	275.17	496.61	379.74	404.26	181.88	169.63	569.53	410.24	420.08	501.22	238.32	513.91	71.84	44.75	68.81	76.7	123.83	51.25	57.34	169.79	136.78	167.26	78.44	66.01	61.56	88.35	103.83	81.35	111.64	96.2	178.51	1.71	165.96
C16A3.9	C16A3.9	rps-13	238.95	180.49	118.74	97.74	100.66	253.7	118.7	157.51	48.34	58.46	148.21	59.44	305.98	265.88	150.66	210.11	291.34	130.87	75.11	15	162.41	109.06	137.66	141.36	212.18	111.92	45.27	180.73	152.57	111.72	126.9	23.88	150.05	118.57	89.91	159.29	1	218.52	112.46	283.95	92.1	189.38	306.13	108.42	1	5.88	37.76
B0511.7	B0511.7	B0511.7	238.41	147.48	90.41	90.81	89.25	128.66	178.54	163.19	259.33	144.47	147.4	166.56	159.23	159.03	158.73	185.1	166.08	159.7	108.23	73.24	170.96	178.51	174.44	132.48	124.29	157.24	145.76	102.07	207.1	119.73	202.68	146.02	199.6	122.84	116.52	166.15	37.22	180.23	171.8	226.08	179.74	165.21	208.89	202.49	216.54	83.63	99.33
C09G9.6	C09G9.6	oma-1	238.41	226.15	77.81	56.83	43.08	210.45	132.05	173.32	283.8	225.63	251.73	280.19	232.19	263.5	264.34	205.14	272.83	263.41	183.39	139.88	136.11	237.28	227.95	230.66	201.62	312.74	127.18	65.81	109.88	126.68	223.04	134.19	135.19	292.87	242.25	278.49	72.69	188.78	215.25	228.29	142.15	105.1	182.36	149.55	291.56	53.26	222.14
F33H2.2	F33H2.2	F33H2.2	237.27	354.12	79.72	92.15	87.91	413.23	442.47	281.65	375.19	349.87	311.8	420.63	251.39	287.03	285.12	388.52	292.39	469.22	548.59	324.58	432.01	375.25	390.29	439.92	265.9	423.51	157.02	22.05	79.07	110.72	106.78	261.94	110.28	209.66	21.47	239.52	53.66	75.87	209.1	187.64	202.52	144.84	102.55	92.81	594.31	102.62	634.3
F07A5.1b	#N/A	inx-14	237.15	336.9	84.2	78.45	103.55	339.67	316.92	293.28	299.19	457.15	293.38	418.89	300.6	333.75	280.86	379.92	265.32	333.87	265.68	226.43	306.59	325.57	403.71	291.57	268.53	373.31	145.97	121.6	156.78	212.35	165.07	164.76	112.36	274.69	341.19	210.59	91.64	78.09	154.89	212.23	139.83	146.14	125.78	93.07	169.54	1.29	368.38
F59A2.3	F59A2.3	cri-3	236.74	145.52	250.32	122.02	207.43	264.12	241.95	198.35	84.87	100.17	203.4	97.41	139.28	124.04	140.44	110.98	156.48	117.51	49.43	85.7	286.2	172.54	152.34	156.42	193.92	142.83	90.28	138.61	113.88	138.35	42.32	5.73	59.49	13.68	65.78	124.45	1	51.62	26.55	73.58	28.25	20.6	84.8	45.99	1	1	80.8
F25H8.1a	#N/A	F25H8.1	236.62	262.74	117.72	116.22	191.63	283.82	281.32	264.99	248.55	275.77	360.2	293.43	258.84	247.23	209.84	218.41	263.87	368.29	322.68	192.81	287.95	274.04	224.8	316.8	187.41	327.59	167	125.08	171.44	177.11	132.51	266.4	149.65	557.94	285.42	186.09	175.05	138.27	130.53	175.57	160.86	179.54	84.38	101.59	707.74	127.52	363.93
T01E8.4	T01E8.4	mec-15	236.41	213.66	203.82	193.59	136.56	204.73	179.42	231.91	456.87	309.96	261.63	274.64	222.93	187.82	209.04	176.12	227	198.86	184.14	136.51	212.72	274.12	210.74	225.19	234.34	307.23	288.78	318.94	209.26	246.34	242.51	105.73	324.79	232.17	347.15	204.55	38.06	198.86	144.7	212.45	110.51	111.52	207.7	237.36	122.1	111.94	215.85
C28D4.3.1	#N/A	gln-6	236.37	274.02	338.03	425.7	224.76	294.35	486.4	340.88	446.97	215.17	342.02	462.92	290.21	212.62	254.34	243.82	344.31	190.78	96.99	65.65	457.01	501.16	412.32	324.78	484.32	391.64	194.21	254.7	287.81	227.4	322.51	162.85	259.43	250.07	169.98	396.37	11.94	236.5	145.08	255.01	219.46	161.03	268.57	189.47	82	164.6	185.28
K01G5.2b	#N/A	hpl-2	236.27	232.65	227.7	266.46	270.66	262.73	207.85	136.22	362.12	347.52	127.74	227.86	213.35	251.13	277.21	276.77	237.82	198.03	166.04	104.15	189.71	195.22	210.28	163.43	147.48	216.01	207.2	238.77	199.75	164.88	244.75	82.13	215.97	85.11	113.8	223.39	1	217.92	148.6	184.9	186.62	134.03	226.88	211.34	480.15	142.15	210.91
F56E10.4.1	#N/A	rps-27	236.26	48.88	146.79	169.98	133.93	207.39	140.27	179.95	1	66.38	203.42	193.54	209.02	152.57	244.37	320.96	188.5	77.28	41.49	39.68	102.72	113.91	102.53	62.91	90.32	179.71	141.16	78.96	179.28	170.08	196.31	33.52	111.7	45.09	29.41	89.04	1	216.07	122.97	327.53	75.76	97.48	319.35	84.1	1	1	27.42
Y49E10.6b	Y49E10.6	his-72	236.14	1	187.55	1	1	1	1	1	1	1	134.91	1	1	159.34	100.95	157.8	1	1	1	1	101.94	132.57	141.34	77.62	82.46	38.48	1	1	201.49	233.74	102.36	338.62	1	142.72	1	113.36	1	290.61	54.39	139.08	181.46	192.36	222.94	212.52	1	1	1
C47B2.4	C47B2.4	pbs-2	236.06	205.33	136.69	173	95.24	203.49	143.03	106.42	183.35	171.38	202.29	130.85	228.34	205.17	275.92	170.07	244.74	109.66	74.46	42.82	100.66	144.38	216.38	155.81	184.06	157.24	221.09	167.68	161.1	244.17	216.65	183.21	134.54	234.23	169.63	252.04	55.33	221.59	130.67	275.39	207.3	205.39	216.52	194.04	302.75	1.96	126.24
Y75B8A.17	Y75B8A.17	gmn-1	235.92	170.85	258.36	205.87	248.05	187.36	143.25	116.15	42.96	102.54	130.93	148.18	168.42	207.57	251.95	184.76	225.22	97.16	131.6	25.21	114.56	137.09	115.09	138.07	162.91	126.4	177.81	189.12	255.07	154.22	199.26	151.12	129.44	92.43	124.57	215.66	93.37	195.48	157.84	227.33	176.35	138.27	258.12	145.69	97.71	42.12	122.74
F45E4.2	F45E4.2	plp-1	235.9	285.2	144.09	185.91	248.48	294	233.75	255.97	160.11	264.12	298.26	343.75	257.87	249.51	347.2	312.3	312.63	122.13	86.01	112.92	287.23	293.81	324.76	225.42	283.25	253.09	127.64	136.36	129.69	216.55	113.29	42.07	150.96	84.8	146.17	214.8	114.42	140.41	116.86	187.21	61.29	130.01	160.28	59.94	225.07	52.59	146.61
F41H10.6b	#N/A	hda-6	235.71	287.81	114.06	108.78	96.26	219.54	249.2	293.26	318.89	367.02	311.95	308.89	242.48	242.1	237.34	281.41	239.27	416.71	504.85	319.16	289.44	360.74	344.51	410.27	268.64	374.64	212.61	69.01	182.79	138.66	193.02	483.16	254.38	333.77	82.64	295.17	41.74	184.94	234.14	213.1	256.13	267.23	160.09	165.89	439.72	82.21	564.86
M01E11.4c	#N/A	pqn-52	235.07	189.54	405.02	361.23	316.72	313.6	276.88	302.3	163.34	304.46	207.37	266.35	301.25	219.59	266.87	220.6	217.3	213.7	135.84	112.58	251.1	251.93	233.44	187.04	269.57	240.62	186.47	242.17	257.07	303.29	266.39	77.75	226.73	204.81	263.79	243.91	34.79	248.21	235.33	246.1	183.72	259.3	182.32	207.43	1	296.28	229.36
Y37E11AL.7a	#N/A	map-1	234.49	172.62	193.55	177.5	266.83	115.5	211.08	134.86	558.81	281.83	72.93	368.1	201.27	141.14	204.58	151.98	164.21	174.51	126.1	54.06	185.18	155.71	171.66	137.88	216.23	149.09	130.35	171.77	167.51	185.36	208.3	176.91	146.28	98.12	127.59	209.03	187.11	153.73	170.57	145.89	164.11	259.83	177.4	279.9	71.31	314.07	106.42
D2005.3	D2005.3	D2005.3	233.2	196.65	240.22	512.18	724.35	217.66	315.11	160.02	481.72	205.32	270.23	169.11	389.46	236.21	323.05	260.67	286.9	189.98	87.91	15.26	191.14	216.22	138.8	166.53	192.15	116.01	290.03	254.31	248.81	163.89	184.72	248.59	249.08	421.86	544.04	322.08	53.5	485.81	469.81	482.18	529.42	419.79	408.83	452.66	108.23	993.25	222.55
F36H1.1a.2	#N/A	fkb-1	233.11	172.48	127.46	127.26	88.99	127.68	124.45	163.73	96.63	151.32	218.2	111.27	161.86	170	280.9	136.5	172.34	129.23	28.57	3.13	144.32	148.82	94.52	159.19	155.48	133.07	124.41	225.38	217.97	101.68	99.91	43.83	88.2	83.03	42.84	205.8	1	172.54	59.11	165.17	48.03	91.66	239.31	144.09	1	69.45	91.4
ZK652.1	ZK652.1	snr-5	232.91	116.65	137.83	273.29	246.45	133.18	36.07	361.36	107.23	264.31	68.94	130.21	235.03	180.46	129.03	215.65	105.8	144.98	41.79	1	87.73	119.92	65.86	77.83	109.01	115.65	142.05	248.53	201.83	159.27	128.2	77.91	140.94	67.07	169.93	242.3	1	176.1	120.81	145.22	84.77	135.71	305.21	247.12	1	27.18	70.84
T14G10.6	T14G10.6	tsp-12	232.76	169.73	140.05	133.08	171.16	162.72	211.83	200.34	171.65	241.57	260.06	165.25	208.86	189.06	161.75	125.51	176.21	97.9	50.13	42.79	197.82	158	197.82	147.71	213.53	184.57	183.85	214.88	166.98	186.81	208.38	64.49	159.26	70.71	80.7	216.54	111.36	235.67	106.95	170.96	100.93	113.24	255.83	178.3	34.56	3.84	83.93
ZC395.10.1	#N/A	daf-41	232.7	261.92	188.53	252.49	159.28	289.75	288.73	322.19	323.1	207.93	317.94	198.45	262.38	318.11	286.73	331.32	409.08	159.79	126.35	73	254.52	247.62	216.62	214.96	235.62	183.05	79	110.33	88.05	133.71	83.65	57.48	78.07	106.45	88.17	207.8	86.22	79.8	93.97	177.75	32.34	54.3	103.85	76.8	193.95	15.33	103.55
F28D1.7a.1	#N/A	rps-23	232.49	79.22	313.45	320.24	193.44	225.89	366.8	145.39	173.27	113.27	389.49	210.57	363.32	208.91	208.45	286.85	346.03	106.65	88.86	1	249.38	136.6	149.75	100.22	188.79	204.34	142.06	143.29	233.02	206.63	233.82	41.81	144.48	59.22	52.27	232.71	1	346.73	181.56	355.05	159.67	229.69	401.21	268.94	1	18.33	41.54
F54A3.5	F54A3.5	F54A3.5	232.46	188.87	120.91	204.46	150.77	191.23	176.3	206.04	185.47	76.16	155.36	189.8	151.72	208.26	288.67	230.89	234.91	191.31	111.32	39.63	79.81	124.91	133.82	119.99	147.12	133.97	260.04	289.83	237.85	204.04	207.52	124.61	214.1	150.72	202.34	226.12	1	187.42	207.33	111.13	227.41	163.4	261.48	250.2	130.08	38.6	127.45
F49E8.7a.1	#N/A	F49E8.7	232.23	197.5	170.54	136.73	151.82	223.8	226.87	324.3	171.2	241.33	255.46	297.57	252.81	188.4	138.26	182.17	123.72	201.56	308.71	136.7	249.06	243.03	241.61	248.84	197.27	332.7	162.17	171.99	172.25	185.64	171.05	257.12	120.51	153.57	134.47	152.21	77.5	116.71	128.18	103.73	102.18	145.34	97.08	122.49	229.36	266.91	355.11
C29A12.1	C29A12.1	C29A12.1	231.86	169.23	319.95	227.93	320.75	271.39	208.53	229.74	149.43	143.91	202.94	107.24	177.99	165.35	129.96	100.75	150.14	141.7	116.95	57.79	183.83	154.98	124.48	139.76	147.51	150.83	120.7	231.31	161.74	109.9	127.08	62.25	74.99	256.25	213.59	102.23	1	107.95	105.91	138.45	140.37	100.95	90.9	76.29	408.44	220.65	153
ZK20.3.1	#N/A	rad-23	231.77	165.97	219.03	200.78	247.22	186.49	147.58	96.27	201.75	230.18	190.75	146.9	187.86	232.99	226.97	153.24	217.2	147.11	107.82	37.06	194.42	175.2	232.69	165.51	229.98	147.45	227.88	153.89	208.36	200.46	228.19	144.67	163.01	150.51	176.57	233.5	39.58	259.98	191.96	241.58	202.03	176.43	213.55	216.24	189.59	113.5	112.12
EEED8.1.2	#N/A	tofu-6	231.11	306.33	123.03	190.27	81.45	254.89	220.64	247.66	298.23	245.58	300.42	226.19	203.32	266.92	293.61	235.75	325.64	275.44	224.72	43.06	207.19	285.38	297.79	278.21	316.89	279.19	310.3	137.06	241.3	214.28	228.78	370.71	281.68	312.98	442.99	299.96	74.76	283.19	271.16	260.95	294.51	254.39	305.63	214.28	179.55	1.76	360.24
Y49E10.14a.2	#N/A	pie-1	231.05	189.69	115.11	86.1	61.78	129.79	205.44	123.27	227.57	191.91	120.62	190.55	221.28	258.09	279.87	244.03	256.87	168.6	88.33	35.09	220.03	197.98	182.59	183.83	190.98	144.01	239.17	84.42	138.32	115.93	88.17	96.48	51.69	53.02	128.23	149.24	63.61	160.92	136.16	209.17	66.91	129.53	141.04	113.34	117.93	1	103.29
K07C5.4	K07C5.4	nol-56	230.92	151.85	116.11	70.57	80.7	187.95	160.98	174.09	131.94	192.55	186.61	127.12	91.83	139.61	102.22	140.71	129.22	102.95	119.23	48.26	220.02	220.6	226.73	197.55	230.84	155.92	125.78	62.9	100.46	123.5	67.23	79.65	106.06	60.07	111.67	161.66	41.28	57.75	40.82	134.2	48.46	31.43	75.91	73.94	225.74	62.63	139.23
C06A1.5	C06A1.5	rpb-6	230.83	189.29	121.69	203.4	143.85	164.7	257.59	365.01	281.8	191.19	130.64	117.43	207.58	187.7	259.73	167.69	181.56	126.99	42.71	30.38	162.99	163.96	170.85	135.91	196.99	133.02	241.65	194.86	273.02	196.1	155.95	50.82	100.92	162.58	120.91	174.15	1	202.58	161.72	211.72	53.78	176.72	185.9	174.81	1	84.6	69.41
T10E9.2	T10E9.2	T10E9.2	230.7	243.47	72.33	89.25	22.05	221.65	280.69	291.32	257.83	281.83	287.41	264.02	200.45	232.38	230.25	250.45	183.6	284.63	400.18	243.16	274.22	284.3	253.95	287.02	194.81	319.84	240.55	75.69	184.82	145.16	188.92	180.29	120.8	198.79	33.94	154.34	41.03	95.64	154.48	136.96	122.16	123.66	115.09	100.62	472.54	110.48	364.64
Y111B2A.2	Y111B2A.2	Y111B2A.2	230.7	123.44	138.9	170.97	234.46	215.27	178.28	236.69	381.16	289.44	148.79	196.55	117.89	92.39	158.98	134.88	139.1	40.11	16.26	29.13	142.22	114.36	102.7	124.31	183.64	140	70.54	180.81	144.32	81.7	118.38	23.96	83.09	69.8	76.79	184.52	1	134.44	73.77	160.13	32.59	47.18	256.83	134.71	1	35.33	26.03
C47E12.5b.4	#N/A	uba-1	230.11	249.72	52.24	88.49	44.05	248.2	290.48	214.66	225.24	255.82	287.58	263.99	250.54	280.21	260.77	272.02	280.08	311.05	250.62	160.73	318.48	328.95	355.27	304.55	198.36	283.47	179.27	65.63	136.37	139.31	146.24	162.93	97.59	169.8	132.98	315.07	40.36	137.53	147.64	220.58	117.85	113.35	147.43	121.96	252.58	14.34	426.75
F32H2.4	F32H2.4	thoc-3	229.9	220.92	115.24	109.21	74.63	178.09	162.36	163.36	181.09	213.2	259.15	229.57	168.71	171.1	154.22	155.86	168.8	112.01	151.57	69.8	151.17	178.16	146.41	147.93	154.38	165.53	170.61	226.25	206.48	187.62	196.5	136.51	225.49	119.44	165	199.55	34.22	121.52	146.68	210.99	204.61	130.08	176.19	135.54	1	54.85	166.96
F19F10.12	F19F10.12	ints-9	229.8	224.06	68.19	124.54	65.94	184.78	195.1	163.9	243.31	230.81	238.99	294.33	167.29	174.2	188.58	277.01	189.72	242	328.57	162.38	203.03	223.49	269.64	263.53	201.12	257.89	268.19	160.91	248.61	253.85	254.9	591.45	283.07	723.24	235.58	262.94	53.7	162.63	206.98	239.41	311.76	318.1	265	245.13	417.18	155.97	407.09
ZK546.13	ZK546.13	mdt-4	229.7	213.13	112.39	180.18	189.49	149.87	110.93	82.93	168.74	149.26	169.08	159.7	205.39	188.07	153.92	176.87	219.28	116.95	131.16	122.57	131.35	160.31	164.88	172.9	159.57	184.02	167.85	172.65	223.88	199.2	149.11	119.2	122.56	134.7	154.29	193.32	34.5	129.85	271.36	129.43	119.57	189.86	170.07	175.69	161.58	71.13	167.19
T09A5.11.2	#N/A	ostb-1	229.57	203.02	173.3	174.94	102.17	236.99	210.19	160.19	218.39	245.67	140.76	236.83	236.98	209.02	245.79	178.94	309.44	216.41	233.84	83.57	225.1	219.17	248.12	232.63	256.88	233.76	189.37	166.95	364.83	282.24	150.85	273.25	116.46	259.48	326.36	231.23	21.56	209.17	211.08	253.18	245.72	207.03	242.62	191.56	230.17	121.79	255.78
K02B9.1	K02B9.1	meg-1	229.03	161.14	52.49	55.91	39.07	122.32	184.76	191.13	225.96	211.48	225	170.21	143.48	205.61	167.45	161.89	191.02	123.94	74.03	91.44	150.97	165.27	197.32	165.93	165.79	167.53	159.06	71.87	116.23	187.21	101.16	64.08	124.74	138.46	71.27	229.94	7.53	146.93	113.07	145.78	87.4	80.05	106.49	84.86	99.93	1.16	157.35
C29E4.12	C29E4.12	C29E4.12	228.94	196.48	235.83	192.4	435.87	349.18	353.78	326.83	247.07	419.61	123.6	203.37	375.51	147.04	153.6	180.42	188.74	203.37	323.69	45.03	261.1	182.38	138.93	278.71	230.16	233.27	268.58	249.12	355.63	177.1	213.48	215.29	178.59	188.24	247.9	141.21	1	191.61	147.13	164.5	174.37	80.08	197.95	161.86	328.44	549.06	176.97
R07H5.1	R07H5.1	prx-14	228.87	188.47	53.24	98.32	85.23	201.56	144.8	140.19	204.05	223.33	149.33	180.98	218.15	206.88	235.26	271.79	170.45	179.94	120.82	80.52	143.72	177.07	198.34	153.41	144.94	241.2	125.64	45.06	82.78	131.58	134.5	61.65	100.62	100.48	179.37	108.07	53.02	101.98	68.56	165.13	40.19	75.05	129.31	103.32	415.3	1	121.09
C41D11.9	C41D11.9	C41D11.9	228.65	170.16	291.82	220.62	257.33	155.29	87.89	184.55	243.87	131.33	178.43	179.4	162.28	103.99	178.36	113.68	200.05	98.05	103.86	77.79	158.45	185.61	177.53	189.16	229.18	196.94	167.82	251.02	229.19	297.2	190.62	146.43	207.53	164.41	167.88	210.42	28.89	260.65	160.16	204.77	147.68	254.89	252.52	189.95	380.84	183.34	171.45
B0495.9	B0495.9	B0495.9	227.95	235.79	333.31	253.98	364.51	240.43	202.55	267.46	499.02	234.63	260.15	227.46	386.55	375.4	219.84	321.45	288.75	337.69	192.68	144.4	172.5	260.41	200.3	289.63	261.21	291.49	254.3	301.53	238.13	297.56	283.13	446.21	369.98	519.55	506.15	261.74	61.87	277.02	294.42	320.79	518.06	298.25	287.35	224.79	287.63	718.6	307.56
F57B9.6a.2	#N/A	inf-1	227.7	221.84	16.27	81.32	43.36	296.53	235.57	142.53	82.22	117.67	117	107.77	113.02	297.17	153.75	172.36	151.22	200.86	217.36	124.71	171.26	169.04	107.05	243.86	85.12	173.52	86.37	34.34	93.11	52.52	65.42	78.33	76.95	101.51	193.57	88.77	40.99	76.09	59.58	145.36	86.53	116.87	68.46	52.57	175.49	64.26	108.78
R02F2.9	R02F2.9	R02F2.9	227.64	240.83	119.88	123.38	203.42	168.82	116.74	133.05	104.73	84.24	107.37	208.97	147.56	129.84	177.45	160	238.5	118.79	111.88	39.49	146.74	143.75	112.76	129.48	155.5	147.94	116.77	109.32	123.44	145.28	93.79	86.14	49.47	47.35	65.13	127.95	1	133.4	96.83	204.21	122.51	117.58	181.91	98.41	167.81	88.93	164.88
Y105C5A.1268	Y105C5A.1268	Y105C5A.1268	226.65	78.04	326.48	63.11	308.15	249.24	1	1	1	1	1	235.07	133.09	95.52	59.7	162.67	88.75	157.12	31.66	1	111.53	116.58	102.14	165.81	64.12	258.52	167.67	247.07	318.28	289.66	117.64	87.98	185.44	282.42	119.09	122.72	568.6	127.46	182.71	125.41	149.33	164.61	178.93	111.27	1	1	61.44
R07E5.14.2	#N/A	rnp-4	226.44	186.49	278.27	326.66	373.46	263.2	190.35	206.46	140.06	435.36	170.97	226.47	211.14	225.93	174.3	230.39	233.04	166.98	117.91	45.83	209.1	189.46	260.43	168.82	275.46	211.18	321.56	429.75	319.01	307.57	298.9	115.04	195.62	81.71	99.09	311.36	42.8	265.08	230.44	319.49	167.7	99.41	497.73	254.1	1	42.59	60.89
C16A3.4	C16A3.4	znf-622	226.37	251.11	62.45	146.72	121.13	117.72	107.98	155.58	113	132.55	162.04	305.21	207.02	152.92	176.42	205.11	174.96	172.75	173.97	99.65	127.43	192.99	244.62	172.6	201.97	240.13	237.71	112.24	277.07	209.64	210.42	118.63	217.32	295.15	300.96	187.97	41.78	181	170.04	262.53	189.46	285.97	275.26	197.03	166.49	1.7	277.07
F57H12.1	F57H12.1	arf-5	226.34	195.82	135.35	85.7	128.93	149.02	120.04	67.89	282.84	278.35	227.4	117.95	133.98	209.71	220.43	114.37	189.41	161.46	76.1	28.5	116.2	142.6	159.8	128.08	177.01	108.12	220.76	202.73	130.44	139.48	152.9	162.29	140.01	79.68	175.98	233.42	19.62	258.58	124.77	212.58	122.56	210.74	177.62	175.09	1	29.08	90.17
W01D2.1.3	#N/A	W01D2.1	226.29	118.68	188.4	196.49	309.27	315.85	177.44	150.62	1	1	179.06	187	406.3	329.49	360.42	507.26	403.89	83.98	48.07	156.53	118.59	194.63	98.45	171.25	207.16	145.19	235.21	157.22	272.42	216.41	193.33	125.58	144.48	87.61	99.99	249.13	39156.51	209.04	220.18	347.89	133.08	153.05	487.46	307.77	1	1	20.39
ZC410.3a	#N/A	mans-4	226.11	253.47	45.03	65.81	31.32	207.97	275.39	301.18	451.47	296.54	231.78	277.35	205.04	205.91	199.44	220.87	190.65	356.49	231.75	253.33	269.09	285.8	277.72	214.45	203.95	329.65	271.31	94.9	195.82	193.78	171.75	190.67	195.34	212.79	265.27	209.41	69.16	129.24	207.65	206.99	107.55	194.17	149.17	120.78	533.11	1.98	425.9
C48B4.11	C48B4.11	C48B4.11	225.91	166.4	114.62	75.38	87.9	264.21	250.03	165.28	211.22	182.69	236.93	118.07	185.75	179.48	199.15	128.58	169.52	176.69	173.54	63.7	274.36	167.02	181.27	182.46	204.37	187.07	120.39	81.31	118.34	128.56	131.73	70.99	69.96	125.47	163.48	134.31	1	59.83	78.38	112.26	16.68	52.01	66.32	67.41	242.4	42.75	202.83
K02F3.10	K02F3.10	moma-1	224.57	163.5	344.83	245.86	454.49	184.1	158.51	190.99	76.34	120.9	261.16	190.51	215.28	193.3	145.74	209.43	175.95	159.56	85.76	20.94	168.96	163.38	156.63	172.47	187.86	161.35	185.87	308.34	174.61	243.47	184.08	117.19	214.35	129.96	148.46	192.91	29.76	246.78	146.57	155.75	244.49	227.21	196.19	173.26	1	251.33	120.57
Y55B1AL.2	Y55B1AL.2	gtf-2H5	223.49	269.21	435.04	325.39	213.95	238.07	96.82	81.98	143.13	532.9	276.44	115.67	197.95	107.78	214.3	132.12	119.5	103.36	69.81	1	127.86	136.7	118.08	89.4	131.18	129.74	334.54	235.87	230	162.37	308.18	53.03	78.12	24.48	108.9	180.68	1	218.95	219.33	224.47	166.56	225.82	275.92	387.68	1	64.72	88.5
K07F5.15b.2	#N/A	K07F5.15	223.37	81.19	59.12	44.09	138.5	137.22	122.05	86.73	1	148.08	27.95	202.41	134.59	131.71	195.52	113.99	123.62	72.59	164.76	82.95	79.4	88.91	86.21	80.95	56.05	140.23	102.02	94.37	109.82	94.35	164.77	66.67	92.15	56.16	121.39	108.02	1	109.85	92.45	168.36	105.56	95.17	196.07	202.43	299.04	1	74.86
B0511.9a	#N/A	cdc-26	222.45	119.61	135.12	147.22	176	124.3	116.59	156.34	82.75	85.94	89.82	162.65	178.59	196.05	247.42	208.14	202.27	92.63	110.89	66.08	89.43	188.91	167.59	121.54	217.61	157.59	201.35	237.06	116.15	175.55	127.19	70.35	149.26	25.56	39.92	200.75	1	186.6	106.75	214.32	132.63	92.79	163.36	143.59	111.23	1.61	66.91
F55G1.6	F55G1.6	F55G1.6	222.41	265.8	144.99	248.4	192.98	223.47	247.99	271.65	344.65	261.37	313.1	383.44	334.23	247.2	265.74	280.04	269.37	288.56	193.31	109.41	202.08	314.01	338.88	333.97	263.92	381.74	185.59	79.84	129.17	191.15	206.39	296.12	139.01	222.19	198.65	268.51	41.38	181.59	156.48	279.75	212.86	310.36	208.18	189.37	164.99	96.37	277.23
Y54E10BR.3	Y54E10BR.3	Y54E10BR.3	222.37	301.73	206.65	222.96	178.05	239.63	203.35	203.15	229.04	172.43	168.29	205.14	221.49	195.7	205.98	215.92	207.53	120.65	190.4	85.38	288.23	269.6	227.6	201.07	204.15	224.18	259.44	195.55	287.73	279.62	231.38	172.92	188.5	116.19	246.56	249.83	107.91	190.48	125.67	184.12	146.57	108.28	135.63	211.58	74.75	135.31	283.02
K07D4.3	K07D4.3	rpn-11	222.25	182.77	149.33	184.25	136.09	192.73	110.62	137.13	216.31	104.02	106.11	156.85	226.93	208.67	255.88	216.37	262.68	181.26	91.15	84.35	175.66	196.64	176.48	175.48	232.15	150.91	194.49	164.82	250.76	163.29	211.99	110.26	157.49	134.31	174.12	225.58	17.16	224.78	123.97	162.73	98.25	111.97	217.24	173.07	78.7	51.16	119.32
C53D5.4d	#N/A	ztf-3	221.94	232.97	179.21	108.76	109.07	183.38	169.61	226.72	225.74	280.83	205.91	240.04	234.97	286.21	218.82	270.05	211.18	271.3	251.26	154.58	143.55	183.29	250.49	216.94	195.72	242.08	162.7	64.21	172.96	212.85	77.01	255.43	123.33	317.12	269.83	205.84	23.46	110.48	198.69	210.77	238.07	242.54	170.82	104.4	747.67	85.42	364.44
F45H11.5	F45H11.5	cox-19	221.86	120.69	265.18	68.59	211.48	207.39	105.45	60.65	1	131.76	135.95	43.79	111.13	134.73	78.44	130.51	84.33	77.28	54.99	39.68	47.95	111.26	75.29	53.59	137.96	130.69	153.52	162.91	134.05	177.94	173.33	18.89	149.39	103.57	137.88	79.67	1	69.64	93.22	114.29	28.19	81.92	142.04	93.88	1	117.8	38.99
K02B2.4b	#N/A	inx-7	221.67	210.98	56.27	28.81	21.46	120.17	79.79	146.12	208.61	138.22	117.17	223.33	123.09	186.76	195.98	140.94	115.09	202.84	269.16	126.47	124.27	208	169.51	187.97	172.41	267.51	112.35	35.61	117.93	136.32	120.4	113.77	65.04	176.69	154.28	112.82	75.79	75.93	102.28	115.93	149.7	70.32	100.59	80.82	339.64	1.21	178.23
C44E4.4	C44E4.4	ssb-1	221.59	151.5	271.59	256.99	214.08	132.13	172.34	148.21	173.49	163.89	207.27	121.26	202.99	124.33	150.67	159.74	162.9	78.29	78.84	45.15	189.95	168.42	158.03	141.38	172.19	135.49	203.59	384.52	231.06	269.81	235.82	95.27	159.74	122.45	98.16	204.97	94.73	212.08	116.8	163.28	140.38	61.68	192.39	142.72	1	121.91	77.33
T24F1.1	T24F1.1	raga-1	221.54	305.79	264.64	217.11	318.63	162.56	152.4	166.43	145.7	223.23	167.7	200.19	207.1	215.09	219.78	153.64	193.95	167.49	81.53	79.94	153.93	204.29	209.2	158.46	160.39	198.65	272.19	146.89	198.36	215.94	221.4	214.75	251.73	131.9	202.89	314.19	55.05	223.43	221.73	191.21	278.95	301.62	191.08	238.45	99.75	119.68	297.38
Y119D3B.15	Y119D3B.15	dss-1	221.39	182.56	281.59	205.81	194.21	246.11	131.92	341.09	272.74	211.92	144.86	81.26	206.26	114.03	152.88	204.98	109.01	90.11	44.23	56.16	87.37	93.67	77.19	77.5	81.92	92.96	240.2	336.29	202.95	241.46	197.8	67.07	191.2	55.61	132.16	138.28	1	213.94	127.84	125.11	124.72	144.07	115.02	119.05	365.57	162.07	80.55
Y74C10AL.2.2	#N/A	Y74C10AL.2	221.25	193.07	138.85	248.64	277.66	159.8	147.22	177.12	148.45	160.04	199.6	87.05	185.68	153.9	248.37	221.95	240.45	148.21	114.85	48.96	174.9	131.49	150.36	133.65	147.87	135.28	246.93	174.69	188.71	117.03	222.99	85.92	129.72	77.04	65.75	154.07	1	151.62	55.57	209.13	192.5	125.36	180.39	134	222.23	1	124.44
C14B9.10	C14B9.10	C14B9.10	221.12	99.01	162.48	165.29	237.93	101.62	102.53	233.19	309.33	191.91	66.65	146.91	215.58	166.15	146.61	90.17	99.3	38.16	18.48	38.35	107.28	82.88	44.3	108.21	142.55	116.71	133.66	158.64	135.96	104.55	129.75	73.92	97.24	42.31	173.55	97.8	1	152.39	105.22	26.97	65.67	70.76	122.75	91.36	1	130.63	25.12
VW02B12L.4	VW02B12L.4	adbp-1	221.05	167.05	118.91	148.53	124.35	189.16	112.5	150.42	160.02	130.75	145.46	160.76	100.41	131.31	115.91	188	133.92	118.02	93.47	108.27	103.32	113.5	133.27	117.84	129.71	131.47	108.49	181.62	212.1	181.83	119.91	130.79	119.42	77.03	94.62	155.19	70.65	121.38	167.84	152.36	83.1	113.35	179.76	145.54	108.77	43.91	164.43
ZK40.1.2	#N/A	acl-9	219.88	202.12	108.16	108.57	67.36	222.33	244.12	212.68	200.83	240.81	251.31	229.83	184.31	195.38	207.85	227.33	211.47	237.76	223.85	213.11	247.63	206.17	198.76	167.05	215.62	293.9	150.45	90.14	156.08	101.74	116.4	122.63	247.55	215.6	134.34	183.82	12.64	142.5	139.54	119.54	84.24	135.58	180.73	127.81	58.25	124.75	175.46
CD4.3.2	#N/A	mrpl-48	219.65	97.32	30.86	72.98	56.28	166.86	47.89	152.83	94.07	38.23	172.21	168.85	92.51	164.23	149.92	157.01	123.55	106.97	57.3	43.39	84.46	88.57	106.49	99.97	65.86	128.75	66.79	94.9	113.39	96.59	96.73	19.12	86.78	1.31	26.72	66.82	35.91	34.03	45.94	105.79	42.66	35.79	67.08	40.54	1	1	58.42
M18.7a.2	#N/A	aly-3	219.44	157.57	191.74	228.36	174.77	213.37	230.75	117.22	66.37	87.92	140.14	70.65	173.68	144.88	183.32	159.2	165.62	137.45	75.05	62.74	224.63	122.91	118.96	93.88	121.47	141.82	147.15	239.77	295.04	362.83	174.83	121.44	174.57	174.49	158.07	160.75	136.66	196.16	124.6	156.13	108.92	133.31	169.01	216.28	125.82	179.68	64.97
F59B8.2b	#N/A	idh-1	219.44	176.74	552	323.82	306.24	327.48	288.31	196.5	319.47	234.61	273.34	276.22	332.49	340.04	261.13	187.77	351.58	195.54	194.27	106.8	373.94	383.85	365.71	364.15	343.02	270.62	47.92	164.34	102.23	116.54	133.24	82.5	57.35	211.72	179.49	224.44	35.82	108.83	79.93	190.51	116.57	63.61	106.53	97.34	143.78	387.77	155.03
W06H3.1	W06H3.1	immt-2	219.27	171.44	217.29	138.29	119.56	187.11	105.65	73.72	66.97	60.5	86.67	168.46	152.59	132.45	182.1	144.04	165.81	214.44	145.7	85.14	144.04	124.26	142.54	148.88	199.7	156.87	179.68	192.42	164.58	214.68	190.33	213.88	180.13	289.98	152.2	187.58	38.28	156.04	233.06	210.56	312.84	277.12	148.76	190.19	150.93	265.25	303.1
C06A5.9	C06A5.9	rnf-1	219.26	218.81	158.73	194.5	158.12	166.17	148.66	208.5	109.63	249.69	196.16	190.82	223.1	259.56	217.22	241.93	239.92	235.56	197.88	80.58	131.05	219.12	189.66	199.22	191.33	237.34	217.52	114.7	177.73	195.29	206.76	139.46	179.76	203.07	144.73	177.58	27.41	188.41	167.38	191.75	218.41	185.85	190.81	138.98	290.93	93.4	172.08
Y37D8A.9b	#N/A	mrg-1	218.91	168.36	331.82	221.81	177.41	186.41	153.2	197	124.84	159.69	115.67	121.97	168.22	194.51	166.79	199.53	160.8	81.69	109.59	56.11	162.82	150.19	197.25	115.46	205.54	106.62	139.35	199.28	234.24	139.6	180.1	189.19	159.77	202.32	121.79	216.2	41.74	167.54	182.09	153.08	159.78	190.28	202.84	192.57	100.75	57.17	99.16
F59A2.1a.2	#N/A	npp-9	218.23	313.04	57.21	104.56	35.16	245.45	187.69	197.6	282.81	223.58	220.51	188.49	215.64	270.9	228.38	215.36	297.67	242.12	243.93	118.17	205.66	271.98	289.91	279.9	219.55	249.29	154.62	42.63	146.27	128.21	139.72	195.12	101.58	128.51	83.64	264.53	57.35	117.98	131.99	156.74	100.84	154.27	149.56	112.35	229.75	3.01	539.2
T20H4.4	T20H4.4	adr-2	218.04	206.74	107.59	72.1	36.73	162.54	154.13	188.85	140.1	127.55	148.51	140.37	124.13	123.34	145.71	137.72	135.18	201.03	129.42	117.86	132.81	199.41	148.71	142.04	137.83	221.68	173.03	108.4	200.48	186.36	183.83	166.62	168.13	182.76	209.38	173.95	105.82	150.07	111.17	151.63	159.97	110.97	158.57	170.07	72.09	40.24	220.81
Y37D8A.10	Y37D8A.10	spcs-2	217.9	144.36	227.79	211.88	184.3	241.8	217.91	151.74	44.83	121.76	128.24	107.58	240.03	167.84	178.9	155.02	190.99	88	77.6	10.04	200.69	103.68	95.89	111.34	99.71	102.46	179.6	181.7	121.32	145.17	110.25	32.28	125.01	33.91	35.47	102.05	1	174.97	67.49	180.52	148.87	96.59	188.35	192.39	1	37.68	102.47
K01G5.7.1	#N/A	tbb-1	217.89	452.44	189.18	226.49	184.74	415.89	173.3	298.13	231	286.66	297.89	353.64	416.72	566.94	391.29	425.48	554.83	487.55	376.35	196.78	215.68	380.68	361.66	444.47	476.3	396.85	310.58	125.81	165.27	230.78	281.13	775.7	445.79	845.74	422.46	494.19	113.68	296.7	438.48	397.02	618.81	323.11	321.45	254.77	223.14	203.56	294.87
Y62E10A.11b.3	#N/A	mdt-9	217.85	239.35	249.49	248.39	298.86	427.29	133.35	43.26	95.02	74.24	106.24	155.26	216.73	179.01	213.87	143.94	212.79	197.9	315.69	24.93	180.68	177.43	174.76	166.14	196.18	233.7	220.71	276.82	234.69	204.76	195.71	100.72	137.73	225.36	236.43	211.99	1	143.15	117.91	237.45	126.35	97.22	135.32	93.57	587.9	231.77	270.17
F25H5.3d	#N/A	pyk-1	217.57	177.82	65.76	61.55	71.78	177.76	115.94	168.58	157.97	102.5	172.96	200.27	168.54	190.55	151.23	160.39	188.23	125.17	141.98	129.35	144.08	214.55	205.12	178.44	164.98	229.91	116.59	27.75	83.91	115.98	82.69	23.71	76.95	57.03	83.65	141.71	38.52	57.22	66.81	154.26	81.64	70.49	77.58	56.95	189.58	1.56	258.19
C07A9.2.1	#N/A	bud-31	217.43	175.47	82.9	139.8	94.18	118.64	111.09	40.42	37.08	66.21	134.38	98.16	149.57	131.97	146.74	93.5	150.66	57.41	35.23	21.23	99.91	104.56	133.61	78.04	116.04	89.59	87.3	120.08	160.47	88.23	83.44	41.4	53.91	1	24.66	157.1	1	86.93	66.2	96.72	24.18	56.65	124.64	163.22	1	23.74	34.65
F53F10.4	F53F10.4	unc-108	217.37	202.25	117.68	66.81	104.51	198.63	157.7	77.96	171.9	279.59	135.22	190.03	138.2	236.85	219.54	185.44	196.12	113.91	161.23	88.79	142.07	172.18	202.4	158.62	192.24	212.79	166.25	81.07	140.15	148.09	183.73	72.81	108.1	56.51	107.06	214.67	16.81	106.93	118.91	171.5	57.27	64.56	130.53	90.9	191.38	17.46	142.66
Y87G2A.9	Y87G2A.9	ubc-14	217.27	194.82	190.17	158.94	287.35	296.08	217.82	315.86	306.71	287.05	356.08	261.8	189.03	350.86	246.19	197.17	298.12	238.78	167.65	57.54	146.23	227.26	204.07	201.8	198.03	265.73	112.03	126.81	221.64	146.95	99.8	96.58	126.02	2.68	125.82	250.21	38.95	129.63	162.49	299.08	123.66	182.98	290.26	187.8	247.81	39.07	125.45
Y62E10A.1	Y62E10A.1	rla-2	217.12	59.73	97.63	206.78	264.17	171.41	211.04	235.69	61.36	111.63	76.72	75.16	177.19	126.31	166.7	159.18	164.11	44.97	18.21	1	130.38	104.83	95.97	79.23	85.32	50.26	102.81	154.73	214.91	89.17	130.67	38.31	130.71	103.09	23.92	88.41	1	201.98	82.02	182.58	83.73	82.59	216.99	165.86	1	48.6	20.91
Y55F3BR.1	Y55F3BR.1	Y55F3BR.1	216.84	192.89	214.63	127.8	128.95	161.93	177.3	161.25	167.09	170.35	170.97	233.22	184.86	184.32	144.47	209.96	176.27	246.72	216.13	140.38	196.14	199.15	180.64	199.61	178.75	186.67	178.3	167.84	215.92	208.9	176.79	435.81	252.75	329.89	107.64	238.63	41.41	193.29	303.79	208.81	258.84	263.57	238.14	185.65	352.38	134.59	393.96
Y43F4B.6	Y43F4B.6	klp-19	216.73	201.6	109.43	108.44	78.37	160.86	122.18	157.73	115.75	113.52	84.63	147.1	133.05	136.97	153.94	146.27	113.02	148.01	254.2	98.57	174.67	189.08	217.71	188.65	150.84	174.44	216.53	146.05	193.39	169.22	209.85	164.39	133.36	107.55	26.88	188.49	67.05	130.26	183.45	160.12	246.13	154.29	168.24	155.92	233.36	157.25	326.61
ZK652.10	ZK652.10	tag-307	216.41	235.6	64	77.5	85.61	177.51	232.97	292.89	192.07	148.41	194.35	216.87	186.05	208.1	178.55	176.23	156.4	199.72	172.48	138.89	228.12	209.51	178.24	187.78	159.86	264.58	226.91	167.8	177.63	215.34	293.7	161.04	192.53	259.36	281.73	218.76	73.22	170.97	230.51	213.66	105.8	180.91	158.98	157.98	141.07	1	191.2
C16C10.7	C16C10.7	rnf-5	216.37	156.09	168.82	200.33	222.89	150.99	137.33	191.89	125.36	101.95	141.46	153.64	179.54	101.06	135.18	99.53	155	135.49	93.74	75.05	128.65	149.44	113.37	106.08	139.4	133.75	90.04	170.5	166.35	174.86	159.87	26.6	126.03	36.36	108.22	130.95	19.5	117.81	87.36	131.26	139.01	109.47	136.13	93.2	88.89	248.42	121.29
F55G1.2	F55G1.2	his-59	216.29	271.32	187.4	214.78	37.92	108.78	73.07	118.46	97.72	145.16	118.75	168.5	253.35	451.36	421.92	255.35	467.86	481.94	179.26	121.97	94.57	141.27	157.95	178.15	206.52	174.26	150.49	126.87	104.2	163.7	208.67	118.03	119.95	93.75	381.24	166.03	1	132.33	253.89	194.55	253.41	247.74	218.94	154.84	379.52	4.88	225.82
F56H11.4b.4	#N/A	elo-1	215.88	166.23	94.66	109.75	51.88	209.5	329.11	223.59	312.06	246.17	351.79	209.18	222.88	295.59	238.36	240.12	241.88	182.29	136.99	97.61	262.28	253.84	247.23	218.22	227.05	262.36	99.93	27.68	103.02	150.26	73.93	126.64	104.69	194.29	268.85	220	103.35	105.54	84.07	205.73	105.68	115.84	168.39	130.75	97.31	1.55	211.92
F26B1.3	F26B1.3	ima-2	215.77	207.11	324.85	248.01	182.71	331.68	296.71	235.41	222.97	172.57	218.68	195.73	163.58	191.08	166.75	204.47	245.64	119.66	120.5	141.49	356.92	319.59	230.29	257.64	232.41	248.52	95.33	98.07	142.22	171.54	118.79	57.48	62.94	99.16	112.49	136.59	54.12	55.41	19.98	140.08	58.97	118.76	59.99	40.37	199.82	250.79	145.03
F59G1.1d.1	#N/A	cgt-3	215.74	187.72	75.38	84	61.16	229.74	216.25	258.62	329.16	250.77	231.05	273.38	178.59	240.4	204.9	231.12	160.23	175.72	167.12	146.66	181.21	257.66	277.8	223.07	185.55	280.08	146.82	37.73	146.19	115.62	140.27	127.94	90.15	145.42	147.94	190.93	41.49	93.04	109.75	134.35	77.56	69.88	128.95	117.99	76.28	1	260.18
C55B7.1	C55B7.1	glh-2	215.41	184.97	113.29	65.6	48.24	236.33	264.54	150.89	153.04	147.41	105.47	279.91	164.4	146.91	146.71	139.16	165.9	178.71	194.45	163.3	277.11	227.98	208.88	190.57	151.56	273.13	114.46	39.79	100.04	109.21	101.2	63.06	90.54	122.47	22.61	158.78	63.46	46.33	95.76	128.61	72.85	68.52	106.55	57.09	282.72	36.35	300.55
R02D3.2	R02D3.2	cogc-8	215.35	217.91	26.1	47.76	29.57	178.49	120.45	156.56	188.13	156	176.64	214.23	166.77	170.52	164.3	172.4	198.94	209.96	308.93	152.35	159.68	185.72	201.27	217.41	165.64	203.49	238.76	92.04	182.7	232.89	185.63	398.42	255.25	607.64	106.64	227.22	74.83	141.87	266.39	242.3	386.68	250.87	220.44	200.07	265.74	39.36	516.35
CD4.6	CD4.6	pas-6	215.15	286.29	172.99	186.71	112.77	258.12	319.09	197.41	218.05	218.15	252.81	224.96	218.45	285.79	364.44	313.08	395.83	207.89	68.1	59.99	225.95	256.55	244.88	167.49	273.18	217.74	175.18	190.45	137.1	199.53	182.75	30.7	72.66	65.04	49.09	212.76	80.07	200.42	108.12	239	130.55	89.91	185.25	136.9	47.66	46.8	155.94
K07A1.12	K07A1.12	lin-53	215.04	235.69	144.79	190.09	85.27	181.3	180.79	296.82	177.91	257.41	184.65	265.07	191.71	288.61	297.56	213.37	311.49	245.84	191.68	111.46	226.5	258.23	312.07	227.97	350.16	269.53	314.22	171.21	263.58	177.92	270.92	314.68	307.3	256.95	438.36	370	80.78	301.85	233.17	249.39	243.74	253.55	357.75	293.09	253.62	11.7	138.46
ZK353.6	ZK353.6	lap-1	214.93	201.69	214.23	154.16	130.36	173.11	132.62	119.83	150.8	171.47	179.85	217.7	188.72	183.17	166.41	168.31	150.83	152.92	134.17	93.19	179.28	165.93	185.98	169.85	216.08	238.19	133.69	209.46	227.3	214.1	254.83	233.76	131.82	284.19	175.2	203.69	11.23	193.7	136.67	224.38	146.17	249.59	189.58	228.95	203.85	180.3	191.23
C15H11.5.2	#N/A	set-31	214.85	149.22	229.65	72.55	135.5	204.52	186	118.65	96.39	214.91	171.76	206.44	185.18	190.79	82.44	105.22	190.43	157.54	119.23	83.15	210.17	132.86	168.46	261.11	185.61	232.76	85.93	208.25	159.43	231.34	102.4	186.07	169.96	445.86	177.64	168.23	98.92	159.84	256.17	140.06	234.05	122.29	110.91	111.8	122.59	333.18	220.24
C26F1.3.1	#N/A	C26F1.3	214.83	137.12	126.89	154.9	215.45	172.9	213.01	249.84	397.82	239.01	188.07	204.36	177.53	161.72	140.84	140.27	172.55	232.17	144.23	159.06	139.58	161.83	124.54	167.91	186.28	178.45	117.87	172.29	169.54	197.86	199.75	207.56	169.87	260.81	159.03	138.82	1	138.83	129.42	167.59	100.28	122.84	122.55	84.38	76.74	205.2	196.96
F19F10.9	F19F10.9	snu-66	214.49	209.07	38.85	64.18	69.38	151.85	137.46	150.69	217.74	135.16	172.7	233.27	141.04	124.19	132.55	120.12	135.43	187.98	245.49	143.73	120.03	158.63	152.13	174.84	116.23	199.16	255.94	128.6	183.54	236.41	186.31	330.82	198.56	311.31	292.25	233.49	57.52	101.94	171.29	153.31	246.48	176.32	170.82	140.82	402.66	3.36	399.27
T27F2.1	T27F2.1	skp-1	214.09	186.74	138.62	99.02	94.47	145	194.27	214.43	240.43	123.48	170.55	186.44	136.5	205.78	161.61	144.27	187.58	200.44	194.74	137.31	198.17	214.38	174.89	152.4	170.84	213.77	209.5	180.29	261.75	210.12	248.76	188.12	213.45	92.96	175.7	242.78	37.95	130.67	184.08	184.38	286.87	179.2	215.26	208.33	93.01	1.46	247.86
F35B12.5b	F35B12.5	sas-5	213.9	410.92	142.06	299.23	200.02	150.8	239.67	172.83	224.51	151.91	205.58	457.37	241.51	223.8	253.36	303.99	260.98	189.9	375.29	161.27	134.23	262.58	284.19	305.67	230.85	364.49	281.03	201.92	182.47	201.82	345	331.16	201.03	441.81	281.51	357.28	64.04	197.78	349.36	293.13	353.64	315.45	310.34	261.43	760.1	211.79	455.06
T05F1.4.1	#N/A	T05F1.4	213.3	151.74	45.84	96.81	63.06	113.61	211.21	153.85	61.97	121.65	111.83	189.96	141.3	180.31	188.06	185.32	122.62	154.73	98.75	116.19	169.44	142.11	166.48	114.55	112.06	117.12	187.7	151.45	235.33	140.52	189.58	124.29	176.61	163.8	156.31	195.38	24.69	100.46	179.64	185.89	91.7	118.3	160.09	160.83	1	1	108.03
C44E4.3	C44E4.3	got-2.1	212.65	183.38	95.19	104.2	79.59	185.6	164.49	156.44	81.89	196.7	188.54	140.85	150.71	163.94	168.79	210.6	204.68	205.21	174.75	151	154.57	193.78	203.03	145.66	158.49	197.76	186.17	115.32	157.13	202.07	144.12	52.81	148.64	60.86	204.33	170.76	99.66	231.92	152.89	165.16	51.7	101.57	168.64	121.09	182.35	56.68	230.03
Y43C5A.5b	#N/A	thk-1	212.01	184.5	238.32	208.49	166.31	216.99	195.05	256.86	259.44	102.1	155.94	185.63	181.96	152.19	191.58	161.49	163.83	181.9	120.76	64.42	200.89	175.91	154.76	163.95	168.75	175.58	207.87	212.61	244.83	249.29	195.24	109.23	134.61	168.66	179.39	190.04	89.98	185.07	192.68	193.98	252.25	166.46	223.08	209.16	36.89	94.48	190.26
C18D11.4a.2	#N/A	rsp-8	211.66	132.42	110.66	96.53	68.23	147.51	118.26	143.74	227.82	181.46	163.06	149.42	110.54	152.22	155.83	146.8	178.81	127.07	116.31	66.26	139.4	135.17	152.93	127.89	139.71	119.88	187.57	146.18	248.03	207.41	188.76	82.84	138.04	51.34	102.94	193.58	29.73	138.4	118.65	157.16	121.87	92.38	181.56	132.99	143.83	47.57	121.38
B0035.11	B0035.11	leo-1	211.62	191.64	137.35	156.57	311.62	181.61	196.61	175.69	180.06	150.12	153.11	213.14	190.6	175.1	193.83	128.65	210.79	204.95	175.7	85.48	179.68	187.72	187.27	187.58	130.41	195.93	207.75	243.82	225.46	190.85	215.03	259.58	278.28	275.89	169.15	243.53	70.18	201.66	210.83	218.45	370.27	159.72	226.65	248.5	256.39	161.16	211.42
Y56A3A.21.2	#N/A	trap-4	211.51	220.35	103.78	105.8	188.98	286.74	305.69	305.81	242.3	433.71	426.57	186.02	194.3	301.37	301.34	282.09	308.68	189.63	121.02	94.12	227.43	213.91	222.89	227.9	224.01	217.09	202.16	87.09	137.25	159.68	121.81	37.72	53.45	29.15	72.45	146.13	1	174.64	96.08	156.23	64.78	106.8	165.1	122.03	343.25	1.87	105.85
T27F6.7	T27F6.7	T27F6.7	211.24	181.29	120.62	71.7	113.47	165.9	119.21	243.58	169	140.06	82.09	186.96	153.54	175.05	173.61	251.57	142.31	139.76	70.49	26.45	124.34	139.77	125.35	128.77	99.06	123.75	121.42	174.98	115.95	246.09	192.51	87.37	193.25	52.7	91.23	155.79	60.64	147.31	150.58	178.67	150.13	119.87	100.31	162.58	282.43	172.13	134.09
C41D11.5	C41D11.5	cmt-1	210.98	102.35	213.84	169.4	120.97	156.77	115.08	139.51	185.6	132.23	157.24	122.38	179.31	92.04	130.39	116.82	149.44	82.23	62.28	33.94	104	102.5	77.78	98.21	128.99	126.28	90.14	178.77	137	117.77	163.35	96.48	163.89	25.07	121.39	134.59	1	129.65	125.85	134.63	168.04	148.72	189.1	144.87	203.86	47.15	120.9
C01F6.8a	#N/A	icln-1	210.89	171.95	97.36	82.28	23.14	158.96	171.29	251.8	289.34	244.38	134	233.6	155.67	188.15	167.9	192.96	197.69	199.62	92.75	81.91	200.72	190.63	185.21	135.98	120.08	197.86	72	77.13	111.7	158.05	93.14	36.88	67.53	58.72	162.26	160.89	1	110.18	68.91	166.94	47.63	18.07	126.43	130.87	59.88	1	217.74
F55A11.3	F55A11.3	sel-11	210.47	234.18	14.1	44.6	30.19	331.57	312.95	326.79	291.77	297.99	267.84	256.01	220.77	352.53	310.14	250.7	276.15	266.27	287.21	178.23	325.07	358.65	321.5	341.36	258.34	329.29	102.74	14.3	106.12	74.58	102.63	46.35	51.03	54.69	33.91	137.25	68.75	31.74	85.77	162.31	73.97	86.31	89.7	90.55	38.83	1.56	281.41
Y45G5AM.7	Y45G5AM.7	Y45G5AM.7	210.39	217.38	93.9	153.79	128.77	161.16	138.01	151.09	174.77	247.45	159.49	191.15	185.05	174.33	175.32	217.43	159.5	214.63	207.11	69.58	124.75	164.75	208.66	178.26	152.23	181.76	206.2	180.65	221.98	173.71	197.12	348.43	145.57	345.78	186.75	146.89	34.61	165.52	153.84	185.14	152.79	160.98	161.67	186.04	166.71	114.02	253.52
C42C1.13b	#N/A	C42C1.13	210.18	307.98	119.7	166.3	264.23	163.61	256.28	232.94	456.5	255.13	347.13	314.1	352.29	302.54	224.94	213.71	191.77	312.09	243.8	229.69	295.51	287.84	183.38	323.63	148.17	458.07	160.13	177.62	197.33	170.76	185.77	294.8	192.1	478.31	353.88	108.93	72.43	180.84	179.88	239.17	228.55	175.08	172.72	133.93	286.67	78.1	331.61
Y45F10C.3	Y45F10C.3	fbxa-215	210	159.57	141.58	144.67	96.51	219.17	292.94	311.87	213.34	321.24	297.43	293.8	218.87	168.64	209.85	239.45	199.81	233.97	170.43	87.06	202.48	184.71	217.01	182.39	178.76	277.52	168.05	115.32	147.14	172.43	142.36	81.84	92.33	294.7	185.53	168.82	25.66	152.75	147.15	172.63	167.11	179.6	112.76	126.76	303.24	1.63	184.57
C18E9.10	C18E9.10	sftd-3	209.86	216.83	96.42	101.24	181.82	138.81	268.35	225.04	146.45	259.41	264.72	205.5	181.01	167.16	196.49	170.05	195.94	218.98	128.09	116.68	163.8	184.57	268.88	211.84	177.69	204.65	141.73	166.67	162.82	119.12	222.28	87.21	86.52	88.59	126.2	175.19	1	225.56	143.16	122.8	165.75	120.8	154.01	106.69	1	1.58	147.99
F26E4.11	F26E4.11	hrdl-1	209.82	157.46	46.46	26.71	40.35	194.24	200.33	187.75	206.75	214.4	194.84	224.32	194.6	193.6	164.87	221.77	187.29	178.85	134.88	114.98	197.71	192.33	206.29	182.37	137.17	239.27	131.47	64.78	139.15	145.68	121.02	43.96	43.28	41.62	78.2	142.01	15.23	51.52	126.02	110.54	26.73	77.53	96.11	100.88	126.41	48.76	140.01
Y48C3A.16	Y48C3A.16	pinn-4	209.78	121.39	128.2	61.89	114.53	183.87	19.63	66.5	60.01	73.05	74.96	121.87	97.47	144.04	137.72	160.29	136.2	156.87	80.18	1	41.7	91.99	53.98	72.48	63.06	87.26	176.55	244.78	133.41	144.06	108.31	94.64	121.27	70.79	150.59	148.33	128.67	96.67	185.81	142.73	86.05	107.43	182.46	148.66	1	57.85	59.42
F56F3.5	F56F3.5	rps-1	209.55	131.89	83.54	89.03	54.35	226.62	111.01	61.09	113.09	78.49	80.08	96.06	179.19	164.72	107.2	213.96	168.41	88.43	68.14	20.07	136.87	105.41	100.79	113.45	83.07	135.12	106.32	123.42	155.4	162.31	149.25	55.79	115.43	122.42	97.32	201.3	22.93	95.81	77.2	227.94	91.15	165.45	212.9	111.24	1	2.77	36.18
F28F8.5b	#N/A	mdt-28	209.13	242.45	292.76	177.21	226.61	224.55	190.78	165.77	77.21	137.47	124.87	229.86	250.62	238.74	174.56	217.72	172.96	163.54	121.62	41.41	193.87	166.69	133.36	140.92	182.45	177.32	189.99	292.73	250.13	269.73	181.8	125.24	201.56	84.26	164.71	234.65	1	235.37	199.14	320.57	196.45	317.81	290.19	149.58	132.2	192.95	159.05
K01G5.5	K01G5.5	K01G5.5	208.69	191.09	195.75	113.7	85.45	204.92	201.83	138.24	144.06	173.81	230.7	206.37	179.91	197.27	186.84	193.16	253.14	130.94	82.98	57.17	204.81	222.94	249.74	220.12	177.65	216.72	100.19	202.56	205.2	202.01	95.09	92.99	113.79	168.96	72.88	254.72	66.78	145.92	170.88	184.31	124.48	49.39	182.61	107.4	136.31	1.28	116.35
Y106G6H.16	Y106G6H.16	Y106G6H.16	208.61	156.22	341.98	350.69	466.63	436.33	548.54	782.06	245.14	564.54	457.01	151.61	304.01	150.21	83.37	179.11	66.59	152.73	89.35	117.3	186.14	166.78	100.89	125.66	134.81	198.94	199.2	429.76	215.06	303.1	146.98	76.36	307.47	105.69	217.26	87.43	107.55	223.35	113.17	112.86	118.3	144.65	146.65	105.17	109.5	528.92	91.42
T20F10.2a	#N/A	T20F10.2	208.36	216.96	96.46	148.88	168.47	154.23	189.05	275.27	165.12	260.94	266.2	229.95	175.27	179.16	211.93	236.2	132.72	206.1	235.44	106.64	126.39	201.21	207.3	205.74	187	246.11	236.7	170.46	210.19	260.45	180.84	283.42	213.51	281.73	282.44	189.47	60.87	139.85	189.63	159.32	154.66	139.13	173.3	139.14	168.83	41.8	308.18
T21C9.1	T21C9.1	mics-1	207.84	161.75	83.54	135.65	71.61	200.83	172.99	131.94	113.12	159.02	195.8	187.09	146.58	124.95	144.37	133.15	103.06	133.66	114.83	99.75	134.26	158.85	185.63	143.06	134.94	207.03	188.11	186.8	202.33	199.88	170.39	112.46	243.63	80.19	95.59	158.9	82.63	172.42	152.86	163.1	96.22	143.63	204.29	150.66	166.64	1.35	134.52
C46F11.3	C46F11.3	madf-8	207.63	178.74	62.8	72.68	217.69	222.23	244.67	152.04	244.13	247.59	301.29	273.28	184.03	184.46	133.23	183.54	225.71	218.87	145.68	77.99	168.22	208.6	186.9	244.05	112.04	227.95	87.57	64.24	74.33	98.04	124.78	101.95	75.43	127.02	191.58	86.78	1	77.62	105.24	88.25	100.71	92.4	66.33	66.31	195.89	77.58	237.09
R74.8b	#N/A	R74.8	207.58	186.61	56.6	83.16	87.15	204.83	241.38	87	225.75	259.36	233.73	312.52	142.25	168.7	148.87	172.21	152.84	195.7	121.36	140.53	206.55	192.51	238.43	229.13	159.77	250.09	128.85	34	71.01	89.96	130.15	215.93	73.43	227.47	186.66	190.99	61.5	73.04	120.33	141.06	87.32	121.68	80.34	69.76	331.21	36.04	211.25
B0025.4	B0025.4	B0025.4	207.49	149.85	114.08	111.99	80.86	211.87	268.72	420.24	256.71	309.24	271.2	159.86	155.69	201.41	106.04	125.76	95.26	155.51	180.7	216.58	269.09	175.42	120.83	143.73	159.19	250.57	241.89	233.76	173.14	189.07	157.99	100.74	272.84	175.75	246.52	99.49	82.18	230.94	83.48	70.35	55.69	56.18	104.28	73.99	88	109.02	153.6
F10G2.4	F10G2.4	F10G2.4	207.47	96.6	104.82	19.04	226.7	123.58	83.15	25.34	45.26	54.63	28.46	229.04	276.07	358.11	97.86	282.17	92.6	122.59	22.25	1	36.65	117.96	44.13	59.72	70.26	188.95	382.02	673.71	797.45	593.47	782.26	1243.97	1022.85	1353.73	602.82	426.79	1	1188.81	864.45	527.47	1368.87	1010.31	1175.56	1091.52	1	37.16	81.22
C50F4.14a	#N/A	nstp-10	206.91	215.76	78.82	118.89	38.9	194.05	282.37	293.47	227.58	200.63	326.85	171.24	164.36	150.28	232.66	159.97	290.09	221.72	178.97	25.96	215.45	239.09	171.12	202.7	199.46	177.26	211.11	131.36	157.29	275.54	155.03	304.25	202.73	173.42	398.17	232.49	28.48	204.09	157.68	124.25	209.96	214.68	176.84	160.05	101.3	3.47	212.46
D1086.4a	#N/A	him-5	206.74	323.36	311.06	530.06	623.86	321.94	235.89	210.64	256.57	1160.54	350.61	551.94	310.19	498.91	322.66	196.31	317.9	349.58	179.15	61.31	402.15	354.19	422.64	343.78	499.56	337.91	183.55	161.81	77.4	125.45	119.79	72.65	163.53	301.34	211.59	158.41	1	199.23	88.46	284.69	295.15	81.12	108.35	233.35	48.46	810.12	236.53
F08B4.7	F08B4.7	snrp-3	206.74	105.65	219.29	221.45	164	127.65	181.74	98.64	180.76	144.68	221.2	163.27	184.93	129.45	165.21	229.92	192.97	72.98	52.95	17.28	143.7	165.23	131.1	144.36	173.69	154.17	183.22	316.09	234.15	141.58	253.41	79.22	143.78	117.53	85.03	228.81	34.8	186.1	104.13	173.63	106.87	126.35	274.85	220.67	224.96	162.06	63.4
F52A8.5.2	#N/A	gcsh-2	206.72	266.64	407.81	406.33	455.98	205.41	209.65	674.92	317.41	196.96	174.94	180.62	473.77	179.87	233.99	279.79	300.94	368.7	182.65	57.46	155.92	250.65	169.7	227.38	221.75	261.58	137.67	178.71	159.19	202.45	123.1	185.89	183.56	398.28	293.96	209.69	202.36	263.33	441.01	373.18	350.83	462.18	325.81	201.69	255.3	585.67	184.09
M01F1.2.1	#N/A	rpl-16	206.53	94.85	102.01	50.34	57.96	253.15	131.06	94.79	58.62	70.02	124.39	85.14	266.3	142.82	136.67	208.27	176.66	88.94	106.39	63.25	156.57	74.69	99.5	92.36	104.08	108.09	94.82	113.11	197.39	90.16	114.43	115.21	114.94	45.65	49.78	160.65	33.61	132.27	132.28	200.87	43.13	93	254.37	134.52	1	1	99.07
B0041.4	B0041.4	rpl-4	205.96	150.17	108.97	98.08	75.08	270.99	160.36	116.38	256.17	158.64	207.79	170.92	307.25	176.96	317.64	354.19	317.16	92.57	110.78	73.42	222.31	199.77	178.58	172.51	161.49	212.33	183.69	101.19	259.34	198.22	387.61	77.23	124.56	71.41	209.85	288.25	1	170.23	165.84	322.63	192.17	294.76	407.1	194.62	75.2	1	73.79
C28H8.4.1	#N/A	erd-2.2	205.81	128.48	77.26	174.71	118	122.09	155.39	89.12	110.64	130.87	299.21	171.6	119.44	154.35	188.3	156.29	200.36	71.17	48.81	38.22	164.33	136.99	186.33	166.66	196.78	155.05	142.41	108.53	187.23	203.02	170.28	44.46	108.94	97.19	76.23	211.21	43.97	154.21	117.84	140.98	62.83	112.15	217.04	152.83	71.58	31.64	93.79
Y47G6A.25	Y47G6A.25	Y47G6A.25	205.67	283.42	82.29	86.8	104.85	236.9	223.78	220.61	189.49	150.12	260.15	292.69	167.9	191.8	169.93	234.11	182.72	275.62	222.95	174.52	235.5	215.2	151.71	249.71	179.23	276.7	160.3	81.57	91.66	119.81	160.84	83.64	96.28	112.66	246.92	132.96	47.12	98.66	155.27	119.19	130.61	107.23	82.91	87.03	228.01	180.19	275.21
F13G3.4	F13G3.4	dylt-1	205.48	240.47	346.15	304.44	381.11	306.54	339.97	366.53	416.75	231.47	275.8	247	219.72	308.57	243.35	264.25	208.19	213.41	124.76	71.26	199.01	244.11	196.89	189.63	259.09	249.74	193.5	318.54	255.69	221.97	277.03	63.26	238.79	174.64	245.54	246.95	36.9	197.07	138.9	295.31	199.96	146.16	203.71	162.48	315.13	389.85	168.89
C52E4.4.1	#N/A	rpt-1	205.3	231.19	154.16	182.15	167.28	203.07	233.02	147.77	174.38	163.37	114.9	141.91	192.28	207.6	207.43	221.87	206.9	251.43	167.36	65.84	199.29	201.77	175.4	174.21	184.9	163.38	144.79	131.98	174.08	163.07	146.21	179.27	127.72	186.84	162.92	197.01	22.29	160.45	152.04	141.83	191.01	175.24	125.76	137.11	106.26	187.87	190.86
H20J04.8	H20J04.8	mog-2	205.02	197.89	165.36	185.65	169.81	158.64	134.31	122.89	143.93	118.95	181.52	190.69	201.34	194.76	182.97	186.52	184.47	158.55	174.76	43.69	118.09	147.69	119.06	149.1	167.74	161.62	202.95	143.83	192.19	169.9	177.03	74.32	167.58	164.09	164.13	215.53	1	181.53	185.26	244.54	126.23	187.79	177.9	183.5	82.83	78.58	134.09
T05E11.1	T05E11.1	rps-5	205.02	91.31	137.64	77.89	59.97	180.28	72.25	65.53	240.18	72.28	73.77	81.36	131.51	173.77	155.49	140.82	183.73	107.74	61.95	19.87	118.18	85.68	107.29	74.34	107.96	89.99	140.2	131.74	168.89	142.13	151.29	43.5	91.38	95.87	55.3	147.45	1	188.24	99.39	212.32	69.33	149.66	269.42	101.75	1	106.8	53.59
D2023.6	D2023.6	D2023.6	204.87	215.78	84.17	80.59	63.04	388.03	343.65	258.81	226.24	281.94	274.12	399.25	209.49	281.07	227.16	338.11	263.82	288.32	252.25	227.8	326.4	286.39	238.77	310.72	217.57	362.22	102.14	25.43	63.82	107.85	87.66	48.8	72.91	99.55	146.59	99.4	38.07	31.15	76.02	138.67	94.98	138.44	97.23	68.35	508.69	41.2	340.43
T25G12.5	T25G12.5	acdh-7	204.67	172.79	166.19	187.12	170.8	165.37	84.58	192.77	166.34	225.3	124.68	159.47	156.45	172.24	165.08	249.69	232.56	134.21	142.43	76.48	104.81	169.75	161	139.27	179.68	143.5	296.19	132.99	221.99	255.48	282.61	188.75	208.4	137.36	67.96	209.96	26.18	189.29	214.72	220.53	156.67	271.98	369.75	219.32	62.63	67.58	132.89
F56B3.12	F56B3.12	skr-18	204.53	210.63	145.62	123.63	139.01	147.16	142.25	59.38	107.92	129.79	110.74	133.93	181.33	225.15	156.9	197.77	187.96	148.55	85.75	30.91	133.89	143.01	135.09	147.42	177.64	138.45	136.31	100.4	185.57	136.7	221.95	75.6	127.4	63.97	153.95	179.97	80.34	151.07	122.81	125.99	118.19	157.24	163	159.64	1	136.79	115.12
Y57G11C.16	Y57G11C.16	rps-18	204.51	116.61	64.63	87.2	107.63	155.9	125.36	61.67	37.99	45.61	160.67	138.84	248.96	229.99	109.33	241.97	171.54	7.8	75.88	11.42	152.77	104.32	131.35	99.1	97.56	143.01	104.6	104.09	188.11	80.05	232.14	56.92	95.71	112.63	84.28	186.1	83.13	122.13	29.18	178.87	149.8	126.34	232.11	110.17	1	1	21.19
F28D1.7b	F28D1.7	rps-23	204.5	72.78	289.89	310.19	412.94	43.1	37.69	1	465	1	199.13	1	242.41	79.22	113.85	498.96	150.3	293.73	7.01	1	143.56	78.22	121.74	58.77	112.44	33.51	148.36	429.07	54.59	187.21	124.81	35.96	84.5	19.3	13.1	18.13	1	212.69	183.26	119.47	65.85	122.87	265.45	191.66	324.03	52.11	36.31
F39H11.3	F39H11.3	cdk-8	204.15	408.58	39.8	79.93	104.74	252.53	204.82	325.3	369.83	409.08	471.17	508.61	288.05	362.15	320.04	396.08	289.33	526.03	643.69	419.04	232.7	406.28	410.37	497.53	331.64	655.63	254.38	22.86	152.21	101.48	189.22	429.64	129.19	444.05	336.56	269.62	97.31	116.69	247.52	300.67	221.04	301.88	178.55	199.18	503.88	55.76	611.63
K05C4.6b	#N/A	hmp-2	204.09	224.76	91.43	104.07	108.38	173.39	139.66	143.37	149.88	123.22	191.26	197.29	185.83	143.81	210.84	214.64	177.29	161.07	216.98	130.47	179.57	232.58	200.65	215.56	216.07	225.07	191.39	185.35	196.2	255.62	203.32	119.34	254.39	135.99	141.4	224.22	42.22	174.55	208.34	199.73	138.12	260.95	201.54	206.8	208.89	10.52	352.25
C37A2.7	C37A2.7	C37A2.7	203.62	125.89	308.71	247.28	291.14	277.08	173.81	76.5	136.42	125.47	43.63	139.34	214.12	111.72	222.02	252.46	207.51	50.23	20.46	22.8	159.81	102.46	112.88	64.62	123.8	95.97	119.95	181.12	216.48	101.84	146.08	19.11	73.92	35.75	29.92	173.37	1	244.35	112.73	238.46	49.72	88.04	250.06	183.29	1	3.48	61.45
T14B4.2	T14B4.2	mrps-18.C	203.6	178.15	179.62	94.34	229.95	126.39	127.43	224.57	254.03	124.08	127.19	115.39	131.29	155.4	143.94	154.44	188.19	111.93	68.28	31.37	123.05	128.07	111.46	107.55	102.04	104.37	119.93	150.04	193.01	124.8	62.58	18.85	45.28	55.94	50.9	137.33	276.58	108.73	91.69	149.37	82.91	151.15	129.9	88.32	223.95	60.77	92.97
Y104H12D.1a	#N/A	mdt-20	203.53	210.14	156.74	305.18	452.47	43.24	229.42	387.71	197.14	51.31	338.86	273.37	267.92	118.86	167.75	105.26	204.59	91.31	105.91	147.67	139.51	174.13	106.56	166.07	122.97	98.38	184.18	151.19	253.07	136.88	219.44	83.12	380.1	1.28	218.17	241.1	1	351.85	133.93	251.94	221.6	443.78	373.43	441.92	1	328.2	110.68
C14B1.8	C14B1.8	C14B1.8	203.47	151.36	162.17	133.82	352.2	168.83	186.77	103.11	81.82	129.84	99.7	169.99	166.77	105.01	114.71	142.17	121.95	145.8	113.24	44.22	163.49	120.02	121.99	105.16	144.84	143.96	196.3	248.13	250.06	155.49	253.11	161.72	156.44	89.17	208.54	80.64	1	150.48	143.51	85.43	107.76	92.51	146.19	136.27	69.71	262.13	183.4
Y73B6BL.32	Y73B6BL.32	lsm-8	203.23	176.15	171.86	93.95	198.59	142.96	211.54	356.32	497.51	300.6	166.03	285.38	211.98	284.28	161.1	210.79	165.48	172.9	161.89	109.21	90.94	191.51	152.53	154.91	137.75	226.58	88.94	192.04	88.15	80.94	118.08	1	91.24	136.55	159.62	95.54	127.91	90.32	84.95	205.52	42.32	73.8	93.55	85.95	1	68.6	142.38
F29B9.6	F29B9.6	ubc-9	202.88	142.66	121.06	119.78	80.84	142.81	226.75	188.68	184.14	233.46	161.94	70.39	191	256.34	253.96	156.75	260.61	117.56	84.22	87.1	158.48	169.34	175.36	131.39	183.65	122.81	140.07	165.72	170.79	169.96	95.49	130.62	112.56	77.2	126.01	241.92	17.87	264.6	106.17	156.57	129.83	97.53	185.4	124.49	445.54	77.25	71.17
C13F10.5	C13F10.5	C13F10.5	202.83	128.44	118.29	123.05	163.76	85.39	169.8	135.96	63.05	205.78	172.21	181.76	176.7	183.6	127.41	137.51	133.86	89.79	90.35	60.34	103.45	121.28	133.75	109.48	225.29	160.51	118.39	162.22	138.74	97.84	223.79	106.08	171.21	104.04	131.39	159.53	70.81	123.88	130.54	140.42	136.11	102.48	135.65	99.84	77.71	163.22	116.85
F52D10.3a.1	#N/A	ftt-2	202.25	186.18	153.53	144.32	88.44	174.1	137.55	189.69	111.78	293.93	135.69	114.43	209.16	277.2	302.88	251.54	256.76	61.56	58.02	31.71	170.39	161.7	227.82	133.35	221.09	148.65	116.31	144.33	133.44	259.79	165.57	56.16	86.79	148.4	46.13	198.35	39.28	194.78	122.68	171.67	129.43	96.11	176.24	153.62	76.75	2.03	91.56
K08E7.1.2	#N/A	eak-7	201.98	156.82	155.86	129.1	146.97	139.33	133.22	131.87	151.14	182.02	122.34	136.91	105.28	151.95	137.16	167.8	130.39	146.15	114.89	60.72	155.25	128.51	137.39	136.72	121.33	143.23	178.39	118.79	213.1	226.72	154.04	172.15	210	69.1	125.55	147.62	11.84	154.53	125.43	156.22	166.22	165.71	130.67	144.61	241.85	79.1	173.81
F59E10.3	F59E10.3	copz-1	201.68	140.67	93.41	149.72	109.82	110.09	129.9	161.06	189.13	161.66	83.04	169.59	182.28	239.92	197.65	319	196.1	118.06	92.89	44.1	107.31	137.95	178.22	125.25	163.92	157.31	145.17	176.67	176.28	159.48	99.49	118.21	125.3	151.76	99.32	142.99	1	162.74	114.75	113.91	137.26	190.37	233	270.91	138.16	1.87	87.37
Y54E2A.3	Y54E2A.3	tac-1	201.19	268.14	331.91	297.57	310.2	244.83	155.79	176.03	200.66	44	110.69	74.2	206.7	261.46	219.14	255.65	309.47	164.22	104.48	42.57	123.61	151.81	110.28	157.69	161.72	126.66	211.37	179.04	149.75	173.01	143.09	63.57	123.62	62.22	133.76	154.85	1	154.89	134.46	193.33	281.56	198	152.26	89.77	101.03	204.78	153.27
F18A1.2c	#N/A	lin-26	201.09	184.79	69.31	62.49	64.81	151.87	227.56	153.1	153.76	143.11	226.47	143.67	161.86	164.69	141.15	135.9	144.73	116.93	155.19	105.88	223.85	172.75	196.93	169.58	155.1	190.44	157.19	47.04	153.76	181.04	115.8	54.28	137.25	178.91	119.01	198.78	34.48	114.96	89.02	156.08	66.88	105.89	113.35	98.56	84.77	49.66	206.27
F37C12.3.2	#N/A	F37C12.3	200.52	162.9	456.6	360.76	465.19	270.28	215.51	173.97	106.62	297.77	196.07	117.77	328.32	191.48	192.05	187.44	217.94	163	83.29	59.97	184.41	154.07	145.05	192.59	252.84	160.61	207.45	563.81	332.36	332.01	374.76	46.88	266.1	93.48	199.67	259.57	40.23	309.26	343.5	277.78	213.32	307.51	343.62	290.36	85.57	523.72	116.56
Y73B6BL.23	Y73B6BL.23	Y73B6BL.23	200.5	128.31	88.74	108.68	101.66	155.47	207.44	200.61	121.51	166.57	124.69	151.41	103.1	156.53	147.8	105.77	130.13	102.06	107.05	72.16	197.1	143.11	192.85	140.1	163.38	152.94	114.46	93.49	189.37	168.07	83.6	77.25	87.32	180.72	168.3	106.75	33.18	103.51	68.97	113.41	111.09	97.53	105.49	68.47	1	1	155.1
F39B2.2.1	#N/A	uev-1	200.33	133.72	173.51	180.31	96.29	186.32	91.14	81.63	148.5	67.69	137.42	77.34	87.74	141.24	192.57	103.97	142.93	102.7	96.12	21.76	86.39	111.55	111.44	98.78	130.88	95.94	122.52	198.16	58.55	123.6	58.61	25.24	41.35	79.9	43.97	127.81	1	82.55	42.62	127.67	12.82	41.9	100.8	91.42	1	1	46
Y37E11AL.3a.2	#N/A	Y37E11AL.3	200.18	269.16	124.22	155.96	94.53	169.42	174.39	145.58	279.48	208.87	123.36	164	134.35	219.21	250.09	172.03	183.87	196.9	257.4	64.95	196.96	175.64	196.46	166.96	125.6	146.01	207.3	175.69	203.71	171.5	161.14	174.93	141.68	216.93	173.08	203.72	49.89	186.71	141.45	202.72	151.11	176.17	183.1	142.96	823.06	18.01	254.71
Y39A1A.12	Y39A1A.12	orc-1	199.45	193.21	150.23	115	108.51	254.85	311.94	128.71	225.53	214.78	187.39	233.07	199.68	175.57	172.08	182.26	209.38	245.72	324.84	116.16	298.44	224.69	237.62	228.92	179.78	210.6	77.03	80.59	72.02	124.51	66.99	106.41	62.36	81.32	76.83	120.73	37.74	70.8	90.52	131.67	118.23	106.22	70.5	71.12	352.17	108	248.2
C52E12.3.1	#N/A	sqv-7	198.87	227.27	43.27	110.99	46.71	266.86	275.05	379.95	352.2	386.95	358.89	299.78	196.1	239.68	224.82	314.27	183.19	288.25	155.33	103.06	257.6	316.59	318.79	217.92	226.72	342.23	107.06	21.63	91.07	109.29	80.58	30.27	77.88	23.32	224.41	137.45	28.48	71	81.21	146.16	39.86	43.18	72.97	79.37	67.87	2.06	241.91
F29G9.2a	#N/A	picc-1	198.42	198.75	180.28	212.28	220.65	226.03	300.9	261.02	248.33	199.93	257.93	219.37	278.95	254.28	273.3	236.65	268.43	199.61	173.79	151.78	312.75	264.9	231.02	230.07	238.5	254.94	98.49	75.9	142.92	154.2	142.01	128.77	142.2	85.56	75.79	183.75	108.4	119.84	114.93	117.47	136.25	150.31	129.92	91.83	157.26	112.33	241.35
Y71H2B.2	Y71H2B.2	Y71H2B.2	197.84	168.72	129.02	99.62	139.08	150.36	158.95	262.41	225.95	151.89	116.45	146.64	110.53	120.56	122.45	104.16	168.18	165.39	156.8	55.89	113.73	140.02	123.63	141.01	110.82	116.91	167.4	154.74	169.47	166.8	191.55	191.01	137.12	144.05	99.74	131.76	53.12	146.27	125.23	141.12	83.66	76.02	131.9	103.08	287.36	92.42	172.59
C27H6.4c.5	#N/A	rmd-2	196.91	163.12	119.17	119.46	114.12	224.58	203.08	158.32	98.53	266.94	236.57	95.83	169.77	171.01	202.8	328.42	192.83	141.33	1047.76	30.99	186.63	200.84	217.98	172.92	161.78	116.82	106.66	111.51	128.1	144.2	83.46	53.24	57.7	102.34	57.51	121.93	24.1	68.39	87.1	119.9	41.07	106.74	110.85	101.82	924.69	113.69	101.58
R11H6.2.2	#N/A	R11H6.2	196.9	180.11	58.9	105.7	56.67	190.04	166.28	209.79	266.97	272.23	267.42	198.22	128.23	309.74	223.6	223.28	246.82	270.08	679.22	77.55	144.62	271.35	233.65	224.33	184.66	265.36	197.56	33.93	89.06	105.8	139.26	176.58	101.13	439.63	274.35	174.43	43.15	103.85	100.1	138.31	211.02	104.62	128.88	84.64	313.81	2.6	168.91
F26H11.2c	#N/A	nurf-1	196.89	164.34	101.04	133.89	108.66	116.97	144.36	102.59	103.21	138.55	188.36	139.82	207.75	215.45	130.09	117.64	156.28	174.89	1763.87	75.35	168.19	197.82	163	174.86	160.45	146.05	152.15	157.01	224.67	163.63	150.04	367.29	182.51	428.89	271.83	209.33	46.3	198.32	260.9	210.51	331.97	209.02	180.24	138.78	804.8	269.74	238.72
Y48A6B.11a	#N/A	rsa-2	196.84	289.59	54.31	79.47	39.41	159.97	135.52	159.34	150.37	167.88	216.03	233.66	146.82	192.15	178.99	202.93	211.36	299.26	513.28	162.81	171.57	229.73	257.52	263.61	131.82	263.3	318.77	105.76	243.59	233.69	261.82	350.39	196.95	321.03	56.88	210.73	82.66	205.5	309.73	251.05	403.26	274.8	326.51	212.5	819.45	38.02	540.51
F48E8.5.2	#N/A	paa-1	196.73	151.99	115.26	88.08	102.67	141.22	130.52	132.62	186.83	136.54	153.06	172.1	135.17	168.78	185.46	184.66	209.22	134.02	126.01	61.7	155.91	194.57	162.16	158.55	204.81	168.46	152.03	118.87	185.76	190.77	137.19	179.43	122.03	171.86	122.47	237.24	29.9	194.11	89	154.54	152.32	95.62	187.22	133.11	19.19	31.81	90.15
Y45G12B.1a	#N/A	nuo-5	196.5	174.74	240.45	119.84	127.6	198.95	180.46	117.4	118.92	132.73	132.43	162.17	207.44	174.77	197.1	225.39	188	192.59	198.52	102.05	242.98	196.36	170.82	155.37	185.93	185.31	110.58	152.3	199.48	217.5	100.02	49.25	77.96	153.22	45.1	149.04	13.28	109.26	157.76	200.43	71.73	97.82	141.38	82.35	353.64	121.71	226.13
Y65B4A.3	Y65B4A.3	vps-20	196.28	172.39	173.96	87.43	161.54	237.44	236.26	264.37	163.83	111.84	85.87	167.25	139.04	148.21	163.36	223.1	171.22	213.1	340.99	86.31	169.46	161.45	99.78	173.45	137.84	157.87	71.74	114.87	108.99	88.24	111.71	134.06	99.78	213.74	204.49	161.97	27.81	69.7	110.22	133.3	174.37	173.2	117.95	121.43	857.35	140.95	171.29
F38H4.7.1	#N/A	tag-30	196.24	220.93	123.15	106.91	96.3	153.56	165.61	212.26	246.45	155.64	201.04	200.87	149.34	140.59	184.25	206.98	159.22	247.34	291.71	127.26	176.93	241.52	239.35	233.72	173.26	209.14	240.82	139.22	167.18	162.98	226.62	477.15	275.47	642.5	246.75	206.09	65.1	147.26	251.37	185.18	270.12	244.95	182.68	220.41	543.21	121.69	474.94
T28D6.9	T28D6.9	pen-2	196.23	235.5	500.17	530	694.18	307.06	339.6	442.83	473.76	468.11	167.09	148.18	362.98	213.94	244.84	304.21	192.67	206.32	110.54	29.08	189.73	165.64	156.1	185.2	211.29	188.5	284.72	576.4	335.64	384.04	235.27	212.94	282.91	196.01	280.88	230.02	76.49	400.47	312.61	239.7	251.71	291.82	304.87	254.25	164.8	604.01	144.39
F56H1.6	F56H1.6	rad-8	196.07	181.59	49.29	94.65	141.46	143.29	185.34	153.98	96.96	127.92	188.03	202.32	162.37	217.89	165.97	138.98	270.63	200.59	184.92	15.74	215.93	192.94	184.55	160.16	142.36	155.35	156.42	117.85	146.16	152.95	85.58	176.82	130.59	312.38	204.5	228.54	30.01	145.69	205.48	186.51	157.91	171.77	194.13	207.86	71.31	2.12	199.24
Y54E5A.7a	#N/A	Y54E5A.7	195.46	123.16	94.12	71.29	51.1	139.69	216.18	167.29	122.81	152.79	136.05	165.44	131.65	128.75	106.01	126.67	132.84	191.85	412.18	158.6	176.35	130.23	140.56	149.28	103.25	169.21	186.27	136.81	156.05	163.23	175.94	274.51	171.58	403.64	95.19	164	34.44	126.78	168.28	105.21	142.65	170	127.59	123.36	556.44	23.36	264.66
C06A8.4	C06A8.4	skr-17	195.23	167.61	151.32	88.19	95.39	195.99	153.03	264.84	268.24	385.25	190.36	244.84	199.42	255.19	223.97	203.53	253.59	206.38	152.73	88.02	131.2	170.08	174.53	187.29	189.25	206.05	235.75	61.36	83.58	122.99	164.03	158.76	198.78	199.28	278.41	197.37	26.77	198.49	197.11	145.31	109.93	115.97	152.5	92.94	591.73	97.69	208.94
T23D8.5	T23D8.5	his-67	195.2	301.55	68.54	345.63	283.89	188.72	192.89	270.49	182.93	75.1	381.39	236.91	128.43	441.51	333.85	209.78	315.99	365.4	218.4	57.95	196.06	152.9	120.98	243.26	295.2	148.03	507.42	83.37	201.61	241.01	528.06	429.48	208.45	615.37	702.35	353.24	1	376.36	352.02	152.35	487.52	361.87	474.98	390.25	128.74	251.17	209.56
C14B1.1.2	#N/A	pdi-1	195.15	175.71	152.23	120.87	94.33	248.95	245	146.24	167.45	176.34	202.35	142.07	183.66	228.32	282.06	235.09	288.87	138.65	110.58	51.1	259.42	203.42	240.39	197.44	180.94	155.89	132.58	83.11	135.21	145.24	71.72	91.6	101.94	154.27	96.37	165.16	62.41	135.27	113.69	174.06	127.12	101.61	182.46	162.58	203.85	2.29	137.85
F58A4.8	F58A4.8	tbg-1	195.11	163.73	73.66	90.39	69.33	111.15	181.49	221.56	206.83	275.18	192.54	187.44	182.16	182.93	185.04	173.87	172.68	158.62	115.3	109.85	139.7	208.45	233.56	191.85	196.51	207.1	153.22	100.9	232.66	137.42	227.19	125.92	260.42	165.51	157.07	171.13	80.8	117.14	186.65	192.9	176.44	183.22	186.09	222.83	161.03	136.08	173.89
C06H2.7b	#N/A	C06H2.7	194.9	254.9	433.48	385.44	441.39	288.39	241.55	601.32	312.43	509.24	388.14	371.2	368.35	293.31	263.27	260.06	256.22	350.21	132.04	102.78	280.81	369.18	346.21	340.44	385.71	354.78	316.36	528.73	285.31	510.74	426.06	161.08	517.62	236.66	418.78	359.54	98.84	455.22	375.59	359.96	302.62	425.02	263.13	423.91	136.87	950.33	255.48
T05C12.7	T05C12.7	cct-1	194.86	179.78	132.93	146.2	109.31	149.2	186.43	160.84	152.41	125.65	152.74	129.86	153.17	187.7	200.52	147.1	190.2	100.02	96.08	48.69	168.64	169.25	166.42	142.6	182.28	116.71	128.16	59.3	132.02	122.21	133.15	158.51	129.87	183.78	146.54	204.4	26.56	90.61	114.72	141.17	132.86	67.27	121.02	113.28	256.58	5.25	136.57
C09H10.2	C09H10.2	rpl-36.A	194.78	112.32	101.2	140.46	30.37	152.16	93.23	1	283.03	1	60.86	39.19	131.98	160.58	80.24	233.35	138.5	26.52	48.56	34.23	124.43	55.8	66.47	64.54	74.07	70.98	34.24	129.02	261.05	92.64	124.1	1	117.94	26.18	117.93	69.77	1	179.64	101.39	111.02	33.09	73.29	209.84	126.69	1	1	36.26
Y106G6A.5a	#N/A	dsbn-1	194.46	146.87	156.09	178.17	229.01	189.47	110.05	180.83	160.1	116.09	118.45	166.25	138.14	109.37	173.02	135.32	167.63	196.53	144.54	72.78	123.68	155.8	159.69	117.65	129.12	169.67	124.38	118.06	136.59	156.32	150.62	49.67	142.61	158.75	197.59	188.56	22.79	128.13	184.86	170.46	142.56	161.73	151.46	112.01	153.79	13.92	100.63
T07A9.6	T07A9.6	daf-18	194.22	193.09	80.93	80.23	42.43	146.87	232.64	151.7	149.69	260.57	173.27	203.71	173.6	191.28	189.39	163.8	159.75	131.2	101.93	102.36	234.82	197.22	247.75	190.26	171.79	209.19	184.72	89.82	191.78	179.57	144.69	122.61	131.27	138.47	164.42	280.29	27.71	168.81	172.42	186.42	193.07	151.64	195.43	115.49	228.43	13.5	172.97
Y18D10A.19	Y18D10A.19	fkb-2	194.19	224.09	395.82	239.11	303.32	245.61	213.8	177.29	184.02	195.21	114.69	321.35	397.81	253.41	288.34	273.48	319.97	101.48	56	1	147.3	176.34	172.47	179.22	193.98	242.08	138.89	164.4	280.09	204.74	219.22	104.48	93.03	103.44	149.09	259	51.1	244.28	115.22	257.14	141.91	91.5	283.79	225.23	1	130.89	90.33
F40G9.11	F40G9.11	mxl-2	194.16	108.4	94.14	214.71	74.42	103.84	168.06	144.73	107.22	112.09	146.87	123.21	133.01	113.14	213.39	146.63	184.05	50.24	28.13	29.34	164.49	116.79	134.21	105.73	124.82	112.34	87.86	92.39	103.39	118	66.9	5.04	92.85	40.33	22.37	110.02	1	115.5	69.39	106.45	38.26	9.36	125.93	81.03	1	33.57	36.73
C45G3.3	C45G3.3	lipt-1	194.08	152.28	118.15	118.44	123.71	181.71	200.25	246.41	90.05	202.35	295.77	159.65	155.6	163.67	168.99	132.04	129.25	214.76	145.04	71.41	161.24	147.19	134.96	146.02	150.54	197.49	173.26	167.37	135.93	184.76	101.69	197.72	223.4	54.06	264.62	107.9	125.02	233.23	175.42	114.9	103.39	119.86	75.59	139.39	127.76	28.04	147.52
F32A7.4	F32A7.4	metl-17	193.62	220.11	154.36	105.07	164.5	202.44	162.17	194.81	165.72	88.55	188.53	184.94	189.03	205.92	150.62	209.07	235.14	282.54	245.16	135.61	194.8	230.39	184.87	261.72	221.35	246.38	136.47	105.99	140.14	135.16	138.06	186.59	135.07	217.42	268.11	139.62	56.46	60.81	202.46	202.56	131	119.21	89.91	133.22	208.17	95.77	330.85
T20F5.2	T20F5.2	pbs-4	193.3	140.19	346.67	309.98	335.25	252.99	227.2	247.45	90.42	176.82	243.19	203.19	286.48	151.93	208.55	150.94	223.96	103.33	41.66	30.78	260.5	203.86	170.11	154.13	239.08	173.94	126.87	313.28	211.4	275.84	161.2	89.61	109.25	104.59	126.88	232.03	54.36	185.82	140.09	194.15	124.08	119.31	183.82	165.52	85.8	301.89	77.47
F33A8.3	F33A8.3	cey-1	193.26	105.53	176.08	104.54	65.98	153.29	166.58	170.39	133.08	207.79	146.03	141.05	109.53	140.13	178.65	226.58	187.94	93.75	209.06	41.35	253.89	190.77	168.74	160.63	122.49	185.59	113.77	69.59	69.91	95.65	78.12	43.22	64.92	118.57	84.28	99.39	1	39.73	39.68	118.99	15.94	53.91	77.52	66.78	196.55	2.03	65.16
C33H5.19.2	#N/A	tag-321	192.96	155.94	130.45	144.51	126.32	214.94	281.41	180.83	301.51	262.56	182.51	143.27	144.01	165.46	158.77	172.87	167.13	186.59	133.75	90.72	212.45	179.99	194.13	187.86	197.75	171.65	87.78	64.46	120.58	145.62	164.26	41.61	55.43	73.51	67.1	114.57	21.84	92.35	63.3	119.26	28.14	69.43	75.86	62.02	196.73	36.19	186.87
K10B3.7.2	#N/A	gpd-3	192.95	137.62	101.6	38	66.97	117.71	67.31	60.79	30.98	58.15	36.43	81.86	73.46	75.74	106.36	95.57	92.43	84.72	108.63	79.7	84.26	93.65	103.36	83.65	73.91	104.32	147.84	106.49	158.49	90.42	151.8	75.15	99.68	161.5	162.06	155.88	1	83.69	66.52	88.34	99.06	142.8	156.25	154.56	1	1	138.63
Y10G11A.1a	#N/A	Y10G11A.1	192.94	127.78	178.81	88.62	114.32	120.01	152.75	77.29	111.01	55.53	62.35	158.37	96.3	112.23	111.68	62.9	103.32	68.42	35.08	51.25	133.08	116.95	101.21	101.94	94.89	139.59	68.84	121.06	105.87	68.85	114.51	89.78	44.94	63.72	70.02	82.02	15.5	115.3	69.06	107.98	55.08	86.68	88.89	53.22	1	39.09	129.8
F42H10.2	F42H10.2	F42H10.2	192.86	169.06	113.34	226.82	222.82	237.72	310.02	90.37	319.94	50.06	152.45	293.32	251.46	150.92	208.41	159.16	208.2	174.52	70.6	27.84	157.54	205.05	143.42	256.18	154.85	272.25	146.26	113.92	135.84	67.37	171.25	88.06	122.48	1	175.52	168.91	1	233.96	168.52	160.44	33.86	38.92	234.29	81.41	1	1	131.83
C32E8.2a	#N/A	rpl-13	191.99	73.83	114.94	133.37	181.43	130.68	161.39	46.69	85.27	228.77	155.55	229.87	163.73	170.74	203.95	241.96	227.85	76.4	123.67	31.23	169.91	104.89	106.27	97.96	71.2	114.32	68.88	174.56	181.32	92.38	198.66	44.51	69.59	22.93	16.76	177.54	64.73	106.43	88.37	192.03	93.77	134.91	249.67	191.88	143	44.7	31.76
Y40B1A.1a	Y40B1A.1	wac-1.2	191.88	83.37	104.04	125.13	179.32	86.42	101.87	119.64	72.45	164.23	1	88.3	141.47	238.72	149.06	183.12	140.9	88.97	62.67	77.53	70.12	118.39	110.15	75.51	97.23	117.3	77.59	78.19	96.46	150.37	159.6	69.92	83.08	38.33	43.37	91.71	1	117.42	56	105.36	53.16	50.89	76.51	48.69	233.86	77.89	62.95
H21P03.11	H21P03.11	H21P03.11	191.85	1	1	1	1	1	1	1	1	1	1	1	1	1	1	1	1	1	1	1	1	1	1	1	1	191.63	1	119.52	154.39	215.27	1	1	59.36	80.46	58.72	105.56	1	1	1	1	112.06	161.9	115.48	1	1	1	97.61
C27A12.7a.3	#N/A	ari-1.2	191.59	205.35	128.83	102.13	119.98	190.87	166.58	225.46	210.44	172.84	148.96	188.37	152.24	132.06	127.88	143.89	169.37	190.58	156.71	102.34	188.01	180.36	167.66	166.63	161.24	189.36	207.29	194.16	254.68	192.53	233.26	138.45	201.41	87.12	95.56	240.87	27.87	174.55	206.91	160.41	88.1	164.3	194.35	182.51	231.21	121.25	178.92
C23F12.4	C23F12.4	C23F12.4	191.18	143.51	78.45	124.92	87.91	70.27	86.02	119.69	199.42	263.27	268.73	144.96	108.4	144.86	100.13	103.98	115.22	159.18	151.18	98.51	44.89	158.43	148.66	142.94	88.96	130.7	126.12	114.19	111.11	169.63	142.42	175.15	142.15	269.5	171.82	105.16	1	142.7	97.8	103.74	174.96	127.55	131.18	104.18	528.35	41.8	182.8
T07D4.5	T07D4.5	T07D4.5	191.09	194.07	242.16	475.26	371.25	193.09	171.88	138.44	299.81	243.14	435.4	134.08	315.8	174.78	228.42	235.32	162.65	410.5	207.48	30.78	207.07	176.61	132.9	207.02	189.29	142.83	279.7	345.15	208.54	225.53	204.94	328.8	240.64	306.95	278.1	169.61	1	416.51	225.57	140.69	267.28	266.59	223.63	231.63	331.4	391	119.92
ZK550.4	ZK550.4	gtf-2E1	190.89	183.73	98.08	108.64	134.14	179.27	204.89	113.08	98.84	125.03	112.92	183.29	170.18	155.12	181.95	173.96	125.12	194.06	155.2	87.31	194.72	167.77	155.75	154.75	144.43	193.31	156.49	180.71	164.81	196.63	119.2	119.14	144.76	82.4	109.06	167.94	101.34	198	136.18	171.5	169.97	123.11	133.53	143.29	224.97	2.52	158.54
Y41D4B.19b	#N/A	npp-8	190.85	206.62	61.47	45.45	39.16	211.8	140.84	120.48	121.6	154.94	115.5	105.08	157.02	173.16	175.99	194.17	205.65	248.62	258.91	126.53	184.34	146.71	228.25	202.01	159.28	97.8	240.51	113.18	241.56	189.33	215.69	380.95	158.5	230.07	63.4	256.75	18.75	177.23	354.51	212.06	236.08	235.93	181.8	199.5	218.13	2.18	329.99
W01D2.5a.1	#N/A	osta-3	190.43	236.89	71.2	142.57	72.19	149.76	186.42	128.78	201.73	201.12	237.38	223.69	92.03	195.9	281.07	158.99	199.7	204.7	127.8	102.88	207.63	251.7	213.55	250.24	169.47	233.5	168.86	22.55	96.12	80.07	144.48	130.64	36.22	72.46	154.77	189.15	70.39	58.55	76.88	162.53	121.32	90.58	74.54	77.91	241.19	1.36	144.55
F58A4.10	F58A4.10	ubc-7	190.33	168.59	181.43	226.3	301.49	174.54	259.01	128.28	165.46	239.1	122.49	140.58	273.44	177.99	214.24	149.99	167.86	78.01	67.37	33.57	212.41	174.82	165.02	152.4	219.17	146.43	222.87	278.82	260.11	220.97	213.96	95.27	204.25	184.58	93.84	230.21	1	289.58	199.27	212.04	190.35	135.52	183.52	241.24	202.17	147.83	85
D2030.9a.1	#N/A	wdr-23	190.3	170.91	45.41	52.89	30.91	165.29	193.84	130.42	150.8	201.96	189.42	245.39	142.7	164.45	135.17	118.17	133.28	152.18	173.17	140.28	208.63	182.19	180.29	207.75	170.16	235.46	166.22	99.03	159.13	186.84	150.57	284.3	214.18	306.98	157.83	230.65	35.77	148.88	180.3	180.96	152.75	141.03	166.14	147.78	196.37	6.86	232.13
C55A6.1.2	#N/A	C55A6.1	190.25	223.76	177.47	266.91	191.72	195.48	368.19	243.39	270.99	188.45	274.81	218.52	286.73	210.39	319.33	259.51	225.89	319.17	193.8	47.95	221.48	226.98	278.05	230.41	267.22	186.86	235.83	90.24	171.25	190.21	201.38	150.79	187.44	190.62	236.25	269.41	1	180.24	164.5	151.08	111.35	180.68	234.05	164.82	179.68	163.99	158.3
C10F3.1	C10F3.1	cpg-4	190.05	306.19	147.98	158.55	80.44	414.83	326.48	297.39	333.89	374.78	376.38	428.19	373.87	389.31	381.28	504.28	434.25	603.18	341.27	250.95	388.58	441.98	444.88	476.35	263.23	473.28	198.1	79.58	76.16	161.9	166.78	220.6	97.94	200.25	101.14	233.54	56.05	110.16	210.65	212.17	309.54	207.58	184.89	183.67	388.16	44.11	436.58
T23B12.4	T23B12.4	natc-1	189.98	216.88	21.06	57.95	43.56	109.47	173.16	136.24	202.38	178.18	245.32	209.32	137.55	156.41	143.61	108.62	153.78	208	362.65	108.01	199.67	198	218.57	248.63	158.94	209.69	135.17	35.68	110.59	112.41	147.02	129.55	83.4	168.94	80.15	193.98	43.95	81.03	87.71	139.19	110.43	81.27	92.86	107.43	396.78	61.74	343.67
C05D11.11a.1	#N/A	mel-32	189.49	219.9	132.7	112.51	123.1	240.98	139.47	201.9	169.92	134.48	167.41	195.2	197.59	232.4	247.22	251.29	312.79	178.43	82.02	76.3	201.51	235.21	243.76	206.03	266.7	241.34	217.19	133.19	172.96	143.55	202	260.12	132	266.79	226.31	274.17	42.52	141.65	180.7	238.33	227.05	213.3	228.04	173.27	155.19	1.79	160.18
F56C9.6b	#N/A	F56C9.6	189.31	212.6	80.61	82	79.62	199.72	120.96	123.35	95.94	186.2	208.7	185.38	176.72	176.94	169.58	217.24	196.74	119.79	108.76	57.74	141.08	152.09	165.66	183.89	138.15	158.76	151.54	46.66	145.16	145.24	130.2	40.47	67.64	80.98	88.76	128.75	44.93	129.67	123.35	129.08	175.47	65.22	124.13	74.74	249.25	84.4	160.48
C49C3.7	C49C3.7	C49C3.7	189.24	158.8	53.83	90.27	63.65	157.47	70.83	162.48	223.75	76.18	48.94	140.14	139.9	193.96	105.96	202.43	140.33	141.56	80.43	24.98	101.46	146.51	128.9	98.76	89.47	176	118.05	87.22	132.87	165.48	151.63	155.43	96.11	124.53	183.51	113.67	95.52	90.28	81.36	150.6	83.55	133.63	142.47	121.83	90.63	45.58	125.84
F11A10.2	F11A10.2	repo-1	189.21	311.82	378.11	386.58	344.93	223.32	147.28	152.49	164.87	182.29	214.56	207.63	320.49	214.69	240.04	243.19	298.17	236.19	233.11	99.2	187.17	193.36	213.15	184.6	245.09	225.4	291.59	350.1	356.16	317.7	267.55	144.05	325.56	207.63	216.15	317.3	81.91	350.64	236.95	304.19	400.1	311.02	352.05	367.76	246.92	201.85	123.08
T19A6.1a.2	#N/A	T19A6.1	189.12	280.85	96.03	91.53	107.67	196.14	223	317.76	275.08	438.45	320.93	256.26	297.81	318.72	311.21	300.71	249.91	395.82	396.62	366.65	245.83	310.7	292.07	336.2	253.96	371.59	197.57	36.9	122.02	150.46	206.04	139.99	173.77	237.29	275.24	239.85	55.05	124.57	178.08	182.26	172.46	160.9	122.79	163.03	435.5	2.64	378.8
Y66D12A.10	Y66D12A.10	Y66D12A.10	188.96	180.67	290.77	276.56	306.85	239.25	95.43	144.4	108.11	148.95	119.63	148.86	186.34	144.68	138.67	171.55	162.23	251.94	91.61	23.67	136.88	128.84	113.18	138.66	150.66	147.14	172.92	188.64	150.98	191.04	147.97	84.52	113.7	112.07	115.71	171.94	43.06	122.44	90.14	184.86	158.24	216.9	106.94	85.06	297	319.23	184.64
C48B4.6	C48B4.6	C48B4.6	188.79	184.39	63.78	191.31	115.46	229.62	249.17	331.87	31.44	238.35	224.86	279.9	216.58	169.47	104.76	139.92	180.01	138.77	93.42	67.34	232.64	190.71	185.99	207.88	184.23	306.07	74.49	216.67	119.73	135.16	106.95	50.86	71.18	205.56	181.27	140.85	138.22	84	24.37	161.13	51.93	38.03	68.36	60.6	152.17	1	125.21
C48B6.2	C48B6.2	C48B6.2	188.7	156.47	98.04	186.7	313.82	147.87	130.79	134.46	215.82	240.33	95.06	230.98	91.54	154.34	62.71	92.7	134.83	43.51	85.72	51.23	147.4	152.29	109.4	153.54	134.97	160.16	110.81	248.18	117.28	138.64	76.78	32.78	130.34	79.4	64.93	93.52	70.12	68.98	66.41	103.49	42.82	59.36	91.09	45.7	1	126.25	73.8
W02B12.3b	#N/A	rsp-1	188.24	109.57	147.91	142.54	133.94	133.27	97.27	57.39	106.94	55.57	136.22	97.61	104.25	94.6	126.1	113.1	132.5	94.72	114.74	27.22	168.21	122.6	122.9	91.44	108.21	98.41	241.25	346.52	375.11	253.41	328.24	331.25	179.68	267.54	247.78	237.19	16.92	310	229.18	113.08	273.05	204.51	404.37	396.74	269.22	13.85	73.92
C02F5.13	C02F5.13	C02F5.13	188.06	87.94	263.53	232.13	213.12	134.35	166.84	163.14	280.83	90.58	209.99	132.62	285.05	141.61	131.04	152.07	103.71	101.35	63.34	51.26	148.07	114.68	118.31	123.31	155.06	166.78	107.8	196.1	119.51	167.65	114.74	62.62	171.38	80.74	204.71	117.69	50.95	157.87	165.36	135.69	53.83	111.7	103.53	126.52	1	90.86	102.81
E04D5.1a.2	#N/A	eif-2A	187.85	163.96	156.92	138.98	148.38	147.47	209.52	165.19	130.68	163.21	189.28	126.23	153.3	165.9	145.1	155.55	190.24	172.73	112.63	74.49	221.99	179.46	193.36	171.7	191.97	172.92	167.43	107.58	172.23	237.38	179.53	125.55	168.47	273.68	161.48	216.2	16.34	186.79	158.48	178.57	200.45	155.25	179.7	165.8	116.56	99.54	181.52
H31G24.4.2	#N/A	cyb-2.2	187.48	239.7	281.81	427.08	372.56	203.51	276.03	380.29	344.89	288.72	256.92	232.61	275.12	184.67	288.15	224.2	252.81	132.37	58.98	113.09	225.98	334.87	369.42	227.93	362.91	263.23	181.31	190.79	180.33	253.65	184.39	101.11	175.78	79.13	102.9	296.88	70.17	252.86	87.45	241.79	74.51	159.11	220.02	185.45	1	314.87	158.05
T10B11.8a	#N/A	T10B11.8	187.11	122.49	74.27	84.28	63.62	160.62	206.55	202.9	234.07	258.11	183.54	163.83	138.47	129.59	128.71	132.94	113.55	181.25	143.28	82.12	133.35	172.18	161.92	187.43	116.17	202.01	192.81	143.08	153.1	183.91	183.51	369.48	215.69	425.62	196.23	149.2	19.36	157.36	159.1	126.78	135.82	141.06	106.56	149.52	321.22	10.92	279.77
C08F8.9	C08F8.9	C08F8.9	186.4	57.34	63.11	24.27	46.89	110.68	73.81	1	212.52	133.76	139.19	43.31	219.19	209.76	98.02	222.07	264.38	1	20.53	1	27.21	49.18	162.32	73.5	100.88	64.23	16.92	144.73	128.87	46.25	23.5	26.53	49.34	2.7	36.13	170.13	1	84.98	73.75	1	1	13.26	120.55	141.46	1	1	7.81
T12A2.8.2	#N/A	gen-1	186.33	272.55	95.25	115.24	117.82	318.61	333.22	342.35	324.08	355.37	339.39	351.18	204.4	262.04	256.1	302.86	257.06	314.88	292.32	163.45	307.69	317.16	312.16	313.05	265.15	348.82	166.57	51.81	91.01	133.06	151	84.03	119.61	210.18	260.78	184.66	20.42	82.46	136.8	145.73	88.28	138.72	67.74	89.64	435.21	106.13	393.67
Y51H1A.3b.2	#N/A	Y51H1A.3	185.66	112.95	180.3	199.28	146.27	223.29	175.96	151.35	84.23	150.38	119.68	209.61	201.13	172.98	283.11	176.84	341.54	116.6	66.47	15.9	114.91	158.63	204.05	124.45	227.81	154.77	186.71	164.69	167.82	217.94	152.55	53.37	140.19	83.27	49.96	157.46	1	204.38	117.44	203.61	159.84	178.64	262.48	180.71	211.93	64.15	35.95
B0546.1.2	#N/A	mai-2	185.13	136.03	183.06	112.88	84.25	216.96	104.67	92.35	220.97	101.53	241.67	124.34	187.03	139.32	226.56	104.1	261.62	41.12	45.6	51.45	92.88	90.79	91.81	81.74	150.12	111.16	173.93	354.66	285.48	250.64	192.04	44.84	83.59	109.63	98.96	144.89	1	185.45	115.74	180.45	103.24	73.83	225.71	118.47	1	37.81	45.13
C33H5.7	C33H5.7	swd-2.2	184.89	319.87	37.76	133.48	147.11	234.02	181.02	441.1	507.44	481.1	463.19	323.32	301.18	276.68	249.91	325.85	274.98	446.4	516.88	206.92	187.5	362.07	353.55	403.31	247.06	418.31	222	60.49	72.26	85.7	188.12	271.9	142.1	276.57	228.15	264.74	112.59	187.4	128.35	164.42	97.67	132.78	150.07	113.75	577.36	163.67	374.99
F37A4.2.2	#N/A	F37A4.2	184.29	128.31	168.69	178.48	353.86	154.78	122.91	134.61	218.17	131.31	96.12	129.19	191.34	139.32	87.58	125.23	121.26	124.16	114.8	30.38	85.2	83.07	82.56	97.4	109.16	102.03	142.82	298.35	160.6	146.09	107.01	152.18	196.1	210.53	208.2	139.13	1	90.85	167.79	113.77	151.67	162.19	133.16	123.84	231.12	377.24	133.86
C41H7.3	C41H7.3	lido-12	183.9	183.56	105.36	136.41	168.47	95.71	150.2	104.35	92.59	122.06	145.59	190.37	111.09	118.45	163.93	153.41	167.67	146.17	125.7	71.12	149.06	133.86	178.62	135.66	134.13	199.73	192.5	172.75	208.98	281.12	279.9	422.49	216.64	221.45	232.81	123.57	28.76	294.79	209.57	178.48	321.99	352.09	368.83	336.95	1	189.25	183.56
C03B1.12	C03B1.12	lmp-1	183.66	182.49	47.15	53.22	60.88	108.86	115.04	55.05	189.29	154.71	131.7	177.65	209.19	190.59	228.23	119.47	130.92	125.14	108.24	87.63	121.53	178.29	250.75	131.3	153.29	197.35	273.11	107.62	187.99	174.48	138.49	110.3	244.53	188.45	100.48	246.28	70.27	200.81	95.38	137.85	78.14	145.6	347.17	195.3	125.15	1.45	125.39
ZK353.7	ZK353.7	cutc-1	183.6	199.3	72.58	76.36	71.67	243.37	178.85	197.87	128.42	361.72	244.02	198.1	173.62	138.62	213.45	155.72	180.15	167.57	144.32	171.41	169.4	176.46	214.85	148.58	193.34	169.38	110.93	72.43	169.54	145	94.81	84.6	82.84	3.85	105.3	187.62	15.03	57.83	73.33	167.85	50.32	84.54	140.21	64.76	103.29	1.36	105.17
F10G8.7.2	#N/A	ercc-1	183.52	154.04	86.33	74.21	103.75	128.05	76	103.4	174.78	186.24	158.53	156.3	138.06	160.25	154.35	140.4	159.08	139.64	106.23	115.58	103.94	166.76	145.71	140.1	118.88	182.87	166.47	91.98	73.93	109.23	141.33	95.37	102.35	162.1	247.23	148.63	1	107.31	108.82	166.7	97.91	86.63	180.25	91.8	194.12	8.14	173.44
F39B2.6.2	#N/A	rps-26	183.22	119.41	42.24	67.67	93.68	159.31	136.72	120.68	325.38	66.86	203.68	45.38	217.64	240.65	284.58	245.74	173.23	90.23	64.41	17.47	132.23	105.85	108.76	99.7	94.49	104.22	169.11	98.94	88.94	166.61	183.01	49.33	111.1	108.72	107.85	150.94	59.7	88.54	103.76	141.71	104.51	239.02	227.05	99.24	352.52	1	74.29
Y75B12B.5	Y75B12B.5	cyn-3	182.98	153.39	297.75	129.17	230.26	231.92	161.25	186.56	357.11	171.34	51.47	76.7	300.23	223.38	186.58	275.23	244.22	125.43	47.2	34.91	158.35	181.6	176.26	163.4	153.11	157.5	35.11	90.97	93.33	114.19	50.56	35.73	49.65	53.06	44.78	143.39	1	80.21	89.64	115.84	33.38	63.82	69.57	59.01	1	10.13	90.8
Y47H9C.8	Y47H9C.8	Y47H9C.8	182.39	141.64	64.63	88.41	118.02	106.74	89.2	123.8	95.72	186.27	95.5	162.33	173.22	159.65	132.76	193.26	172.14	211.42	158.56	80.52	120.31	144.55	165.34	93.36	122.52	149.05	164.57	183.69	101.84	154.62	165.1	342.25	200.97	432.61	194.41	164.77	1	99.38	207.25	166.08	315.03	202.34	165.43	135.75	94.97	38.69	179.01
R144.9	R144.9	mdt-11	182.2	176.66	225.85	258.06	166.05	195.58	162.76	103.66	221.17	189.8	58.88	112.22	153.11	166.38	108.01	107.16	137.83	61.96	76.72	44.07	153.33	161.51	135.61	128.53	170.07	168.64	231	263.14	153.35	164.48	249.69	73.33	197.67	147.66	147.64	188.97	1	288.96	177.79	174.43	142.9	216.36	225.81	172.74	78.53	143.03	113.75
C16C2.4	C16C2.4	C16C2.4	182.16	162.19	138.54	98.4	150.84	158.15	146.89	232.03	241.43	229.67	206.84	190.93	182.64	183.84	133.21	171.21	101.46	218.75	174.72	141.25	163.44	201.64	146.6	177.08	147.34	203.3	170.51	148.29	152.75	174.87	201.72	275.3	223.83	312.33	268.06	200.61	1	181.46	143.36	144.36	150.99	119.61	132.83	134	439.69	163.5	306.47
Y53H1A.5a	#N/A	nfya-2	182.15	153.1	84.9	94.19	111.69	146.8	148.39	180.81	238.13	147.22	84.6	122.46	110.26	123.98	133.93	132.42	142.71	132.39	70.73	18.53	122.55	102.92	147.62	95.77	135.1	106.04	127.58	84.21	120.16	69.31	96.02	81.79	127.99	57.36	116.06	91.07	105.99	142.5	114.87	195.68	201.77	149.97	121.37	120.84	49.09	2.66	108.78
F10B5.1.2	#N/A	rpl-10	182.14	163.14	267.62	361.57	307.18	203.03	177.34	73.4	134.73	144.88	17.33	90.5	266.82	161.95	142.55	168.85	158.25	65.45	57.76	22.43	171.83	131.69	142.9	107.22	121.99	137.37	208.48	333.52	373.57	354.41	491.1	132.12	217.18	157.16	293.21	291.16	61.93	308.13	131.81	268.63	258.06	282.92	363.5	289.19	1	141.83	21.62
T24H7.3.2	#N/A	T24H7.3	181.76	253.65	142.12	215.45	77.09	139.82	200.78	410.98	178	169.78	361.38	216.27	195.79	240.1	253.79	211.64	198.92	172.38	128.12	54.59	188.87	204.31	168.22	189.37	153.31	225.92	224.28	208.7	162.43	218.39	244.76	18.45	312.27	163.78	250.37	226.69	30.37	262.25	162.02	185.52	229.55	108.84	201.56	147.82	331.99	230.38	135.9
C14F11.1a.2	#N/A	got-2.2	181.61	172	31.64	69.85	59.73	123.09	114.69	117.6	135.24	183.78	110.68	195.76	177.93	171.46	178.06	154.76	220.66	102.94	68.04	56.77	124.88	148.52	213.38	163.71	162.15	161.39	117.61	71.91	97.38	155.1	120.96	59.11	68.22	86.79	71.34	234.49	13.47	124.9	110.1	148.54	137.73	131.79	184.9	160.87	62.06	1	80.27
T01C3.8a	#N/A	mut-15	181.58	198.19	87.93	104.43	121.76	163.61	115.16	245.26	200.43	215.65	223.64	270.04	208.22	170.33	147.15	150.58	135.93	226.29	298.62	262.15	129.71	198.49	163.95	212.62	205.1	259.07	219.05	143.29	162.39	207.05	238.82	382.12	313.85	675.36	245.77	161.4	39.69	197.49	204.14	203.94	310.82	230.69	215.32	165.26	428.34	104.89	300.32
Y39A1A.14	Y39A1A.14	Y39A1A.14	181.57	136.72	238.55	82.48	198.79	247.62	134.91	61.72	158.82	215.68	110.58	276.2	175.04	156.13	145.82	189.54	245.29	150.06	164.35	65.7	216.94	191.24	252.67	212.73	172.07	268.47	83.02	125.76	168.7	135.45	114.82	48.24	128.27	38.4	167.45	181.92	27.06	171.91	135	182.7	29.8	89.3	74.86	85.78	239.63	2.44	181.01
C16C10.3	C16C10.3	hrde-1	180.69	176.66	109.09	86.07	85.38	192.58	182.36	81.7	161.28	135.04	147.59	154.18	142.77	135.04	111.45	103.83	150.88	78.42	106.67	123.11	204.49	137.7	176.54	145.2	91.54	151.9	54.68	77.45	80.84	104.22	75.56	65.09	46.34	43.65	25.9	85.56	30.42	43.22	60.02	87.42	57.58	23.22	55.11	49.96	140.75	117.73	261.06
R53.7a.1	#N/A	aakg-5	180.52	104.39	69.91	39.44	48.27	135.99	176.11	131.45	124.57	141.37	164.62	137.01	116.29	169.84	193.07	197.42	180.23	136.4	113.16	43.64	227.48	167.27	156.18	156.71	117.92	142.25	104.36	16.05	100.99	82.98	105.98	140.22	51.66	174.01	95.19	134.48	9.5	56.74	105.21	135.95	88.92	151.23	89.17	69.42	85.99	63.3	210.39
K04D7.1.3	#N/A	rack-1	180.24	98.13	128.75	113.67	146.45	262.53	205.72	88.08	103.48	95.97	97.9	112.01	221.87	192.51	139.6	230.66	219.14	68.44	131.02	19.26	226.56	101.16	98.19	107.29	175.47	125.94	102.12	85.58	202.02	184.01	240.14	109.7	46.36	37.94	89.05	186.2	18.49	113.49	207.95	171.6	157.08	100.59	207.8	128.01	84.53	136.37	79.39
Y5F2A.4	Y5F2A.4	Y5F2A.4	179.67	123.54	62.32	76.19	64.9	144.39	140.05	148.4	195.86	164.1	45.37	137.61	106.09	132.63	92.41	161.9	103.78	160.44	151	171.71	146.93	143.32	142.06	119.59	132.7	173.18	153.43	89.65	164.47	125.54	133.62	54.32	131.23	132.19	138.91	124.86	23.72	118.59	117.39	114.81	127.77	94.81	121.23	113.1	56.96	135.59	179.2
T13F2.2	T13F2.2	T13F2.2	179.51	87.09	133.38	205.41	114.35	117.86	297.6	264.73	262.76	133.1	217.44	117.92	154.5	192.42	101.32	171.46	80.5	152.84	121.34	89.79	142.85	117.2	109.16	175.5	121.74	136.76	120.34	233.6	132.16	154.81	131.81	208.95	162.19	499.21	178.79	117.54	48.91	162.41	91.65	83.06	106.28	74.21	92.23	88.1	299.86	432.27	134.27
W02F12.5	W02F12.5	dlst-1	179.24	160.84	22.26	45.18	46.04	129.4	178.73	192.07	201.8	99.68	106.45	217.26	221.96	187.46	211.66	244.14	202.74	156.09	124.51	80.18	195.56	180.05	167.2	147.7	169.32	199.97	72.32	21.41	64.54	97.57	63.68	43.46	58.14	133.14	88.66	113.6	60.34	80.54	59.16	162.79	85.27	69.66	124.74	59.04	148.29	85.11	128.59
Y17G7B.5a	#N/A	mcm-2	179.15	194.99	158.2	114.29	118.79	164.29	187.51	122.52	159.28	145.51	120.42	199.63	200.06	239.01	209.97	210.03	252.48	162.25	187.51	69.54	220.34	215.12	251.02	178.83	244.45	206.24	140.47	120.66	139.4	196.03	156.32	350.62	171.32	445.7	166.44	277.84	75.32	201.14	265.14	249.32	207.02	226.89	212.78	223.62	234.1	97.42	180.65
K08A8.1b	#N/A	mek-1	179.1	183.67	114.29	162.58	140.39	117.1	138.84	147.13	157.4	151.02	220.92	200.71	161.39	197.85	264.53	230.86	141.09	108.08	62.49	23.26	152.36	181.79	168.21	172.84	197.92	190.82	126.37	85.11	196.38	149.22	90.82	93.68	135.98	137.93	54.32	167.46	1	134.03	96.87	188.51	98	140.33	163.38	124.03	84.3	11.86	78.23
W03C9.7a.2	#N/A	mex-1	178.95	191.42	48.07	85.13	64.5	146.16	72.93	112.68	109.22	103.13	53.65	139.18	170.97	187.45	201.93	168	180.7	150.4	96.95	47.45	82.41	109.76	122.01	109.07	116.44	127.27	136.18	48.44	130.81	55.7	123.38	241.4	74.31	75.94	159.6	138.39	10.48	119.34	94.04	136.35	85.83	138.67	130.52	106.05	74.08	10.36	136.97
F39B2.5	F39B2.5	F39B2.5	178.88	124.31	119.4	60.7	104.23	197.79	111.33	200	85.7	153.09	225.4	107.08	91.11	107.22	129.34	123.86	133.5	95.06	77.65	16.2	54.24	84.98	76.49	88.24	63.81	149.03	77.7	106.07	69.13	73.75	61.38	20	58.75	28.17	55.66	59.15	1	38.32	38.85	82.64	22.74	21.36	38.65	43.48	72.28	2.83	103.87
F45G2.3	F45G2.3	exo-1	178.85	175.25	96.66	100.48	97.09	133.68	164.19	167.37	158.76	178.08	145.48	165.11	147.02	145.96	117.71	148.79	150.09	209.4	146.94	91.93	146.31	161.81	179.77	160.84	111.35	164.66	155.2	107.55	173.09	170.63	186.86	209.01	156.74	397.15	292.37	171.99	53.78	124.94	166.97	148.3	166.1	119.65	113.62	126.98	57.84	105.11	213.2
F01G10.1.2	#N/A	tkt-1	178.61	126.06	27.76	51.73	40.03	162.33	187.31	90.24	85.57	92.18	155.99	176.78	115.02	140.35	199.86	179.12	176.44	119.47	100.71	55.29	180.23	170.67	138.81	155.87	156.29	181.27	69.06	49.97	84.39	61.44	88.39	49.72	42.37	104.78	103.77	105.81	49.41	32	87.99	123.72	58.66	63.51	95	42.62	122.3	1.6	141.01
K08E3.3b	#N/A	toca-2	178.14	236.18	62.82	93.81	76.3	134.18	105.48	126.43	169.24	117.16	181.41	161.45	190.94	214.41	182.01	221.08	174.24	277.78	186.26	148.98	128	187.07	165.85	199.45	115.05	183.01	187.41	101.63	164.86	184.34	189.09	355.7	151.75	423.44	189.34	170.56	33.1	140.62	210.16	153.85	375.12	229.93	190.3	146.22	141.81	158.45	302.12
F10E9.3	F10E9.3	F10E9.3	177.94	138.56	100.72	61.94	76.97	123.94	123.65	104.86	185.85	128.66	98.68	158.16	116.08	116.25	106.98	151.16	113.62	151.35	120.68	70.04	109.66	132	130.48	139.36	106.1	136.33	138.06	100.75	161.19	155.85	118.15	211.64	114.55	204.24	97.17	173.13	14.22	130.94	130.93	148.49	149.99	98.74	129.2	100.53	129.97	70.46	220.61
F10E7.7.2	#N/A	rpl-33	177.9	110.2	62.77	146.38	130.87	238.83	325.53	143.13	64.86	40.07	281.88	183.85	261.79	276.48	275.24	262.92	225.44	117.18	61.04	21.25	185.52	114.34	107.59	118.93	187.32	141.26	108.4	163.35	301.06	250.52	152.05	50.41	100.42	90.23	72.77	197.97	1	271.03	65.28	206.86	5.3	134.89	325.77	221.95	1	1	52.92
B0495.8a	#N/A	luc-7L	177.85	193.64	117.71	80.26	68.03	125.36	141.55	105.56	158.18	139.78	118.99	211.88	127.38	105.18	165.85	165.22	132.19	140.96	114.23	65.78	93.18	122.41	125.02	110.37	109.64	125.43	90.15	125.19	139.29	136.3	112.82	158.58	165.93	202.66	107.43	157.7	32.52	172.42	177.36	148.59	112	181.51	158.01	151.46	266.69	41.95	175.14
C10G11.7.1	#N/A	chdp-1	177.84	130.12	97.85	85.11	92.54	155.62	126.49	92.29	178.89	119.69	218.15	159	128.8	142.53	166.61	163.01	197.83	119.44	123.46	69.06	161.76	156.43	155.72	131.9	118.78	156.64	161.63	183.56	194.29	165.32	175.69	123.7	142.31	225.11	107.27	197.31	11.11	197.81	102.3	202.77	110.41	127.29	216.19	183.49	51.15	24.8	92.93
F53B3.1	F53B3.1	tra-4	177.81	194.75	53.87	73.58	78.73	149.6	166.56	150.12	200.16	162.31	211.44	211.02	110.5	135.03	135.52	150.72	147.84	157.21	314.08	149.53	186.38	154.87	188.29	177.58	176.56	216.52	212.33	104.6	187.89	240.64	207.41	794.25	222.32	735.9	322.86	238.57	40.85	145.93	201.37	175.52	369.9	279.42	211.58	205.65	220.8	48.02	345.81
DC2.3a	#N/A	lec-12	177.73	121.43	130.48	73.42	195.83	152.93	69.53	95.16	139.71	100.59	136.63	99.36	108.79	98.04	110.87	160.4	124.14	133.09	67.87	75.5	121.59	105.89	104.2	120.27	131.85	87.15	117.43	161.33	142.44	166.19	163.51	17.96	49.23	20.72	42.17	93.78	1	130.71	81.16	117.77	93.82	90.34	101.18	86.1	37.69	164.9	89.27
B0336.2.1	#N/A	arf-1	177.65	173.21	115.92	128.83	138.3	224.12	179.22	189.46	279.02	244.27	220.78	156.27	179.73	191.86	177.55	152.88	215.94	139.66	183.87	33.09	155.11	184.36	182.47	128.92	179.42	165.59	216.53	218.26	196.81	214.82	238.24	147.4	227.94	118.07	157.55	226.75	107.09	231.42	134.52	202.15	222.07	184.69	165.49	216.01	105.15	6.5	154.34
F26F4.9a	#N/A	F26F4.9	177.27	150.47	148.55	101.62	255.41	200.56	197.96	220.18	279.79	342.92	237.01	205.94	184.94	194.47	114.16	129.67	111.6	202.83	118.64	105.31	153.33	129.75	125.5	136.89	103.28	224.65	144.71	134.67	99.07	93.17	105.47	87.99	78.43	92.7	192.24	124.86	66.48	127.32	119.62	122.17	82.83	52.79	97.2	60.99	307.01	208.1	132.3
ZK418.4	ZK418.4	lin-37	177.21	196.78	114.53	135.89	104.44	122.75	135.65	185.29	214.43	214.46	139.61	165.39	207.04	207.4	170.82	173.45	152.13	147.47	113.08	67.19	107.37	150.62	149.5	122.71	171.16	202.76	187.22	134.81	161.1	147.89	199.58	128.12	253.64	202.87	125.94	199.35	20.46	172.38	165.15	158.49	117.44	149.35	159.07	167.36	185.04	54.29	132.64
F45E4.9	F45E4.9	hmg-5	177	146.96	148.27	95.58	149.6	230.85	81.59	113.62	210.48	212.56	115.32	173.43	152.99	179.87	148.06	156.75	138.06	159.33	96.88	120.16	92.95	156.87	100.49	126.81	136.3	169.52	105.97	159.56	127.1	111.02	114.17	44.82	159.51	88.34	107.88	78.88	25.36	109.73	46.5	118.81	95.39	126.35	111.28	100.15	338.37	124.99	100.61
Y49A3A.2.3	#N/A	vha-13	176.91	263.98	145.16	128.99	86.02	249.02	229.68	195	277.73	271.79	210.51	294.85	205.13	253.41	252.93	208.37	317.1	246.72	258.43	178	268.71	280.3	313.2	220.37	188.74	318.07	107.57	34.61	91.95	142.29	122.21	51.72	71.23	62.96	109.91	227.66	67.55	90.26	91.21	143.69	105.04	86.31	118.48	60.61	253.02	58.07	209.68
ZK858.6b.2	#N/A	ZK858.6	176.81	169.81	102.94	88.39	46.26	164.84	170.37	125.29	139.04	252.69	202.93	167.97	166.6	139.57	173.78	178.03	192.68	190.41	141.54	78.85	161.38	208.74	251.67	192.12	184.37	199.62	189.01	119.8	196.44	168.9	124.45	62.16	108.53	139.7	68.39	170.25	29.63	149.99	153.25	145.09	186.74	182.82	136.62	165.73	181.23	1.35	182.9
T22D1.4	T22D1.4	ribo-1	176.78	205.92	130.66	157.01	126.34	180.79	215.13	151.93	183.05	240.2	186.88	224.84	173.11	214.19	225.27	222.69	220.11	213	146.31	112.62	213.16	224.39	281.45	202.99	189.45	222.54	156.56	178.66	213.27	230.03	165.43	249.86	125.5	349.12	232.34	197.5	89.7	169.82	116.4	150.26	214.74	164.97	174.35	182.08	203.05	77.51	190.81
C35D10.6	C35D10.6	C35D10.6	176.69	144.97	69.93	91.69	80.8	147.25	195.26	142.46	170.6	190.86	183.37	172.73	126.79	164.37	111.32	162.02	162.47	147.36	95.23	121.35	144.1	160.58	206.84	136.87	148.46	167.09	118.45	194.37	110.97	96.71	97.79	32.56	69.4	86.39	61.59	128.66	1	78.79	92.65	128.25	59.05	64.16	96.12	78.3	52.58	123.36	139.06
Y48A6B.3	Y48A6B.3	Y48A6B.3	176.34	86.07	119.29	91.25	96.11	115.5	71.29	19.03	232.62	100.45	61.99	62.85	156.97	180.44	111.41	122.61	101.77	22.35	53.32	19.28	132.45	75.41	73.69	89.1	97.67	69.66	29.79	112.31	114.95	90.67	115.85	40.52	48.14	70.89	69.55	85.96	1	99.58	29.12	67.44	33.19	20.5	81.82	70.2	81.63	10.79	59.84
C18A3.3	C18A3.3	C18A3.3	175.93	200.82	81.45	81.99	96.06	137.17	95.55	116.51	182.13	157.17	153.09	195.84	131.53	166.68	142.31	129.8	135.95	191.63	159.84	69.28	86.95	142.19	157.18	133.81	127.93	142.85	107.04	123.57	146.04	112.63	122.43	147.94	92.5	160.95	123.64	124.66	44.79	106.3	119.68	150.61	94.68	133.78	115.79	118.62	248.52	28.91	226.72
B0513.3a	B0513.3	rpl-29	175.91	74.83	138.74	160.25	137.96	120.3	63.15	78.19	1	1	131.43	125.12	163.04	105.17	64.29	130.47	188.76	1	6.94	1	50.17	59.76	79.44	58.06	45.14	20.65	96.8	186.44	149.33	143.85	56.96	13.71	57.97	20.82	63.25	156.74	1	207.69	23.12	93.82	46.83	57.14	252.44	169.31	1	1	17.04
F56H1.4	F56H1.4	rpt-5	175.85	259	146.67	121.05	140.38	216.47	229.7	211.16	325.85	349.83	216.65	233.63	211.98	267.28	248.7	289.14	334.33	134.69	80.94	101.34	304.76	291.34	288.84	233.84	207.93	234.8	116.11	124.52	173.29	185.71	116.39	106.49	104.37	235.79	52.3	180.27	34.18	136.62	79.13	205.04	74.93	130.29	162.67	150.64	137.43	1.84	132.63
Y23H5A.2c	Y23H5A.2	Y23H5A.2	175.58	51	226.83	49.32	86	1	306.42	1	241.86	1	354.96	180.38	53.88	112.41	200.55	11.4	58.51	29.87	4.69	103.53	1	38.98	60.19	128.35	133	63.58	129.58	281.71	40.42	29.08	136.55	41.36	102.43	27.69	9.89	7.54	1	1	204.08	108.48	90.05	1	13.7	202.48	1	134.44	33.72
R53.6.2	#N/A	psf-1	175.55	180.97	195.6	190.13	215.22	283.67	183.58	189.07	203.2	225.9	177.73	175.72	134.11	153.5	279.27	165.28	227.55	147.94	44.22	1	143.93	188.3	194.76	160.03	199.01	158.59	146.8	262.13	195.54	168.28	135.83	82.98	77.19	167.61	140.02	186.41	66.38	109.37	53.68	203.29	126.74	131.2	189.84	131.33	1	1.94	76.37
R06F6.1	R06F6.1	cdl-1	175.48	129.59	141.07	114.56	60.95	100	188.25	151.11	92.83	196.43	165.46	171.26	107.73	135.31	202.96	139.19	176.94	97.03	147.55	45.23	180.36	175.05	203.41	144.93	144.43	174.49	114.66	134.15	188.88	167.64	109.35	152.15	92.4	229.77	184.31	183.08	52.32	129.13	101.24	152.73	194.12	112.25	166.24	162.69	280.7	15.23	91.44
R74.4b	#N/A	dnj-16	175.44	215.2	177.63	201.7	260.95	201.65	285.81	439.05	349	341.75	242.58	284.69	211.88	212.24	155.05	178.94	181.18	206.85	196.32	133.06	236.16	287.15	253.99	269.67	242.17	306.54	173.31	135.94	127.96	150.25	182.62	140.48	163.03	111.28	173.87	145.54	70.18	127.69	99.5	173.32	127.91	136.84	91.79	110.8	511.78	550.24	264.38
F56F3.1	F56F3.1	ifet-1	175.27	171.08	59.17	76.5	62.74	167.63	177.57	93.09	136.05	156.07	154.81	174.73	125.38	150.52	154.02	122.06	145.73	100.97	173.37	77.28	166.31	135.78	164.32	143.7	141.31	161.92	199.46	98	223.16	195.35	158.77	159.52	85.59	141.81	96.47	184.26	46.88	185.52	130.9	152.2	173.24	97.41	173.67	161.82	94.68	49.65	203.24
M01E5.3c	#N/A	M01E5.3	175.17	181.78	47.58	55.95	44.52	140.38	130.44	113.53	103.02	97.27	93.71	129.79	133.29	173.55	127.26	170.69	168.06	143.06	170.46	54.87	151.9	164.09	184.84	180.88	165	143.83	219.61	105.24	211.44	128.98	230.51	143.62	227.25	105.05	46.25	244.37	9.74	168.7	191.18	170.28	214.38	178.4	190.75	149.61	139.37	4.44	163.13
C06A1.1	C06A1.1	cdc-48.1	174.55	130.96	80.1	39.6	70.92	250.5	221.17	114.15	172.17	208.08	152.22	187.44	135.54	186.27	119.72	139.4	170.63	101.76	147.29	84.81	244.61	218.82	228.3	201.8	146.7	220.88	37.05	28.16	86.89	92.45	79.5	81.52	40.18	81.19	53.65	84.2	94.45	42.56	38.2	71.51	75.93	43.36	69.03	49.9	84.78	20.03	197.3
Y116A8A.9b.2	#N/A	map-2	174.33	200.42	36.18	73.81	65.19	158.23	92.44	120.47	218.55	157.44	74.05	183.72	183.04	154.21	160.64	140.08	155.07	176.64	132.42	107.82	125.26	175.91	179.75	138.08	126.08	211.05	172.03	84.25	145.26	150.79	142.41	98.05	122.76	184.18	131.17	200	21.58	156.66	157.28	196.71	149.87	130.15	180.92	164.04	102.92	9.67	218.93
W10D9.5	W10D9.5	tomm-22	174.25	87.25	61.51	169.16	105.51	135.66	137.96	61.37	1	100.66	69.16	101.68	128.49	114.69	86.55	120.23	105.9	95.49	67.19	67.56	73.75	71.98	59.5	63.48	60.77	101.14	84.63	152.25	118.24	142.24	88.3	21.88	168.11	1	97.58	85.59	60.18	128.79	80.33	141.11	154.76	135.89	105.35	102.59	1	12.51	26.78
Y48G1C.1	Y48G1C.1	pid-2	174.16	182.96	115.5	154.64	179.21	124.54	121.03	155.52	201.35	137.8	125.59	214.74	212.45	197.78	179.26	180.09	223.55	237.51	156.63	73.38	151.91	190.86	180.88	230.5	198.42	198.89	207.05	143.03	165.43	133.02	182.23	288.45	171.09	340.25	278.29	258.03	21.53	129.86	232.57	193.76	317.06	240.55	193.72	217.9	178.99	227.45	401.85
B0393.1.2	#N/A	rps-0	173.71	60.64	69.21	57.55	104.31	125.03	92.7	93.11	16.68	19.52	73.17	68.26	143.01	109.11	103.51	153.23	107.77	37.86	52.97	16.74	117.83	76.19	61.8	81.64	110.09	71.77	48.25	90.41	170.81	85.31	216.79	7.11	51.91	42.78	52.65	122.92	38.3	95.09	80.69	121.46	50.73	138.34	186.38	56.21	45.27	86.28	35.38
Y71H2AR.1	Y71H2AR.1	txdc-17	173.7	163.49	160.61	116.65	282.56	211.36	143.78	70.34	211.53	77.43	157.48	113.94	287.58	149.04	188.1	175.65	167.06	136.08	96.79	86.09	98.1	150.62	133.19	126.46	178.58	173.43	178.4	182.6	170.56	90.26	153.12	72.2	134.49	17.56	89.47	195.68	1	126.33	141.81	176.1	137.73	120.71	180.75	172.95	97.97	100.65	140.6
W03F8.4	W03F8.4	W03F8.4	173.66	120.82	60.84	91.36	110.65	90.99	99.66	76.72	195.45	84.7	118.45	102.4	127.59	135.25	142.48	132.43	141.57	63.97	54.14	9.97	92.73	82.87	96.21	81.75	87.72	86.76	150.12	122.17	139.6	101.37	111.2	102.99	69.63	165.2	97.59	165.7	1	140.31	107.91	128.7	48.3	66.21	116.96	92.42	49.93	2.12	56.48
B0432.2	B0432.2	djr-1.1	173.64	176.3	128.56	128.68	178.98	171.68	175.6	165.77	153.41	137.47	171.33	96.8	217.68	179.39	197.51	152.91	205.48	196.69	80.77	41.41	111.86	161.55	146.18	136.06	112.3	130.32	179.33	107.5	196.11	148.25	166.02	64.01	134.36	139.86	199.24	186.83	30.06	143.18	178.74	189.71	102.78	148.6	201.39	177.5	66.6	56.58	125.19
C23G10.2b	#N/A	C23G10.2	173.2	106.46	305.51	171.49	203.34	163.82	108.1	102.52	139.3	47.25	115.57	131.63	165.05	97.21	114.74	145.46	119.84	46.5	42.91	14.56	108.3	88.37	83.23	71.1	101.73	83.98	61.26	353.29	136.9	178.89	137.44	33.58	133.85	108.5	61.31	114.58	1	153.2	97.52	204.85	77.09	221.87	151.51	217.95	208.75	57.82	64.64
F45C12.15.3	#N/A	ceh-83	173.01	158.25	221.91	161.57	215.32	217.97	128.99	105.6	184.97	131.43	161.26	160.42	164.8	175.59	116.94	167.3	201.69	160.5	156.46	44.35	165.46	187.24	183.01	178.61	166.4	157.12	148.92	254.84	242.33	242.16	249.52	252.42	269.08	199.7	161.52	237.76	36.01	242.95	264.12	232.27	336.37	360.29	270.57	264.96	66.55	169.22	204.13
C05C10.6b	#N/A	ufd-3	172.59	132.77	175.38	111.32	100.36	182.88	158.65	202.49	142.78	120.05	135.15	145.55	161.12	138.8	136.31	181.2	181.58	144.19	135.87	128.43	131.77	189.01	164.32	138.18	128.12	161.04	144.65	126.63	102.64	177.4	158.08	115.99	173.87	126.98	177.41	184.03	33.08	150	188.75	163.15	236.46	250.96	140.64	113.31	352.47	3.62	211.72
R11A5.4b.1	#N/A	pck-2	172.58	135.57	189.65	131.23	99.46	107.06	181.9	134.48	119.33	175.38	145.68	179.44	132.02	173.07	187.43	179.54	149.26	154.08	563.55	113.76	193.09	199.16	260.99	179.46	172.87	218.74	151.23	159.18	165.89	150.44	141.74	268.29	176.24	149.38	116.18	255.62	64.15	156.21	137.07	228.98	303.65	262.86	258.09	203.18	513.7	44.96	135.83
C50F4.5	C50F4.5	his-41	172.25	88.02	61.62	81.59	182.13	115.37	96.1	73.46	176.77	186.96	55.52	232.07	203.44	168.29	222.5	142.32	105	213.7	215.75	39.38	137.11	92.41	102.5	139.77	100.66	184.88	198.14	109.34	153.72	163.45	227.88	188.7	177.34	196.56	244.99	88.57	1	156.11	189.74	190.48	209.18	242.72	248.54	235.31	802.33	1	87.97
F55H2.2.2	#N/A	vha-14	172.12	136.66	138.04	122.9	119.32	137.55	140.98	131.87	39.05	75.62	221.78	139.98	119.68	188.7	128.39	153.76	165.99	133.89	67.66	66.71	188.11	133.45	113.25	157.37	114.76	140.97	104.47	113.9	129.61	150.56	85.93	79.99	54.4	58.79	40.04	102.7	1	98.84	100.52	125.11	68.69	80.77	64.11	77.18	1	93.78	125.24
Y39B6A.3a	#N/A	Y39B6A.3	171.86	173.59	184.76	307.11	393.03	206.01	427.11	357.97	400.82	162.5	193.97	236.16	317.05	156.81	162.9	144.44	176.48	171.83	180.26	26.93	233.38	212.29	149.22	222.57	272.4	180.53	179.62	224.62	147.53	168.02	124.28	194.73	145.03	333.67	280.7	194.9	1	190.05	186.23	190.48	208.72	185.75	175.37	109.85	203	618.52	145.01
C48B4.9	C48B4.9	C48B4.9	171.85	141.38	128.06	60.46	113.28	182.93	88.99	234.22	137.67	150.16	97.9	135.18	125.42	174.15	169.24	83.37	134.25	119.75	68.81	12.9	140.17	117.53	110.69	89.51	114.57	116.17	80.94	50.88	97.39	82.82	101.75	28.36	67.54	2.9	65.26	95.5	1	17.58	47.64	86.21	47.6	16.95	51.34	67.83	61.15	22.84	114.35
F18A1.5	F18A1.5	rpa-1	171.42	177.39	79.37	61.5	69.11	111.7	140.79	126.77	239.61	140.23	115.29	117.85	172.77	164.76	160.18	158.26	175.12	164.3	173	74.27	152.08	193.55	220.39	149.87	147.32	180.63	184.78	90.46	188.56	145.01	144.29	339.92	186.58	329.86	139.6	209.28	8.24	195.8	169.64	155.28	189.95	182.77	173.56	188.49	92.11	55.03	142.7
F08F8.4	F08F8.4	F08F8.4	171.25	158.1	141.95	153.32	136.52	160	187.81	329.03	250.17	263.46	339.66	203.66	208.67	123.5	119.58	105.53	110.02	164.39	140.42	69.1	186.41	191.64	175.76	193.77	192.41	204.76	202.25	189.17	157.18	227.2	146.23	195.04	172.79	186.44	285.13	189.12	32.56	206.68	127.95	119.12	135.28	158.9	126.92	141.33	76.99	211.58	197.93
F59A6.6d.1	#N/A	rnh-1.0	171.02	83.71	102.66	104.44	136.56	109.03	139.08	74.07	118.97	70.99	36.71	117.29	71.25	64.3	76.44	69.39	41.84	74	56.24	41.37	88.97	60.66	49.44	70.79	107.14	100.51	100.5	87.52	107.96	131.71	101.37	93.63	129.93	15.6	93.57	60.93	1	86.31	79.85	60.43	20.72	55.15	84.59	76.14	1	71.02	99.71
C37H5.3a	#N/A	abhd-5.2	170.69	149.57	98.86	102.53	175.03	174.27	68.96	125.15	149.89	44.78	127.56	137.36	114.11	153.66	106.51	92.83	103.35	169.38	97.45	113.3	97.46	168	87.09	154.82	106.22	128.15	102.2	46.06	65.29	134.47	88.95	107.67	71.01	96.08	200.43	75.72	15.98	40.74	91.01	126	74.88	153.75	67.34	69.66	37.21	359.61	237.47
C36B1.12c.2	#N/A	imp-1	169.74	176.52	57.71	100.6	40.42	137.25	202.17	253.96	263.92	242.97	266.9	214.65	136.55	187.15	189.28	176.25	173.08	183.06	121.56	95.46	216.77	229.88	263.72	205.49	228.45	207.85	196.51	149.99	230.84	160.94	176.94	232.51	232.02	349.71	159.18	222.89	22.46	174.21	158.33	191.16	117.3	175.98	163.41	206.44	261.61	2.06	184.49
F44E7.5a	#N/A	F44E7.5	169.7	189.36	174.59	83.91	80.54	261.6	197.71	111.2	146.21	177.92	170.18	160.2	158.03	198.55	195.11	129.86	222.16	131.37	185.26	95.62	203	180.27	217.17	273.63	258.63	156.36	223.42	140.93	116.55	367.61	103.36	381.06	296.55	676.28	356.64	273.94	48.93	138.68	192.79	191.23	350.04	122.61	170.53	141.59	280.31	42.61	373.2
Y14H12B.1a	#N/A	Y14H12B.1	169.63	128.97	137.25	218.88	254.7	148.17	183.35	150.61	129.8	77.09	197.93	183.19	177.85	136	151.66	169.65	156.89	117.1	53.82	16.48	110.83	135.86	157.18	90.74	143	146.46	73.81	129.35	99.4	79.27	133.45	66.08	27.47	26.12	55.51	92.85	24.41	100.84	50.18	144.08	82.38	50.44	117.24	88.9	218.16	41.59	47.19
K12H4.5	K12H4.5	K12H4.5	169.6	56.4	215.41	125.69	103	55.44	64.78	38.17	67.71	123.58	84.96	82.8	78.78	115.9	93.88	105.16	179.56	31.32	22.88	22.39	54.62	78.05	90	74.7	123.56	73.52	75.63	125.59	263.58	39.24	85.32	31.47	74.29	35.31	16.1	145.49	1	86.6	38.31	66.96	45.72	28.94	135.39	113.59	1	30.27	36.53
T13C5.6	T13C5.6	T13C5.6	169.56	372.86	522.67	228.06	144.66	452.36	188.67	226.36	119.58	320.8	273.28	186.34	330.08	242.1	302.95	318.85	290.07	332.54	164.51	81.42	127.62	157.08	268.84	349.14	288.38	174.56	143.11	82.36	180.03	466.2	155.91	122.18	286.24	314.31	342.92	266.01	101.44	230.93	301.39	288.83	365.94	591.04	264.98	348.05	371.22	392.79	290.17
Y54E5B.4	Y54E5B.4	ubc-16	169.52	209.23	164.08	149.19	105.94	92.73	51.45	53.21	73.54	116.33	162.91	163.42	81.29	164.66	135.18	217.7	123.43	192.03	105.3	32.84	75.08	78.72	95.23	109.52	85.13	104.96	140.63	151.21	148.48	131.78	113.2	54.65	99.28	65.01	68.92	162.87	28.78	105.45	89.98	163.35	149.36	125.89	153.85	178.08	1	78.56	78.89
T10F2.5	T10F2.5	T10F2.5	169.45	133.48	108.69	191.55	254.37	158.34	226.79	265.44	239.17	291.88	299.61	208.32	251.3	217.43	122.87	117.01	100.14	114.88	83.37	19.56	114.05	157.61	148.1	189.5	168.68	232.29	125.42	118.94	157.83	120.1	132.23	39.72	250.3	13.54	140.55	163.77	65.4	420.25	95.91	126.82	133.16	160.25	114.54	174.42	1	92.52	88.94
F10E9.7.2	#N/A	F10E9.7	169.27	137.43	234.59	138.63	260.69	166.81	276.12	388.18	402.61	306.17	220	216.28	243.13	72.93	198.53	183.98	110.35	111.5	109.54	16.04	175.65	172.62	179.36	135.86	195.13	211.71	183.26	187.14	188.38	107.16	188.85	166.14	149.06	109.78	233.4	184.78	1	177.98	187.26	73.19	108.91	139.3	181.28	170.15	111.8	328.97	131.12
Y92C3B.2c	#N/A	uaf-1	169.23	229.27	80.54	79.48	77.6	174.52	105.34	122.29	157.97	173.88	160.05	217.92	159.2	209.28	182.55	174.56	195.83	183.02	194.75	66.8	158.84	195.4	200.14	173.46	126.97	246.61	252.13	119.53	193.73	213.85	175.96	147.81	194.06	334.78	163.25	237.15	83.63	157.31	214.4	177.38	264.79	141.26	240.31	223.88	345.83	69.32	166.51
C07H6.8.2	#N/A	cux-7	169.18	212.06	69.29	121.69	104.86	121.8	138.49	165.02	219.06	187.32	130.85	208.43	113.25	169.6	139.89	126.25	127.51	152.8	228.38	130.09	140.55	164.92	184.1	147.75	147.35	202.87	196.93	141.62	113.15	177.95	185.97	403.6	216.2	561.95	270.67	199.23	42.24	139.27	172.42	182.76	240.83	189.89	131.46	128.76	330.81	54.03	312.62
C13F10.7.1	#N/A	C13F10.7	169.11	218.04	211.61	206.41	198.18	154.22	154.89	93.66	174.49	131.39	105.54	238.84	159.94	110.83	212.07	182.59	155.57	109.23	108.36	34.09	106.28	142.38	104.17	123.06	163.12	144.2	210.07	359.51	320.08	258.17	370.31	583.02	513.12	694.03	361.04	217.98	78.85	274.04	225.24	213.49	349.4	461.9	305.31	325.35	231.05	235.94	203.48
Y73B6BL.30a	#N/A	blos-2	168.11	94.16	79.59	76.08	94.76	147.85	93.34	74.64	136.07	122.86	115.56	85.1	161.45	104.48	104.16	114.37	148.15	94.33	89.16	1	89.81	80.44	87.83	69.45	109.12	115.23	128.19	123.18	86.95	92.39	178.59	76.49	121.73	60.16	104.27	75.17	70.22	114.52	54.53	87.6	59.28	67.95	109.04	100.77	164.8	38.83	49.52
F33A8.5.1	#N/A	sdhd-1	167.98	205.75	115.67	123.01	230.16	168.34	137.35	395.93	311.27	104.73	319.13	208.37	277.03	239.59	385.33	323.5	304.49	127.97	43.31	20.18	145.08	234.18	177.55	188.77	268.13	233.6	82.24	195.4	151.06	146.25	153.14	69.93	58.39	94.81	140.69	232.3	39.47	168.14	160.91	158.36	44.28	58.59	228.16	105.95	84.21	2.14	112.17
C14B1.2	C14B1.2	C14B1.2	167.97	169.1	190.3	97.96	129.5	271.03	338.96	235.4	314.66	245.52	412.2	142.82	181.28	286.26	203.22	232.71	207.98	180.41	107.91	89.92	388.43	216.76	252.96	243.39	168.88	178.89	45.75	39.86	40.47	72.63	36.5	52.07	50.04	100.58	124.5	111.1	56.45	27.83	25.97	120.89	1	28.53	43.32	25.3	126.95	144.15	56.01
T25E12.6	T25E12.6	T25E12.6	167.9	87.69	75.71	57.01	74.86	112.04	68.51	73.66	110.15	49.22	74.79	71.2	54.98	64.01	56.63	41.7	17.7	87.21	297.02	72.06	72.55	65.18	38.37	50.04	66.97	83.88	165.19	211.74	221.15	157.42	282.45	197	318.81	437.25	172.96	109.31	17.38	231.37	161.5	115.14	246.84	261.26	304.43	277.51	236.89	1.43	84.89
F28C6.7a.3	#N/A	rpl-26	167.74	124.37	24.07	50.81	22.33	123.22	73.84	63	56.95	205.66	36	68.97	138.32	68.98	91.24	207.35	182.47	26.51	75.83	1	98.71	61.93	79.98	65.76	59.55	110.67	138.56	72.57	126.82	177.74	164.46	19.71	44.34	112.47	74.36	118.5	1	142.94	44.75	91	76.33	22.92	144.96	66.14	121.24	1	90.5
C11D2.7	C11D2.7	C11D2.7	167.7	149.84	64.79	89.15	107.31	174.21	83.31	55.16	151.35	120.62	138.41	116.56	143.53	147.74	145.43	151	179.36	128.96	95.39	14.26	85.99	121.45	123.35	108.73	145.02	117.51	149.63	91.7	74.45	85.38	135.53	87.54	112.14	156.79	58.71	125.36	87.1	177.7	82.26	113.46	71.29	121.39	156	82.35	195.68	35.64	98.44
T12F5.5b	#N/A	larp-5	167.38	149.18	14	18.44	26.99	182.54	181.71	162.79	228.88	235.39	194.4	208.21	111.75	145.4	147.81	142.84	144.72	139.08	139.47	49.26	186	193.08	214.21	179.75	124.02	194.3	123.06	19.47	119.23	77.68	88.87	123.7	65.52	81.25	76.5	182.69	23.23	79.06	79.82	107	72.2	89.4	110.82	92.28	142.1	14.77	104.2
F19C6.12	F19C6.12	F19C6.12	167.25	1	1	1	1	1	1	1	1	1	1	1	1	1	1	1	1	1	1	1	1	1	1	1	1	1	1	1	1	1	168.16	1	1	37.41	1	1	1	159.61	1	1	58.89	103.3	1	1	1	1	1
W01A8.5	W01A8.5	tofu-5	167.13	146.86	262.48	285.88	180.23	147.8	146	113.4	166.53	134.17	145.94	103.9	182.93	160.31	146.78	117.64	146.27	50.56	56.14	19.81	124.93	157.17	138.47	115.5	174.48	118.41	84.71	106.39	86.12	119.89	128.99	17.56	76.59	10.2	68.08	133.68	18.95	144.06	60.8	112.24	40.36	69.32	124.45	96.6	1	57.27	83.3
Pseudogene:F54D7.6	F54D7.6	rpl-41.1	167.06	107.6	163.3	337.2	203.45	149.5	117.18	195.92	171.42	534.29	111.7	69.5	179.69	114.01	159.34	48.93	131	16.3	85.29	1	82.72	78.73	55.86	78.29	136.39	87.92	139.52	263.06	191.58	161.43	156.6	78.57	106.3	77.19	19.57	236.2	1	264.51	138.3	87.75	96.4	101.09	245.8	186.09	281.01	9.07	17.54
F54E12.4	F54E12.4	his-58	166.96	220.92	110.72	605.5	52.6	134.95	99.58	196.7	328.08	550.57	392.84	8.3	391.89	360.74	620.31	772.41	524.54	673.71	339.45	146.71	246.14	261.59	166.86	358.88	324.41	184.45	374.13	222.6	169.3	266.5	565.63	403.94	269.32	452.98	736.26	463.75	1	306.45	606.75	310.61	302.25	374.24	415.86	356.51	329.42	82.86	434.3
Y40G12A.1	Y40G12A.1	ubh-3	166.89	160.67	64.88	81.56	138.95	109.14	86.25	122.73	124.55	123.29	125.81	131.47	108.81	113.32	142.17	125.95	90.16	108.65	90.39	70.07	97.26	146.54	113.22	97.78	126.81	147.63	152.41	108.14	135.48	147.33	106.45	95.48	117.13	151.13	127.85	168.11	1	132.67	154.42	113.45	122.07	206.17	179.87	97.56	56.45	41.6	135.84
C08B11.6	C08B11.6	arp-6	166.74	148.57	152.69	79.96	187.12	145.35	194.79	241.86	119.89	115.2	208.11	243.53	168.7	119.6	136.83	134.01	102.17	105.42	106.09	72.24	165.71	190.26	139.18	126.56	142.76	221.32	156.12	168.18	141.14	156.79	151.27	83.6	211.63	128.26	136.54	162.27	27.28	135.81	111.17	130.21	128.2	91.01	128.91	110.54	1	269.38	146.01
Y48B6A.25	Y48B6A.25	Y48B6A.25	166.73	9.39	1	1	1	50.71	1	1	1	689.43	1	1	1	1	1	1	1	1	1	1	1	1	1	1	1	1	1	1	70.82	2.31	10.79	9.51	1	1	1	1	1	1	1	1	1	1	1	1	1	1	1
ZK652.4.3	#N/A	rpl-35	166.54	104.25	25.28	48.5	195.41	128.43	59.85	65.59	1	36.53	1	60.64	116.6	147.98	187.4	199.52	102.28	112.38	81.68	1	101.16	87.49	63.86	47.59	53.2	54.03	113.42	125.96	151.7	122.3	136.15	14.14	52.32	48.06	96.32	83.65	1	115.23	94.2	83.08	62.48	141.81	289.16	121.37	248.76	1	33.95
C24H11.5b	#N/A	C24H11.5	166.36	39.07	9.68	75.43	202.11	39.28	163.33	509.92	121.38	75.81	78.32	91.15	49.52	135.06	114.05	87.23	48.02	37.33	21.46	1	77.95	60.96	77.46	76.02	61.22	90.72	133.95	80.95	71.84	120.01	111	36.46	54.17	57.27	10.79	22.86	1	18.77	38.48	35.15	7.13	111.6	60.57	123.63	1	1	81.8
T16H12.11.1	#N/A	hal-2	166.31	86.25	114.49	36.11	44.46	133.32	121.79	118.49	208.82	62.15	125.78	98.6	91.39	113.95	153.35	76.52	111.6	115.03	125.92	29.89	137.46	121.52	79.07	114.7	89.24	120.14	92.24	86.98	136.09	113.61	93.92	118.79	148.66	147.59	47.13	108.1	47.9	120.88	108.7	84.15	90.49	96.33	98.94	124.9	151.72	104.23	101.8
Y66D12A.22.1	#N/A	tin-10	166.24	196.12	200.17	90.93	160.05	246.08	195.03	240.76	1	1	217.75	157.32	239.2	117.42	172.68	157.12	89.76	93.82	47.4	1	74.79	107.84	75.7	103.86	92.27	122.87	142.54	88.11	105.59	194.1	94.36	46.13	69.03	38.32	159.62	147.97	1	159.07	56.07	152.53	181.49	71.91	109.23	142.22	1	80.33	109.04
F44E2.8	F44E2.8	F44E2.8	166	173.99	40.46	66.8	80.61	201.04	144.14	95.11	114.76	105.1	167.89	144.93	154.23	173.02	195.92	162.88	161.95	128.74	104.33	72.7	123.35	140.61	133.15	128.17	119.69	188.04	52.02	38.04	81.85	77.16	64.48	23.46	26.63	43.47	162.88	98.4	1	49.77	52.71	135.72	35.5	88.47	96.95	67.5	111.39	1.4	110.08
R17.2	R17.2	pde-12	165.96	186.29	110.66	50.79	117.02	138.34	188.69	201.53	177.93	180.87	207.87	208.02	145.94	138.89	142.45	173.7	138.66	205.91	205.18	119.78	167.46	189.23	219.5	202.03	150.88	211.73	139.54	166.06	152.35	174.31	143.75	333.28	298.09	444.06	136.27	164.95	49.75	150.52	232.59	156.78	205.76	178.38	163.86	132.63	204.53	86.83	284.28
T01B7.6	T01B7.6	trcs-2	165.9	171.38	55.84	32.8	37.72	182.68	189.59	146.06	132.52	169.02	169.83	150.62	110.51	150.9	157.98	173.05	157.74	166.21	189.26	110.93	185.6	166.33	190.16	159.21	164.09	163.78	232.43	97.46	177.99	179.74	178.7	131.01	224.23	157.09	49.58	190.27	22.27	118.39	215.42	159.32	195.16	187.69	212.9	197.56	190.28	1.39	221.3
C12D8.1d	C12D8.1	fubl-1	165.7	133.44	98.53	35.2	88.06	308.43	257.52	1	231.59	137.03	1	100.56	114.08	130.5	131.14	220.18	194.22	205.55	212.25	129.49	175.5	127.44	146.39	162.28	100.1	57.74	98.21	2.72	99.82	87.8	111.52	111.9	33.18	140.16	97.07	97.24	85.54	58.57	147.7	145.62	195.46	108.31	106.85	87.43	1	1	193.43
ZK637.14	ZK637.14	ZK637.14	165.61	136.38	223.08	187.03	111.49	155.39	218.55	87.29	138.24	150.8	42.71	92.42	106.92	147.94	119.23	92.87	140.84	145.79	186.48	78.73	151.08	99.2	112.65	99.93	70.23	91.31	183.75	203.97	186.89	282.9	157.92	205.02	201.44	299.74	277.94	121.52	80.21	132.24	194.23	111.97	198.82	159.62	117.99	128.92	242.41	205.03	125.41
Y71H2AM.20b	#N/A	Y71H2AM.20	165.36	154.37	122.58	119.71	169.73	143.83	167.98	217.44	106.04	172.45	169.83	114.18	120.99	180.36	165.38	190.91	168.35	166.83	171.95	109.98	166.47	160.52	219.4	164.4	139.33	124.1	211.77	131.66	64.86	122.26	176.83	360.55	246.98	328.36	344.39	157.86	1	192.54	123.45	117.2	187.29	143.27	148.43	109.78	103.96	547.48	202.38
C26D10.2a	#N/A	hel-1	165.35	168	335.78	276.85	306.97	219.24	191.22	145.53	89.1	176.41	174.67	182.41	224.04	229.02	219.58	211.23	208.34	195.19	160.59	73.33	199.56	175.62	204.73	136.7	193.96	174.29	229.39	367.71	284.42	257.11	283.81	322.7	256.6	423.87	254.56	229.22	11.81	226.37	263.8	193.53	256.26	308.15	221.39	313.54	107.81	305	186.49
F56B6.2a	#N/A	rgs-7	165.28	148.92	81.95	65.64	47.5	163.97	81.08	149.02	137.08	230.67	209.43	146.08	135.95	170.98	137.86	121.89	106.52	140.34	190.03	89.3	110.3	176.5	170.1	167.96	147.66	200.56	151.01	136.22	155.37	214.66	145.86	210.82	140.38	219.43	123.75	157.9	20.34	185.81	125.02	235.68	187.14	169.33	197.04	124.39	158.82	75.35	169.46
F29B9.4c	#N/A	psr-1	165.16	91.74	76.08	66.92	125.58	128.58	125.88	61.04	62.77	158.01	89.44	172.65	164.54	126.55	134.37	184.57	175.17	131.75	82.64	48.61	141.2	120.12	171.89	121.24	92.38	154.02	94.83	80.95	190.66	98.48	149.62	47.9	123.52	120.44	178.95	181.76	51.93	120.52	156.44	169.09	161.85	178.9	173.56	138.09	90.18	1.89	143.99
C09G9.1b	#N/A	C09G9.1	164.98	225.31	145.54	150.13	243.5	221.75	130.69	129.69	375.82	251.64	168.18	280.15	293.35	248.53	190.44	315.03	199.92	208.14	151.4	81.17	180.39	276.02	272.65	248.45	206.75	351.52	224.33	120.35	153.56	182.14	177.71	32.25	162.62	253.47	148.02	166.33	21.66	245.66	126.16	182.05	287.79	291.72	188.44	117.53	54.89	8.55	219.88
T07A9.13b	#N/A	ssna-1	164.9	139.3	251.84	165.82	292.85	203.04	217.26	252.73	352.41	153.59	192.07	74.64	201	137.13	162.29	95.72	128.1	99.13	91.54	113.96	164.89	112.81	97.11	92.73	130.01	110.68	168.37	198.94	121.88	200.72	239.11	48.88	151.2	69.58	113.78	149.04	55.7	159.27	111.35	123.6	78.66	109.11	173.71	135.78	278.6	147.79	98.52
F56D1.1	F56D1.1	F56D1.1	164.68	137.49	50.64	42.46	41.78	131.02	220.31	202.67	125.36	146.55	154.42	258.27	123	142.93	125.58	143.17	124.11	151.56	178.42	138.73	205.03	164.83	167.27	141.43	112.68	225.35	83.67	15.2	117.49	58.42	93.17	34.13	35.65	43.96	97.43	65.28	11.2	63.91	43.32	92.78	34.09	71.25	70.83	61.66	51.53	49.06	163.14
Y65B4BL.2b.2	#N/A	deps-1	164.62	129.53	56.85	97.16	57.17	133.02	185.75	80.11	137.56	142.32	112.64	191.83	171.22	186	152.48	179.05	202.59	163.82	94.67	70.95	219.09	154.57	198.94	155.66	103.73	211.02	73.4	77.94	76.53	109.77	96.04	73.55	43.33	163.43	112.39	153.89	32.04	56.08	36.3	122.63	86.01	95.5	85.58	50.78	273.68	15.28	126.87
F44E7.9	F44E7.9	F44E7.9	164.57	158.96	97.66	98.46	79.76	72.27	36.04	124.44	168.13	170.8	35.84	275.2	85.64	107.38	121.43	97.47	275.2	97.51	21.31	35.17	92.68	119.66	135.63	102.77	151.06	146.02	97.59	32.53	49.14	48.32	80.93	39.16	64.44	44.24	56.29	192.06	1	112.61	78.92	72.52	21.9	44.66	153.17	87.1	1	1	58.89
F55G1.10	F55G1.10	his-61	164.57	289.75	147.93	144.91	238.09	174.87	211.23	32.65	56.71	204.75	210.07	103.83	165.78	389.07	312.98	388.73	401.27	605.45	209.21	69.35	115.6	139.35	97.18	254.17	229.74	168.63	285.82	29.83	98.74	172.73	237.72	433.64	159.55	437.6	502.67	231.25	1	275.43	266.38	117.85	494.89	241.76	244.74	190.93	240.7	158.65	251.87
ZC97.1a	#N/A	mtx-2	164.47	158.98	193.11	101.92	202.87	167.8	173.31	99.08	147.43	163.62	189.09	136.93	265.16	159.88	134.3	178.58	112.17	148.42	122.52	66.26	201.11	160.91	170.1	171.57	206	190.89	115.24	146.51	108.53	228.89	125.43	13.8	169.49	93.42	182.43	154.91	114.98	191.6	150.48	188.61	133.05	152.28	155.74	113.3	160.05	250.58	213.95
C44B7.10.2	#N/A	acer-1	164.23	212.91	95.96	86.28	119.26	178.91	131	86.69	205.62	145.73	196.73	182.21	146.99	206.66	155.72	236.67	228.09	163.84	107.64	79.1	155.42	179.04	113.42	155.9	120.63	215.98	109.91	59.39	64.82	120.44	76.88	70.77	101.67	153.82	126.62	149.73	32.42	71.24	58.04	156.16	55.69	135.65	131.04	108.92	26.92	46.48	162.07
K01D12.6	K01D12.6	miga-1	164.16	271.37	44.93	99.55	113.62	213.16	196.4	200	305.35	221.25	264.52	254.78	210.16	232.75	200.96	277.52	205.48	294.29	291	184.89	170.17	275.21	220.48	263.5	181.53	299.3	158.7	34.46	102.36	102.35	76.65	139.98	68.63	203.73	193.54	109.29	54.73	59.86	124.75	147.11	143.98	98.21	110.43	85.44	246.7	2.79	374.33
R08B4.3	R08B4.3	R08B4.3	164.06	185.18	187.59	187.09	300.17	170.46	138.77	325.67	186.31	249.31	198.16	161.71	231.96	197.89	198.22	179.47	224.15	216.54	109	49.52	128.47	194.18	190.63	140.61	197.03	160.94	149.74	133.08	130.46	151.18	141.45	134.35	256.15	132.99	209.03	178.04	54.42	234.99	138.48	168.65	214.51	113.63	164.84	127.31	183.89	167.74	92.72
T12D8.2	T12D8.2	drr-2	163.93	104.9	91.29	80.94	87.11	64.7	113.11	91.11	108.43	127.81	176.61	115.71	182.81	142.18	151.33	169.13	185.65	133.81	111.69	39.43	101.2	137.02	111.94	159.08	138.74	88.01	56.55	46.65	61.88	130.46	94.44	100.29	49.84	91.82	116.54	104.25	1	73.26	92.63	128.1	45.27	96.64	86.36	55.06	261.82	147.21	113.31
T23F2.5	T23F2.5	T23F2.5	163.88	281.17	135.09	192.6	55.88	221.09	172.94	342.65	153.61	235.51	579.87	405.41	258.58	379.94	260.8	242.75	233.72	243.31	67.38	1	112.07	174.62	133.36	168.92	199.03	181.54	252.37	281.88	222.5	284.64	130.62	292.06	184.4	181.66	181.79	229.58	1	361.2	208.22	187.7	128.56	257.66	206.93	200.11	1	101.61	105.97
Y17G7B.10a.1	#N/A	nadk-2	163.64	141.01	57.59	102.07	95.93	84.08	70.98	90.13	75.81	126.37	107.75	146.19	121.51	117.79	81.31	146.33	101.18	45.05	56.92	54.97	93.29	110.32	131.2	100.19	119.24	114.28	111.79	99.67	167.99	85.49	72.13	116.06	69.74	47.2	63.28	88.96	23.89	58.36	77.99	130.34	144.53	120.08	128.51	99.27	29.18	155.82	100.89
F59G1.8b	#N/A	F59G1.8	163.55	113.9	88.67	47.71	108.93	124.4	150.57	101.31	142.73	61.1	77.31	98.24	82.94	53.88	26.47	54.57	77.66	65.96	85.46	42.71	87.34	77.77	90.85	63.31	65.24	92.76	55.23	121.31	68.63	87.1	107.9	54.56	117.13	210.84	38.92	64.85	48.22	43.81	79.81	80.92	70.99	78.88	85.94	62.67	231.6	68.96	126.84
F19B6.2b	#N/A	ufd-1	163.37	154.99	130.15	134.63	134.56	134.01	148.3	116.74	209.51	115.23	153.55	194.01	139.28	152.64	172.78	121.3	158.57	101.48	122.09	64.13	121.55	143.69	145.9	146.04	186.32	152.35	184.94	167.04	128.29	120.14	161.78	85.04	202.7	237.89	129.77	206.99	30.35	162.34	148.47	189.41	215.24	165.26	188.59	173.79	356.34	58.89	174.07
F26F4.10a.1	#N/A	rars-1	163.3	208.94	77.67	119.1	64.77	161.29	236.72	196.48	183.41	199.88	106.17	180.07	116.44	147.87	123.46	128.2	115.67	133.73	157.39	94.97	231.09	168.97	159.32	168.42	163.28	206.08	160.94	80.24	203.5	170.03	157.24	74.61	213.19	92.21	66.35	196	61.79	161.61	166.7	160.85	115.75	165.33	143.17	156.26	86.31	1.5	224.26
ZK418.5	ZK418.5	ZK418.5	163.25	75.75	102.45	118.14	84.51	132.81	139.76	142.46	38.69	157.36	149.17	80.88	149.26	155.77	179.46	134.41	194.47	87.41	61.37	15.44	133.28	110.78	146.2	100.89	165.2	89.46	79.84	126.64	119.47	99.82	154.79	26.97	57.65	77.75	26.12	80.6	1	108.77	151.92	124.39	35.97	82.37	183.44	145.18	1	76.2	30.77
ZK632.10	ZK632.10	ZK632.10	163.19	101.85	98.54	93.05	133.55	104.87	75.14	229.45	175.25	178.75	182.37	92.24	131.72	83.97	152.28	119.53	135.43	50.14	41.16	28.85	98.49	131.45	95.03	71.33	107.4	119.58	105.29	113.63	170.23	101.39	94.63	30.42	40.73	59.17	22.56	155.86	19.83	137.08	41.94	108.51	54.58	56.72	139.9	124.99	45.65	1	24.14
T07F8.4	T07F8.4	T07F8.4	162.93	159.12	33.5	56.76	16.35	111.71	113.86	101.55	145.85	144.95	161.2	181.17	110.86	73.47	110.17	138.88	101.13	94.88	149.04	69.13	100.97	121.25	137.33	130.85	99.73	130.53	152.03	99.23	166.92	132.17	127.44	182.32	69.22	134.9	146.55	114.92	14.53	81.52	120.43	99.32	86.11	73.74	131.31	94.62	1	1	169.66
F11A10.8	F11A10.8	cpsf-4	162.08	62.3	22.67	79.31	79.36	76.67	104.59	107.08	29.43	59.66	95.05	83.19	106.62	82.31	87.81	115.05	107.96	54.59	82.99	25.76	112.51	102.86	88.85	96.87	100.86	89.36	93.79	53.35	84.1	76.68	75.47	89.17	57.2	83.25	48.09	126.6	18.02	117.25	31.63	85.72	70.7	65.28	144.19	92.11	82.46	47.83	67.09
M110.5b.2	#N/A	dab-1	162.07	145.26	28.18	41.85	28.82	135.3	155.75	97.15	202.17	100.09	150.73	184.64	99.04	129.82	121.45	128.32	131.42	122.71	127.82	64	161.02	176.89	175.16	155.22	145.36	171.47	69.58	14.79	65.1	41.32	76.67	65.93	25.24	89.14	126.96	113.21	1	23.54	38.03	70.41	48.03	10.12	51.31	48.02	138.52	1.19	144.57
T11F8.1	T11F8.1	T11F8.1	162.01	184.14	258.78	307.97	388.19	225.31	192.82	476.66	290.93	312.18	439.02	312.54	305.8	158.35	179.2	200.56	177.8	213.18	174.36	107.03	194.42	270.54	211.26	235.95	264.24	277.31	259.86	272.37	247.33	408.98	233.99	277.21	382.8	688.54	364.46	246.27	1	295.8	262.21	260.55	429.39	321.22	242.18	349.66	500.46	1061.13	261.71
W01B11.3.1	#N/A	nol-58	161.97	144.88	133.9	95.99	110.13	134.22	157.01	112.05	80.77	153.58	126.37	150.85	114.84	142.45	91.36	125.21	134.26	88.7	181.14	53.08	146.97	142.95	140.42	138	125.26	157.2	142.51	103.16	146.74	198.86	122.8	180.42	153.84	204.61	130.73	189.92	63.73	108.66	126.36	123.27	165.94	129.24	138.19	127.4	90.4	83.99	161.83
Y52B11A.8	Y52B11A.8	Y52B11A.8	161.96	101.48	96.87	174.57	17.07	143.69	50.15	53.98	33.43	176.37	319.65	135.8	108.06	136.65	179.77	171.18	188.19	54.84	36.88	27.78	109.47	90.46	155.56	109.79	128.29	65.23	108.63	136.06	225.58	118.77	155.44	45.74	60.03	29.38	45.15	164.76	1	147.35	99.4	96.13	91.78	99.73	224.62	172.11	239.17	1	26.2
R04F11.3	R04F11.3	R04F11.3	161.7	164.46	81.8	87.75	61.46	114.34	172.41	123.29	176.57	116.96	99.58	147.73	93.37	125.44	99.55	103.82	104.95	109.06	108.55	59.99	135.85	102.06	109.04	100.26	116.21	131.3	106.26	68.74	124.74	149.77	167.49	109.61	84.57	49.47	173.13	112.15	27.66	48.68	64.09	100.19	84.89	82.13	103.81	74.78	131.01	1.34	157.04
ZK484.3	ZK484.3	ZK484.3	161.64	188.51	62.81	60.68	69.98	113.29	112.87	117.53	84.71	80.81	101.21	197.56	95.43	116.88	132.02	145.71	130.53	135.85	169.44	90.23	106.47	103.34	106.33	113.06	94.16	138.13	123.9	146.93	134.41	147.55	186	92.11	158.41	68.8	92.05	167.21	1	132.94	118.06	118.15	97.35	105.28	121.41	130.58	156.8	1.33	156.8
Y51H7C.3	Y51H7C.3	Y51H7C.3	161.63	78.36	78.66	80.39	122.17	89.05	54.52	48.6	174.26	53.45	162.13	54.58	97.53	107.47	150.46	113.89	103.22	80.36	28.7	1	82.26	67.12	114.11	76.86	65.35	88.79	47	67.34	57.49	89.27	90.01	27	36.98	50.27	43.61	75.2	1	63.63	49.66	36.13	28.29	41.98	71.1	59.96	1	3.94	23.75
K08D10.3a	#N/A	rnp-3	161.32	232.28	87.81	155.2	150.14	109.94	103.2	211.01	184.37	104.25	266.83	164.92	123.46	166.89	157.22	216.55	191.57	156.75	178.79	48.95	116.76	141.77	128.44	138.61	121.56	158.71	168.61	98.73	139.41	171.22	180.32	63.11	162.79	186.8	174.07	173.62	31.94	116.8	171.49	158.52	129.11	190.54	170.73	110.27	70.23	29.58	163.28
F53C11.3	F53C11.3	F53C11.3	161.28	367.36	199.46	253.9	372.18	264.75	157.15	154.82	167.35	164.75	218.25	320.76	210.93	174.28	174.36	175.42	175.32	247.04	383.75	79.26	124.81	206.84	252.85	219.75	185.99	282.73	220.44	175.65	146.82	313.1	268.87	372.86	170.14	361.02	330.47	242.6	33.81	221.83	237.71	301.78	481.71	232.46	255.16	142.6	325.01	266.75	340.64
Y37E3.1	Y37E3.1	Y37E3.1	161.24	203.37	56.6	146.71	227.02	175.16	146.13	142.37	124.06	205.53	166.69	147.22	154.05	141.37	133.11	203.15	120.67	228.48	194.78	73.38	121.06	146.96	144.72	182.11	139.94	150.62	131.83	127.18	139.9	153.44	150.27	343.45	197.81	260.7	242.02	198.18	13.5	120.98	152.23	123.47	191.94	175.56	153.08	115.1	215.25	186.74	216.79
F02E9.5b	#N/A	F02E9.5	161.06	168.7	175.57	197.39	214.11	284.53	122.44	265.71	359.16	241.15	218.25	143.45	272.51	231.65	201.35	110.83	149.15	144.53	92.21	77.86	186.02	149.94	148.31	164.54	198.24	158	134.94	164.9	123.14	145.76	115.32	145.11	144.89	163.75	338.47	113.52	92.67	232.87	64.19	150.89	162.42	182.77	109.72	53.97	1	517.38	106.08
Y55F3AM.9b	#N/A	Y55F3AM.9	160.99	205.9	51.9	130.42	136.17	112.88	124.8	140.4	287.46	117.44	186.35	209.71	171.11	213.24	159.23	191.11	133.44	163.77	198.59	110.75	120.68	158.62	137.74	154.74	146.58	210.68	186.35	125.11	91.69	188.4	150.51	119.2	118.58	180.65	179.22	178.8	54.53	131.26	209.26	158.19	162.62	217.05	152.98	118.25	458.14	150.75	245.03
T09A5.5	T09A5.5	T09A5.5	160.96	175.25	110.83	88.42	93.38	131.69	51.52	146.08	200.68	101.04	123.71	215.22	122.56	86.78	119.41	92.05	145.01	132.88	83.9	65.41	85.17	125.38	100.44	120.31	134.31	144.57	71.31	38.94	130.89	61.99	82.97	49.56	73.94	106.85	75.19	88.33	1	54.82	95.26	74.37	41.75	50.53	88.92	81.19	162.97	60.12	89.74
T24D1.5.2	#N/A	har-2	160.95	158.39	90.48	72.69	65.46	156.56	128.11	163.8	215.95	199.14	74.5	273	186.68	169.7	171.69	117.77	146.47	146.28	123.74	135.51	145.89	198.77	198.55	135.09	119.92	274.87	120.41	104.45	87.87	81.86	115.57	44.5	90.65	98.68	129.93	133.02	88.34	106.51	87.62	125.54	106.68	138.15	120.4	80.76	31.56	55.79	181.95
F43E2.8a.1	#N/A	hsp-4	160.71	199.79	87.44	57.92	55.86	242.4	228.42	153.15	175.31	142.67	191.18	219.11	152.29	280.8	273.38	275.59	260.66	260.32	162.44	96.44	282.95	258.06	204.09	229.92	186.46	233.08	96.75	69.2	108.62	72.3	90.69	108.32	54.53	120.05	146.5	195.86	62.75	95.17	62.46	175.52	170.61	150.41	128.02	103.32	192.73	35.71	176.27
Y106G6H.14	Y106G6H.14	Y106G6H.14	160.61	211.98	130.4	139.64	188.45	194.77	142.22	135.16	68.91	135.74	111.04	182.02	167.68	230.51	170.83	201.18	200.61	131.69	78.14	60.1	132.72	170.36	140.24	180.47	161.01	230.4	105.37	130.18	95.57	135.04	165.34	49.2	84.68	141.7	73.49	170.33	27.15	46.57	101.57	125.4	62.22	123.5	103.88	69.51	300.27	3.17	97.92
C25D7.8	C25D7.8	otub-1	160.59	159.68	33.94	82.91	117.87	112.32	77.73	99.32	106.56	187.41	104.02	80.28	100.71	151.06	176.45	124.75	124.74	79.45	78.07	7.53	115.94	112.53	135.47	103.66	118.82	103.2	175.41	82.12	131.91	89.79	67.2	68.33	153.02	138.49	36.35	109.86	1	103.31	82.61	94.12	101.69	73.46	127.1	81.4	153.78	1.41	58.5
Y47G6A.24a	#N/A	mis-12	160.43	136.54	179.02	208.79	149.37	121.55	79.76	127.79	67.41	71.03	158.3	144.26	101.43	136.96	186.33	110.33	126.56	110.34	103.28	19.5	74.44	134.3	141.5	123.4	125.92	97.67	221.31	239.93	156.11	173.39	158.13	240.2	192.28	299.13	299.08	194.05	1	170.01	118.33	156.76	176.47	198.8	156.58	205.1	62.69	177.72	143.02
C34B2.10	C34B2.10	spcs-1	160.42	178.98	136.75	219.79	256.36	84.11	57.91	143.49	75.45	203.03	207.64	170.51	145.45	208.33	237.47	139.51	188.72	189.18	204.95	11.5	46.6	112.22	114.16	132.96	169	107.34	165	123.79	136.15	129.11	125.59	85.37	84.09	78.73	173.91	177.93	83.62	159.31	127	172.63	132.76	174.08	163.9	166.63	442.33	69.17	81.06
C08B6.9	C08B6.9	aos-1	160.36	114.41	130.86	164.06	174.87	122.73	100.69	98.48	161.63	95.36	145.4	134.47	125.11	116.04	98.51	110.23	116.76	142.13	67.96	45.98	107.48	113.38	85.78	100.97	136.41	123.11	98.92	164.77	126.83	121.36	133.76	88.2	186.48	65.75	146.61	112.06	28.81	169.38	135.12	98.51	131.64	170.72	119.98	148.19	102.43	211.46	104.22
F19F10.10	F19F10.10	ets-6	160.35	196.52	30.28	62.29	51.33	102.2	122.99	135.64	190.73	160.35	221.18	183.58	141.6	129.33	117.44	137.48	136.24	202.73	280.08	116.47	118.25	185.2	175.33	184.09	129.03	199.64	189.46	69.26	157.17	130.2	163.49	168.08	210.25	310.9	43.62	161.47	17.58	124.21	155.66	155.58	153.27	147.34	181.9	160.57	155.37	37.1	279.42
R10H10.1	R10H10.1	nfu-1	160.34	139.49	90.78	178.39	175.18	91.43	158.3	84.26	133.54	132.41	108.31	84.75	179.48	121.11	140.55	116.62	111.22	124.5	60.68	52.74	151.39	133.87	77.88	123.09	95.71	98.35	72.1	130.97	135.35	162.72	105.08	15.44	64.62	16.94	54.14	125.78	1	84.3	65.44	112.14	48.42	47.49	50.81	55.73	59.69	194.15	85.46
ZC434.2	ZC434.2	rps-7	160.34	121.58	127.91	100.31	162.41	203.11	131.16	34.46	93.32	111.77	133.05	84.27	197.09	116.3	157.38	196.96	130.61	35.1	58.04	9.4	134.74	76.33	84.72	78.18	98.29	88.32	94.45	120.52	182.15	83.55	161.6	31.83	100.29	87.29	9.98	124.87	70.29	107.17	115.55	237.03	36.21	87.32	174.21	108.86	77.22	17.08	44.49
T16G1.11	T16G1.11	eif-3.K	160.21	145.43	99.54	132.34	85.04	264.73	182.58	128.84	139.89	118.73	217.29	164.67	206.56	206.96	170.23	160.32	205.39	134.5	71.58	67.27	127.87	151.24	138.24	113.38	126.53	182.41	142.94	181.3	216.2	141.5	144.57	114.38	149.2	42.85	108.86	165.81	24.18	127.13	104.74	146.7	152.09	104.23	132.79	90.49	270.03	1	113.31
Y43F4B.10.2	#N/A	Y43F4B.10	160.02	207.98	450.4	475.94	653.92	278.93	163.39	350.19	576.14	319.19	144.78	143.89	324.62	264.8	144.42	181.03	226.53	149.16	268.15	32.61	197.77	164.53	122.01	159.95	210.63	120.45	284.22	420.71	291.39	327.97	188.44	312.51	501.65	476.56	355.8	316.51	1	453.59	304.78	229.54	325.9	317.47	279.55	411.91	686.53	891.98	161.95
B0238.15	B0238.15	B0238.15	160.01	152.62	220.41	353.28	232.61	74.78	74.52	1	428.04	269.05	1	171.79	245.67	334.55	175.05	30.74	419.48	115.62	50.34	1	45.16	72.6	115.12	129.97	155.8	128.81	322.14	218.52	191.91	107.51	171.24	236.07	118.11	225.35	79.5	193.95	1	76.35	466.11	100.96	184.46	130.85	322.77	213.68	336.57	203.56	183.34
D1007.4	D1007.4	D1007.4	159.89	110.37	152.26	116.06	175.79	113.58	112.92	141.2	294.16	23.09	294.66	145.17	87.2	88.53	92.17	97.69	52.93	65.01	72.24	83.43	88.24	112.92	57.48	89.35	51.12	97.04	99.15	119.82	82.88	117.08	62.35	31.13	73.18	58.33	76.36	64.75	1	80.48	47.54	52.57	36.26	30.36	65.19	59.24	1	122.79	34.55
F45H10.3	F45H10.3	F45H10.3	159.89	75.65	3.52	78.94	51.98	96.52	23.38	101.14	37.64	23.09	159.13	76.88	69.96	82.05	175.23	66.41	151.45	98.71	15.54	21.61	60.37	65.73	78.46	63.39	78.97	79.89	91.6	103.14	128.26	105.47	133.93	13.65	60.35	22.14	55.72	92.77	1	80.48	51.67	94.54	59.11	46.18	139.6	85.86	1	27.79	15.13
T22D1.10	T22D1.10	ruvb-2	159.65	189.55	107.6	63.52	121.38	168.21	155.58	136.09	115.44	129.87	137.72	90.68	150.64	122.74	93.56	98.98	98.73	169.94	172	47.76	155.86	172.32	154.74	164.61	143.94	121.26	158.16	94.01	128.32	103.57	143.31	118.35	100.49	183.74	143	88.17	44.21	52.02	84.66	88.64	67.17	66.62	113.74	109.08	294.51	66.01	149.95
C14C11.2.2	#N/A	C14C11.2	159.55	217.5	121.51	130.42	109.76	234.7	185.13	227.67	157.72	175.52	157.2	176.22	203.86	205.97	215.42	184.97	208.95	261.36	222.26	202.95	220.97	238.33	198.45	237.81	194.66	217.44	79.01	70.88	42.61	101.38	59.91	20.54	94.64	151.34	181.39	159.41	84.15	96.76	113.6	145.79	78.36	102.93	71.81	94.36	234.31	392.9	342.28
T19B10.8	T19B10.8	pgap-1	159.49	189.69	82.1	46.36	67.71	134.5	130.5	106.33	157.16	174.5	140.23	200.59	126.87	144.15	204.25	167.96	153.46	205.29	157.64	107.12	133.98	164.21	191.75	150.52	150.86	200.99	182.12	70.92	91.41	141.56	166.54	65.39	145.74	71.34	42.75	234.76	49.78	145.31	150.65	227.58	154.54	153.96	143.18	170.43	124.52	2.05	240.28
D2096.2a	#N/A	praf-3	159.05	135.01	28.82	71.04	71.92	127.18	90.4	265.65	92.19	252.02	210.43	181.96	125.29	167.44	204.34	102.84	143.83	163.13	36.95	7.01	106.8	145.49	162.37	98.31	109.15	77.64	45.97	69.65	34.88	100.34	102.79	43.36	42.68	74.52	44.38	64.74	1	83.72	28.49	108.97	36.47	36.81	129.74	68.3	1	9.09	64
Y66D12A.21	Y66D12A.21	Y66D12A.21	158.91	86.31	249.67	138.45	116.13	143.74	172.23	145.65	1	140.64	184.52	69.91	83.12	77.69	135.69	50.29	136.11	37.7	36.42	19.34	189.52	84.3	105.25	81.44	87.09	78.37	36.74	184.51	71.17	86.94	73.45	1.55	55.55	1	26.39	55.44	1	61.73	9.46	32.67	15.94	4.09	60.78	40.23	1	4.27	28.89
M01A10.3.2	#N/A	ostd-1	158.65	124.01	86.54	69.02	48.53	143.65	149.86	89.57	61.36	170.17	163.81	200.91	73.07	119.93	120.81	137.85	102.19	97.21	61.33	12.32	130.09	114.96	143.86	98.94	144.75	147.91	141.33	102.75	169.99	101.75	72.06	89.82	65.72	179.69	85.06	139.3	1	79.15	60.51	105.17	97.84	84.24	134.21	112.16	43.85	71.66	116.26
F54D5.2	F54D5.2	F54D5.2	158.57	249.16	93.54	42.48	95.87	340.26	320.83	435.21	309.57	215.79	277.76	318.08	282.05	312.11	251.01	394.15	316.26	323.06	275.72	174.08	271.27	370.36	248.47	353.98	194.47	353.89	120	18.62	115.6	52.3	147.12	153.6	68.51	90.44	197.99	130.71	107.07	80.75	180.08	211.78	163.31	166.15	125.8	137.73	58.93	1.9	281.67
T08B2.10	T08B2.10	rps-17	158.56	137.35	181.27	111.42	166.39	202.04	160.89	32.28	226.76	69.83	212.91	186.16	271.41	270.29	177.8	226.01	203.68	62.74	67.37	70.46	190.89	106.85	151.4	129.34	94.11	166.92	91.97	170.32	122.1	114.24	181.6	156.41	51.68	108.76	84.24	145.51	62.17	241.64	144.66	234.56	54.83	104.71	324.58	172.94	122.03	1	20.54
F44E7.4c.2	#N/A	F44E7.4	158.44	292.55	26.86	81.69	31.79	180.66	221.08	245.93	248.45	218.38	262.79	312.87	227.52	261.39	265.48	245.28	280.53	277.62	407.72	169.2	260.73	344.79	347.24	316.82	229.63	315.44	238.32	41.5	66.1	135.85	101.05	115.8	91.96	47.26	59.4	246.39	72.14	136.11	225.6	186.57	103.05	114.55	146.88	122.54	207.89	117.01	465.88
Y24F12A.2a	#N/A	ragc-1	158.39	128.6	176.84	158.18	92.33	169.23	24.73	176.81	41.78	367.46	33.67	53.63	169.69	81.56	120.63	91.69	146.61	129.9	51.36	118.51	91.48	133.78	50.99	67.88	122.46	85.83	85.99	188.9	117.25	89.61	156.99	139.66	95.79	315.39	165.14	151.42	1	178.16	215.65	116.79	65.95	261.55	139.56	183.28	118.56	133.83	84.47
T24H7.5c.1	#N/A	tat-4	157.86	108.53	150.8	236.04	108.5	141.97	150.28	163.84	61.63	120.97	184.67	137.69	188.64	109.51	144.31	99.23	151.47	82.17	44.46	27.02	139.4	126.99	148.73	123.68	160.42	87.62	135.13	222.86	171.72	139.79	117.27	65.84	123.1	62.55	85.3	128.84	1	102.52	93.61	122.47	66.63	76.2	129.22	139.51	110.23	105.66	21.62
F32B6.8a	#N/A	tbc-3	157.73	133.68	48.56	24.53	23.16	179.97	262.34	227.87	234.38	171.39	201.09	179.91	124.94	161.39	131.99	184.93	164.83	242.14	277.23	108.9	263.47	236.75	199.39	243.49	145.48	225.05	46.17	13.86	34.21	43.78	76.45	60.77	24.12	213.43	104.81	83.51	55.12	32.47	88.87	61.52	81.38	39.93	57.88	67.32	95.24	1.23	226.06
Y43H11AL.2	Y43H11AL.2	laat-1	157.48	78.18	45.28	37.65	20.76	114.74	59.2	107.68	48.25	188.42	149.72	153.56	103.17	120.43	122.03	117.26	127.04	91.48	90.17	38.69	87.26	122.27	141.09	113.71	117.89	148.65	116.61	69.64	120.48	87.83	83.64	113.19	122.53	59.34	39.97	130.62	1	106.09	72.95	104.98	23.06	48.24	103.38	108.39	139.73	39.35	46.02
F55B12.3b.2	#N/A	sel-10	157.03	125.23	43.22	49.09	53.47	104.87	120.31	113.67	205.04	179.39	202.17	168.05	129.4	110.46	114.71	106.67	96.98	97.06	123.4	121.45	138.2	146.66	172.39	170.8	139.98	158.91	166.31	65.87	101.3	127.62	153.9	211.39	98.95	163.76	86.49	131.38	44.51	170.38	126.7	84.97	132.61	91.34	157.14	136.91	111.1	1	106.61
K07H8.10	K07H8.10	nucl-1	157.01	145.91	30.33	62.82	49.85	109	114.29	96.04	150.01	108.85	116.36	174.96	100.56	100.75	73.66	106.97	102.89	109.82	156.93	90.48	122.13	152.1	144.1	145.41	95.49	166.15	140.7	92.6	126.98	127.31	97.89	228.8	137.5	392.26	213.1	158.97	91.44	72.05	105.07	117.21	135.71	102.39	121.97	91.59	259.21	52.95	232.81
F53A2.7.2	#N/A	acaa-2	156.68	179.11	169.16	112.54	130.27	173.06	72.82	127.6	140.35	123.57	126.03	158.07	191.54	179.07	213.12	158.13	192.05	176.58	127.52	92.9	118.4	178.92	181.76	156.95	150.65	189.88	198.59	225.54	138.27	179.99	188.7	149.96	211.51	333.77	175.83	210.1	61.74	183.32	208.87	289.03	371.86	279.93	242.31	172.78	120.21	151.75	199.96
R12E2.11	R12E2.11	R12E2.11	156.26	130.96	84.51	66.96	101.7	139.39	119.39	83.14	113.12	157.91	144.24	202.13	116.89	160.08	139.62	105.39	152.95	78.94	67.07	95.05	138.35	157.26	119.85	112.45	115.25	150.11	65.85	61.64	74.54	76.83	90.58	12.75	78.78	44.13	30.2	88.02	1	83.48	41.14	138.5	7.6	78.2	70.44	51.13	1	1	78.18
Y65B4BR.4b	#N/A	wwp-1	156.25	167.02	27.02	59.72	32.94	102.87	133.54	92	86.24	97.39	158.31	122.79	103.86	99.21	93.88	77.54	107.88	82.96	154.58	88.63	143.55	144.3	130.35	138.59	111.52	171.55	101.83	56.41	129.14	78.13	123.02	102.35	131.07	95.76	42.82	122.49	7.28	58.42	112.66	110.48	103.34	70.51	103.01	81.3	196.78	1	166.69
F33D11.9a	#N/A	gpaa-1	155.94	170.68	165.76	150.57	86.14	131.02	183.17	389.18	152.12	343.14	342.13	346.57	229.98	294.54	213.11	255.55	225.39	231.11	148.84	139.14	218.5	246.08	298.47	235.07	267.87	335.49	189.8	148.37	208.42	177.37	234.3	262.68	309.67	306.48	215	270.42	33.98	246.48	280.99	238.62	268.16	285.18	216.17	256.66	159.99	145.92	176.86
H43I07.2	H43I07.2	rpac-40	155.82	127.38	55.63	37.51	146.84	111.99	96.74	116.02	137.81	128.24	171.8	145.93	112	152.39	134.01	136.23	136.53	95.94	132.29	104.32	124.37	128.91	132.74	128.38	141.97	162	67.53	143.66	109.23	131.72	99.96	18.71	129.46	19.35	63.31	145.95	28.65	100.02	75.28	125.84	44.14	71.58	73.4	64.83	135.48	45.81	118.36
T02G6.5b	#N/A	T02G6.5	155.58	196.33	66.46	84.98	64.45	155.85	252.27	223.5	461.61	403.28	221.5	268.57	209.2	183.05	184.04	161.56	107.32	172.75	180.88	125.55	215.93	268.24	308.78	216.78	197.74	256.84	193.6	28.72	150.83	133.16	148.64	225.03	152.27	95.68	427.82	175.35	25.95	281.74	119.84	125.33	168.92	174.84	133.12	121.86	358.78	1.5	208.94
C32D5.5	C32D5.5	set-4	155.42	182.73	82.89	145.44	95.32	151.29	52	112.1	188.3	169.19	132.98	202.96	116.26	127.98	132.91	97.77	134.85	178.34	138.13	54.86	69.57	153.39	137.5	137.01	145.26	193.85	197.46	89.09	163.86	85.01	208.99	198.53	198.93	202.78	191.1	231.88	81.29	186.25	141.45	126.43	206.37	127.74	165.86	122.39	98.86	99.55	282.48
K03B4.1	K03B4.1	K03B4.1	155.21	144.97	49.46	59.22	104.03	85.9	112.23	75.15	59.17	89.86	70.74	168.86	131.01	102.49	96.42	111.69	89.55	84.64	77.5	58.06	108.64	101.9	145.11	106.93	69.67	136.02	74.93	121.24	114.38	140.68	56.85	68.36	82.14	108.14	92.27	115.74	15.09	49.48	78.82	168.54	100.27	69.11	99.44	59.06	1	2.45	104.59
C08F8.3a	#N/A	C08F8.3	154.89	106.92	92.86	117.49	106.54	135.55	154.21	73.81	73.31	135.29	110.58	149.92	167.84	106.28	187.11	155.42	186.86	177.73	109.31	25.4	147.68	98.65	131.34	121.85	124.11	117.07	152.87	93.48	146.27	140.92	105.96	305.76	104.94	300.29	156.65	211.91	12.23	159.94	193.21	200.14	326.57	132.6	171.45	193.8	222.46	16.09	149.03
C42C1.14.2	#N/A	rpl-34	154.8	142.83	191.83	62.39	68.82	266.67	71.78	83.18	295.02	136.4	47.41	45.98	103.71	108.16	118.52	260.84	128.47	54.38	28.32	1	52.95	63.8	59.56	67.86	127.57	93.97	59.42	167.46	192.08	90.4	85.65	48.21	65.68	38.24	39.59	69.93	159.06	89	44.2	181.02	107.2	121.32	216.64	111.92	1	1	12.5
C34D4.13	C34D4.13	mutd-1	154.3	177.28	250.72	316.51	480.56	271	216.71	312.68	88.25	133.1	379.77	279.8	256.83	203.91	172.98	128.01	186.5	116.88	65.53	77.11	202.81	188.33	175.79	161.92	270.43	212.86	202.27	221.23	185.55	216.33	151.19	136.81	290.95	63.9	253.3	187.3	1	218.07	136.97	267	134.5	134.1	188.63	165.3	1	518.23	107.89
F37A4.1.1	#N/A	F37A4.1	154.15	222.45	47.02	68.68	88.71	205.6	129.09	224.03	128.38	201.26	243.26	206.74	163	167.21	190.04	228.59	190.38	209.26	192.67	90.93	166.45	207.64	194.74	180.26	167.24	234.92	69.6	85.71	94.56	75.62	85.39	58.17	43.89	115.28	136.77	133.42	40.23	85.75	113.69	134.35	43.83	118.19	89.6	102.62	439.29	2.97	185.31
C15C6.4	C15C6.4	popl-4	154.13	92.85	90.27	64.96	87.32	61.06	40.68	115.7	80.48	111.82	33.34	39.8	95.08	86.7	62.19	62.07	102.25	74.68	46.8	29.26	43.06	50.37	75.28	46.8	64.41	53.16	53.22	110.41	133.09	88.82	78.7	34.63	50.61	51.35	42.93	64.28	1	49.63	33.6	49.63	40.14	51.89	63.33	65.12	136.62	14.68	57.96
K08E3.5a.1	#N/A	rml-1	154.07	224.63	111.62	119.85	85.84	178.69	119.1	171.81	266.86	159.97	180.67	216.12	142.55	221.24	200.75	225.29	184.1	159.5	147.58	90.39	162.43	258.86	241.32	242.69	233.75	218.6	73.02	48.41	51.06	95.08	55.86	37.27	103.03	109.65	132.65	156	55.73	33.52	91.36	85.42	56.85	58.35	58.68	67.44	114.65	1.91	131.29
T20G5.9	T20G5.9	T20G5.9	154.01	90.07	57.38	107.02	95.28	90.01	70.65	126.08	99.42	20.71	61.45	89.59	202.05	123.54	121.47	126.78	92.55	112.9	64.53	1	70.97	79.22	92.51	56.6	74.5	94.28	116.59	62.74	57.07	61.17	89.18	1	26.17	1	31.32	80.24	1	77.8	48.41	96.08	43.01	15.25	83.79	74.09	1	1	91.74
H06H21.11	H06H21.11	H06H21.11	153.92	254.09	222.09	229.82	329.42	336.55	116.52	275.39	84.34	202.63	78.4	215.98	230.85	261.17	259.45	218.82	231.29	188.19	90.76	97.04	131.8	146.6	157.55	152.88	130.84	177.44	108.44	138.17	190.04	169.6	158.54	31.51	181.39	105.1	135.67	148.98	1	208.3	136.87	136.45	59.58	92.77	202.05	150.37	1	88.22	126.6
C08H9.2a	#N/A	vgln-1	153.04	138.12	17.8	33.34	28.84	114.25	103.66	71.82	122.41	93.53	100.16	82.13	125.13	149.38	162.13	136.86	146.32	169.18	269.37	123.28	107.7	114.6	148.07	160.12	60.23	73.04	82.85	12.92	80.89	84.93	69.95	98.5	54.28	55.13	47.03	145.78	18.42	65.25	137.11	84.95	91.53	75.97	86.86	76.63	301.38	37.55	277.61
T07F8.3b	#N/A	gld-3	152.93	121.67	53.65	65.34	50.19	137.76	194.12	143	170.01	229.93	197.91	151.65	165.81	127.58	148.35	151.02	140.45	96.12	104.05	96.42	176.26	187.41	244.72	152.86	165.71	181.47	151.98	70.76	124.28	104.53	139.29	128.01	108.62	173.81	152.4	186.7	40.01	145.28	124.6	119.88	125.81	105.61	124.52	99.88	59.59	51.62	153.14
R148.4a.1	#N/A	R148.4	152.78	259.44	60.48	154.36	136.23	184.96	101.12	331.12	229.98	304.7	233.41	252.2	205.27	249.82	204.31	275.72	233.25	382.16	227.1	61.57	109.64	191.38	196.34	222.27	197.68	177.44	193.94	99.36	102.24	93.85	156.83	145.85	112.83	342.33	296	141	79.12	128.58	122.38	169.8	204.62	224.12	105.61	79.33	328.69	234.78	277.25
D1054.2.2	#N/A	pas-2	152.75	262.27	560.86	422.09	525.57	273.74	229	171.13	219.91	165.52	168.91	210.36	283.81	246.08	217.56	129.38	287.2	245.32	128.76	24.22	233.31	229.74	179.99	188.78	346.92	156.94	248.87	280.51	137.36	340.92	227.82	235.21	199.93	325.37	364.36	218.56	1	291.5	359.36	267.67	472.69	366.77	179.14	172.14	269.63	680.81	210.96
F30A10.3.2	#N/A	F30A10.3	152.71	101.82	82.4	41.47	51.74	122.42	97.34	102.84	122.34	101.82	152.24	84.03	121.5	101.71	105.13	101.13	89.86	76.74	67.04	60.02	92.06	106.1	100.34	85.75	106.06	132.08	74.33	70.07	120.95	120.85	111.27	27.09	34.88	41.13	51.07	114.03	62.66	86.77	65.28	88.41	72.8	81.72	93.42	79.01	31.22	5.4	72.76
R11A8.4b.2	#N/A	sir-2.1	152.69	125.25	138.16	134.27	98.53	127.26	137.42	241.88	216.34	230.66	173.8	187.47	159.88	143.94	135.88	137.45	95.12	175.47	322.07	120.84	150.4	202.56	183.88	203.11	224.91	211.58	205.48	156.86	173.81	145.46	156.74	246.19	275.8	414.91	273.2	172.73	98.1	105.77	143.01	118.21	213.06	104.66	111.16	199.63	381.92	225.97	309.19
ZK686.1.1	#N/A	ZK686.1	152.59	52.83	194.77	165.54	115.41	126.83	106.17	74.6	133.77	122.35	84.54	82.39	147.36	114.82	50.55	94.38	89.88	13.01	20.05	1	113.99	85.8	104.01	63.72	139.81	90.3	59.1	98.2	48.93	56.57	19.16	16.62	32.92	12.99	30.09	51.53	1	51.84	34.25	60.01	1	42.51	34.28	34.14	1	46.8	10.36
R151.3.2	#N/A	rpl-6	152.54	100.9	123.27	90.45	149.92	176.46	130.23	146.87	162.64	1	181.94	108.02	147.64	141.29	207.19	193.54	151.15	77.82	82.53	22.61	90.88	96.9	90.71	69.53	177.85	124.66	170.36	62.78	202.59	89.14	101.17	62.91	26.51	19.4	50.42	110.34	1	132.99	60.34	148.29	85.88	89.97	224.81	122.62	207.13	4.48	33.33
Y65B4BL.4	Y65B4BL.4	Y65B4BL.4	152.53	177.42	115.86	95.77	92.86	141.25	134.77	161.92	53.59	124.82	158.91	88.46	124.01	163.9	208.81	139.6	161.78	148.65	98.78	30.26	143.31	121.57	154.86	138.75	102.26	144.7	205.57	141.89	165.86	160.81	135.21	182.53	164.32	190.92	235.06	147.59	16.81	203.76	126.69	112.08	219.08	95.27	131.08	89.07	153.3	35.16	173.79
Y43F8C.14	Y43F8C.14	ani-3	152.4	152.48	15.01	36.23	20.74	163.44	178.41	173.68	196.82	149.37	201.79	211.92	145.05	170.45	173.29	288.23	164.2	177.86	159.84	152.59	170.3	219.38	222.67	216.63	143.48	219.35	87.61	24.57	70.94	60.49	107.69	87.58	32.79	96.31	30.34	113.08	49.94	30.38	53.26	116.48	73	95.65	68.08	70.97	264.27	1.45	169.16
M04F3.1.2	#N/A	rpa-2	152.17	131.83	267.36	238.88	195.88	113.44	150.65	69.3	162.7	142.6	164.75	97.04	209.31	149.18	158.11	175.64	144.02	136.17	113.72	26.67	141.44	121.26	125.37	104.15	121.34	127.6	170.59	184.35	238.79	164	166	239.88	212.27	349.39	289.44	224.56	38.96	176.83	171.62	198.52	260.35	187.2	198.42	210.41	180.93	79.99	122.93
ZK858.1	ZK858.1	gld-4	152.14	127.1	23.59	27.54	7.17	89.69	108.44	64.54	73.42	119.17	84.21	176.3	105.65	121.68	112.95	93.52	116.33	97.45	114.6	52.33	136.89	106.14	130.45	107.86	107.11	141.54	115.12	36.88	119.66	115.44	121.79	171.73	79.39	206.44	72.24	175.86	19.1	142.08	114.8	100.22	89.49	86.18	160.68	100.76	184.4	1.15	145.08
T05G11.1b	#N/A	pzf-1	152.04	162.07	108.18	49.64	88.08	228.29	235.73	137.24	177.88	250.88	256.21	332.75	162.97	212.44	136.74	222.13	154.66	246.6	174.13	119.7	233.14	237.03	263.84	235.58	150.67	341.24	56.5	13.65	52.8	43.35	73.21	57.86	52.99	160.71	116.47	117.6	65.87	24.81	74.89	145.88	76.36	100.81	62.31	60.58	139.46	5.65	215.57
D1007.5a	#N/A	D1007.5	151.42	143.58	85.62	81.23	99.09	155.6	99.99	163.39	83.47	154.43	103.84	129.77	140.4	123.28	126.37	102.63	115.18	163.73	116.85	51.33	127.66	153.73	148.6	120.14	109.11	154.32	51.83	55.12	69.68	59.81	46.46	47.91	39.72	11.67	49.25	68.78	1	51.41	24.02	68.54	37.47	58.42	47.92	60.86	24.73	113.31	90.11
C24B5.2c	#N/A	spas-1	151.36	68.6	48.57	85.21	83.27	112.5	142.13	123.52	79.97	34.97	101.77	79.56	80.49	74.58	111.63	87.77	86.28	50.75	34.67	22.18	116.24	102.64	97.8	74.17	87.95	86.61	54.28	52.75	112.97	107.74	95.46	30.26	20.77	78.84	28.41	83.65	22.54	48.64	54.74	71.03	48.39	35.51	68.5	59.83	27.6	81.98	61.72
Y38A8.3	Y38A8.3	ulp-2	151.32	147.41	37.93	59.58	27.93	153.71	160.21	165.25	132.14	178.38	191.05	173.49	110.89	109.68	162.59	104.32	138.81	147.58	228.74	77.16	149.8	172.66	190.01	188.07	120.07	160.88	206.82	84.62	136.42	166.05	100.85	207.49	128.88	207.52	18.49	179.54	39.74	150.75	136.07	143.19	94.94	125.52	142.19	154.1	260.24	42.95	296.13
T19A6.3b	#N/A	nepr-1	150.82	128.25	171.23	83.98	215.17	124.58	131.49	217.82	116.47	206.4	94.17	132.25	131.71	109.79	119.06	116.92	95.45	69.4	68.83	60.61	112.23	114.68	110.22	87.78	123.45	115.48	113.44	192.77	152.78	183.66	185.55	55.41	152.26	48.28	103.37	144.66	1	160.64	99.07	138.09	119.69	107.6	121.21	84.41	159.82	185.47	65.27
T05F1.3.1	#N/A	rps-19	150.69	61.23	162.5	67.29	71.05	106.19	109.74	55.98	250.01	91.8	32.03	62.42	193.38	126.99	128.17	193.86	153.72	41.95	61.12	30.78	87.14	68.94	83.02	72.2	107.92	54.19	112.07	68.7	179.64	70.68	108.48	51.37	24.96	57.98	94.21	67.7	1	73.04	94.45	63.62	1	77.96	163.1	100.38	1	158.04	23.84
C08B11.9	C08B11.9	C08B11.9	150.52	129.68	67.43	39.9	69.18	58.26	199.91	135.62	442.7	149.63	254.02	156.71	118.54	129.74	156.14	92.89	126.71	87.92	116.08	23.22	119.32	121.46	100.21	102.49	140.26	120.7	126.92	72.17	141.27	66.67	84.97	52.21	95.17	33.54	146.09	125.28	32.36	101.11	97.97	122.3	175.06	105.02	188.66	104.27	71.04	1	141.05
ZK863.4.2	#N/A	usip-1	150.09	147.12	116.44	69.81	85.62	91.32	150.11	123.85	150.88	198.51	96.77	157.37	114.51	135.86	140.03	118.45	125.2	136.68	97.23	76.06	142.25	118.99	166.01	99.53	114.58	159.89	177.65	110.43	89.47	145.19	128.07	99.79	96.33	126.47	119.39	127.04	35.57	148	110.56	120.93	115.01	86.84	124.55	86.26	70.73	12.47	98.26
W02F12.4a	#N/A	W02F12.4	150.05	154.69	54.17	63.39	102.49	107.97	133.27	195.38	56.94	119.47	203.16	148.06	119.83	145.01	108.23	114.61	95.69	128.37	97.23	70.53	119.98	135.99	131.24	131.54	154.46	185.35	90.99	41.38	161.58	81.59	78.17	56.34	50.96	83.28	84.7	68.19	1	48.73	62.13	64.15	24.71	37.17	78.52	48.46	166.34	41.47	102.28
F17E9.10	F17E9.10	his-32	149.94	42.78	347.72	122.49	52.09	108.31	1	125.55	1	1	106.48	127.75	73.24	85.65	128.24	24.74	135.94	47.11	219.87	52.81	28	83.37	61.39	92.32	76.01	97.68	91.59	121.87	153.05	157.15	128.12	38.04	34.84	72.05	11.89	21.71	1	288.49	148.45	65.91	117.54	124.26	77.72	128.74	1	62.61	61.15
C17E4.5	C17E4.5	pabp-2	149.94	114.34	131.57	133.34	117.1	151.16	175.76	194.16	95.36	131	38.9	165.42	134.55	125.31	126.65	87.67	132.67	79.36	46.99	24.68	120.71	115.84	109.51	72.23	101.58	119.79	116.75	133	141.73	121.03	105.7	184.65	126.03	170.94	78.8	134.3	1	106.24	80	140.83	86.34	112.71	146.82	112.45	89.75	36.13	49.64
C25H3.14	C25H3.14	C25H3.14	149.9	152.07	98.63	98.46	96.62	143.7	90.85	206.8	126.01	177.42	26.8	129.99	152.61	96.27	76.48	122.72	162.5	69.76	72.48	37.01	88.66	140.88	133.61	84.84	162.77	134.31	69.21	93.24	57.71	55.02	45.02	75.58	41.09	1	101.59	103.32	46.89	57.7	71.28	177.08	106.44	39.24	127.89	65.28	385.8	2.41	108.65
MTCE.31	MTCE.31	ctc-2	149.84	313.11	569.83	508.33	960.06	769.49	1943.87	4478.46	2402.44	3031.04	2004.36	759.99	1387.33	777.56	343.55	452.56	190.84	517.91	982.38	1760.57	835.53	1067.75	686.62	845.98	961.92	1394.34	1055.92	735.5	501.29	1514.82	1251.39	609.4	2008.75	634.05	1142.55	386.83	213.8	1184.45	428.45	313.43	167.9	394.85	151.38	478.56	2114.97	3247.16	854.97
Y55F3AM.4b	Y55F3AM.4	atg-3	149.82	125.56	72.98	127.74	99.27	21.38	72.58	209.09	1	1	410.37	57.79	71.94	134.96	111.52	79.09	22.48	118.45	133.53	42.16	48.01	61.65	43.06	56.92	120.64	84.6	1	100.86	34.11	35.14	52.77	184.56	25.38	146.21	174.44	27.65	1	72.74	148.54	30.92	5.01	59.74	106.36	23.99	90.93	22.32	86.35
M01A10.1	M01A10.1	fubl-4	149.63	204.23	67.79	110.18	146.62	149.92	237.08	227.25	268.96	239.69	252.43	190.67	182.34	151.36	166.24	155.82	166.48	223.84	158.01	194.48	222.6	216.47	219.07	283.51	195.05	235.4	182.77	108.97	137.3	137.19	103.08	147.89	184.18	118.86	220.88	136.17	25.9	109.32	155.8	173.51	127.42	165.08	105.22	123.87	208.73	75.31	283.01
T03F6.3	T03F6.3	T03F6.3	149.54	111.55	227.98	203.25	254.07	140.94	277.77	152.62	158.72	205.9	257.59	192.8	250.01	216.97	211	150.18	212	129.99	57.59	36.63	215.62	227.27	164.06	171.45	184.52	161.42	197.17	262.99	164.59	151.62	201.95	138.27	180.77	189.21	115.61	185.3	1	192.33	211.8	216.21	164.16	230.16	207.82	249.38	45.48	145.43	123.47
R01H10.1	R01H10.1	div-1	149.42	175.89	51.51	90.48	51.54	94.72	122.58	178.6	194.39	152.48	204.8	194.07	192.89	190.41	174.68	132.55	131.89	205.71	296.06	105.84	121.67	179.65	183.71	175.59	154	213.57	234.57	75.81	120.61	124.51	200.82	308.05	216.92	388.59	217.25	232.76	62.95	198.12	176.47	145.86	204.92	174.71	191.93	195.24	625.86	39.67	275.94
F07H5.10	F07H5.10	F07H5.10	149.25	107.42	113.91	108.72	93.67	132.04	108.09	120.04	146.75	99.77	81.61	124.26	106.14	92.66	110.17	127.52	69.04	108.19	69.04	113.47	139.9	138.98	90.98	90.02	119.57	153.4	48.88	58.32	69.84	66.5	86.02	19.85	28.86	59.86	81.33	77.1	55.42	38.01	20.69	58.7	44.59	33.31	47.07	57.51	1	84.9	67.28
T24F1.2	T24F1.2	samp-1	149.16	145.76	14.78	32.01	10.57	113.01	98.44	103.61	213.85	164.28	102.37	137.62	151.56	158.86	168.66	144.46	156.63	112.4	137.59	73.34	112.17	162.85	162.82	111.21	138.99	192.35	120.06	33.47	110.12	119.92	117.96	68.95	113.1	65.89	65.68	154.73	16.11	126.82	131.68	116.33	88.85	85.2	135.08	102.82	19.99	1.19	160.07
T24C4.7	T24C4.7	ztf-18	148.87	186.25	42.71	80.43	57.93	82.72	128.07	138.81	295.02	172.31	170.24	180.97	142.35	148.43	100.46	116.25	125.24	181.99	293.38	119.18	128.54	210.24	195.62	206.44	193.85	221.77	206.09	81.07	166.77	98.05	134.04	269.98	198.5	266.92	32.76	171.54	12.5	134.49	164.87	134.84	164.04	119.41	169.76	143.24	248.89	48.07	347.36
Y41D4A.4c.2	#N/A	Y41D4A.4	148.78	167.84	23.22	23.71	55.52	215.46	157.29	155.21	180.32	183.32	249.36	163.04	141.97	161.82	93.39	155.16	161.39	157.84	291.79	116.12	183.16	205.43	255.58	235.35	130.19	171.39	71.23	14.93	84.14	64.52	44.22	92.9	43.26	148.17	31.51	128.51	45.59	47.51	104.56	82.14	113.22	54.45	75.27	56.06	243.88	1	320.91
T08B2.7a	#N/A	ech-1.2	148.71	179	25.74	49.63	38.17	130.75	162.71	187.5	142.73	188.21	163.85	274.92	133.18	119.13	167.21	210.99	148.51	143.88	177.3	86.91	166.15	186.88	171.11	165.64	159.3	282.03	223.91	80.51	157.66	168.43	144.78	170.9	131.65	271.84	95.93	195.51	71.9	137.01	169.51	148.39	177.27	96.15	173.25	98.87	405.3	1.15	254.62
T05H4.11.1	#N/A	T05H4.11	148.68	126.27	103.45	110.86	94.1	77.1	202.47	170.27	268.3	136.92	171.87	91.23	77.28	86.28	106.87	81.78	104.97	62.33	253	41.39	151.69	138.5	121.62	99.46	147.61	104.11	156.42	197.98	211.33	203.2	148.35	114.27	126.73	91.35	116.26	168.13	49.89	88.2	130.93	102.11	105.16	132.94	125.96	139.07	666.48	76.39	131.17
F26F4.12	F26F4.12	F26F4.12	148.64	149.66	151.05	109.21	102.91	158.12	157.64	72.07	155.01	131.87	94.51	172.49	173.55	156.55	142.52	151.63	122.55	134.26	74.21	35.34	147.23	124.65	139.69	107.49	111.13	128.41	135.21	178.7	141.6	167.51	142.15	34.71	109.7	112.91	268.72	169.57	1	159.39	147.83	157.8	142.74	175.73	170.63	151.43	176.5	3.11	155.75
Y18D10A.17	Y18D10A.17	car-1	148.48	146.2	25.6	29.76	23.63	203.95	194.66	222.53	280.31	135.6	309.91	227.44	107.04	159.34	137.11	148.86	189.54	86.15	79.17	103.81	231.91	236.72	220.55	226.27	178.4	229.86	53.33	17.02	59.21	55.45	42.13	4.16	20.41	11.79	69.34	129.68	51.54	21.06	25.18	51.86	29.98	21.36	45.97	35.3	1	36.14	106.56
Y48B6A.2.2	#N/A	rpl-43	148.48	143.21	145.93	193.34	225.66	130.31	38.18	128.03	674.04	1	360.38	23.72	208.96	57.72	188.65	154.3	166.2	51.64	169.4	1	105.91	85.68	88.4	51.69	93.61	88.74	66.53	128.58	136.3	130.13	171.75	25.14	73.8	77.93	10.58	102.29	1	103.61	121.38	171.04	1	30.73	129.31	136.8	1	174.18	6.27
F23F12.6	F23F12.6	rpt-3	148.47	158.25	99.09	145.28	93.57	161.7	130.94	179.91	185.07	84.98	172.33	215.3	161	200.02	184.48	185.44	217.96	162.89	87.67	40.81	129.06	171.77	158.22	126.73	217.31	167.27	130.57	64.21	119.9	140.43	67.42	161.64	118.34	123.48	71.35	118.08	25.93	144.22	82.51	140.38	134.24	159.79	160.92	121.47	153.65	46.19	137.79
F15D4.2	F15D4.2	F15D4.2	148.35	120.41	114.41	84.32	79.48	81.24	51.05	54.92	66.99	100.15	102.35	69.53	105.98	124.21	57.89	88.74	73.65	122.65	87.08	1	50.82	56.46	76.38	55.81	84.91	81.76	107.65	149.62	154.91	118.05	152.48	14.14	65.37	82.17	99.86	69.18	1	62.79	109.44	118.32	108.63	105.41	105.38	154.02	81.45	53.06	80.49
D1081.8	D1081.8	cdc-5L	148.08	116.18	66.58	50.64	32.44	97.15	59.94	122.69	109.19	104.19	112.08	166.62	150.46	108.6	142.92	160.4	135.01	97.82	171.82	104.47	91.77	149.62	129.62	132.87	131.94	172.18	155.59	73.79	158.85	133.48	137.27	134.61	155.5	85.42	98.74	151.22	25.58	111.73	180.12	130.03	163.62	205.66	152.98	132.99	125.42	49.45	208.75
B0035.1b	#N/A	znf-207	147.93	118.62	175.27	193.29	129.74	147.75	144.46	51.09	189.57	63.34	93.39	132.94	176.59	132.21	137.82	129.06	104.73	92.4	143.48	41.6	178.41	128.79	144.41	104.1	216.68	151.31	105.6	214.94	193.84	189.24	93.76	112.32	138.12	154.85	180.4	161.63	44.42	112.59	108.18	132.76	119.51	115.94	164.06	139.48	36.09	189	133.42
W01G7.3.2	#N/A	rpb-11	147.87	97.66	124.31	75.64	187.51	125.95	125.89	183.14	66.42	81.09	206.69	107.99	62.03	57.38	84.98	93.54	84.21	60.49	46.54	1	94.53	48.73	55.56	59.18	79.23	68.86	92.57	189.1	162.06	126.14	94.51	143.32	115.85	115.78	67.68	94.93	1	123.87	57.71	103.3	130.48	69.46	104.44	90.48	1	31.97	47.03
F27D4.8	F27D4.8	F27D4.8	147.79	249.97	363.39	219.67	487.67	249.66	321.21	244.58	1	67.74	138.78	306.49	225.68	73.71	220.9	94.16	142.46	214.99	65.39	40.72	185.16	210.57	145.3	206.75	189.9	244.53	240.5	190.72	255.92	217.4	135.75	57.36	241.53	52.29	257.64	195.78	116.7	225.27	125.52	187.92	149.86	134.31	136.61	165.73	1	178.57	80.23
K07C11.2.2	#N/A	air-1	147.37	157.41	82.14	64.13	83.42	125.15	168.04	105.21	187.18	97.62	217.66	141.75	185.2	163.73	104.99	196.14	183.02	170.44	156.62	61.45	136.06	142.52	161.33	150.71	148.45	171.99	142.38	53.97	86.35	69.03	75.36	164.29	55.52	75.18	154.98	170.4	51.41	112.1	181.54	141.51	133.76	116.14	120.94	99.14	62.68	10.98	142.32
C53D5.6	C53D5.6	imb-3	147.28	163.17	49.09	34.88	35.28	102.92	118.1	54.27	121.42	102.38	98.74	124.86	121.35	158.27	116.37	117.75	119.43	94.23	147.52	87.84	153.13	132.63	167.11	145.57	99.97	122.88	161.82	68.28	183.16	145.06	112.3	217.4	110.06	205.75	86.34	158.34	4.99	100.5	133.65	154.75	182.34	146.98	117.54	119.78	144.11	1.19	189.84
F38B7.3	F38B7.3	F38B7.3	147.03	180.21	123.55	135.21	107.93	96.66	128.12	270.77	226.2	265.05	200.09	195.8	136.59	177.15	114.03	197.61	226.46	209.98	316.12	129.35	160.05	228.28	248.62	240.84	217.11	226.85	188.6	120.99	97.35	139.27	113.52	237.98	247.4	256.13	126.62	213.78	96.67	136.5	214.37	146.71	283.72	104.37	140.16	137.96	324.03	91.41	363.24
F59E12.13.1	#N/A	fut-3	146.58	173.53	221.81	126.55	175.74	190.7	319.34	213.66	237.54	264.43	247.18	240.93	171.8	163.78	216.93	191.95	192.31	139.41	154.54	105.99	278.59	216.32	255.39	220.88	217.28	235.24	159.15	139.81	155.8	125.44	209.71	101.39	141.05	59.26	191.18	220.58	38.6	128.02	193.58	266.04	119.06	131.55	110.68	125.49	62.37	72.38	171.86
C09G4.3	C09G4.3	cks-1	145.78	96.5	42.15	94.07	143.4	137.03	131.56	133.6	109.81	228.73	133.92	69.23	123.29	120.62	109.63	154.24	157.59	84.16	76.93	44.7	113.97	139.96	117.22	95.74	94.02	127.11	126.32	136.65	113.19	118.47	114.44	23.51	81.85	91.3	60	120.97	31.94	71.81	52.31	68.98	51.09	98.47	77.02	80.45	347.17	47.62	50.47
C36B1.4.1	#N/A	pas-4	145.77	204.19	343.98	197.66	244.73	215.54	189.79	177.85	221.02	142.18	189.53	183.83	206.56	238.86	189.51	189.32	222.2	97.15	51.84	24.35	254.55	210.18	157.95	160.24	193.67	124.58	87.21	122.28	113.36	106.38	108.72	53.89	96.59	108.26	147.37	118.37	22.55	92.36	91.36	133.79	60.41	84.46	116.43	103.34	1	57.85	43.59
ZK381.4b	#N/A	pgl-1	145.74	182.16	87.89	90.68	62.21	160.19	123.92	112.99	229.2	236.87	235.39	192.57	115.26	150.58	175.95	137.48	162.59	180.86	138.75	104.14	170.3	236.22	282.87	211.62	182.02	207.33	92.22	34.59	42.46	113.03	109.11	55.44	93.45	53.72	67.22	195.99	33.36	50.97	132.71	115.06	85.39	46.34	66.18	80.72	148.18	86.8	188.68
Y116A8C.42	Y116A8C.42	snr-1	145.6	96.08	76.89	120.7	42.96	67.64	120.13	77.74	170.82	68.77	52.92	77.8	141.52	104.94	99.47	104	117.99	27.19	71.17	8.62	86.59	60.54	48.15	50.66	100.06	73.9	63.69	112.81	111.97	121.77	55.16	49.57	48.31	38.55	62.21	95.91	33.09	51.69	37.33	67.78	35.24	23.18	107.35	91.34	72.42	45.98	38.45
C27F2.4	C27F2.4	C27F2.4	145.55	88.69	83.46	78.19	170.75	104.94	103.55	70.54	79.4	124.06	55.93	124.41	99.76	98.9	92.48	106.25	92.06	65.14	75.29	68.84	91.3	97.81	91.21	83.06	99.4	100.41	62.75	104.32	99.12	70.27	79.39	24.88	95.12	45.08	65.55	106.14	16.72	82.53	54	88.26	110.59	62.05	84.1	67.88	114.63	1.41	131.08
F52B5.7	F52B5.7	F52B5.7	145.52	106.66	154.4	112.8	156.64	123.65	136.92	183.06	109.51	83.35	178.4	103.58	138.24	95.08	90.81	92.88	113.31	89.92	130.34	28.2	136.14	132.29	84.19	140.7	164.16	131.59	127.85	171.84	95.61	177.63	135.4	194.29	173.26	217.52	130.78	117.74	19.45	166.35	84.39	98.83	100.61	75.31	61.9	87.19	264.03	409.55	108.57
T20G5.11	T20G5.11	rde-4	145.45	168.2	76.93	60.5	59.5	109.69	100.95	102.07	203.12	42.93	136.45	169.89	135.26	109.07	74.78	104.11	122.63	75.2	83.82	21.44	91.59	99.86	91.45	128.16	121.58	139.56	143.21	48.45	106.12	84.87	96.54	69.12	68.59	228.77	57.31	128.91	58.53	110.38	66.35	113.94	70.43	68.58	119.61	63.63	175.42	1.74	118.04
ZK20.5.2	#N/A	rpn-12	145.29	162.25	159.2	237.26	158.69	196.87	149.06	114.98	116.88	207.15	129.57	152.3	159.51	173.54	248.62	163.78	259.04	239.13	118.66	30.68	121.69	141.64	182.68	150.8	153.62	176.89	139.14	110.52	115.49	109.3	152.88	315	159.49	297.94	279.12	210.22	46.22	157.57	238.14	164.7	115.48	159.3	169.38	236.64	158.9	137.48	151.17
B0491.5.1	#N/A	nduf-11	145.17	163.23	173.23	225.04	87.79	82.63	111.97	127.09	145.79	148.21	143.29	147.89	160.44	194.44	176.81	192.17	203.12	91.63	89.12	17.28	125.19	158.76	178.96	147.14	219.87	130.09	175.96	91.95	118.73	134.94	101.96	185.54	128.9	68.34	165.16	197.77	1	127.59	161.12	186.35	216.2	100.14	173.91	192.04	39.12	1	112.56
M03F4.2a	#N/A	act-4	145.06	310.74	20.38	64.36	29.21	75.92	97.02	89.47	126.84	94.88	71.46	126.62	59.5	94.7	248.63	129.19	138.39	208.06	1608.27	66.04	163.87	177.38	185.79	108.74	135.42	149.67	143.45	94.6	114.65	136.67	114.34	302.28	119.23	271.34	225.48	174.43	1	214.58	181.11	166.3	361.64	152.03	198.66	142.59	483.1	301.36	346.73
F32A5.7	F32A5.7	lsm-4	144.94	126.28	182.09	99.97	262.2	146.14	62.56	93.05	136.07	183.78	1	120.15	144.2	90.98	122.92	132.83	92.51	91.21	118.45	1	67.61	99.25	98.22	70.22	109.97	71.9	91.6	199.21	186.08	188.92	140.81	107.25	126.04	93.5	129.59	131.13	38.74	187.8	112.83	155.33	82.38	125.49	100.47	134.53	82.9	174.56	72.97
F10B5.8	F10B5.8	ints-11	144.82	157.58	14.29	47.37	34.74	194.86	191.97	111.58	223.35	149.37	182.59	204.56	160.75	137.14	99.65	149.63	128.09	145.19	196.45	109.97	145.89	182.19	114.38	211.88	89.96	270.46	96.95	17.2	104.01	82.74	111.61	183.91	47.64	181.64	56.33	90.3	87.73	42.39	61.82	89.91	69.33	66.15	76.99	64.68	178.97	44.16	248.21
F46B6.12	F46B6.12	F46B6.12	144.58	165.94	72.94	81.02	101.5	146.61	116.19	87.28	159.57	419.92	59.38	205.45	169.31	162.04	115.92	157.73	276.73	232.17	99.91	18.39	137.03	131.95	190.36	110.17	130.11	176.73	45.78	66.16	53.61	77.04	89.9	48	34.39	1.32	60.19	91.38	1	72.57	92.8	115.08	114.67	90.77	78.65	96.23	157.05	90.32	76.58
W01A8.1c.2	#N/A	plin-1	144.38	120.66	41.21	63.78	23.37	148.96	154.97	185.26	160.22	156.16	118.57	160.49	158.39	165.56	162.01	127.09	208.52	181.89	113.1	55.55	151.37	169.69	194.95	143.84	192.66	174.93	97.25	51.42	79.4	106.38	129.83	120.23	61.34	119.62	114.11	139.27	29.49	92.45	72.09	120.3	116.3	107.39	115.32	103.47	309.11	1.7	101.26
Y46G5A.8	Y46G5A.8	Y46G5A.8	144.34	121.32	120.53	107.02	183.06	93.08	180.1	179.69	165.03	158.72	81.6	89.59	159.52	170.23	161.62	262.82	131.1	233.87	313.45	91.47	165.7	170.11	124.94	159.59	133.96	200.56	203.63	253.56	217.28	220.76	366.59	229.75	377.13	294.12	192.9	132.21	111.25	333.33	195.3	120.93	186.77	317.66	292.74	262.05	241.28	225.17	178.77
B0285.3	B0285.3	B0285.3	144.33	136.19	132.46	91.67	103.04	113.94	141.55	133.36	132.41	207.64	194.27	216.51	167.13	132.87	106.17	146.91	132.48	146.75	158.06	102.95	94.81	124.64	124.48	124.02	136.6	149.39	164.27	161.33	146.39	132.42	180.72	246.17	144.2	236.35	298.27	160.47	1	96.33	155.07	152.55	146.44	192.56	173.59	164.3	251.01	78.47	172.69
F36A2.6.1	#N/A	rps-15	144.32	62.34	224.32	149.8	130.77	166.7	63.55	112.53	82.36	225.1	101.66	76.6	211.04	122.6	121.73	148.03	135.41	53.24	70.7	24.33	65.89	75.42	98.76	81.1	67.34	91.7	57.68	118.48	198.78	95.34	143.45	56.71	71.27	123.68	57.46	133.43	45.87	156.58	101.69	125.27	79.08	156.69	306.74	119.02	1	1	21.79
R09B3.5	R09B3.5	mag-1	144.14	123.52	246.38	239.45	266.29	163	72.51	157.86	176.38	134.59	64.45	107.83	194.3	101.06	139.59	124.24	108.71	97.22	76.38	6	103.68	106.49	98.45	84.06	115.2	128.43	112.21	216.4	155.81	181.62	182.3	57.65	129.19	55.03	208.81	162.95	23.8	171.91	125.43	193.71	114.45	151.64	161.91	145.01	54.02	110.65	107.18
C46F11.2a	#N/A	gsr-1	143.77	182.32	131.66	87.12	83.92	124.69	133.77	185.66	149.85	192.9	92.96	128.59	195.44	173.33	247.41	157.35	211.24	186.37	112.78	51.2	162.64	179.1	180.03	134.99	183.1	152.1	164.47	83.83	166.47	177.5	189.08	269.1	196.13	236.33	137.46	316.7	39.62	182.03	173.07	200.02	240.56	136.07	205.17	166.04	96.98	51.22	141.37
Y39G10AR.14a.1	#N/A	mcm-4	143.77	207.91	157.76	111.79	97.69	179.29	172.72	123.86	150.36	158.74	161.84	181.82	179.17	208.2	215.49	220.17	212.75	155.96	161.15	76.11	223.8	218.28	265.86	196.73	176.46	212.57	209.45	134.85	178.77	193.16	223.51	275.61	154.25	233.23	122.9	230.56	45.82	216.57	176.42	219.88	188.8	154.59	232.31	190.97	84.26	55.93	166.02
Y54G2A.31	Y54G2A.31	ubc-13	143.67	134.49	92.46	65.55	78.9	108.63	55.13	70.01	56.19	88.18	101.09	63.44	117.28	157.29	90.86	90.96	126.92	123.31	77.88	33.82	85.46	84.16	79.13	82.59	66.81	75.91	127.59	108.8	93.98	118.15	111.33	71.42	83.41	42.5	75.18	109.35	22.62	81.74	72.34	104.68	71.91	53.85	83.32	90.09	1	104.04	92.03
F37C12.1	F37C12.1	yju-2	143.6	133.33	101.59	79.54	79.62	96.5	64.53	109.41	204.32	138.01	97.11	159.46	94.93	82.66	102.25	95.78	103.83	88.54	68.92	66.16	91.99	117.77	139.1	103.02	115.17	118.93	103.23	131.65	136.51	97.08	136.34	124.52	93.25	78.49	44.18	114.56	1	151.72	108.89	96.49	109.89	107.46	128.25	81.89	1	57.53	131.65
C50F4.7	C50F4.7	his-37	143.46	301.38	290.99	413.76	715.44	296.27	106.11	494.76	168.13	102.88	593.35	240.93	339.57	189.59	365.31	386.87	430.77	295.61	619.47	52.26	281.77	218.21	178.02	291.96	340.47	240.48	418.8	246.96	157.1	366.69	311.5	899.98	679.28	1031.45	596.45	384.14	61.41	813.16	730.33	642.88	869.37	1023.56	677.07	791.12	120.85	284.27	322.05
F23F1.8b	#N/A	rpt-4	142.98	115.12	103.26	79.71	31.16	134.63	127.87	174.32	164.46	90.89	98.81	93.71	109.21	145.61	86.34	153.56	152.2	126.91	75.67	35.8	116.11	123.83	98.92	110.4	116.92	106.6	113.94	47.31	88.31	75.21	58.47	90.25	76.15	139.49	188.25	119.06	38.36	74.76	92.5	112.62	51.18	68.6	97.39	86.49	153.52	6.09	122.77
Y47D9A.2a	#N/A	scpl-3	142.62	123.92	12.86	27.31	38.3	124.04	112.12	119.6	70.65	231.83	102.56	206.14	107.49	115.54	99.14	156.55	108.37	134.3	220.35	84.6	123.09	116.61	162.34	122.81	82.16	196.56	126.97	32.58	86.81	121.65	82.17	87.91	41.48	108.98	53.42	145.43	29.63	36.46	51.04	86.84	64.87	113.98	75.92	58.77	214.55	1.24	243.08
C56G2.7	C56G2.7	rpn-13	142.24	128.96	140.77	97.62	63.05	69.34	83.46	86.47	158.66	53	165.43	143.75	111.34	122.14	184.87	115.93	146.25	81.29	59.6	32.11	123.35	136.77	87	130.69	146.7	105.05	129.86	107.15	91.3	61.76	113.08	124.82	67.66	210.21	85.53	160.55	61.16	108.17	41.29	121.61	48.9	58.35	101.2	58.16	89.6	76.99	55.42
F43E2.7b	#N/A	mtch-1	142.23	194.03	124.17	107.81	63.95	105.89	132.73	137.13	310.03	393.49	310.82	234.48	175.6	268.97	213.2	197.47	207.44	142.83	131.45	93.22	144.11	191.11	242.86	171.93	202.94	227.72	267.53	165.3	212.87	179.2	167.98	233.37	200.19	127.07	187.8	231.51	78.41	197.87	181.56	134.57	165.36	141.88	208.34	157.06	61.25	145.5	139.79
C36B1.11	C36B1.11	C36B1.11	141.99	106.65	17.87	23.18	31.12	190.43	245.05	224.94	275.44	230.18	279.02	137.72	97.52	136.53	151.74	178.77	119.78	92.01	75.7	70.48	171.72	158.35	142.44	145.55	112.03	148.03	115.27	34.54	63.82	55.19	95.83	49.61	38	61.4	101.04	96.48	26.7	51.48	57.35	70.63	41.97	52.88	49.84	47.85	95.21	1	75.81
C07G2.3b.4	#N/A	cct-5	141.82	113.33	134.12	118.49	102.7	165.29	182.39	211.8	193.41	157.82	175.72	160.37	149.94	149.37	143.54	150.36	170.53	115.79	105.91	94.99	211.19	214.24	220.82	145.77	162.1	185.66	138.94	96.96	105.62	151.9	86.28	53.23	120.12	235.81	92.5	134.78	18.47	93.74	92.63	117.37	144.07	84.57	128.12	82.69	56.92	83.26	99.96
C14A4.5	C14A4.5	crn-5	141.64	156.53	153.99	56.3	188.24	130.19	157.04	120.06	55.94	116.02	168.83	242.07	124.47	143.52	142.8	144.74	81.02	130.76	163.96	59.92	156.16	167.99	170.74	159.37	145.95	243.61	138.66	81.28	47.04	143.93	115.18	52.9	151.5	26.39	100.87	130.68	32.22	92.42	118.65	183.5	94.47	118.35	132.2	61.16	1	206.25	124.67
T07A9.15	T07A9.15	T07A9.15	141.63	192.52	199.36	283.83	305.84	320.59	459.8	142.81	375.56	156.3	161.59	228.16	318.79	84.81	117.94	72.39	69.82	214.91	179.72	49.35	129.17	135.53	96.39	153.57	174.43	208.05	150.91	207.13	222.39	139.24	265.02	98.52	323.83	295.63	349.26	128.7	135.47	77.25	238	221.24	139.89	279.76	148.2	216.52	221.1	592.68	132.44
B0261.7	B0261.7	B0261.7	141.39	87.85	197.79	175.66	104.76	133.86	139.47	101.12	76.31	89.6	166.71	60.34	123.04	82.36	122.74	51.12	110.09	61.47	27.87	16.47	142.65	114.82	97.02	97.08	137.62	81.5	51.68	86.36	63.59	132.19	63.33	42.03	30.98	75.65	21.47	85.07	1	51.07	50.87	70.54	43.97	46.93	70.89	43.67	330.18	135.6	70.94
C56C10.1	C56C10.1	vps-33.2	141.39	182.41	44.54	32.21	28.63	192.78	167.17	142.58	150.83	205.09	186.86	235.11	161.02	171.2	139.59	163.05	130.8	204.64	252.64	133.29	156.58	169.18	165.87	160.59	69.86	241.86	101.11	57.27	71.34	98.82	111.54	116	67.07	87.69	113.84	134.21	39.76	71.71	157.53	113.54	138.06	99.39	86.44	83.57	234.47	172.33	236.33
M01E11.6	M01E11.6	klp-15	141.31	149.12	211.99	240.95	231.38	210.08	177.05	113.6	147.72	90.18	107.13	205.27	143.42	108.05	75.8	167.94	189.33	128.2	139.37	159.27	227.37	213.77	181.36	231.44	138.13	225.34	86.96	73.06	79.28	95.42	104.52	12.72	107.86	64.19	107.7	161.46	39.98	41.41	84.22	136.46	100.95	86.53	59.7	62.38	137.93	339.26	319.3
F40F8.10	F40F8.10	rps-9	141.3	131.29	268.32	165.13	342.96	210.94	78.41	125.07	172.55	120.83	175.88	102.42	156.43	149.47	196.63	288.04	150.98	77.71	114.66	16.43	179.61	95.13	100.65	100.07	148.3	145	88.18	275.91	309.63	163.18	182.76	50.98	112.27	92.39	52.11	131.51	65.77	143.64	151.81	188.07	100.47	155.94	276.92	167.83	144.97	72.45	47.68
ZK1307.9	ZK1307.9	ZK1307.9	141.29	117.06	142.42	64.14	94.1	161.34	88.95	110.59	85.91	129.36	110.13	141.89	139.39	126.93	130.85	140.46	129.29	103.04	109.1	81.54	133.58	118.19	115.87	113.51	118.7	135.71	88.52	58.64	66.13	94.68	57.07	44.87	72.39	2.89	99.4	91.13	1	66.77	99.67	82.69	54.89	68.28	72.73	66.57	107.5	28.66	92.51
E04A4.8	E04A4.8	rpl-20	141.24	108.12	57.17	44.62	41.3	155.53	46.77	138.96	128.6	61.94	63.23	81.19	167.27	131.94	158.02	145.42	138.21	36.52	54.09	7.77	93.42	98.93	90.97	71.3	67.71	50.61	102.89	96.25	124.34	90.97	168.19	15.74	65.72	118.4	84.07	98.09	30.18	116.57	72.7	63.32	46.42	89.62	166.99	61.65	1	1	16.12
B0365.3.1	#N/A	eat-6	141.22	146.99	38.8	30.13	21.11	230.79	237.22	161.49	170.22	210.47	201.87	197	132.91	150.86	173.59	217.96	198.54	174.09	87.44	83.95	290.78	237.68	275.42	200.32	155.64	195.34	50.89	29.93	54.89	98.18	60.1	112.31	38.94	141.47	49.91	131.79	34.31	39.9	76.85	109.23	62.03	92.35	88.92	60.01	158.74	10.89	217.03
C55B7.9.2	#N/A	mdt-18	140.36	189.53	183.38	228.52	365.85	182.72	274.51	219.81	243.03	298.55	302.77	218.12	255.61	248.8	189.11	170.82	190.12	178.64	339.76	33.84	224.59	205.5	169.9	200.38	245.38	239.97	270.9	403.55	208.87	253.17	251.15	272.62	381.34	464.2	416.38	217.32	152.64	355.36	224.37	211.16	288.06	187.62	179.06	294.58	154.22	874.71	249.31
Y106G6H.3b	Y106G6H.3	rpl-30	140.08	48	148.63	68.3	1	154.07	169.16	1	1	25.85	1	163.45	133.67	20.61	80.31	130.6	93.78	1	66.69	98.66	114.69	22.33	68.05	50.41	31.18	13.63	45.72	27	94.04	66.09	145.02	1	1	15.3	1	20.86	1	1	65.68	165.53	50.28	17.16	94.6	47.74	1	1	27.91
M106.8	M106.8	M106.8	139.89	191.46	98.28	108.27	122.76	140.11	67.05	177.13	272.32	122.18	125.54	142.08	123.73	133.29	120.97	189.29	206.1	153.45	67.86	7.73	135.91	145.17	150.98	97.68	173.35	146.85	82.01	110.56	74.1	85.18	183.44	46.92	90.14	45.03	65.82	138.67	88.19	143.89	104.32	163.36	34.68	158.02	109.83	184.69	1	1	83.77
W10D5.3a.2	#N/A	gei-17	139.77	170.67	14.32	37.66	27.58	118.15	139.98	166.28	129.12	116.26	148.7	171.4	103.08	134.1	128.33	167.49	100.5	115.15	242.83	89.61	165.13	189.45	181.8	150.49	122.52	177.46	95.27	17.34	96.48	76.56	82.79	107.82	51.92	45.45	33.67	131.35	25.95	33.36	87.44	89.76	88.11	104.49	88.01	76.15	191.6	1	180.06
Y48G1A.6a	#N/A	mbtr-1	139.73	98.54	94.36	59.28	72.66	107.59	93.31	109.84	123.5	117.71	73.96	95.14	91.41	90.69	104.55	117.8	90.46	163.89	124.52	80.92	109.69	115.48	106.78	116.66	106.73	129.46	121.41	127.87	144.74	129.41	130.18	273.4	195.63	384.76	86.29	137.58	32.99	85.56	161.14	137.57	187.54	139.11	106.66	117.79	241.58	92.79	197.11
C14B1.4	C14B1.4	wdr-5.1	139.67	107.46	116.92	160.74	66.03	115.15	174.24	98.03	143.36	84.5	98.35	86.69	119.72	124.11	145.78	66.7	173.55	114.76	72.55	33.16	140.77	86.87	92.66	75.56	70.37	73.31	106.31	90.21	135.22	137.51	126.62	183.31	78.1	86.62	130.12	168.84	25.8	98.31	120.32	114.25	116.61	106.51	132.82	108.44	1	1.32	81.64
C09H10.3	C09H10.3	nuo-1	139.5	117.63	75	97.34	37.76	111.68	125.15	75.65	92.34	78.75	139.78	148.75	124.19	147.81	163.59	133.56	172	72.05	52.6	48.98	153.42	106.91	152.22	133.58	134.53	120.08	113.7	135.41	81.94	107.13	148.89	139.19	107.38	229.46	105.88	153.89	11.21	131.35	135.87	166.33	149.89	66.34	128.1	154.44	76.91	13.61	103.01
R11E3.8a.1	#N/A	dpf-5	139.49	132.51	79.86	51.3	94.02	174.65	166.63	106.17	142.87	109.47	118.13	184.92	102.91	186.41	93.97	159.69	157.96	120.58	91.57	106.05	194.25	178.07	143.18	146.92	125.53	171.03	49.43	38.67	35.94	47.02	57.01	24.48	59.95	71.25	37.8	69.63	1	38.59	17.23	77.6	27.35	19.33	57.17	63.89	69.77	13.47	133.58
ZK1127.13	ZK1127.13	ZK1127.13	139.45	142.52	221.57	287.33	242.62	137.45	50.09	190.79	95.24	141.37	86.99	129.71	185.51	126.6	155.98	161.54	91.12	42.63	66.56	19.55	74.6	127.69	114.98	102.96	154.86	122.92	201.87	194.95	156.08	164.14	222.5	60.25	177.57	33.76	117.66	177.01	55.26	185.49	124.44	182.43	155.65	153.57	158.82	156.39	62.79	535.21	68.84
W06A7.3e	#N/A	ret-1	139.02	267.25	47.94	52.34	45.23	240.86	190.15	236.65	236.05	224.55	260.98	160.39	215.48	325.79	347.96	326.03	403.1	279.75	1434.64	114.97	219.32	306.93	288.62	311.66	253.36	213.26	192.69	28.36	86.6	99.86	84.15	165.2	65.3	249.27	205.19	167.34	25.04	102.3	93.27	119.82	154.22	110.52	158.65	140.14	1167.27	1.42	300.07
F56A3.2	F56A3.2	slx-1	138.91	121.65	83.95	78.32	94.87	127.84	78.03	91.96	58.24	124.02	109.38	118.67	140.05	120.24	107.29	102.09	113.85	86.11	111.13	100.45	85.93	106.48	92.04	101.85	109.18	164.77	90.38	165.22	126.94	114.73	145.05	76.79	122.08	56.4	109.28	96.33	47.67	143.05	77.2	106.15	149.78	168.6	98.11	105.49	115.77	1	107.38
F52C9.8b	#N/A	pqe-1	138.65	123.33	43.69	42.21	27.5	183.1	101.13	141.35	107.27	57.69	139.07	152.2	101.41	77.74	139.26	87.11	82.49	103.8	160.84	77.56	138.82	145.5	130.45	157.43	110.08	139.38	133.46	63.64	124.26	75.51	86.86	155.66	95.63	86.2	71.97	129.77	15.35	84	147.12	82.05	143.06	92.03	111.01	135.52	190.79	1.59	168.66
T23G11.7a	#N/A	T23G11.7	138.59	181.19	72.12	104.72	126.82	85.29	84.95	154.24	157.48	71.91	246.96	179.92	99.46	171.9	137.04	198.83	158.18	193.57	133.7	101.69	59.09	129.08	114.59	140.14	97.29	159.67	153.46	95.72	131.17	120.52	99.22	361.45	221.76	265.42	273	169.23	29.98	171.53	162.76	149.53	187.1	120.5	112.5	91.47	248.28	33.02	159.04
K01C8.6	K01C8.6	mrpl-10	138.27	98.01	164.8	50.69	138.07	119.56	92.17	77.24	189.48	225.59	172.97	258.41	149.17	177.69	134.6	155.87	142.87	77.69	57.33	69	109.51	125.83	107.76	108.27	123.27	180.61	87.51	83.73	42.88	99.84	79.73	26.39	26.52	1	29.37	56.53	55.26	62.5	38.98	58.04	28.32	44.38	43.34	13.95	62.79	71.93	72.74
B0205.7	B0205.7	kin-3	138.21	168.64	106.5	100.91	139.28	156.58	152.88	69.55	139.71	228.55	211.01	129.15	134.71	157.22	166.3	119.33	170.87	117.76	96.58	54.71	131.94	120.54	178.7	123	134.5	128	163.05	186.97	146.66	173.2	188.51	124.34	164.34	127.16	113.04	176.77	23.65	200.35	108.42	151.26	147.12	145.73	168.53	114.45	335.75	82.56	98.9
B0393.6	B0393.6	B0393.6	138.09	107.38	7.9	50.56	22.27	79.46	97	148.82	136.13	80.15	114.03	164.94	131.29	67.46	121.19	57.93	129.61	89.98	126.3	94.63	101.14	144.82	109.5	152.74	113.42	155.37	72.09	24.92	58.34	67.47	60.17	43.13	15.71	1	70.45	108.66	56.21	56.34	29.88	110.32	51.72	35.3	48.27	60.08	191.71	117.05	180.78
F40F11.1.2	#N/A	rps-11	138.06	74.58	17.99	51.13	81.84	88.55	38.94	46.09	165.39	25.85	102.74	51.91	131.26	84.18	57.44	260.32	113.24	57.53	28.81	12.81	83.17	63.11	40.89	59.08	90.14	60.91	101.99	15	72.36	76.78	119.86	56.57	60.31	78.51	32.5	80.2	1	76.14	88.58	107.69	52.35	85.29	184.7	75.59	1	1	44.82
Y59A8B.10a	#N/A	nova-1	137.98	129.41	108.14	137.31	125.86	112.55	128.07	121.68	231.11	210.79	198.77	172.61	146.16	177.43	133.85	136.24	161.74	241.92	189.26	83.67	85.27	134.8	99.01	150.05	104.17	173.44	182.23	109.87	104.28	151.87	182.78	354.17	184.46	219.53	159.8	179.78	127.41	133.54	205.59	112.49	244.82	247.54	144.15	196.7	181.89	273.06	238.59
H06H21.3	H06H21.3	eif-1.A	137.97	97.55	92.1	76.9	90.17	89.8	83.01	62.62	50.4	39.93	30.79	85.19	101.37	75.04	84.73	111.79	83.84	75.23	30.55	34.2	87.83	65.03	84.31	54.19	70.73	77.79	82.35	108.37	108.66	96.24	66.13	34.39	57.72	86.53	56.69	98.58	1	64.21	76.31	72.89	123.83	57.73	119.72	44.43	93.26	89.75	60.73
F58A4.9.1	#N/A	rpac-19	137.82	91.25	213.48	128.12	399.09	93.56	196.46	298.26	167.68	127.02	140.13	155.79	118.37	88.95	74.19	94.16	83.25	85.04	67.28	25.01	112.36	91.17	77.43	80.02	153.12	105.79	96.5	282.31	151	133.58	109.88	105.3	134.79	143.79	144.21	96.98	1	98.45	59.57	117.38	68.31	96.59	99.87	108.77	193.4	276.11	115.3
T12A2.2.3	#N/A	stt-3	137.28	178.97	44.54	67.44	30.97	140.61	197.2	217.28	116.44	186.64	135.45	183.9	97.75	141.32	201.75	188.38	146.2	201.45	218.81	88.19	147.84	177.39	174.5	178.58	189.23	209.11	143.61	76.8	142.52	142.91	102.77	359.65	142.64	387.16	215.07	223.41	31.37	179.89	166.11	93.33	193.99	169.12	153.03	171.42	206.14	7.72	211.35
R08D7.5	R08D7.5	R08D7.5	137.08	178.6	54.11	94.09	99.64	113.91	124.53	161.75	184.8	45.32	91.65	259.77	91.79	150.58	126.98	189.23	125.17	78.73	130.82	42.37	125.01	132.56	113.51	112.32	120.2	139.5	63.09	72.09	59.38	69.4	122.02	63.85	53.29	53.46	136.27	83.89	1	44.77	98.5	103.24	56	64.43	53.68	27.71	350.67	1	100.78
ZK673.10	ZK673.10	sdz-37	136.79	107.99	108.99	111.35	118.4	28.03	16.27	298.47	344.14	120.12	158.12	182.43	178.92	115.33	118.01	71.76	65.93	144.35	28.6	1	25.9	127.59	114.92	123.14	94.6	112.41	1263.83	1294.54	1253.46	802.53	1303.16	611.22	725.99	733.43	852.8	455.82	161.43	1105.56	1095.74	675.37	1055.11	1575.09	1476.2	1245.41	109.82	243.29	115.45
T20D3.8	T20D3.8	pigc-1	136.17	109.66	222.29	100.23	135.7	225.61	318.49	251.68	235	203.5	272.91	180.62	164.22	121.14	94.2	99.42	97.22	88.7	71.99	92.53	279.1	173.02	139.72	154.16	150.15	179	101.12	176.57	132.3	173.16	131.66	11.72	118.62	18.75	128.26	107.96	22.19	86.23	53.54	71.18	15.87	38.81	51.77	77.43	100.34	208.15	141.77
R13A5.8	R13A5.8	rpl-9	136.1	27.21	58.81	36.92	13.82	188.73	79.41	53.83	1	78.72	1	88.38	138.27	104.63	87.45	92.2	108.03	12.93	54.66	9.9	63.56	34.4	56.4	45.86	59.58	80.87	45.28	28.68	105.53	81.03	89.79	25.19	16.6	35.75	16.39	67.96	1	64.33	32.18	76.69	43.65	51.24	141.04	73.08	1	1	43.42
Y71G12B.20a	#N/A	mab-20	136	141.81	88.27	66.01	81.73	134.83	103.26	110	94.27	104.31	152.36	107.45	83.15	140.88	105.67	170.95	111.31	186.81	566.57	161.08	101.45	131.88	118.81	147.59	145.22	127.12	162.9	117.14	156.38	193.14	118.64	478.13	242.26	252.76	50.26	144.48	29.73	150.69	152.1	161.7	334.94	202.81	143.96	136.53	662.42	77.46	259.53
ZC204.2	ZC204.2	duxl-1	135.91	136.82	74.42	98.69	152.93	63.27	95.89	159.4	150.44	76.95	72.51	166.83	113.75	113.32	123.58	152.41	155.01	163.51	390.6	71.2	103.2	122.55	109.6	138.73	129.6	160.44	176.11	114.84	134.05	146.27	99.27	339.93	135.45	328.1	193.81	157.96	37.48	128.87	165.01	150.92	448.78	207.24	200.57	103.51	299.26	66.07	216.05
R07E5.11	R07E5.11	R07E5.11	135.81	99.75	90.07	101.74	198.75	84.19	97.42	34.85	122.85	75.45	383.21	63.36	157.46	111.61	89.49	160.54	148.61	84.2	60.58	20.09	60.03	99.44	109.23	101.56	107.07	100.48	211.31	87.19	56.53	155.46	172.1	46.35	149.3	120.04	76.52	160.58	66.84	128.44	72.55	141.33	105.02	218.66	178.64	98.08	1	173.8	110.05
F42A10.5	F42A10.5	F42A10.5	135.65	70.88	63.43	41.38	58.37	65.97	109.51	148.2	153.51	116.6	81.4	102.07	89.67	88.98	87.87	76.6	88.21	56.39	45.61	31.35	96.51	102.08	92.32	64.73	73.74	104.51	80.45	100.52	121.76	53.81	66.19	86.89	72.85	148.89	87.56	97.07	12	88.16	99.39	89.94	69.63	40.86	118.51	115.74	82.43	1.28	48.38
W05H7.3	W05H7.3	sedl-1	135.56	113.62	96.01	100.62	160.92	173.21	28.49	1	89.85	162.5	166.4	19.31	146.84	277.56	190.53	221.94	123.01	90.48	63.21	13.96	109.87	78.08	120.06	116.33	97.89	69.13	89.79	192.45	36.41	68.79	65.1	126.15	40.82	36.54	66.44	67.75	1	52.01	85.78	78.73	22.71	74.12	132.35	99.77	102	1	66.67
F40F9.1a.2	#N/A	xbx-6	135.56	127.35	68.75	50.52	58.42	99.51	177.58	122.43	115.16	135.32	139.89	115.36	101.95	170.09	169.91	121.89	130.29	119.04	92.35	41.68	150.58	132.27	166.17	156.18	87.16	159.42	115.75	61.96	54.74	99.6	53.54	85.46	56.86	42.06	81.22	97.18	62.16	88.69	62.66	111.44	16.8	47.81	114.02	44.11	148.64	1.4	99.32
K12H4.3	K12H4.3	K12H4.3	135.55	115.14	33.13	85.16	36.97	102.84	99.96	72.24	74.1	36.82	96.01	121.55	59.53	42.78	53.74	67.99	73.17	44.76	79.72	57.95	125.36	107.51	58.43	95.34	85.2	124.88	78.84	53.89	105.09	64.75	36.9	11.52	47.7	89.09	43.38	80.45	148.2	31.13	45.48	51.16	45.94	46.45	47.31	43.58	107.92	1	110.11
C34E10.2	C34E10.2	gop-2	135.51	86.97	116.52	78.27	186.17	132.33	158.41	129.2	121.62	178.27	160.15	130.75	102.41	94.94	46.17	63.32	79.68	103.62	115.07	48.44	144.22	133.51	90.64	111.66	126.6	122.25	91.72	148.21	113.15	144.08	77.68	9.25	74.99	7.44	75.76	93.46	59.32	86.82	48.99	92.35	46.71	73.1	57.57	80.26	212.96	80.11	114.88
F13G3.9	F13G3.9	mif-3	135.32	184.15	347.26	278.38	257.36	177.33	171.18	239.64	159.39	216.26	221.26	148.28	228.91	186	179.73	187.38	185.22	131.83	92.41	12.3	141.91	184.33	169.62	159.48	199.55	144.14	90.37	174.2	165.36	127.39	168.56	65.7	137.83	157.7	154.19	209.91	1	160.95	168.2	206.19	130.43	128.55	150.16	74.68	186.07	164.36	112.45
[truncated: 46,475 more rows]
[truncated: 40 more columns]
