# Supplementary material for: tRNA-derived RNA processing in sperm transmits non-genetically inherited phenotypes to offspring in C. elegans
Source: Nat Commun. 2026 Mar 15;17:3999. doi: 10.1038/s41467-026-70029-7 (PMC13136342; doi:10.1038/s41467-026-70029-7)
Supplement: Supplementary file 5 — Source data [file 41467_2026_70029_MOESM5_ESM.xlsx]

## Sheet: Fig. 1
Source Data Fig. 1: Small RNA-seq reveals tDRs are enriched in C. elegans sperm
Fig. 1B: Total small RNA reads mapping to each class of RNAs quantitated as percentage of total genome mapping reads as stacked bar graphs for each replicate of the experiment (n = 4).					Fig. 1C: Reads mapping to tRNAs were quantitated for RNA length (y axis) and plotted as their starting nucleotide in a diverging bar-graph (x-axis – total quantitated reads). First nucleotide indicated by color shown in the legend.									Fig. 1D: tRNA mapping reads were quantitated for mapping specifically to the 5’ or 3’ portions (mature tRNA separated by anticodon) and plotted as the percentage mapping to each.
genotype	replicate	biotype	%_mapped		Sperm				Male					genotype	rep	count_3prime	count_5prime	total	prop_5prime	prop_3prime
ce_male	1	rRNA	5.78204		Starting_Nucleotide	Length	Average Reads	Average Reads (TPM)	Starting_Nucleotide	Length	Average Reads	Average Reads (TPM)		male	1	303860	247244	551104	0.448634	0.551366
ce_male	1	miRNA	34.075		T	17	10272	2475.29	C	11	9725	20133.8		male	2	312733	300958	613691	0.490406	0.509594
ce_male	1	tRNA	4.12762		C	26	62828	15139.9	G	20	5385	11148.7		male	3	171408	259960	431368	0.602641	0.397359
ce_male	1	piRNA	1.48405		C	24	73098	17614.7	G	22	7289	15090.5		male	4	258344	300311	558655	0.537561	0.462439
ce_male	1	mRNA	6.17653		C	18	80904	19495.8	G	21	7505	15537.7		sperm	1	1434212	956266	2390478	0.400031	0.599969
ce_male	1	endo-siRNA	48.3548		C	19	87080	20984	G	19	2588	5357.98		sperm	2	2280402	1950776	4231178	0.461048	0.538952
ce_male	2	rRNA	5.50749		A	23	52126	12561	G	11	4786	9908.53		sperm	3	3827897	2972937	6800834	0.437143	0.562857
ce_male	2	miRNA	40.5477		A	30	45678	11007.2	T	11	4692	9713.92		sperm	4	1935543	1146753	3082296	0.372045	0.627955
ce_male	2	tRNA	3.75515		A	22	49432	11911.8	T	12	3235	6697.47
ce_male	2	piRNA	1.73716		A	25	14971	3607.63	G	12	3656	7569.08		Fig. 1E: Reads mapping to specific tRNA isoacceptors of Glu-CTC, Gly-GCC, and Ser-AGA were quantitated as read depth (y-axis – number of times each nucleotides mapped) across the mature tRNA sequence (x axis).
ce_male	2	mRNA	5.61957		C	23	112698	27157.3	C	12	5820	12049.2
ce_male	2	endo-siRNA	42.8329		C	36	1154	278.084	A	12	4264	8827.83
ce_male	3	rRNA	2.78904		T	21	35138	8467.35	A	11	5081	10519.3		tRNA	Position	Genotype	MeanCoverage	SEM
ce_male	3	miRNA	45.53		T	22	93145	22445.5	C	15	8718	18049		chrII_trna10_GlyGCC	0	male	1872.25	391.015
ce_male	3	tRNA	2.77729		C	22	28159	6785.59	A	15	2993	6196.46		chrII_trna10_GlyGCC	1	male	1880.5	392.313
ce_male	3	piRNA	1.01683		C	21	45024	10849.6	C	14	2024	4190.32		chrII_trna10_GlyGCC	2	male	1911	396.38
ce_male	3	mRNA	5.02778		C	20	67058	16159.3	A	16	3087	6391.07		chrII_trna10_GlyGCC	3	male	1966	401.447
ce_male	3	endo-siRNA	42.8591		C	33	17614	4244.52	A	14	7893	16341		chrII_trna10_GlyGCC	4	male	1967.5	402.044
ce_male	4	rRNA	2.48845		C	35	6344	1528.74	A	13	3788	7842.36		chrII_trna10_GlyGCC	5	male	1968.25	402.188
ce_male	4	miRNA	42.0731		C	34	13954	3362.55	C	13	3690	7639.47		chrII_trna10_GlyGCC	6	male	1968.75	402.476
ce_male	4	tRNA	2.97399		T	19	65687	15828.9	G	13	3081	6378.64		chrII_trna10_GlyGCC	7	male	1970.25	403.047
ce_male	4	piRNA	1.06233		T	18	27083	6526.31	G	14	2464	5101.26		chrII_trna10_GlyGCC	8	male	1975.25	402.496
ce_male	4	mRNA	5.06436		T	33	20022	4824.79	A	21	9738	20160.7		chrII_trna10_GlyGCC	9	male	1995.25	402.288
ce_male	4	endo-siRNA	46.3377		T	20	104668	25222.3	G	16	1834	3796.96		chrII_trna10_GlyGCC	10	male	2003.75	403.449
ce_sperm	1	rRNA	23.7676		T	32	14204	3422.8	C	20	3632	7519.39		chrII_trna10_GlyGCC	11	male	2029.75	403.153
ce_sperm	1	miRNA	5.93341		T	30	58028	13983.3	C	18	5920	12256.3		chrII_trna10_GlyGCC	12	male	2065.75	400.02
ce_sperm	1	tRNA	10.9192		T	31	16198	3903.3	G	23	2884	5970.79		chrII_trna10_GlyGCC	13	male	2103.25	395.499
ce_sperm	1	piRNA	1.37392		T	25	48638	11720.5	A	22	4533	9384.74		chrII_trna10_GlyGCC	14	male	2112.75	394.974
ce_sperm	1	mRNA	18.1225		T	34	34009	8195.29	A	19	6152	12736.6		chrII_trna10_GlyGCC	15	male	2146.5	394.339
ce_sperm	1	endo-siRNA	39.8833		T	26	59911	14437	T	13	2852	5904.54		chrII_trna10_GlyGCC	16	male	2149.75	395.28
ce_sperm	2	rRNA	23.4041		G	19	40752	9820.18	C	21	2728	5647.82		chrII_trna10_GlyGCC	17	male	2290	380.948
ce_sperm	2	miRNA	6.8585		G	20	64565	15558.5	A	24	2560	5300.01		chrII_trna10_GlyGCC	18	male	2291.5	380.919
ce_sperm	2	tRNA	16.9131		C	17	11720	2824.22	G	15	1992	4124.07		chrII_trna10_GlyGCC	19	male	2301.5	376.574
ce_sperm	2	piRNA	1.07163		C	15	6757	1628.26	C	23	5644	11684.9		chrII_trna10_GlyGCC	20	male	2303	376.282
ce_sperm	2	mRNA	19.7279		A	28	36544	8806.16	G	17	4779	9894.04		chrII_trna10_GlyGCC	21	male	2324.75	369.968
ce_sperm	2	endo-siRNA	32.0247		A	29	17882	4309.1	A	20	10329	21384.3		chrII_trna10_GlyGCC	22	male	2326.75	369.615
ce_sperm	3	rRNA	24.4967		A	17	17090	4118.25	G	18	6179	12792.5		chrII_trna10_GlyGCC	23	male	2319	369.288
ce_sperm	3	miRNA	4.60686		A	27	51651	12446.6	G	24	3101	6420.05		chrII_trna10_GlyGCC	24	male	2310.25	368.998
ce_sperm	3	tRNA	13.3565		A	16	7786	1876.23	T	14	4400	9109.39		chrII_trna10_GlyGCC	25	male	2268.25	364.029
ce_sperm	3	piRNA	1.65189		A	12	1594	384.113	T	15	4462	9237.75		chrII_trna10_GlyGCC	26	male	2219.5	357.466
ce_sperm	3	mRNA	20.9739		A	20	133250	32109.8	A	23	3441	7123.96		chrII_trna10_GlyGCC	27	male	2188	353.151
ce_sperm	3	endo-siRNA	34.9141		A	26	59112	14244.5	T	24	4210	8716.03		chrII_trna10_GlyGCC	28	male	1491.25	343.51
ce_sperm	4	rRNA	15.861		A	18	42115	10148.6	C	24	4226	8749.16		chrII_trna10_GlyGCC	29	male	1485	341.895
ce_sperm	4	miRNA	8.47528		C	16	7405	1784.41	A	18	3754	7771.97		chrII_trna10_GlyGCC	30	male	1450.25	336.742
ce_sperm	4	tRNA	13.9625		C	28	48919	11788.2	T	22	5501	11388.8		chrII_trna10_GlyGCC	31	male	1268.75	278.805
ce_sperm	4	piRNA	1.63718		T	15	2448	589.905	T	23	1714	3548.52		chrII_trna10_GlyGCC	32	male	646.25	52.8494
ce_sperm	4	mRNA	22.2599		T	28	54242	13070.9	G	26	5254	10877.4		chrII_trna10_GlyGCC	33	male	541.25	70.6699
ce_sperm	4	endo-siRNA	37.8042		G	25	29056	7001.75	C	16	2096	4339.38		chrII_trna10_GlyGCC	34	male	582	80.7176
					G	24	38865	9365.46	G	27	1692	3502.98		chrII_trna10_GlyGCC	35	male	951	182.814
					G	13	1252	301.7	A	17	3912	8099.08		chrII_trna10_GlyGCC	36	male	1075	215.501
Figure 1.B STAT					G	18	83911	20220.4	G	25	2463	5099.19		chrII_trna10_GlyGCC	37	male	1076.25	219.999
biotype	group	mean	std		G	23	34128	8223.97	C	22	1835	3799.03		chrII_trna10_GlyGCC	38	male	1061.75	219.323
endo	male	0.314988	0.026977		G	27	21356	5146.25	C	17	2464	5101.26		chrII_trna10_GlyGCC	39	male	1054	219.189
endo	sperm	0.293936	0.034593		G	17	48758	11749.4	C	27	1506	3117.9		chrII_trna10_GlyGCC	40	male	1032.75	215.566
miRNA	male	0.561579	0.055856		G	22	59431	14321.3	C	25	16330	33808.3		chrII_trna10_GlyGCC	41	male	1029.25	214.927
miRNA	sperm	0.105349	0.028947		G	21	99512	23979.8	C	19	5126	10612.4		chrII_trna10_GlyGCC	42	male	1029.5	215.385
piRNA	male	0.0184	0.004861		G	16	5274	1270.9	T	17	1670	3457.43		chrII_trna10_GlyGCC	43	male	1029.25	215.2
piRNA	sperm	0.02338	0.005096		A	21	102266	24643.5	T	21	3013	6237.86		chrII_trna10_GlyGCC	44	male	1028.75	215.066
rRNA	male	0.057645	0.024901		A	19	80427	19380.8	T	16	5040	10434.4		chrII_trna10_GlyGCC	45	male	1028.75	215.066
rRNA	sperm	0.353902	0.058005		A	24	26058	6279.31	T	18	3251	6730.6		chrII_trna10_GlyGCC	46	male	1028.5	215.113
tRNA	male	0.047388	0.009674		A	11	1108	266.999	T	20	7994	16550.1		chrII_trna10_GlyGCC	47	male	1015	211.099
tRNA	sperm	0.223433	0.036536		A	15	2470	595.206	T	19	7177	14858.7		chrII_trna10_GlyGCC	48	male	998.75	207.967
					A	14	27813	6702.22	T	26	4167	8627.01		chrII_trna10_GlyGCC	49	male	123.5	12.6524
biotype	p	p_adj			G	15	920	221.696	A	25	892	1846.72		chrII_trna10_GlyGCC	50	male	92.5	8.5098
endo	0.342857	0.342857			C	27	25292	6094.72	T	28	5112	10583.5		chrII_trna10_GlyGCC	51	male	71.5	4.78714
miRNA	0.028571	0.047619			G	31	50017	12052.8	C	31	534	1105.55		chrII_trna10_GlyGCC	52	male	69.5	5.12348
piRNA	0.2	0.25			C	39	411	99.0404	T	34	9421	19504.4		chrII_trna10_GlyGCC	53	male	69.75	5.32877
rRNA	0.028571	0.047619			C	32	11745	2830.24	T	33	9374	19407.1		chrII_trna10_GlyGCC	54	male	68.75	5.43714
tRNA	0.028571	0.047619			T	23	23963	5774.47	C	29	1686	3490.55		chrII_trna10_GlyGCC	55	male	64.25	4.76751
					T	14	1185	285.554	C	26	3271	6772		chrII_trna10_GlyGCC	56	male	63.75	4.60751
					T	24	83143	20035.3	A	30	2638	5461.49		chrII_trna10_GlyGCC	57	male	63.25	4.60751
					A	34	6562	1581.27	A	28	2542	5262.74		chrII_trna10_GlyGCC	58	male	63.25	4.60751
					T	16	3234	779.311	A	27	2294	4749.31		chrII_trna10_GlyGCC	59	male	62.5	4.66369
					A	13	4807	1158.36	A	29	1078	2231.8		chrII_trna10_GlyGCC	60	male	59.5	4.19325
					G	14	998	240.492	A	26	3342	6919		chrII_trna10_GlyGCC	61	male	38.5	2.72336
					G	26	71958	17340	C	35	333	689.415		chrII_trna10_GlyGCC	62	male	36.5	2.90115
					G	12	1067	257.12	C	37	159	329.18		chrII_trna10_GlyGCC	63	male	36.5	2.90115
					C	37	1469	353.991	T	25	2618	5420.09		chrII_trna10_GlyGCC	64	male	36.25	2.80995
					T	12	643	154.946	T	32	983	2035.12		chrII_trna10_GlyGCC	65	male	33	2.04124
					T	39	29168	7028.74	C	28	2745	5683.02		chrII_trna10_GlyGCC	66	male	33	2.04124
					G	39	1079	260.011	G	38	787	1629.34		chrII_trna10_GlyGCC	67	male	32	1.77951
					C	38	882	212.539	T	30	8923	18473.4		chrII_trna10_GlyGCC	68	male	31.75	1.70171
					C	30	23714	5714.46	T	35	5728	11858.8		chrII_trna10_GlyGCC	69	male	23.75	1.65202
					A	35	11766	2835.3	T	37	2440	5051.57		chrII_trna10_GlyGCC	70	male	4.5	0.645497
					A	33	3703	892.328	T	29	4301	8904.43		chrII_trna10_GlyGCC	0	sperm	5295.75	1327.81
					A	36	3986	960.523	A	32	608	1258.75		chrII_trna10_GlyGCC	1	sperm	5313	1328.61
					A	32	12588	3033.38	A	34	249	515.509		chrII_trna10_GlyGCC	2	sperm	5512.5	1364.86
					T	27	24175	5825.55	G	31	4549	9417.87		chrII_trna10_GlyGCC	3	sperm	5996	1485.04
					C	13	4315	1039.8	G	28	8070	16707.5		chrII_trna10_GlyGCC	4	sperm	6004.5	1487.35
					C	25	373703	90052.8	C	39	107	221.524		chrII_trna10_GlyGCC	5	sperm	6006.75	1488.02
					T	35	59237	14274.6	T	31	1592	3295.94		chrII_trna10_GlyGCC	6	sperm	6017	1489.89
					T	37	20404	4916.84	T	38	5149	10660.1		chrII_trna10_GlyGCC	7	sperm	6039.5	1493.44
					G	37	9854	2374.56	C	33	721	1492.7		chrII_trna10_GlyGCC	8	sperm	6076	1500.77
					T	11	750	180.731	T	36	41754	86444		chrII_trna10_GlyGCC	9	sperm	6286.75	1549.89
					G	29	14427	3476.54	G	30	2620	5424.23		chrII_trna10_GlyGCC	10	sperm	6378	1567.7
					C	29	33787	8141.8	A	35	418	865.392		chrII_trna10_GlyGCC	11	sperm	6691.25	1629.92
					G	28	39876	9609.09	A	36	353	730.822		chrII_trna10_GlyGCC	12	sperm	7066	1699.97
					G	36	11356	2736.5	C	30	1607	3327		chrII_trna10_GlyGCC	13	sperm	7440.75	1746.41
					T	36	353753	85245.4	C	38	152	314.688		chrII_trna10_GlyGCC	14	sperm	7505	1756.18
					T	29	35785	8623.26	A	31	1110	2298.05		chrII_trna10_GlyGCC	15	sperm	8004	1847.19
					G	11	733	176.634	G	29	1155	2391.22		chrII_trna10_GlyGCC	16	sperm	8028	1851.98
					C	31	11661	2810	A	33	151	312.618		chrII_trna10_GlyGCC	17	sperm	9391	2201.38
					G	38	5245	1263.91	T	27	1866	3863.21		chrII_trna10_GlyGCC	18	sperm	9398.75	2204.84
					T	38	29117	7016.45	G	32	8070	16707.5		chrII_trna10_GlyGCC	19	sperm	9419	2210.4
					T	13	545	131.331	C	32	576	1192.5		chrII_trna10_GlyGCC	20	sperm	9421.25	2211.55
					G	30	29698	7156.45	C	36	78	161.485		chrII_trna10_GlyGCC	21	sperm	9515.75	2233.96
					G	33	11295	2721.8	C	34	668	1382.97		chrII_trna10_GlyGCC	22	sperm	9506.75	2230.87
					C	14	1444	347.967	T	39	6776	14028.5		chrII_trna10_GlyGCC	23	sperm	9424.5	2210.72
					A	31	22136	5334.21	G	34	458	948.205		chrII_trna10_GlyGCC	24	sperm	9384	2200.83
					A	38	1390	334.954	G	35	531	1099.34		chrII_trna10_GlyGCC	25	sperm	9194.5	2154.93
					A	37	4388	1057.4	G	33	3699	7658.1		chrII_trna10_GlyGCC	26	sperm	8957	2096.05
					G	35	4858	1170.65	A	38	104	215.313		chrII_trna10_GlyGCC	27	sperm	8810.75	2058.34
					C	12	1677	404.114	A	37	723	1496.84		chrII_trna10_GlyGCC	28	sperm	5795.75	1240.76
					G	32	22254	5362.64	A	39	85	175.977		chrII_trna10_GlyGCC	29	sperm	5849	1245.26
					G	34	4632	1116.19	G	36	775	1604.5		chrII_trna10_GlyGCC	30	sperm	5638	1178.56
					C	11	1209	291.338	G	39	59	122.149		chrII_trna10_GlyGCC	31	sperm	4827.75	1048.98
					A	39	1880	453.032	G	37	712	1474.07		chrII_trna10_GlyGCC	32	sperm	3985	1007.51
														chrII_trna10_GlyGCC	33	sperm	4345.25	1074.21
														chrII_trna10_GlyGCC	34	sperm	4609	1156.45
					Figure 1.C STAT									chrII_trna10_GlyGCC	35	sperm	5759.25	1571.27
					Length	pval_raw	pval_FDR	significant						chrII_trna10_GlyGCC	36	sperm	6211.5	1715.3
					11	0.028571	0.069048	FALSE						chrII_trna10_GlyGCC	37	sperm	6161.5	1697.1
					12	0.028571	0.069048	FALSE						chrII_trna10_GlyGCC	38	sperm	6050	1667.54
					13	0.028571	0.069048	FALSE						chrII_trna10_GlyGCC	39	sperm	5943	1647.87
					14	0.028571	0.069048	FALSE						chrII_trna10_GlyGCC	40	sperm	5698.25	1590.64
					15	0.028571	0.069048	FALSE						chrII_trna10_GlyGCC	41	sperm	5641.25	1581.56
					24	0.028571	0.069048	FALSE						chrII_trna10_GlyGCC	42	sperm	5634.5	1580.2
					20	0.028571	0.069048	FALSE						chrII_trna10_GlyGCC	43	sperm	5626.75	1576.75
					19	0.028571	0.069048	FALSE						chrII_trna10_GlyGCC	44	sperm	5624.75	1577
					25	0.028571	0.069048	FALSE						chrII_trna10_GlyGCC	45	sperm	5623.25	1576.52
					26	0.028571	0.069048	FALSE						chrII_trna10_GlyGCC	46	sperm	5622.75	1576.73
					23	0.028571	0.069048	FALSE						chrII_trna10_GlyGCC	47	sperm	5616.75	1574.27
					27	0.028571	0.069048	FALSE						chrII_trna10_GlyGCC	48	sperm	5551.5	1553.05
					21	0.057143	0.118367	FALSE						chrII_trna10_GlyGCC	49	sperm	2128.25	545.106
					16	0.057143	0.118367	FALSE						chrII_trna10_GlyGCC	50	sperm	1964.75	503.345
					29	0.114286	0.194958	FALSE						chrII_trna10_GlyGCC	51	sperm	1791.25	463.134
					18	0.114286	0.194958	FALSE						chrII_trna10_GlyGCC	52	sperm	1767.75	455.673
					31	0.114286	0.194958	FALSE						chrII_trna10_GlyGCC	53	sperm	1759	453.873
					22	0.2	0.322222	FALSE						chrII_trna10_GlyGCC	54	sperm	1746.25	451.591
					35	0.342857	0.523308	FALSE						chrII_trna10_GlyGCC	55	sperm	1671.75	433.793
					30	0.485714	0.704286	FALSE						chrII_trna10_GlyGCC	56	sperm	1660.25	433.163
					17	0.885714	1	FALSE						chrII_trna10_GlyGCC	57	sperm	1648	430.524
					28	0.885714	1	FALSE						chrII_trna10_GlyGCC	58	sperm	1646.5	429.928
					33	1	1	FALSE						chrII_trna10_GlyGCC	59	sperm	1642.25	428.625
					32	1	1	FALSE						chrII_trna10_GlyGCC	60	sperm	1593.5	419.042
					34	1	1	FALSE						chrII_trna10_GlyGCC	61	sperm	887	259.431
					36	0.885714	1	FALSE						chrII_trna10_GlyGCC	62	sperm	778.5	235.872
					37	1	1	FALSE						chrII_trna10_GlyGCC	63	sperm	778	235.38
					38	0.885714	1	FALSE						chrII_trna10_GlyGCC	64	sperm	776.5	235.107
					39	1	1	FALSE						chrII_trna10_GlyGCC	65	sperm	771.75	234.252
														chrII_trna10_GlyGCC	66	sperm	761.25	231.575
														chrII_trna10_GlyGCC	67	sperm	750.75	229.367
														chrII_trna10_GlyGCC	68	sperm	740.5	226.556
														chrII_trna10_GlyGCC	69	sperm	596.5	176.574
														chrII_trna10_GlyGCC	70	sperm	68	18.5787
														chrIV_trna62_SerAGA	0	male	0.5	0.288675
														chrIV_trna62_SerAGA	1	male	0.5	0.288675
														chrIV_trna62_SerAGA	2	male	0.5	0.288675
														chrIV_trna62_SerAGA	3	male	1	0.57735
														chrIV_trna62_SerAGA	4	male	2.25	0.853913
														chrIV_trna62_SerAGA	5	male	2.25	0.853913
														chrIV_trna62_SerAGA	6	male	2.25	0.853913
														chrIV_trna62_SerAGA	7	male	2.25	0.853913
														chrIV_trna62_SerAGA	8	male	2.25	0.853913
														chrIV_trna62_SerAGA	9	male	2.25	0.853913
														chrIV_trna62_SerAGA	10	male	2.25	0.853913
														chrIV_trna62_SerAGA	11	male	2.25	0.853913
														chrIV_trna62_SerAGA	12	male	2.5	0.957427
														chrIV_trna62_SerAGA	13	male	2.25	0.853913
														chrIV_trna62_SerAGA	14	male	2.25	0.853913
														chrIV_trna62_SerAGA	15	male	2.25	0.853913
														chrIV_trna62_SerAGA	16	male	2.25	0.853913
														chrIV_trna62_SerAGA	17	male	2.25	0.853913
														chrIV_trna62_SerAGA	18	male	2.5	1.04083
														chrIV_trna62_SerAGA	19	male	2.5	1.04083
														chrIV_trna62_SerAGA	20	male	2.5	1.04083
														chrIV_trna62_SerAGA	21	male	2.5	1.04083
														chrIV_trna62_SerAGA	22	male	2.5	1.04083
														chrIV_trna62_SerAGA	23	male	0.75	0.25
														chrIV_trna62_SerAGA	24	male	0.75	0.25
														chrIV_trna62_SerAGA	25	male	0.5	0.288675
														chrIV_trna62_SerAGA	26	male	0.5	0.288675
														chrIV_trna62_SerAGA	27	male	0.25	0.25
														chrIV_trna62_SerAGA	28	male	0.25	0.25
														chrIV_trna62_SerAGA	29	male	0.5	0.288675
														chrIV_trna62_SerAGA	30	male	0.5	0.288675
														chrIV_trna62_SerAGA	31	male	0.5	0.288675
														chrIV_trna62_SerAGA	32	male	0.5	0.288675
														chrIV_trna62_SerAGA	33	male	1	0.408248
														chrIV_trna62_SerAGA	34	male	1	0.408248
														chrIV_trna62_SerAGA	35	male	2.25	1.25
														chrIV_trna62_SerAGA	36	male	4.5	0.866025
														chrIV_trna62_SerAGA	37	male	72.25	20.6494
														chrIV_trna62_SerAGA	38	male	76.25	20.3608
														chrIV_trna62_SerAGA	39	male	77	20.3019
														chrIV_trna62_SerAGA	40	male	139	24.5323
														chrIV_trna62_SerAGA	41	male	367.5	43.2213
														chrIV_trna62_SerAGA	42	male	412.5	43.9801
														chrIV_trna62_SerAGA	43	male	417.5	43.6396
														chrIV_trna62_SerAGA	44	male	417.5	43.6396
														chrIV_trna62_SerAGA	45	male	417.5	43.6396
														chrIV_trna62_SerAGA	46	male	455.5	45.9066
														chrIV_trna62_SerAGA	47	male	2125	188.928
														chrIV_trna62_SerAGA	48	male	2298.25	204.919
														chrIV_trna62_SerAGA	49	male	2756	242.263
														chrIV_trna62_SerAGA	50	male	3041.5	258.333
														chrIV_trna62_SerAGA	51	male	3066.5	260.328
														chrIV_trna62_SerAGA	52	male	3372	299.393
														chrIV_trna62_SerAGA	53	male	3483.75	309.835
														chrIV_trna62_SerAGA	54	male	4046	370.186
														chrIV_trna62_SerAGA	55	male	4179	398.23
														chrIV_trna62_SerAGA	56	male	4206.75	405.944
														chrIV_trna62_SerAGA	57	male	4207.75	406.25
														chrIV_trna62_SerAGA	58	male	4306.75	416.085
														chrIV_trna62_SerAGA	59	male	4308.75	415.888
														chrIV_trna62_SerAGA	60	male	4323.5	415.267
														chrIV_trna62_SerAGA	61	male	4575	455.002
														chrIV_trna62_SerAGA	62	male	4849	489.371
														chrIV_trna62_SerAGA	63	male	4996	512.155
														chrIV_trna62_SerAGA	64	male	5005.75	513.451
														chrIV_trna62_SerAGA	65	male	4998.75	512.677
														chrIV_trna62_SerAGA	66	male	5043.25	536.451
														chrIV_trna62_SerAGA	67	male	5034	550.287
														chrIV_trna62_SerAGA	68	male	5029.5	551.979
														chrIV_trna62_SerAGA	69	male	5018.75	550.68
														chrIV_trna62_SerAGA	70	male	4965.5	543.278
														chrIV_trna62_SerAGA	71	male	4441.75	475.855
														chrIV_trna62_SerAGA	72	male	1853.5	238.868
														chrIV_trna62_SerAGA	73	male	1273	184.901
														chrIV_trna62_SerAGA	74	male	1260	183.355
														chrIV_trna62_SerAGA	75	male	1246.75	182.346
														chrIV_trna62_SerAGA	76	male	1187.25	174.964
														chrIV_trna62_SerAGA	77	male	1179.5	173.071
														chrIV_trna62_SerAGA	78	male	1105	162.184
														chrIV_trna62_SerAGA	79	male	1065	159.574
														chrIV_trna62_SerAGA	80	male	1004	156.063
														chrIV_trna62_SerAGA	81	male	757.25	110.36
														chrIV_trna62_SerAGA	0	sperm	1	0.408248
														chrIV_trna62_SerAGA	1	sperm	1	0.408248
														chrIV_trna62_SerAGA	2	sperm	2	0.707107
														chrIV_trna62_SerAGA	3	sperm	9.75	2.80995
														chrIV_trna62_SerAGA	4	sperm	15.5	4.7697
														chrIV_trna62_SerAGA	5	sperm	16.25	4.95606
														chrIV_trna62_SerAGA	6	sperm	16.75	4.93921
														chrIV_trna62_SerAGA	7	sperm	16.75	4.93921
														chrIV_trna62_SerAGA	8	sperm	16.75	4.93921
														chrIV_trna62_SerAGA	9	sperm	16.75	4.93921
														chrIV_trna62_SerAGA	10	sperm	16.75	4.93921
														chrIV_trna62_SerAGA	11	sperm	16.75	4.93921
														chrIV_trna62_SerAGA	12	sperm	17	5.11534
														chrIV_trna62_SerAGA	13	sperm	16.5	5.04149
														chrIV_trna62_SerAGA	14	sperm	16.5	5.04149
														chrIV_trna62_SerAGA	15	sperm	16.5	5.04149
														chrIV_trna62_SerAGA	16	sperm	16.5	5.04149
														chrIV_trna62_SerAGA	17	sperm	16.5	5.04149
														chrIV_trna62_SerAGA	18	sperm	16.5	5.04149
														chrIV_trna62_SerAGA	19	sperm	16.5	5.04149
														chrIV_trna62_SerAGA	20	sperm	16.5	5.04149
														chrIV_trna62_SerAGA	21	sperm	16.5	5.04149
														chrIV_trna62_SerAGA	22	sperm	16.5	5.26783
														chrIV_trna62_SerAGA	23	sperm	2	0.57735
														chrIV_trna62_SerAGA	24	sperm	1.75	0.478714
														chrIV_trna62_SerAGA	25	sperm	0.5	0.288675
														chrIV_trna62_SerAGA	26	sperm	0.5	0.288675
														chrIV_trna62_SerAGA	27	sperm	0.5	0.288675
														chrIV_trna62_SerAGA	28	sperm	1	0.408248
														chrIV_trna62_SerAGA	29	sperm	2.75	1.10868
														chrIV_trna62_SerAGA	30	sperm	4.5	1.65831
														chrIV_trna62_SerAGA	31	sperm	5.5	2.02073
														chrIV_trna62_SerAGA	32	sperm	7.75	2.28674
														chrIV_trna62_SerAGA	33	sperm	9.25	2.56174
														chrIV_trna62_SerAGA	34	sperm	12.5	2.66145
														chrIV_trna62_SerAGA	35	sperm	25.5	5.57524
														chrIV_trna62_SerAGA	36	sperm	75	17.0929
														chrIV_trna62_SerAGA	37	sperm	540.5	162.919
														chrIV_trna62_SerAGA	38	sperm	580	177.157
														chrIV_trna62_SerAGA	39	sperm	606.75	184.401
														chrIV_trna62_SerAGA	40	sperm	1599.25	447.551
														chrIV_trna62_SerAGA	41	sperm	4632.75	1270.74
														chrIV_trna62_SerAGA	42	sperm	5369.75	1460.73
														chrIV_trna62_SerAGA	43	sperm	5390.75	1467.63
														chrIV_trna62_SerAGA	44	sperm	5391	1467.48
														chrIV_trna62_SerAGA	45	sperm	5391.25	1467.71
														chrIV_trna62_SerAGA	46	sperm	6067.25	1615.88
														chrIV_trna62_SerAGA	47	sperm	33151.5	8072.16
														chrIV_trna62_SerAGA	48	sperm	36095	8714.21
														chrIV_trna62_SerAGA	49	sperm	42225.2	9898.81
														chrIV_trna62_SerAGA	50	sperm	46049	10346.3
														chrIV_trna62_SerAGA	51	sperm	46419	10416.1
														chrIV_trna62_SerAGA	52	sperm	50485.2	11279.9
														chrIV_trna62_SerAGA	53	sperm	51963.5	11623.5
														chrIV_trna62_SerAGA	54	sperm	58271.2	13070.6
														chrIV_trna62_SerAGA	55	sperm	58926	13208.7
														chrIV_trna62_SerAGA	56	sperm	58974	13216.5
														chrIV_trna62_SerAGA	57	sperm	58982.2	13218.9
														chrIV_trna62_SerAGA	58	sperm	60116	13460.4
														chrIV_trna62_SerAGA	59	sperm	60137.5	13464.2
														chrIV_trna62_SerAGA	60	sperm	60274.8	13485.8
														chrIV_trna62_SerAGA	61	sperm	62203.8	13828.6
														chrIV_trna62_SerAGA	62	sperm	64699.8	14314.9
														chrIV_trna62_SerAGA	63	sperm	65704.5	14511.6
														chrIV_trna62_SerAGA	64	sperm	65750.8	14524
														chrIV_trna62_SerAGA	65	sperm	65669	14507.8
														chrIV_trna62_SerAGA	66	sperm	65242	14419.8
														chrIV_trna62_SerAGA	67	sperm	63964.8	14120.3
														chrIV_trna62_SerAGA	68	sperm	63804.2	14081.7
														chrIV_trna62_SerAGA	69	sperm	63692.8	14054.9
														chrIV_trna62_SerAGA	70	sperm	63306.2	13950.8
														chrIV_trna62_SerAGA	71	sperm	57622.5	12616.2
														chrIV_trna62_SerAGA	72	sperm	19846.8	4608.6
														chrIV_trna62_SerAGA	73	sperm	11867.2	2792.92
														chrIV_trna62_SerAGA	74	sperm	11688.8	2744.9
														chrIV_trna62_SerAGA	75	sperm	11469	2685.64
														chrIV_trna62_SerAGA	76	sperm	10702	2480.16
														chrIV_trna62_SerAGA	77	sperm	10677.5	2473.14
														chrIV_trna62_SerAGA	78	sperm	10136	2353.78
														chrIV_trna62_SerAGA	79	sperm	9715.5	2268.98
														chrIV_trna62_SerAGA	80	sperm	8563.75	1914.52
														chrIV_trna62_SerAGA	81	sperm	6884	1486.67
														chrIII_trna66_GluCTC	0	male	3747.5	577.834
														chrIII_trna66_GluCTC	1	male	3761.25	579.635
														chrIII_trna66_GluCTC	2	male	3765.25	579.487
														chrIII_trna66_GluCTC	3	male	3808.5	578.189
														chrIII_trna66_GluCTC	4	male	3877.25	570.488
														chrIII_trna66_GluCTC	5	male	3891.75	568.453
														chrIII_trna66_GluCTC	6	male	3897	569.08
														chrIII_trna66_GluCTC	7	male	3897.25	569.23
														chrIII_trna66_GluCTC	8	male	3903.25	570.87
														chrIII_trna66_GluCTC	9	male	3961.25	570.933
														chrIII_trna66_GluCTC	10	male	4051.5	567.946
														chrIII_trna66_GluCTC	11	male	4157.25	562.731
														chrIII_trna66_GluCTC	12	male	4208.5	559.283
														chrIII_trna66_GluCTC	13	male	4315	541.328
														chrIII_trna66_GluCTC	14	male	4287.25	513.239
														chrIII_trna66_GluCTC	15	male	4282.5	515.959
														chrIII_trna66_GluCTC	16	male	4309	514.475
														chrIII_trna66_GluCTC	17	male	4349.25	513.487
														chrIII_trna66_GluCTC	18	male	4368.25	517.934
														chrIII_trna66_GluCTC	19	male	4372.75	519.083
														chrIII_trna66_GluCTC	20	male	4374.75	519.916
														chrIII_trna66_GluCTC	21	male	4375.25	520.234
														chrIII_trna66_GluCTC	22	male	4375.75	520.253
														chrIII_trna66_GluCTC	23	male	4460	501.288
														chrIII_trna66_GluCTC	24	male	4575	491.62
														chrIII_trna66_GluCTC	25	male	4603	489.085
														chrIII_trna66_GluCTC	26	male	4596.25	489.376
														chrIII_trna66_GluCTC	27	male	4637.75	490.094
														chrIII_trna66_GluCTC	28	male	4648.5	486.604
														chrIII_trna66_GluCTC	29	male	4643.75	485.114
														chrIII_trna66_GluCTC	30	male	4365	510.157
														chrIII_trna66_GluCTC	31	male	4418	511.292
														chrIII_trna66_GluCTC	32	male	4416.5	510.68
														chrIII_trna66_GluCTC	33	male	4033.25	371.502
														chrIII_trna66_GluCTC	34	male	3506.75	229.347
														chrIII_trna66_GluCTC	35	male	3371.75	196.437
														chrIII_trna66_GluCTC	36	male	1434.25	134.916
														chrIII_trna66_GluCTC	37	male	1365.25	136.262
														chrIII_trna66_GluCTC	38	male	993.25	105.243
														chrIII_trna66_GluCTC	39	male	894.25	90.5579
														chrIII_trna66_GluCTC	40	male	844.75	80.4688
														chrIII_trna66_GluCTC	41	male	1039.5	105.157
														chrIII_trna66_GluCTC	42	male	1048.75	107.449
														chrIII_trna66_GluCTC	43	male	1047.75	107.575
														chrIII_trna66_GluCTC	44	male	1047.75	107.575
														chrIII_trna66_GluCTC	45	male	1039.5	106.856
														chrIII_trna66_GluCTC	46	male	1025.75	107.751
														chrIII_trna66_GluCTC	47	male	945	96.1119
														chrIII_trna66_GluCTC	48	male	866	93.1674
														chrIII_trna66_GluCTC	49	male	813.75	92.4323
														chrIII_trna66_GluCTC	50	male	643.25	77.8411
														chrIII_trna66_GluCTC	51	male	579	68.1579
														chrIII_trna66_GluCTC	52	male	520.5	60.6431
														chrIII_trna66_GluCTC	53	male	510.25	63.3198
														chrIII_trna66_GluCTC	54	male	508.25	64.5231
														chrIII_trna66_GluCTC	55	male	498.75	63.3514
														chrIII_trna66_GluCTC	56	male	463.25	60.0852
														chrIII_trna66_GluCTC	57	male	447.5	60.0687
														chrIII_trna66_GluCTC	58	male	406.25	51.1849
														chrIII_trna66_GluCTC	59	male	403	51.2299
														chrIII_trna66_GluCTC	60	male	210.5	25.015
														chrIII_trna66_GluCTC	61	male	114.5	11.4928
														chrIII_trna66_GluCTC	62	male	50.25	5.93542
														chrIII_trna66_GluCTC	63	male	38	4.32049
														chrIII_trna66_GluCTC	64	male	34.25	3.09233
														chrIII_trna66_GluCTC	65	male	34	2.85774
														chrIII_trna66_GluCTC	66	male	33.75	2.62599
														chrIII_trna66_GluCTC	67	male	33.75	2.62599
														chrIII_trna66_GluCTC	68	male	33.75	2.62599
														chrIII_trna66_GluCTC	69	male	32	2.12132
														chrIII_trna66_GluCTC	70	male	28	2.19848
														chrIII_trna66_GluCTC	71	male	1.25	0.25
														chrIII_trna66_GluCTC	0	sperm	16750.8	4790.3
														chrIII_trna66_GluCTC	1	sperm	16784.8	4800.41
														chrIII_trna66_GluCTC	2	sperm	16836.5	4810.2
														chrIII_trna66_GluCTC	3	sperm	17165.8	4901.65
														chrIII_trna66_GluCTC	4	sperm	17866.5	5101.36
														chrIII_trna66_GluCTC	5	sperm	17990.8	5137.04
														chrIII_trna66_GluCTC	6	sperm	18031	5152.09
														chrIII_trna66_GluCTC	7	sperm	18041	5155.28
														chrIII_trna66_GluCTC	8	sperm	18084	5170.02
														chrIII_trna66_GluCTC	9	sperm	18861	5400.5
														chrIII_trna66_GluCTC	10	sperm	20159.5	5787.99
														chrIII_trna66_GluCTC	11	sperm	21464	6150.5
														chrIII_trna66_GluCTC	12	sperm	22184.5	6328.63
														chrIII_trna66_GluCTC	13	sperm	24091	6837.8
														chrIII_trna66_GluCTC	14	sperm	24474.2	6924.68
														chrIII_trna66_GluCTC	15	sperm	24671	6984.31
														chrIII_trna66_GluCTC	16	sperm	24970.5	7066.52
														chrIII_trna66_GluCTC	17	sperm	25534.8	7192.85
														chrIII_trna66_GluCTC	18	sperm	25566	7196.73
														chrIII_trna66_GluCTC	19	sperm	25577.8	7197.75
														chrIII_trna66_GluCTC	20	sperm	25597.2	7199.56
														chrIII_trna66_GluCTC	21	sperm	25603.2	7202.66
														chrIII_trna66_GluCTC	22	sperm	25618	7206.31
														chrIII_trna66_GluCTC	23	sperm	26753.2	7516.68
														chrIII_trna66_GluCTC	24	sperm	28982.2	8186.36
														chrIII_trna66_GluCTC	25	sperm	29423.5	8323.36
														chrIII_trna66_GluCTC	26	sperm	29409	8320.04
														chrIII_trna66_GluCTC	27	sperm	30086.5	8446.59
														chrIII_trna66_GluCTC	28	sperm	30258	8472.45
														chrIII_trna66_GluCTC	29	sperm	30303	8484.14
														chrIII_trna66_GluCTC	30	sperm	30620.5	8612.02
														chrIII_trna66_GluCTC	31	sperm	30925.5	8708.22
														chrIII_trna66_GluCTC	32	sperm	30932	8711.12
														chrIII_trna66_GluCTC	33	sperm	30505.8	8636.68
														chrIII_trna66_GluCTC	34	sperm	28580	8236.1
														chrIII_trna66_GluCTC	35	sperm	27786.2	8052.96
														chrIII_trna66_GluCTC	36	sperm	13271	3467.53
														chrIII_trna66_GluCTC	37	sperm	12799.8	3326.71
														chrIII_trna66_GluCTC	38	sperm	10316.8	2773.88
														chrIII_trna66_GluCTC	39	sperm	10256.2	2787.25
														chrIII_trna66_GluCTC	40	sperm	10277	2854.08
														chrIII_trna66_GluCTC	41	sperm	11424.8	3047.53
														chrIII_trna66_GluCTC	42	sperm	11396.8	3030.45
														chrIII_trna66_GluCTC	43	sperm	11356.8	3026.5
														chrIII_trna66_GluCTC	44	sperm	11355.8	3026.51
														chrIII_trna66_GluCTC	45	sperm	11244.2	2991.41
														chrIII_trna66_GluCTC	46	sperm	11020	2947.44
														chrIII_trna66_GluCTC	47	sperm	10110.8	2744.4
														chrIII_trna66_GluCTC	48	sperm	9247.25	2490.15
														chrIII_trna66_GluCTC	49	sperm	8567	2306.54
														chrIII_trna66_GluCTC	50	sperm	7317	1944.19
														chrIII_trna66_GluCTC	51	sperm	6031.75	1549.48
														chrIII_trna66_GluCTC	52	sperm	4890.25	1164.76
														chrIII_trna66_GluCTC	53	sperm	4845.25	1148.18
														chrIII_trna66_GluCTC	54	sperm	4833.25	1143.3
														chrIII_trna66_GluCTC	55	sperm	4772.25	1120.03
														chrIII_trna66_GluCTC	56	sperm	4299.25	972.361
														chrIII_trna66_GluCTC	57	sperm	4068.25	910.41
														chrIII_trna66_GluCTC	58	sperm	3523.25	776.699
														chrIII_trna66_GluCTC	59	sperm	3510.75	774.567
														chrIII_trna66_GluCTC	60	sperm	2613.25	608.463
														chrIII_trna66_GluCTC	61	sperm	1626.25	410.636
														chrIII_trna66_GluCTC	62	sperm	693.75	186.953
														chrIII_trna66_GluCTC	63	sperm	489.75	125.27
														chrIII_trna66_GluCTC	64	sperm	374.25	90.8794
														chrIII_trna66_GluCTC	65	sperm	370.75	90.7555
														chrIII_trna66_GluCTC	66	sperm	367.25	89.3722
														chrIII_trna66_GluCTC	67	sperm	367.25	89.3722
														chrIII_trna66_GluCTC	68	sperm	366	89.1114
														chrIII_trna66_GluCTC	69	sperm	349.25	89.4254
														chrIII_trna66_GluCTC	70	sperm	321.75	84.6063
														chrIII_trna66_GluCTC	71	sperm	10.5	2.95804

## Sheet: Fig. 2
Source Data Fig. 2: rnst-2 regulates tDR accumulation and length.
Fig. 2B and S2D: Total small RNA reads mapping to each class of RNAs quantitated as percentage of total genome mapping reads as stacked bar graphs of the average of biological replicates (n = 4-5).					Fig. 2D: Reads mapping to tRNAs were quantitated for RNA length (y-axis) and plotted as their starting nucleotide (legend) in a diverging bar-graph (x-axis – total quantitated reads).						Fig. 2C: tRNA mapping reads were quantitated for mapping specifically to the 5’ or 3’ portions (mature tRNA separated by anticodon) and plotted as the percentage mapping to each.								fig. 2F: Levels of Gly-GCC and Glu-CTC mature tRNAs and tDRs were determined by northern blot analysis of total RNA from adult male worms of the indicated genotypes using digoxigenin-labeled DNA oligonucleotide probes specific to Gly-GCC or Glu-CTC. U6 snRNA is shown as a loading control.
genotype	replicate	biotype	%_mapped		Starting_Nucleotide	Length	Average Reads	Average Reads (TPM)	genotype		genotype	rep	count_3prime	count_5prime	total	prop_5prime	prop_3prime
rnst_cathomo_male	1	rRNA	21.1585		T	18	1178	3347.8	rnst_cathet_male		rnst_cathet_male	1	56672	171681	228353	0.751823	0.248177
rnst_cathomo_male	1	miRNA	17.4122		A	18	2370	6735.38	rnst_cathet_male		rnst_cathet_male	2	130620	330628	461248	0.716812	0.283188
rnst_cathomo_male	1	tRNA	9.40562		C	18	1489	4231.64	rnst_cathet_male		rnst_cathet_male	3	151774	150130	301904	0.497277	0.502723
rnst_cathomo_male	1	piRNA	1.53328		G	18	3483	9898.46	rnst_cathet_male		rnst_cathet_male	4	230615	251301	481916	0.521462	0.478538
rnst_cathomo_male	1	mRNA	7.18251		N	18	35	99.4677	rnst_cathet_male		rnst_cathet_male	5	144371	141580	285951	0.49512	0.50488
rnst_cathomo_male	1	endo-siRNA	43.3079		C	18	1710	6522.88	rnst_muthet_male		rnst_cathomo_male	1	159438	720478	879916	0.818803	0.181197
rnst_cathomo_male	2	rRNA	25.2537		A	18	1741	6641.13	rnst_muthet_male		rnst_cathomo_male	2	115585	566016	681601	0.830421	0.169579
rnst_cathomo_male	2	miRNA	20.4498		T	18	916	3494.13	rnst_muthet_male		rnst_cathomo_male	3	220305	649080	869385	0.746597	0.253403
rnst_cathomo_male	2	tRNA	9.62845		G	18	2965	11310.1	rnst_muthet_male		rnst_cathomo_male	4	223112	1212504	1435616	0.844588	0.155412
rnst_cathomo_male	2	piRNA	0.908154		N	18	49	186.913	rnst_muthet_male		rnst_cathomo_male	5	211860	760383	972243	0.782092	0.217908
rnst_cathomo_male	2	mRNA	7.16998		C	18	1315	1802.52	rnst_muthomo_male		rnst_cathomo_male	6	262691	768495	1031186	0.745254	0.254746
rnst_cathomo_male	2	endo-siRNA	36.5899		T	18	1115	1528.37	rnst_muthomo_male		rnst_muthet_male	1	48589	88252	136841	0.644924	0.355076
rnst_cathomo_male	3	rRNA	23.1349		A	18	2223	3047.15	rnst_muthomo_male		rnst_muthet_male	2	46638	83958	130596	0.642883	0.357117
rnst_cathomo_male	3	miRNA	21.1936		G	18	7259	9950.19	rnst_muthomo_male		rnst_muthet_male	4	124395	221198	345593	0.640053	0.359947
rnst_cathomo_male	3	tRNA	6.19072		N	18	53	72.6491	rnst_muthomo_male		rnst_muthet_male	5	114066	217354	331420	0.655826	0.344174
rnst_cathomo_male	3	piRNA	1.02889		C	18	4416	4255.69	rnst_cathomo_male		rnst_muthomo_male	1	90974	441469	532443	0.829139	0.170861
rnst_cathomo_male	3	mRNA	6.90268		A	18	5984	5766.77	rnst_cathomo_male		rnst_muthomo_male	2	61552	386103	447655	0.862501	0.137499
rnst_cathomo_male	3	endo-siRNA	41.5492		G	18	11316	10905.2	rnst_cathomo_male		rnst_muthomo_male	3	81447	549100	630547	0.870831	0.129169
rnst_cathomo_male	4	rRNA	21.8675		N	18	146	140.7	rnst_cathomo_male		rnst_muthomo_male	4	131842	955295	1087137	0.878725	0.121275
rnst_cathomo_male	4	miRNA	20.1967		T	18	3451	3325.72	rnst_cathomo_male		rnst_muthomo_male	5	147461	918466	1065927	0.861659	0.138341
rnst_cathomo_male	4	tRNA	9.874		C	19	3541	10063.3	rnst_cathet_male		rnst_muthomo_male	6	99242	514301	613543	0.838248	0.161752
rnst_cathomo_male	4	piRNA	1.10875		A	19	5705	16213.2	rnst_cathet_male
rnst_cathomo_male	4	mRNA	7.16228		T	19	5295	15048	rnst_cathet_male		Fig. 2E: Reads mapping to specific tRNA isoacceptors of Glu-CTC, Gly-GCC, and Ser-AGA were quantitated as read depth (y-axis – number of times each nucleotides mapped) across the mature tRNA sequence (x axis).
rnst_cathomo_male	4	endo-siRNA	39.7908		G	19	2728	7752.8	rnst_cathet_male
rnst_cathomo_male	5	rRNA	26.3807		N	19	84	238.722	rnst_cathet_male
rnst_cathomo_male	5	miRNA	20.6541		A	19	3149	12012	rnst_muthet_male		tRNA	Position	Genotype	MeanCoverage	SEM
rnst_cathomo_male	5	tRNA	6.64042		G	19	1793	6839.49	rnst_muthet_male		chrIV_trna62_SerAGA	0	cathet_male	0.143775	0.143775
rnst_cathomo_male	5	piRNA	0.950382		C	19	2484	9475.35	rnst_muthet_male		chrIV_trna62_SerAGA	0	cathomo_male	2.24711	1.98757
rnst_cathomo_male	5	mRNA	7.16712		N	19	61	232.688	rnst_muthet_male		chrIV_trna62_SerAGA	0	muthet_male	0	0
rnst_cathomo_male	5	endo-siRNA	38.2073		T	19	3193	12179.9	rnst_muthet_male		chrIV_trna62_SerAGA	0	muthomo_male	1.27207	0.821711
rnst_cathomo_male	6	rRNA	26.8983		C	19	2717	3724.3	rnst_muthomo_male		chrIV_trna62_SerAGA	1	cathet_male	0.143775	0.143775
rnst_cathomo_male	6	miRNA	17.1764		T	19	4025	5517.22	rnst_muthomo_male		chrIV_trna62_SerAGA	1	cathomo_male	2.58215	2.19703
rnst_cathomo_male	6	tRNA	7.10789		G	19	3194	4378.14	rnst_muthomo_male		chrIV_trna62_SerAGA	1	muthet_male	0	0
rnst_cathomo_male	6	piRNA	0.92991		A	19	4505	6175.17	rnst_muthomo_male		chrIV_trna62_SerAGA	1	muthomo_male	1.27207	0.821711
rnst_cathomo_male	6	mRNA	7.35004		N	19	65	89.098	rnst_muthomo_male		chrIV_trna62_SerAGA	2	cathet_male	0.143775	0.143775
rnst_cathomo_male	6	endo-siRNA	40.5374		C	19	6024	5805.32	rnst_cathomo_male		chrIV_trna62_SerAGA	2	cathomo_male	2.69476	2.17332
rnst_cathet_male	1	rRNA	5.71734		T	19	9037	8708.94	rnst_cathomo_male		chrIV_trna62_SerAGA	2	muthet_male	0.201722	0.201722
rnst_cathet_male	1	miRNA	17.7085		G	19	5749	5540.3	rnst_cathomo_male		chrIV_trna62_SerAGA	2	muthomo_male	1.27207	0.821711
rnst_cathet_male	1	tRNA	3.98448		A	19	10412	10034	rnst_cathomo_male		chrIV_trna62_SerAGA	3	cathet_male	2.19141	1.5743
rnst_cathet_male	1	piRNA	0.656265		N	19	208	200.449	rnst_cathomo_male		chrIV_trna62_SerAGA	3	cathomo_male	3.24806	2.07077
rnst_cathet_male	1	mRNA	4.9204		A	20	11580	32909.6	rnst_cathet_male		chrIV_trna62_SerAGA	3	muthet_male	1.52258	0.382605
rnst_cathet_male	1	endo-siRNA	67.013		G	20	4596	13061.5	rnst_cathet_male		chrIV_trna62_SerAGA	3	muthomo_male	3.04657	1.40591
rnst_cathet_male	2	rRNA	4.1083		T	20	7100	20177.7	rnst_cathet_male		chrIV_trna62_SerAGA	4	cathet_male	2.47896	1.63079
rnst_cathet_male	2	miRNA	35.4635		C	20	2886	8201.82	rnst_cathet_male		chrIV_trna62_SerAGA	4	cathomo_male	5.08997	1.99587
rnst_cathet_male	2	tRNA	4.89205		N	20	127	360.926	rnst_cathet_male		chrIV_trna62_SerAGA	4	muthet_male	2.45361	0.687621
rnst_cathet_male	2	piRNA	1.56477		A	20	6237	23791.4	rnst_muthet_male		chrIV_trna62_SerAGA	4	muthomo_male	4.00421	1.74063
rnst_cathet_male	2	mRNA	5.36903		G	20	2970	11329.2	rnst_muthet_male		chrIV_trna62_SerAGA	5	cathet_male	2.47896	1.63079
rnst_cathet_male	2	endo-siRNA	48.6023		N	20	69	263.204	rnst_muthet_male		chrIV_trna62_SerAGA	5	cathomo_male	5.08997	1.99587
rnst_cathet_male	3	rRNA	3.89545		C	20	1936	7384.97	rnst_muthet_male		chrIV_trna62_SerAGA	5	muthet_male	2.45361	0.687621
rnst_cathet_male	3	miRNA	28.0367		T	20	5064	19316.9	rnst_muthet_male		chrIV_trna62_SerAGA	5	muthomo_male	4.25219	1.93059
rnst_cathet_male	3	tRNA	2.80175		G	20	7890	10815.1	rnst_muthomo_male		chrIV_trna62_SerAGA	6	cathet_male	2.67788	1.56604
rnst_cathet_male	3	piRNA	1.58107		A	20	8926	12235.2	rnst_muthomo_male		chrIV_trna62_SerAGA	6	cathomo_male	5.19893	1.97889
rnst_cathet_male	3	mRNA	4.70718		N	20	88	120.625	rnst_muthomo_male		chrIV_trna62_SerAGA	6	muthet_male	2.45361	0.687621
rnst_cathet_male	3	endo-siRNA	58.9779		C	20	2303	3156.81	rnst_muthomo_male		chrIV_trna62_SerAGA	6	muthomo_male	4.25219	1.93059
rnst_cathet_male	4	rRNA	3.96621		T	20	5599	7674.76	rnst_muthomo_male		chrIV_trna62_SerAGA	7	cathet_male	2.67788	1.56604
rnst_cathet_male	4	miRNA	29.4816		C	20	4489	4326.04	rnst_cathomo_male		chrIV_trna62_SerAGA	7	cathomo_male	5.19893	1.97889
rnst_cathet_male	4	tRNA	3.74425		A	20	17353	16723.1	rnst_cathomo_male		chrIV_trna62_SerAGA	7	muthet_male	2.45361	0.687621
rnst_cathet_male	4	piRNA	1.32523		N	20	277	266.944	rnst_cathomo_male		chrIV_trna62_SerAGA	7	muthomo_male	4.25219	1.93059
rnst_cathet_male	4	mRNA	5.68213		G	20	13879	13375.2	rnst_cathomo_male		chrIV_trna62_SerAGA	8	cathet_male	2.67788	1.56604
rnst_cathet_male	4	endo-siRNA	55.8006		T	20	10114	9746.85	rnst_cathomo_male		chrIV_trna62_SerAGA	8	cathomo_male	5.19893	1.97889
rnst_cathet_male	5	rRNA	4.00222		G	21	6103	17344.3	rnst_cathet_male		chrIV_trna62_SerAGA	8	muthet_male	2.45361	0.687621
rnst_cathet_male	5	miRNA	30.4884		A	21	10288	29237.8	rnst_cathet_male		chrIV_trna62_SerAGA	8	muthomo_male	4.25219	1.93059
rnst_cathet_male	5	tRNA	3.06188		C	21	1999	5681.03	rnst_cathet_male		chrIV_trna62_SerAGA	9	cathet_male	2.67788	1.56604
rnst_cathet_male	5	piRNA	0.863823		T	21	3469	9858.67	rnst_cathet_male		chrIV_trna62_SerAGA	9	cathomo_male	5.19893	1.97889
rnst_cathet_male	5	mRNA	5.19415		N	21	97	275.668	rnst_cathet_male		chrIV_trna62_SerAGA	9	muthet_male	2.45361	0.687621
rnst_cathet_male	5	endo-siRNA	56.3895		C	21	1375	5245.01	rnst_muthet_male		chrIV_trna62_SerAGA	9	muthomo_male	4.25219	1.93059
rnst_muthomo_male	1	rRNA	25.4531		T	21	2337	8914.61	rnst_muthet_male		chrIV_trna62_SerAGA	10	cathet_male	2.67788	1.56604
rnst_muthomo_male	1	miRNA	22.3721		G	21	4208	16051.6	rnst_muthet_male		chrIV_trna62_SerAGA	10	cathomo_male	5.19893	1.97889
rnst_muthomo_male	1	tRNA	9.22557		A	21	6351	24226.2	rnst_muthet_male		chrIV_trna62_SerAGA	10	muthet_male	2.45361	0.687621
rnst_muthomo_male	1	piRNA	1.40266		N	21	76	289.906	rnst_muthet_male		chrIV_trna62_SerAGA	10	muthomo_male	4.25219	1.93059
rnst_muthomo_male	1	mRNA	7.85145		C	21	1612	2209.63	rnst_muthomo_male		chrIV_trna62_SerAGA	11	cathet_male	2.67788	1.56604
rnst_muthomo_male	1	endo-siRNA	33.6952		G	21	5383	7378.68	rnst_muthomo_male		chrIV_trna62_SerAGA	11	cathomo_male	5.19893	1.97889
rnst_muthomo_male	2	rRNA	19.9569		A	21	7663	10504	rnst_muthomo_male		chrIV_trna62_SerAGA	11	muthet_male	2.45361	0.687621
rnst_muthomo_male	2	miRNA	20.665		N	21	65	89.098	rnst_muthomo_male		chrIV_trna62_SerAGA	11	muthomo_male	4.25219	1.93059
rnst_muthomo_male	2	tRNA	8.78777		T	21	3047	4176.64	rnst_muthomo_male		chrIV_trna62_SerAGA	12	cathet_male	2.87679	1.52467
rnst_muthomo_male	2	piRNA	1.30095		T	21	4846	4670.08	rnst_cathomo_male		chrIV_trna62_SerAGA	12	cathomo_male	5.0863	1.75129
rnst_muthomo_male	2	mRNA	7.13779		C	21	3231	3113.71	rnst_cathomo_male		chrIV_trna62_SerAGA	12	muthet_male	2.45361	0.687621
rnst_muthomo_male	2	endo-siRNA	42.1515		G	21	10584	10199.8	rnst_cathomo_male		chrIV_trna62_SerAGA	12	muthomo_male	4.25219	1.93059
rnst_muthomo_male	3	rRNA	23.0222		N	21	208	200.449	rnst_cathomo_male		chrIV_trna62_SerAGA	13	cathet_male	2.87679	1.52467
rnst_muthomo_male	3	miRNA	22.4108		A	21	14308	13788.6	rnst_cathomo_male		chrIV_trna62_SerAGA	13	cathomo_male	4.52566	1.38182
rnst_muthomo_male	3	tRNA	7.70445		G	22	7052	20041.3	rnst_cathet_male		chrIV_trna62_SerAGA	13	muthet_male	2.45361	0.687621
rnst_muthomo_male	3	piRNA	1.40178		A	22	4350	12362.4	rnst_cathet_male		chrIV_trna62_SerAGA	13	muthomo_male	3.98813	1.8912
rnst_muthomo_male	3	mRNA	7.59346		C	22	1536	4365.21	rnst_cathet_male		chrIV_trna62_SerAGA	14	cathet_male	2.73302	1.49735
rnst_muthomo_male	3	endo-siRNA	37.8673		T	22	5323	15127.6	rnst_cathet_male		chrIV_trna62_SerAGA	14	cathomo_male	3.96539	0.998557
rnst_muthomo_male	4	rRNA	19.0789		N	22	87	247.248	rnst_cathet_male		chrIV_trna62_SerAGA	14	muthet_male	2.45361	0.687621
rnst_muthomo_male	4	miRNA	20.4796		C	22	1001	3818.37	rnst_muthet_male		chrIV_trna62_SerAGA	14	muthomo_male	3.98813	1.8912
rnst_muthomo_male	4	tRNA	8.25359		T	22	4252	16219.5	rnst_muthet_male		chrIV_trna62_SerAGA	15	cathet_male	2.73302	1.49735
rnst_muthomo_male	4	piRNA	0.698395		G	22	4664	17791.1	rnst_muthet_male		chrIV_trna62_SerAGA	15	cathomo_male	3.06443	0.561844
rnst_muthomo_male	4	mRNA	6.71246		A	22	2779	10600.6	rnst_muthet_male		chrIV_trna62_SerAGA	15	muthet_male	2.45361	0.687621
rnst_muthomo_male	4	endo-siRNA	44.7771		N	22	76	289.906	rnst_muthet_male		chrIV_trna62_SerAGA	15	muthomo_male	3.98813	1.8912
rnst_muthomo_male	5	rRNA	18.9709		G	22	5332	7308.78	rnst_muthomo_male		chrIV_trna62_SerAGA	16	cathet_male	2.73302	1.49735
rnst_muthomo_male	5	miRNA	19.6809		A	22	3106	4257.51	rnst_muthomo_male		chrIV_trna62_SerAGA	16	cathomo_male	2.83918	0.631645
rnst_muthomo_male	5	tRNA	7.13521		C	22	1137	1558.53	rnst_muthomo_male		chrIV_trna62_SerAGA	16	muthet_male	2.45361	0.687621
rnst_muthomo_male	5	piRNA	0.555669		N	22	50	68.5369	rnst_muthomo_male		chrIV_trna62_SerAGA	16	muthomo_male	3.72406	1.88827
rnst_muthomo_male	5	mRNA	5.23732		T	22	5253	7200.49	rnst_muthomo_male		chrIV_trna62_SerAGA	17	cathet_male	2.73302	1.49735
rnst_muthomo_male	5	endo-siRNA	48.42		A	22	5983	5765.81	rnst_cathomo_male		chrIV_trna62_SerAGA	17	cathomo_male	2.83918	0.631645
rnst_muthomo_male	6	rRNA	18.2602		C	22	2216	2135.56	rnst_cathomo_male		chrIV_trna62_SerAGA	17	muthet_male	2.45361	0.687621
rnst_muthomo_male	6	miRNA	17.525		G	22	9125	8793.75	rnst_cathomo_male		chrIV_trna62_SerAGA	17	muthomo_male	3.72406	1.88827
rnst_muthomo_male	6	tRNA	10.3905		N	22	139	133.954	rnst_cathomo_male		chrIV_trna62_SerAGA	18	cathet_male	2.73302	1.49735
rnst_muthomo_male	6	piRNA	1.83084		T	22	7078	6821.06	rnst_cathomo_male		chrIV_trna62_SerAGA	18	cathomo_male	2.83918	0.631645
rnst_muthomo_male	6	mRNA	7.55507		C	23	4475	12717.7	rnst_cathet_male		chrIV_trna62_SerAGA	18	muthet_male	2.45361	0.687621
rnst_muthomo_male	6	endo-siRNA	44.4384		G	23	3779	10739.7	rnst_cathet_male		chrIV_trna62_SerAGA	18	muthomo_male	3.72406	1.88827
rnst_muthet_male	1	rRNA	5.46979		A	23	4110	11680.4	rnst_cathet_male		chrIV_trna62_SerAGA	19	cathet_male	2.73302	1.49735
rnst_muthet_male	1	miRNA	27.726		T	23	2060	5854.38	rnst_cathet_male		chrIV_trna62_SerAGA	19	cathomo_male	2.83918	0.631645
rnst_muthet_male	1	tRNA	2.91449		N	23	58	164.832	rnst_cathet_male		chrIV_trna62_SerAGA	19	muthet_male	2.45361	0.687621
rnst_muthet_male	1	piRNA	0.763974		A	23	2552	9734.74	rnst_muthet_male		chrIV_trna62_SerAGA	19	muthomo_male	3.47608	1.67803
rnst_muthet_male	1	mRNA	5.05069		C	23	3065	11691.6	rnst_muthet_male		chrIV_trna62_SerAGA	20	cathet_male	2.73302	1.49735
rnst_muthet_male	1	endo-siRNA	58.0751		G	23	2633	10043.7	rnst_muthet_male		chrIV_trna62_SerAGA	20	cathomo_male	2.83918	0.631645
rnst_muthet_male	2	rRNA	3.86381		N	23	50	190.728	rnst_muthet_male		chrIV_trna62_SerAGA	20	muthet_male	2.45361	0.687621
rnst_muthet_male	2	miRNA	30.3449		T	23	1365	5206.86	rnst_muthet_male		chrIV_trna62_SerAGA	20	muthomo_male	3.47608	1.67803
rnst_muthet_male	2	tRNA	2.55419		G	23	3095	4242.43	rnst_muthomo_male		chrIV_trna62_SerAGA	21	cathet_male	2.73302	1.49735
rnst_muthet_male	2	piRNA	0.660196		A	23	2624	3596.82	rnst_muthomo_male		chrIV_trna62_SerAGA	21	cathomo_male	2.83918	0.631645
rnst_muthet_male	2	mRNA	4.03158		N	23	42	57.571	rnst_muthomo_male		chrIV_trna62_SerAGA	21	muthet_male	2.45361	0.687621
rnst_muthet_male	2	endo-siRNA	58.5453		C	23	3183	4363.06	rnst_muthomo_male		chrIV_trna62_SerAGA	21	muthomo_male	3.47608	1.67803
rnst_muthet_male	3	rRNA	3.79877		T	23	2036	2790.82	rnst_muthomo_male		chrIV_trna62_SerAGA	22	cathet_male	2.73302	1.49735
rnst_muthet_male	3	miRNA	33.463		C	23	6363	6132.01	rnst_cathomo_male		chrIV_trna62_SerAGA	22	cathomo_male	2.83918	0.631645
rnst_muthet_male	3	tRNA	3.80875		N	23	101	97.3335	rnst_cathomo_male		chrIV_trna62_SerAGA	22	muthet_male	2.45361	0.687621
rnst_muthet_male	3	piRNA	1.36499		G	23	4148	3997.42	rnst_cathomo_male		chrIV_trna62_SerAGA	22	muthomo_male	3.47608	1.67803
rnst_muthet_male	3	mRNA	5.41502		A	23	5171	4983.28	rnst_cathomo_male		chrIV_trna62_SerAGA	23	cathet_male	0.541607	0.38774
rnst_muthet_male	3	endo-siRNA	52.1495		T	23	3743	3607.12	rnst_cathomo_male		chrIV_trna62_SerAGA	23	cathomo_male	0.441155	0.220001
rnst_muthet_male	4	rRNA	3.55425		C	24	3528	10026.3	rnst_cathet_male		chrIV_trna62_SerAGA	23	muthet_male	0.358276	0.358276
rnst_muthet_male	4	miRNA	27.1941		T	24	6078	17273.3	rnst_cathet_male		chrIV_trna62_SerAGA	23	muthomo_male	0.495959	0.495959
rnst_muthet_male	4	tRNA	3.40674		A	24	2792	7934.68	rnst_cathet_male		chrIV_trna62_SerAGA	24	cathet_male	0.397832	0.397832
rnst_muthet_male	4	piRNA	1.48923		G	24	5489	15599.4	rnst_cathet_male		chrIV_trna62_SerAGA	24	cathomo_male	0.441155	0.220001
rnst_muthet_male	4	mRNA	5.81744		N	24	71	201.777	rnst_cathet_male		chrIV_trna62_SerAGA	24	muthet_male	0	0
rnst_muthet_male	4	endo-siRNA	58.5383		G	24	3369	12851.2	rnst_muthet_male		chrIV_trna62_SerAGA	24	muthomo_male	0.495959	0.495959
rnst_muthet_male	5	rRNA	4.39064		A	24	1336	5096.24	rnst_muthet_male		chrIV_trna62_SerAGA	25	cathet_male	0.198916	0.198916
rnst_muthet_male	5	miRNA	30.5116		C	24	2244	8559.85	rnst_muthet_male		chrIV_trna62_SerAGA	25	cathomo_male	0.112613	0.112613
rnst_muthet_male	5	tRNA	3.56604		T	24	3126	11924.3	rnst_muthet_male		chrIV_trna62_SerAGA	25	muthet_male	0	0
rnst_muthet_male	5	piRNA	1.54181		N	24	46	175.469	rnst_muthet_male		chrIV_trna62_SerAGA	25	muthomo_male	0	0
rnst_muthet_male	5	mRNA	5.5971		C	24	2190	3001.92	rnst_muthomo_male		chrIV_trna62_SerAGA	26	cathet_male	0.198916	0.198916
rnst_muthet_male	5	endo-siRNA	54.3928		T	24	3706	5079.96	rnst_muthomo_male		chrIV_trna62_SerAGA	26	cathomo_male	0.112613	0.112613
					A	24	1423	1950.56	rnst_muthomo_male		chrIV_trna62_SerAGA	26	muthet_male	0	0
					N	24	42	57.571	rnst_muthomo_male		chrIV_trna62_SerAGA	26	muthomo_male	0	0
Figure 2.B STAT					G	24	4112	5636.47	rnst_muthomo_male		chrIV_trna62_SerAGA	27	cathet_male	0.198916	0.198916
biotype	group1	group2	p	p_adj	T	24	6606	6366.19	rnst_cathomo_male		chrIV_trna62_SerAGA	27	cathomo_male	0.112613	0.112613
endo	muthomo	muthet	0.004329	0.00974	G	24	4670	4500.47	rnst_cathomo_male		chrIV_trna62_SerAGA	27	muthet_male	0.716552	0.716552
endo	cathomo	cathet	0.004329	0.00974	A	24	3677	3543.52	rnst_cathomo_male		chrIV_trna62_SerAGA	27	muthomo_male	0	0
mRNA	muthomo	muthet	0.030303	0.060606	C	24	4553	4387.72	rnst_cathomo_male		chrIV_trna62_SerAGA	28	cathet_male	0.198916	0.198916
mRNA	cathomo	cathet	0.004329	0.00974	N	24	109	105.043	rnst_cathomo_male		chrIV_trna62_SerAGA	28	cathomo_male	0.112613	0.112613
miRNA	muthomo	muthet	0.004329	0.00974	G	25	3000	8525.8	rnst_cathet_male		chrIV_trna62_SerAGA	28	muthet_male	0.716552	0.716552
miRNA	cathomo	cathet	0.051948	0.098428	T	25	3547	10080.3	rnst_cathet_male		chrIV_trna62_SerAGA	28	muthomo_male	0	0
piRNA	muthomo	muthet	0.930736	0.964007	C	25	15898	45181.1	rnst_cathet_male		chrIV_trna62_SerAGA	29	cathet_male	0	0
piRNA	cathomo	cathet	0.792208	0.964007	A	25	1032	2932.88	rnst_cathet_male		chrIV_trna62_SerAGA	29	cathomo_male	0.225227	0.225227
rRNA	muthomo	muthet	0.004329	0.00974	N	25	111	315.455	rnst_cathet_male		chrIV_trna62_SerAGA	29	muthet_male	0.716552	0.716552
rRNA	cathomo	cathet	0.004329	0.00974	T	25	2033	7754.98	rnst_muthet_male		chrIV_trna62_SerAGA	29	muthomo_male	0.593507	0.405573
tRNA	muthomo	muthet	0.004329	0.00974	G	25	2117	8075.41	rnst_muthet_male		chrIV_trna62_SerAGA	30	cathet_male	0	0
tRNA	cathomo	cathet	0.004329	0.00974	A	25	768	2929.58	rnst_muthet_male		chrIV_trna62_SerAGA	30	cathomo_male	0.112613	0.112613
					N	25	78	297.535	rnst_muthet_male		chrIV_trna62_SerAGA	30	muthet_male	0.716552	0.716552
					C	25	9661	36852.4	rnst_muthet_male		chrIV_trna62_SerAGA	30	muthomo_male	0.593507	0.405573
					G	25	3281	4497.39	rnst_muthomo_male		chrIV_trna62_SerAGA	31	cathet_male	0	0
					A	25	963	1320.02	rnst_muthomo_male		chrIV_trna62_SerAGA	31	cathomo_male	0.112613	0.112613
					T	25	3067	4204.05	rnst_muthomo_male		chrIV_trna62_SerAGA	31	muthet_male	0.716552	0.716552
					C	25	9253	12683.4	rnst_muthomo_male		chrIV_trna62_SerAGA	31	muthomo_male	0.593507	0.405573
					N	25	54	74.0199	rnst_muthomo_male		chrIV_trna62_SerAGA	32	cathet_male	0	0
					A	25	1494	1439.77	rnst_cathomo_male		chrIV_trna62_SerAGA	32	cathomo_male	0.112613	0.112613
					T	25	4659	4489.87	rnst_cathomo_male		chrIV_trna62_SerAGA	32	muthet_male	0.716552	0.716552
					G	25	4640	4471.56	rnst_cathomo_male		chrIV_trna62_SerAGA	32	muthomo_male	0.593507	0.405573
					N	25	173	166.72	rnst_cathomo_male		chrIV_trna62_SerAGA	33	cathet_male	0	0
					C	25	19682	18967.5	rnst_cathomo_male		chrIV_trna62_SerAGA	33	cathomo_male	0.28354	0.184928
					T	26	5660	16085.3	rnst_cathet_male		chrIV_trna62_SerAGA	33	muthet_male	0.716552	0.716552
					A	26	4769	13553.2	rnst_cathet_male		chrIV_trna62_SerAGA	33	muthomo_male	0.593507	0.405573
					C	26	3049	8665.06	rnst_cathet_male		chrIV_trna62_SerAGA	34	cathet_male	0	0
					G	26	3450	9804.67	rnst_cathet_male		chrIV_trna62_SerAGA	34	cathomo_male	0.28354	0.184928
					N	26	67	190.41	rnst_cathet_male		chrIV_trna62_SerAGA	34	muthet_male	0.716552	0.716552
					T	26	3604	13747.6	rnst_muthet_male		chrIV_trna62_SerAGA	34	muthomo_male	0.593507	0.405573
					G	26	2857	10898.2	rnst_muthet_male		chrIV_trna62_SerAGA	35	cathet_male	0.969786	0.969786
					A	26	3292	12557.5	rnst_muthet_male		chrIV_trna62_SerAGA	35	cathomo_male	0.612444	0.136131
					C	26	1968	7507.04	rnst_muthet_male		chrIV_trna62_SerAGA	35	muthet_male	1.46207	1.00177
					N	26	62	236.502	rnst_muthet_male		chrIV_trna62_SerAGA	35	muthomo_male	1.10542	0.63143
					N	26	50	68.5369	rnst_muthomo_male		chrIV_trna62_SerAGA	36	cathet_male	1.25734	0.940074
					A	26	4247	5821.52	rnst_muthomo_male		chrIV_trna62_SerAGA	36	cathomo_male	2.00025	0.235609
					C	26	1967	2696.24	rnst_muthomo_male		chrIV_trna62_SerAGA	36	muthet_male	2.4093	1.32133
					G	26	4220	5784.51	rnst_muthomo_male		chrIV_trna62_SerAGA	36	muthomo_male	4.57246	1.54516
					T	26	4351	5964.08	rnst_muthomo_male		chrIV_trna62_SerAGA	37	cathet_male	18.3899	10.9722
					T	26	5630	5425.62	rnst_cathomo_male		chrIV_trna62_SerAGA	37	cathomo_male	18.2892	3.4127
					G	26	5664	5458.39	rnst_cathomo_male		chrIV_trna62_SerAGA	37	muthet_male	21.7136	8.02631
					A	26	4222	4068.73	rnst_cathomo_male		chrIV_trna62_SerAGA	37	muthomo_male	21.7436	4.75682
					C	26	3679	3545.45	rnst_cathomo_male		chrIV_trna62_SerAGA	38	cathet_male	18.9337	10.8708
					N	26	105	101.188	rnst_cathomo_male		chrIV_trna62_SerAGA	38	cathomo_male	19.5858	3.74416
					A	27	2933	8335.39	rnst_cathet_male		chrIV_trna62_SerAGA	38	muthet_male	23.443	7.84748
					T	27	3112	8844.1	rnst_cathet_male		chrIV_trna62_SerAGA	38	muthomo_male	25.3383	6.42094
					C	27	2037	5789.02	rnst_cathet_male		chrIV_trna62_SerAGA	39	cathet_male	19.2213	10.8301
					G	27	2050	5825.97	rnst_cathet_male		chrIV_trna62_SerAGA	39	cathomo_male	20.2461	3.63969
					N	27	33	93.7838	rnst_cathet_male		chrIV_trna62_SerAGA	39	muthet_male	23.8013	8.13488
					A	27	2070	7896.12	rnst_muthet_male		chrIV_trna62_SerAGA	39	muthomo_male	28.2689	7.1519
					T	27	1745	6656.39	rnst_muthet_male		chrIV_trna62_SerAGA	40	cathet_male	57.5906	20.9609
					G	27	1579	6023.18	rnst_muthet_male		chrIV_trna62_SerAGA	40	cathomo_male	48.9159	8.41105
					C	27	1271	4848.3	rnst_muthet_male		chrIV_trna62_SerAGA	40	muthet_male	49.4768	15.1397
					N	27	41	156.397	rnst_muthet_male		chrIV_trna62_SerAGA	40	muthomo_male	57.9496	15.9582
					A	27	2346	3215.75	rnst_muthomo_male		chrIV_trna62_SerAGA	41	cathet_male	183.56	68.8552
					G	27	2491	3414.51	rnst_muthomo_male		chrIV_trna62_SerAGA	41	cathomo_male	190.123	32.5202
					C	27	1711	2345.33	rnst_muthomo_male		chrIV_trna62_SerAGA	41	muthet_male	142.461	42.3222
					T	27	2195	3008.77	rnst_muthomo_male		chrIV_trna62_SerAGA	41	muthomo_male	182.657	44.702
					N	27	32	43.8636	rnst_muthomo_male		chrIV_trna62_SerAGA	42	cathet_male	214.835	80.7063
					C	27	1931	1860.9	rnst_cathomo_male		chrIV_trna62_SerAGA	42	cathomo_male	232.235	45.0307
					G	27	3772	3635.07	rnst_cathomo_male		chrIV_trna62_SerAGA	42	muthet_male	160.342	47.541
					A	27	3089	2976.86	rnst_cathomo_male		chrIV_trna62_SerAGA	42	muthomo_male	212.278	49.0701
					N	27	68	65.5315	rnst_cathomo_male		chrIV_trna62_SerAGA	43	cathet_male	218.141	81.5183
					T	27	2912	2806.29	rnst_cathomo_male		chrIV_trna62_SerAGA	43	cathomo_male	248.587	48.4573
					T	28	4723	13422.5	rnst_cathet_male		chrIV_trna62_SerAGA	43	muthet_male	161.998	48.1127
					A	28	3117	8858.31	rnst_cathet_male		chrIV_trna62_SerAGA	43	muthomo_male	219.865	51.1035
					C	28	3641	10347.5	rnst_cathet_male		chrIV_trna62_SerAGA	44	cathet_male	218.141	81.5183
					G	28	7906	22468.3	rnst_cathet_male		chrIV_trna62_SerAGA	44	cathomo_male	248.587	48.4573
					N	28	82	233.039	rnst_cathet_male		chrIV_trna62_SerAGA	44	muthet_male	161.998	48.1127
					A	28	2294	8750.58	rnst_muthet_male		chrIV_trna62_SerAGA	44	muthomo_male	220.001	51.0461
					C	28	1970	7514.67	rnst_muthet_male		chrIV_trna62_SerAGA	45	cathet_male	218.141	81.5183
					G	28	8172	31172.5	rnst_muthet_male		chrIV_trna62_SerAGA	45	cathomo_male	248.587	48.4573
					T	28	3706	14136.7	rnst_muthet_male		chrIV_trna62_SerAGA	45	muthet_male	161.998	48.1127
					N	28	103	392.899	rnst_muthet_male		chrIV_trna62_SerAGA	45	muthomo_male	220.001	51.0461
					G	28	20158	27631.3	rnst_muthomo_male		chrIV_trna62_SerAGA	46	cathet_male	243.042	91.3479
					A	28	2904	3980.62	rnst_muthomo_male		chrIV_trna62_SerAGA	46	cathomo_male	273.174	53.123
					T	28	5826	7985.92	rnst_muthomo_male		chrIV_trna62_SerAGA	46	muthet_male	175.858	51.6529
					C	28	1997	2737.36	rnst_muthomo_male		chrIV_trna62_SerAGA	46	muthomo_male	233.089	55.0504
					N	28	116	159.006	rnst_muthomo_male		chrIV_trna62_SerAGA	47	cathet_male	1422.31	513.109
					C	28	2702	2603.91	rnst_cathomo_male		chrIV_trna62_SerAGA	47	cathomo_male	1278.03	238.491
					A	28	3059	2947.95	rnst_cathomo_male		chrIV_trna62_SerAGA	47	muthet_male	1011.18	211.298
					G	28	26434	25474.4	rnst_cathomo_male		chrIV_trna62_SerAGA	47	muthomo_male	974.921	207.264
					T	28	7870	7584.31	rnst_cathomo_male		chrIV_trna62_SerAGA	48	cathet_male	1542.16	563.69
					N	28	252	242.852	rnst_cathomo_male		chrIV_trna62_SerAGA	48	cathomo_male	1392.44	269.107
					A	29	875	2486.69	rnst_cathet_male		chrIV_trna62_SerAGA	48	muthet_male	1087.57	231.535
					C	29	2341	6652.97	rnst_cathet_male		chrIV_trna62_SerAGA	48	muthomo_male	1053.51	227.22
					T	29	4589	13041.6	rnst_cathet_male		chrIV_trna62_SerAGA	49	cathet_male	1795.67	656.225
					G	29	939	2668.58	rnst_cathet_male		chrIV_trna62_SerAGA	49	cathomo_male	1638.71	313.667
					N	29	36	102.31	rnst_cathet_male		chrIV_trna62_SerAGA	49	muthet_male	1285.86	251.658
					A	29	599	2284.92	rnst_muthet_male		chrIV_trna62_SerAGA	49	muthomo_male	1235.14	263.467
					G	29	780	2975.35	rnst_muthet_male		chrIV_trna62_SerAGA	50	cathet_male	1951.66	707.074
					C	29	1393	5313.67	rnst_muthet_male		chrIV_trna62_SerAGA	50	cathomo_male	1798.06	355.97
					T	29	3427	13072.5	rnst_muthet_male		chrIV_trna62_SerAGA	50	muthet_male	1401.68	282.415
					N	29	42	160.211	rnst_muthet_male		chrIV_trna62_SerAGA	50	muthomo_male	1356.56	297.58
					A	29	864	1184.32	rnst_muthomo_male		chrIV_trna62_SerAGA	51	cathet_male	1972.11	712.279
					C	29	1672	2291.87	rnst_muthomo_male		chrIV_trna62_SerAGA	51	cathomo_male	1833.09	366.392
					T	29	6288	8619.2	rnst_muthomo_male		chrIV_trna62_SerAGA	51	muthet_male	1412.05	284.233
					N	29	43	58.9417	rnst_muthomo_male		chrIV_trna62_SerAGA	51	muthomo_male	1379.7	302.504
					G	29	1326	1817.6	rnst_muthomo_male		chrIV_trna62_SerAGA	52	cathet_male	2135.4	767.952
					A	29	1229	1184.39	rnst_cathomo_male		chrIV_trna62_SerAGA	52	cathomo_male	2040.33	410.214
					G	29	1736	1672.98	rnst_cathomo_male		chrIV_trna62_SerAGA	52	muthet_male	1549.18	300.842
					C	29	1870	1802.12	rnst_cathomo_male		chrIV_trna62_SerAGA	52	muthomo_male	1527.47	331.136
					T	29	7762	7480.23	rnst_cathomo_male		chrIV_trna62_SerAGA	53	cathet_male	2189.16	786.843
					N	29	81	78.0596	rnst_cathomo_male		chrIV_trna62_SerAGA	53	cathomo_male	2105.66	433.074
					A	30	1631	4635.2	rnst_cathet_male		chrIV_trna62_SerAGA	53	muthet_male	1595.4	309.249
					T	30	8119	23073.7	rnst_cathet_male		chrIV_trna62_SerAGA	53	muthomo_male	1564.65	338.169
					C	30	2446	6951.37	rnst_cathet_male		chrIV_trna62_SerAGA	54	cathet_male	2379	839.786
					G	30	4583	13024.6	rnst_cathet_male		chrIV_trna62_SerAGA	54	cathomo_male	2384.98	513.847
					N	30	69	196.093	rnst_cathet_male		chrIV_trna62_SerAGA	54	muthet_male	1799.04	357.015
					T	30	5925	22601.2	rnst_muthet_male		chrIV_trna62_SerAGA	54	muthomo_male	1744.37	387.364
					C	30	1558	5943.07	rnst_muthet_male		chrIV_trna62_SerAGA	55	cathet_male	2403.08	845.669
					G	30	2808	10711.3	rnst_muthet_male		chrIV_trna62_SerAGA	55	cathomo_male	2420.03	525.604
					A	30	1514	5775.23	rnst_muthet_male		chrIV_trna62_SerAGA	55	muthet_male	1825.9	367.314
					N	30	73	278.462	rnst_muthet_male		chrIV_trna62_SerAGA	55	muthomo_male	1766.7	393.418
					C	30	1920	2631.82	rnst_muthomo_male		chrIV_trna62_SerAGA	56	cathet_male	2407.18	847.034
					A	30	1622	2223.34	rnst_muthomo_male		chrIV_trna62_SerAGA	56	cathomo_male	2423.37	526.55
					G	30	4535	6216.3	rnst_muthomo_male		chrIV_trna62_SerAGA	56	muthet_male	1828.28	368.5
					T	30	9231	12653.3	rnst_muthomo_male		chrIV_trna62_SerAGA	56	muthomo_male	1768.42	394.638
					N	30	81	111.03	rnst_muthomo_male		chrIV_trna62_SerAGA	57	cathet_male	2408.19	847.247
					G	30	5298	5105.67	rnst_cathomo_male		chrIV_trna62_SerAGA	57	cathomo_male	2424.32	526.244
					A	30	2429	2340.82	rnst_cathomo_male		chrIV_trna62_SerAGA	57	muthet_male	1829.79	368.609
					N	30	147	141.664	rnst_cathomo_male		chrIV_trna62_SerAGA	57	muthomo_male	1770.23	394.736
					T	30	14689	14155.8	rnst_cathomo_male		chrIV_trna62_SerAGA	58	cathet_male	2480.24	877.194
					C	30	1853	1785.73	rnst_cathomo_male		chrIV_trna62_SerAGA	58	cathomo_male	2503.1	547.237
					A	31	793	2253.65	rnst_cathet_male		chrIV_trna62_SerAGA	58	muthet_male	1873.57	383.817
					C	31	536	1523.28	rnst_cathet_male		chrIV_trna62_SerAGA	58	muthomo_male	1824.23	407.606
					T	31	1084	3080.66	rnst_cathet_male		chrIV_trna62_SerAGA	59	cathet_male	2481.95	877.977
					G	31	5600	15914.8	rnst_cathet_male		chrIV_trna62_SerAGA	59	cathomo_male	2503.91	546.776
					N	31	36	102.31	rnst_cathet_male		chrIV_trna62_SerAGA	59	muthet_male	1874.19	383.512
					T	31	904	3448.35	rnst_muthet_male		chrIV_trna62_SerAGA	59	muthomo_male	1825.67	407.885
					G	31	3979	15178.1	rnst_muthet_male		chrIV_trna62_SerAGA	60	cathet_male	2490.21	881.267
					A	31	566	2159.04	rnst_muthet_male		chrIV_trna62_SerAGA	60	cathomo_male	2519.28	552.132
					C	31	441	1682.22	rnst_muthet_male		chrIV_trna62_SerAGA	60	muthet_male	1880.38	385.57
					N	31	35	133.509	rnst_muthet_male		chrIV_trna62_SerAGA	60	muthomo_male	1833.85	410.178
					C	31	706	967.741	rnst_muthomo_male		chrIV_trna62_SerAGA	61	cathet_male	2618.76	932.074
					T	31	1742	2387.83	rnst_muthomo_male		chrIV_trna62_SerAGA	61	cathomo_male	2627.8	581.083
					G	31	31769	43547	rnst_muthomo_male		chrIV_trna62_SerAGA	61	muthet_male	1984.29	415.018
					N	31	168	230.284	rnst_muthomo_male		chrIV_trna62_SerAGA	61	muthomo_male	1929.94	441.341
					A	31	760	1041.76	rnst_muthomo_male		chrIV_trna62_SerAGA	62	cathet_male	2756.46	983.146
					T	31	3027	2917.12	rnst_cathomo_male		chrIV_trna62_SerAGA	62	cathomo_male	2767.3	613.562
					N	31	285	274.654	rnst_cathomo_male		chrIV_trna62_SerAGA	62	muthet_male	2096.08	454.609
					G	31	39309	37882	rnst_cathomo_male		chrIV_trna62_SerAGA	62	muthomo_male	2045.25	470.227
					A	31	1229	1184.39	rnst_cathomo_male		chrIV_trna62_SerAGA	63	cathet_male	2809.22	999.931
					C	31	950	915.514	rnst_cathomo_male		chrIV_trna62_SerAGA	63	cathomo_male	2825.71	631.651
					C	32	498	1415.28	rnst_cathet_male		chrIV_trna62_SerAGA	63	muthet_male	2132.13	467.006
					G	32	4221	11995.8	rnst_cathet_male		chrIV_trna62_SerAGA	63	muthomo_male	2088.54	486.434
					T	32	810	2301.97	rnst_cathet_male		chrIV_trna62_SerAGA	64	cathet_male	2807.24	999.613
					A	32	439	1247.61	rnst_cathet_male		chrIV_trna62_SerAGA	64	cathomo_male	2824.61	630.992
					N	32	24	68.2064	rnst_cathet_male		chrIV_trna62_SerAGA	64	muthet_male	2133.45	467.38
					A	32	346	1319.83	rnst_muthet_male		chrIV_trna62_SerAGA	64	muthomo_male	2088.79	486.488
					C	32	432	1647.89	rnst_muthet_male		chrIV_trna62_SerAGA	65	cathet_male	2801.11	996.701
					T	32	678	2586.27	rnst_muthet_male		chrIV_trna62_SerAGA	65	cathomo_male	2806.46	624.295
					G	32	6430	24527.6	rnst_muthet_male		chrIV_trna62_SerAGA	65	muthet_male	2128.44	467.542
					N	32	48	183.098	rnst_muthet_male		chrIV_trna62_SerAGA	65	muthomo_male	2082.65	486.415
					T	32	7492	10269.6	rnst_muthomo_male		chrIV_trna62_SerAGA	66	cathet_male	2780.63	990.307
					A	32	504	690.852	rnst_muthomo_male		chrIV_trna62_SerAGA	66	cathomo_male	2781.47	622.04
					G	32	61960	84930.9	rnst_muthomo_male		chrIV_trna62_SerAGA	66	muthet_male	2116.48	466.632
					C	32	857	1174.72	rnst_muthomo_male		chrIV_trna62_SerAGA	66	muthomo_male	2067.52	485.683
					N	32	296	405.738	rnst_muthomo_male		chrIV_trna62_SerAGA	67	cathet_male	2730.65	972.555
					A	32	696	670.734	rnst_cathomo_male		chrIV_trna62_SerAGA	67	cathomo_male	2723.86	614.089
					G	32	60361	58169.8	rnst_cathomo_male		chrIV_trna62_SerAGA	67	muthet_male	2085.53	457.946
					N	32	439	423.064	rnst_cathomo_male		chrIV_trna62_SerAGA	67	muthomo_male	2029.75	473.211
					T	32	10901	10505.3	rnst_cathomo_male		chrIV_trna62_SerAGA	68	cathet_male	2726.12	970.281
					C	32	1431	1379.05	rnst_cathomo_male		chrIV_trna62_SerAGA	68	cathomo_male	2718.69	613.651
					T	33	4549	12928	rnst_cathet_male		chrIV_trna62_SerAGA	68	muthet_male	2083.68	457.158
					G	33	5133	14587.6	rnst_cathet_male		chrIV_trna62_SerAGA	68	muthomo_male	2024.73	471.394
					C	33	802	2279.23	rnst_cathet_male		chrIV_trna62_SerAGA	69	cathet_male	2722.52	969.099
					A	33	111	315.455	rnst_cathet_male		chrIV_trna62_SerAGA	69	cathomo_male	2709.22	610.387
					N	33	47	133.571	rnst_cathet_male		chrIV_trna62_SerAGA	69	muthet_male	2078.65	456.124
					T	33	4980	18996.5	rnst_muthet_male		chrIV_trna62_SerAGA	69	muthomo_male	2019.6	470.575
					C	33	546	2082.75	rnst_muthet_male		chrIV_trna62_SerAGA	70	cathet_male	2702.52	960.648
					G	33	4677	17840.7	rnst_muthet_male		chrIV_trna62_SerAGA	70	cathomo_male	2682.44	600.889
					A	33	98	373.826	rnst_muthet_male		chrIV_trna62_SerAGA	70	muthet_male	2069.99	453.475
					N	33	68	259.39	rnst_muthet_male		chrIV_trna62_SerAGA	70	muthomo_male	1996.76	465.002
					A	33	288	394.773	rnst_muthomo_male		chrIV_trna62_SerAGA	71	cathet_male	2469.13	862.289
					T	33	34436	47202.7	rnst_muthomo_male		chrIV_trna62_SerAGA	71	cathomo_male	2431.96	520.651
					G	33	57750	79160.1	rnst_muthomo_male		chrIV_trna62_SerAGA	71	muthet_male	1898.98	394.577
					C	33	853	1169.24	rnst_muthomo_male		chrIV_trna62_SerAGA	71	muthomo_male	1812.45	404.776
					N	33	448	614.091	rnst_muthomo_male		chrIV_trna62_SerAGA	72	cathet_male	948.515	329.933
					T	33	68126	65652.9	rnst_cathomo_male		chrIV_trna62_SerAGA	72	cathomo_male	918.361	201.215
					A	33	400	385.479	rnst_cathomo_male		chrIV_trna62_SerAGA	72	muthet_male	758.765	168.869
					C	33	879	847.091	rnst_cathomo_male		chrIV_trna62_SerAGA	72	muthomo_male	771.584	166.61
					N	33	989	953.098	rnst_cathomo_male		chrIV_trna62_SerAGA	73	cathet_male	609.771	208.14
					G	33	98346	94775.9	rnst_cathomo_male		chrIV_trna62_SerAGA	73	cathomo_male	608.298	148.679
					G	34	507	1440.86	rnst_cathet_male		chrIV_trna62_SerAGA	73	muthet_male	467.643	130.155
					T	34	10648	30260.9	rnst_cathet_male		chrIV_trna62_SerAGA	73	muthomo_male	513.209	131.007
					A	34	230	653.645	rnst_cathet_male		chrIV_trna62_SerAGA	74	cathet_male	604.106	206.501
					C	34	506	1438.02	rnst_cathet_male		chrIV_trna62_SerAGA	74	cathomo_male	599.53	145.728
					N	34	30	85.258	rnst_cathet_male		chrIV_trna62_SerAGA	74	muthet_male	463.824	129.751
					T	34	8619	32877.6	rnst_muthet_male		chrIV_trna62_SerAGA	74	muthomo_male	509.952	129.837
					G	34	395	1506.75	rnst_muthet_male		chrIV_trna62_SerAGA	75	cathet_male	595.073	202.614
					A	34	184	701.878	rnst_muthet_male		chrIV_trna62_SerAGA	75	cathomo_male	593.505	144.328
					C	34	443	1689.85	rnst_muthet_male		chrIV_trna62_SerAGA	75	muthet_male	458	128.129
					N	34	48	183.098	rnst_muthet_male		chrIV_trna62_SerAGA	75	muthomo_male	501.213	126.502
					A	34	315	431.782	rnst_muthomo_male		chrIV_trna62_SerAGA	76	cathet_male	567.016	191.8
					T	34	80198	109930	rnst_muthomo_male		chrIV_trna62_SerAGA	76	cathomo_male	561.341	137.043
					G	34	8010	10979.6	rnst_muthomo_male		chrIV_trna62_SerAGA	76	muthet_male	433.213	129.006
					C	34	748	1025.31	rnst_muthomo_male		chrIV_trna62_SerAGA	76	muthomo_male	475.383	126.385
					N	34	385	527.734	rnst_muthomo_male		chrIV_trna62_SerAGA	77	cathet_male	566.293	191.518
					T	34	92090	88747	rnst_cathomo_male		chrIV_trna62_SerAGA	77	cathomo_male	560.126	137.07
					A	34	424	408.608	rnst_cathomo_male		chrIV_trna62_SerAGA	77	muthet_male	432.109	128.38
					N	34	582	560.872	rnst_cathomo_male		chrIV_trna62_SerAGA	77	muthomo_male	473.013	125.999
					G	34	8310	8008.33	rnst_cathomo_male		chrIV_trna62_SerAGA	78	cathet_male	541.381	180.142
					C	34	919	885.639	rnst_cathomo_male		chrIV_trna62_SerAGA	78	cathomo_male	528.11	128.835
					C	35	213	605.332	rnst_cathet_male		chrIV_trna62_SerAGA	78	muthet_male	414.816	121.484
					T	35	6506	18489.6	rnst_cathet_male		chrIV_trna62_SerAGA	78	muthomo_male	450.418	118.508
					A	35	373	1060.04	rnst_cathet_male		chrIV_trna62_SerAGA	79	cathet_male	514.338	166.073
					G	35	644	1830.21	rnst_cathet_male		chrIV_trna62_SerAGA	79	cathomo_male	489.123	117.257
					N	35	22	62.5226	rnst_cathet_male		chrIV_trna62_SerAGA	79	muthet_male	397.985	117.231
					C	35	181	690.434	rnst_muthet_male		chrIV_trna62_SerAGA	79	muthomo_male	420.194	109.172
					A	35	273	1041.37	rnst_muthet_male		chrIV_trna62_SerAGA	80	cathet_male	464.727	173.276
					T	35	4935	18824.8	rnst_muthet_male		chrIV_trna62_SerAGA	80	cathomo_male	448	113.912
					N	35	32	122.066	rnst_muthet_male		chrIV_trna62_SerAGA	80	muthet_male	359.117	115.555
					G	35	338	1289.32	rnst_muthet_male		chrIV_trna62_SerAGA	80	muthomo_male	368.47	106.884
					C	35	357	489.353	rnst_muthomo_male		chrIV_trna62_SerAGA	81	cathet_male	371.786	144.039
					A	35	450	616.832	rnst_muthomo_male		chrIV_trna62_SerAGA	81	cathomo_male	339.707	83.5238
					G	35	2973	4075.2	rnst_muthomo_male		chrIV_trna62_SerAGA	81	muthet_male	266.153	91.4029
					T	35	19169	26275.7	rnst_muthomo_male		chrII_trna10_GlyGCC	0	cathet_male	1586.03	532.057
					N	35	116	159.006	rnst_muthomo_male		chrII_trna10_GlyGCC	0	cathomo_male	13117.2	3085.34
					C	35	483	465.466	rnst_cathomo_male		chrII_trna10_GlyGCC	0	muthet_male	1994.74	761.916
					A	35	596	574.364	rnst_cathomo_male		chrII_trna10_GlyGCC	0	muthomo_male	15762.9	3986.68
					G	35	3557	3427.88	rnst_cathomo_male		chrII_trna10_GlyGCC	1	cathet_male	1596.88	538.232
					T	35	31708	30557	rnst_cathomo_male		chrII_trna10_GlyGCC	1	cathomo_male	13168.2	3097.29
					N	35	214	206.231	rnst_cathomo_male		chrII_trna10_GlyGCC	1	muthet_male	2003.06	764.904
					T	36	28731	81651.6	rnst_cathet_male		chrII_trna10_GlyGCC	1	muthomo_male	15819.2	3995.97
					A	36	213	605.332	rnst_cathet_male		chrII_trna10_GlyGCC	2	cathet_male	1624.98	546.416
					G	36	781	2219.55	rnst_cathet_male		chrII_trna10_GlyGCC	2	cathomo_male	13237.5	3113.54
					C	36	44	125.045	rnst_cathet_male		chrII_trna10_GlyGCC	2	muthet_male	2034.62	778.14
					N	36	98	278.51	rnst_cathet_male		chrII_trna10_GlyGCC	2	muthomo_male	15911.8	4010.11
					A	36	159	606.514	rnst_muthet_male		chrII_trna10_GlyGCC	3	cathet_male	1667.07	561.455
					T	36	27373	104416	rnst_muthet_male		chrII_trna10_GlyGCC	3	cathomo_male	13481.6	3175.86
					N	36	160	610.328	rnst_muthet_male		chrII_trna10_GlyGCC	3	muthet_male	2072.9	787.434
					C	36	35	133.509	rnst_muthet_male		chrII_trna10_GlyGCC	3	muthomo_male	16107.3	4041.6
					G	36	513	1956.87	rnst_muthet_male		chrII_trna10_GlyGCC	4	cathet_male	1670.64	562.624
					C	36	94	128.849	rnst_muthomo_male		chrII_trna10_GlyGCC	4	cathomo_male	13491.1	3176.66
					A	36	630	863.565	rnst_muthomo_male		chrII_trna10_GlyGCC	4	muthet_male	2073.31	787.503
					G	36	646	885.497	rnst_muthomo_male		chrII_trna10_GlyGCC	4	muthomo_male	16117.8	4044.24
					T	36	148677	203797	rnst_muthomo_male		chrII_trna10_GlyGCC	5	cathet_male	1670.97	562.916
					N	36	760	1041.76	rnst_muthomo_male		chrII_trna10_GlyGCC	5	cathomo_male	13495.1	3177.11
					C	36	115	110.825	rnst_cathomo_male		chrII_trna10_GlyGCC	5	muthet_male	2073.85	787.795
					N	36	1063	1024.41	rnst_cathomo_male		chrII_trna10_GlyGCC	5	muthomo_male	16119.8	4044.55
					A	36	1000	963.698	rnst_cathomo_male		chrII_trna10_GlyGCC	6	cathet_male	1673.35	563.43
					T	36	181574	174983	rnst_cathomo_male		chrII_trna10_GlyGCC	6	cathomo_male	13501.4	3178.24
					G	36	836	805.652	rnst_cathomo_male		chrII_trna10_GlyGCC	6	muthet_male	2076.28	788.995
					G	37	786	2233.76	rnst_cathet_male		chrII_trna10_GlyGCC	6	muthomo_male	16124.9	4045.04
					T	37	2103	5976.59	rnst_cathet_male		chrII_trna10_GlyGCC	7	cathet_male	1675.28	563.917
					A	37	191	542.809	rnst_cathet_male		chrII_trna10_GlyGCC	7	cathomo_male	13506.4	3179.33
					C	37	95	269.984	rnst_cathet_male		chrII_trna10_GlyGCC	7	muthet_male	2078.11	789.907
					N	37	9	25.5774	rnst_cathet_male		chrII_trna10_GlyGCC	7	muthomo_male	16131.3	4046.36
					C	37	78	297.535	rnst_muthet_male		chrII_trna10_GlyGCC	8	cathet_male	1679.98	565.747
					T	37	1645	6274.94	rnst_muthet_male		chrII_trna10_GlyGCC	8	cathomo_male	13517.5	3182.33
					N	37	13	49.5892	rnst_muthet_male		chrII_trna10_GlyGCC	8	muthet_male	2081.18	789.862
					G	37	457	1743.25	rnst_muthet_male		chrII_trna10_GlyGCC	8	muthomo_male	16138.2	4048.53
					A	37	251	957.452	rnst_muthet_male		chrII_trna10_GlyGCC	9	cathet_male	1697.05	570.539
					T	37	2984	4090.28	rnst_muthomo_male		chrII_trna10_GlyGCC	9	cathomo_male	13545	3187.96
					C	37	101	138.445	rnst_muthomo_male		chrII_trna10_GlyGCC	9	muthet_male	2093.88	790.973
					A	37	230	315.27	rnst_muthomo_male		chrII_trna10_GlyGCC	9	muthomo_male	16161.3	4048.14
					G	37	539	738.828	rnst_muthomo_male		chrII_trna10_GlyGCC	10	cathet_male	1703.61	572.598
					N	37	16	21.9318	rnst_muthomo_male		chrII_trna10_GlyGCC	10	cathomo_male	13562.8	3191.32
					C	37	130	125.281	rnst_cathomo_male		chrII_trna10_GlyGCC	10	muthet_male	2101.38	794.006
					A	37	269	259.235	rnst_cathomo_male		chrII_trna10_GlyGCC	10	muthomo_male	16181.8	4050.67
					N	37	30	28.911	rnst_cathomo_male		chrII_trna10_GlyGCC	11	cathet_male	1728.13	586.032
					T	37	4159	4008.02	rnst_cathomo_male		chrII_trna10_GlyGCC	11	cathomo_male	13597.2	3199.77
					G	37	655	631.222	rnst_cathomo_male		chrII_trna10_GlyGCC	11	muthet_male	2121.56	801.868
					T	38	2862	8133.62	rnst_cathet_male		chrII_trna10_GlyGCC	11	muthomo_male	16213.6	4055.6
					G	38	824	2341.75	rnst_cathet_male		chrII_trna10_GlyGCC	12	cathet_male	1759.61	598.479
					C	38	127	360.926	rnst_cathet_male		chrII_trna10_GlyGCC	12	cathomo_male	13647.7	3212.48
					A	38	65	184.726	rnst_cathet_male		chrII_trna10_GlyGCC	12	muthet_male	2138.25	808.402
					N	38	11	31.2613	rnst_cathet_male		chrII_trna10_GlyGCC	12	muthomo_male	16250.9	4060.11
					T	38	2903	11073.6	rnst_muthet_male		chrII_trna10_GlyGCC	13	cathet_male	1785.99	613.202
					A	38	59	225.059	rnst_muthet_male		chrII_trna10_GlyGCC	13	cathomo_male	13685.1	3223.19
					G	38	525	2002.64	rnst_muthet_male		chrII_trna10_GlyGCC	13	muthet_male	2155	816.491
					C	38	78	297.535	rnst_muthet_male		chrII_trna10_GlyGCC	13	muthomo_male	16279.9	4069.51
					N	38	21	80.1056	rnst_muthet_male		chrII_trna10_GlyGCC	14	cathet_male	1791.88	616.934
					C	38	98	134.332	rnst_muthomo_male		chrII_trna10_GlyGCC	14	cathomo_male	13697.3	3226.28
					G	38	543	744.311	rnst_muthomo_male		chrII_trna10_GlyGCC	14	muthet_male	2158.96	817.792
					N	38	33	45.2344	rnst_muthomo_male		chrII_trna10_GlyGCC	14	muthomo_male	16292	4073.23
					T	38	5817	7973.58	rnst_muthomo_male		chrII_trna10_GlyGCC	15	cathet_male	1819	631.482
					A	38	82	112.401	rnst_muthomo_male		chrII_trna10_GlyGCC	15	cathomo_male	13729.5	3235.16
					C	38	141	135.881	rnst_cathomo_male		chrII_trna10_GlyGCC	15	muthet_male	2169.86	821.696
					T	38	9570	9222.59	rnst_cathomo_male		chrII_trna10_GlyGCC	15	muthomo_male	16314.6	4078.45
					A	38	84	80.9507	rnst_cathomo_male		chrII_trna10_GlyGCC	16	cathet_male	1820.86	632.251
					N	38	60	57.8219	rnst_cathomo_male		chrII_trna10_GlyGCC	16	cathomo_male	13732.8	3235.38
					G	38	589	567.618	rnst_cathomo_male		chrII_trna10_GlyGCC	16	muthet_male	2170.22	822.006
					T	39	6503	18481.1	rnst_cathet_male		chrII_trna10_GlyGCC	16	muthomo_male	16317.3	4078.06
					G	39	160	454.71	rnst_cathet_male		chrII_trna10_GlyGCC	17	cathet_male	1867.42	641.993
					A	39	67	190.41	rnst_cathet_male		chrII_trna10_GlyGCC	17	cathomo_male	13792.5	3243.79
					C	39	122	346.716	rnst_cathet_male		chrII_trna10_GlyGCC	17	muthet_male	2211.42	826.058
					N	39	20	56.8387	rnst_cathet_male		chrII_trna10_GlyGCC	17	muthomo_male	16369.7	4074.8
					C	39	72	274.648	rnst_muthet_male		chrII_trna10_GlyGCC	18	cathet_male	1868.38	642.881
					T	39	5863	22364.7	rnst_muthet_male		chrII_trna10_GlyGCC	18	cathomo_male	13794	3244.41
					G	39	90	343.31	rnst_muthet_male		chrII_trna10_GlyGCC	18	muthet_male	2211.81	826.075
					N	39	40	152.582	rnst_muthet_male		chrII_trna10_GlyGCC	18	muthomo_male	16370.3	4073.8
					A	39	45	171.655	rnst_muthet_male		chrII_trna10_GlyGCC	19	cathet_male	1871.16	643.949
					T	39	7667	10509.4	rnst_muthomo_male		chrII_trna10_GlyGCC	19	cathomo_male	13799.3	3245.13
					N	39	38	52.088	rnst_muthomo_male		chrII_trna10_GlyGCC	19	muthet_male	2212.59	826.016
					G	39	208	285.114	rnst_muthomo_male		chrII_trna10_GlyGCC	19	muthomo_male	16373.6	4073.17
					C	39	110	150.781	rnst_muthomo_male		chrII_trna10_GlyGCC	20	cathet_male	1872.86	645.087
					A	39	89	121.996	rnst_muthomo_male		chrII_trna10_GlyGCC	20	cathomo_male	13801.9	3245.36
					T	39	10725	10335.7	rnst_cathomo_male		chrII_trna10_GlyGCC	20	muthet_male	2212.59	826.016
					A	39	83	79.987	rnst_cathomo_male		chrII_trna10_GlyGCC	20	muthomo_male	16375.6	4072.54
					N	39	49	47.2212	rnst_cathomo_male		chrII_trna10_GlyGCC	21	cathet_male	1879.62	648.468
					G	39	195	187.921	rnst_cathomo_male		chrII_trna10_GlyGCC	21	cathomo_male	13808.6	3248.5
					C	39	109	105.043	rnst_cathomo_male		chrII_trna10_GlyGCC	21	muthet_male	2215.85	826.662
					T	40	6531	18560.7	rnst_cathet_male		chrII_trna10_GlyGCC	21	muthomo_male	16377.1	4073.31
					A	40	39	110.835	rnst_cathet_male		chrII_trna10_GlyGCC	22	cathet_male	1878.53	647.261
					C	40	47	133.571	rnst_cathet_male		chrII_trna10_GlyGCC	22	cathomo_male	13807.5	3248.49
					G	40	43	122.203	rnst_cathet_male		chrII_trna10_GlyGCC	22	muthet_male	2215.63	827.319
					N	40	19	53.9968	rnst_cathet_male		chrII_trna10_GlyGCC	22	muthomo_male	16375.1	4072.01
					T	40	5202	19843.3	rnst_muthet_male		chrII_trna10_GlyGCC	23	cathet_male	1871.27	643.651
					G	40	27	102.993	rnst_muthet_male		chrII_trna10_GlyGCC	23	cathomo_male	13792.6	3245.95
					A	40	27	102.993	rnst_muthet_male		chrII_trna10_GlyGCC	23	muthet_male	2208.49	825.07
					C	40	25	95.3638	rnst_muthet_male		chrII_trna10_GlyGCC	23	muthomo_male	16364.3	4068.22
					N	40	32	122.066	rnst_muthet_male		chrII_trna10_GlyGCC	24	cathet_male	1866.16	640.228
					T	40	7918	10853.5	rnst_muthomo_male		chrII_trna10_GlyGCC	24	cathomo_male	13748.9	3236.45
					C	40	76	104.176	rnst_muthomo_male		chrII_trna10_GlyGCC	24	muthet_male	2201.54	822.949
					A	40	50	68.5369	rnst_muthomo_male		chrII_trna10_GlyGCC	24	muthomo_male	16330.8	4057.71
					G	40	78	106.918	rnst_muthomo_male		chrII_trna10_GlyGCC	25	cathet_male	1837.23	634.67
					N	40	42	57.571	rnst_muthomo_male		chrII_trna10_GlyGCC	25	cathomo_male	13631	3213.49
					G	40	67	64.5678	rnst_cathomo_male		chrII_trna10_GlyGCC	25	muthet_male	2168.95	810.007
					N	40	53	51.076	rnst_cathomo_male		chrII_trna10_GlyGCC	25	muthomo_male	16243.1	4036.77
					T	40	10208	9837.43	rnst_cathomo_male		chrII_trna10_GlyGCC	26	cathet_male	1789.45	612.146
					C	40	71	68.4226	rnst_cathomo_male		chrII_trna10_GlyGCC	26	cathomo_male	13449.9	3168.12
					A	40	47	45.2938	rnst_cathomo_male		chrII_trna10_GlyGCC	26	muthet_male	2129	797.838
											chrII_trna10_GlyGCC	26	muthomo_male	16096.7	4007.61
											chrII_trna10_GlyGCC	27	cathet_male	1737.66	592.897
		Figure 2.D STAT									chrII_trna10_GlyGCC	27	cathomo_male	13317.5	3118.65
		rnst_muthomo_male_VS_rnst_muthet_male				rnst_cathomo_male_VS_rnst_cathet_male					chrII_trna10_GlyGCC	27	muthet_male	2098.07	783.545
		Length	pval_raw	pval_FDR	significant	Length	pval_raw	pval_FDR	significant		chrII_trna10_GlyGCC	27	muthomo_male	16006.8	3985.26
		18	0.125541	0.137497	FALSE	18	0.690476	0.690476	FALSE		chrII_trna10_GlyGCC	28	cathet_male	1109.3	400.017
		19	0.004329	0.007112	TRUE	19	0.007937	0.011409	TRUE		chrII_trna10_GlyGCC	28	cathomo_male	11645.1	2686.34
		20	0.004329	0.007112	TRUE	20	0.007937	0.011409	TRUE		chrII_trna10_GlyGCC	28	muthet_male	1369.55	559.4
		21	0.004329	0.007112	TRUE	21	0.007937	0.011409	TRUE		chrII_trna10_GlyGCC	28	muthomo_male	14081.7	3702.11
		22	0.004329	0.007112	TRUE	22	0.007937	0.011409	TRUE		chrII_trna10_GlyGCC	29	cathet_male	1098.84	398.357
		23	0.004329	0.007112	TRUE	23	0.007937	0.011409	TRUE		chrII_trna10_GlyGCC	29	cathomo_male	11603.4	2679.43
		24	0.004329	0.007112	TRUE	24	0.007937	0.011409	TRUE		chrII_trna10_GlyGCC	29	muthet_male	1354.35	556.841
		25	0.004329	0.007112	TRUE	25	0.007937	0.011409	TRUE		chrII_trna10_GlyGCC	29	muthomo_male	14039.1	3691.3
		26	0.004329	0.007112	TRUE	26	0.007937	0.011409	TRUE		chrII_trna10_GlyGCC	30	cathet_male	1063.08	392.95
		27	0.004329	0.007112	TRUE	27	0.007937	0.011409	TRUE		chrII_trna10_GlyGCC	30	cathomo_male	11471.5	2637.14
		28	0.082251	0.094589	FALSE	28	0.007937	0.011409	TRUE		chrII_trna10_GlyGCC	30	muthet_male	1305.58	547.211
		29	0.004329	0.007112	TRUE	29	0.007937	0.011409	TRUE		chrII_trna10_GlyGCC	30	muthomo_male	13905.6	3668.81
		30	0.004329	0.007112	TRUE	30	0.007937	0.011409	TRUE		chrII_trna10_GlyGCC	31	cathet_male	870.234	288.231
		31	0.008658	0.011714	TRUE	31	0.007937	0.011409	TRUE		chrII_trna10_GlyGCC	31	cathomo_male	9178.2	1985.64
		32	0.030303	0.038721	TRUE	32	0.007937	0.011409	TRUE		chrII_trna10_GlyGCC	31	muthet_male	1144.96	508.058
		33	0.008658	0.011714	TRUE	33	0.007937	0.011409	TRUE		chrII_trna10_GlyGCC	31	muthomo_male	10839.2	2684.09
		34	0.004329	0.007112	TRUE	34	0.007937	0.011409	TRUE		chrII_trna10_GlyGCC	32	cathet_male	607.936	189.544
		35	0.246753	0.246753	FALSE	35	0.055556	0.063889	FALSE		chrII_trna10_GlyGCC	32	cathomo_male	5753.26	1049.38
		36	0.082251	0.094589	FALSE	36	0.015873	0.020282	TRUE		chrII_trna10_GlyGCC	32	muthet_male	553.066	196.823
		37	0.004329	0.007112	TRUE	37	0.015873	0.020282	TRUE		chrII_trna10_GlyGCC	32	muthomo_male	5490.01	1447.35
		38	0.177489	0.185557	FALSE	38	0.547619	0.572511	FALSE		chrII_trna10_GlyGCC	33	cathet_male	304.103	125.711
		39	0.004329	0.007112	TRUE	39	0.055556	0.063889	FALSE		chrII_trna10_GlyGCC	33	cathomo_male	575.149	130.053
		40	0.008658	0.011714	TRUE	40	0.095238	0.104308	FALSE		chrII_trna10_GlyGCC	33	muthet_male	158.957	46.8454
											chrII_trna10_GlyGCC	33	muthomo_male	593.516	180.776
											chrII_trna10_GlyGCC	34	cathet_male	312.427	125.376
											chrII_trna10_GlyGCC	34	cathomo_male	453.603	99.0603
											chrII_trna10_GlyGCC	34	muthet_male	160.265	45.4649
											chrII_trna10_GlyGCC	34	muthomo_male	469.28	147.18
											chrII_trna10_GlyGCC	35	cathet_male	541.878	219.998
											chrII_trna10_GlyGCC	35	cathomo_male	531.811	103.043
											chrII_trna10_GlyGCC	35	muthet_male	240.512	72.2581
											chrII_trna10_GlyGCC	35	muthomo_male	288.438	81.4115
											chrII_trna10_GlyGCC	36	cathet_male	618.652	256.278
											chrII_trna10_GlyGCC	36	cathomo_male	597.956	119.29
											chrII_trna10_GlyGCC	36	muthet_male	256.398	80.5092
											chrII_trna10_GlyGCC	36	muthomo_male	294.865	81.6583
											chrII_trna10_GlyGCC	37	cathet_male	620.463	259.891
											chrII_trna10_GlyGCC	37	cathomo_male	596.767	120.714
											chrII_trna10_GlyGCC	37	muthet_male	253.435	81.752
											chrII_trna10_GlyGCC	37	muthomo_male	292.492	82.788
											chrII_trna10_GlyGCC	38	cathet_male	614.566	258.575
											chrII_trna10_GlyGCC	38	cathomo_male	588.952	119.885
											chrII_trna10_GlyGCC	38	muthet_male	248.597	83.2437
											chrII_trna10_GlyGCC	38	muthomo_male	282.133	85.3135
											chrII_trna10_GlyGCC	39	cathet_male	608.8	255.199
											chrII_trna10_GlyGCC	39	cathomo_male	583.608	119.018
											chrII_trna10_GlyGCC	39	muthet_male	243.839	83.528
											chrII_trna10_GlyGCC	39	muthomo_male	277.488	85.7674
											chrII_trna10_GlyGCC	40	cathet_male	593.154	248.846
											chrII_trna10_GlyGCC	40	cathomo_male	567.608	114.219
											chrII_trna10_GlyGCC	40	muthet_male	232.787	83.7587
											chrII_trna10_GlyGCC	40	muthomo_male	268.833	84.7928
											chrII_trna10_GlyGCC	41	cathet_male	588.589	248.395
											chrII_trna10_GlyGCC	41	cathomo_male	563.221	112.691
											chrII_trna10_GlyGCC	41	muthet_male	229.682	81.4592
											chrII_trna10_GlyGCC	41	muthomo_male	265.8	83.7409
											chrII_trna10_GlyGCC	42	cathet_male	588.658	248.598
											chrII_trna10_GlyGCC	42	cathomo_male	564.168	112.86
											chrII_trna10_GlyGCC	42	muthet_male	229.682	81.4592
											chrII_trna10_GlyGCC	42	muthomo_male	264.567	83.3851
											chrII_trna10_GlyGCC	43	cathet_male	589.001	248.574
											chrII_trna10_GlyGCC	43	cathomo_male	563.942	112.719
											chrII_trna10_GlyGCC	43	muthet_male	229.682	81.4592
											chrII_trna10_GlyGCC	43	muthomo_male	264.206	83.0683
											chrII_trna10_GlyGCC	44	cathet_male	589.001	248.574
											chrII_trna10_GlyGCC	44	cathomo_male	563.833	112.718
											chrII_trna10_GlyGCC	44	muthet_male	229.682	81.4592
											chrII_trna10_GlyGCC	44	muthomo_male	264.206	83.0683
											chrII_trna10_GlyGCC	45	cathet_male	589.001	248.574
											chrII_trna10_GlyGCC	45	cathomo_male	563.833	112.784
											chrII_trna10_GlyGCC	45	muthet_male	229.682	81.4592
											chrII_trna10_GlyGCC	45	muthomo_male	264.206	83.0683
											chrII_trna10_GlyGCC	46	cathet_male	588.677	248.276
											chrII_trna10_GlyGCC	46	cathomo_male	563.833	112.784
											chrII_trna10_GlyGCC	46	muthet_male	229.682	81.4592
											chrII_trna10_GlyGCC	46	muthomo_male	264.404	83.0003
											chrII_trna10_GlyGCC	47	cathet_male	588.478	248.252
											chrII_trna10_GlyGCC	47	cathomo_male	563.284	112.566
											chrII_trna10_GlyGCC	47	muthet_male	229.884	81.4409
											chrII_trna10_GlyGCC	47	muthomo_male	263.643	82.6172
											chrII_trna10_GlyGCC	48	cathet_male	580.212	243.99
											chrII_trna10_GlyGCC	48	cathomo_male	554.019	110.352
											chrII_trna10_GlyGCC	48	muthet_male	228.146	81.1596
											chrII_trna10_GlyGCC	48	muthomo_male	263.576	82.4655
											chrII_trna10_GlyGCC	49	cathet_male	85.5703	35.3212
											chrII_trna10_GlyGCC	49	cathomo_male	80.2172	19.3611
											chrII_trna10_GlyGCC	49	muthet_male	59.4586	18.6222
											chrII_trna10_GlyGCC	49	muthomo_male	91.6243	24.9189
											chrII_trna10_GlyGCC	50	cathet_male	75.53	30.6746
											chrII_trna10_GlyGCC	50	cathomo_male	71.1011	16.6208
											chrII_trna10_GlyGCC	50	muthet_male	53.584	15.0702
											chrII_trna10_GlyGCC	50	muthomo_male	85.6389	23.3834
											chrII_trna10_GlyGCC	51	cathet_male	68.7817	27.9741
											chrII_trna10_GlyGCC	51	cathomo_male	65.5552	14.9286
											chrII_trna10_GlyGCC	51	muthet_male	50.5807	14.2031
											chrII_trna10_GlyGCC	51	muthomo_male	79.0177	21.1913
											chrII_trna10_GlyGCC	52	cathet_male	68.2379	28.0269
											chrII_trna10_GlyGCC	52	cathomo_male	63.2058	14.1714
											chrII_trna10_GlyGCC	52	muthet_male	49.6762	13.9699
											chrII_trna10_GlyGCC	52	muthomo_male	77.7561	20.5659
											chrII_trna10_GlyGCC	53	cathet_male	68.9233	27.9402
											chrII_trna10_GlyGCC	53	cathomo_male	63.4135	13.6821
											chrII_trna10_GlyGCC	53	muthet_male	49.4968	14.0553
											chrII_trna10_GlyGCC	53	muthomo_male	77.4178	20.0507
											chrII_trna10_GlyGCC	54	cathet_male	68.2768	27.349
											chrII_trna10_GlyGCC	54	cathomo_male	61.393	12.5781
											chrII_trna10_GlyGCC	54	muthet_male	49.1095	14.0266
											chrII_trna10_GlyGCC	54	muthomo_male	76.4098	19.5169
											chrII_trna10_GlyGCC	55	cathet_male	65.6443	26.2464
											chrII_trna10_GlyGCC	55	cathomo_male	60.2798	12.3216
											chrII_trna10_GlyGCC	55	muthet_male	48.5657	13.7471
											chrII_trna10_GlyGCC	55	muthomo_male	74.1448	19.5323
											chrII_trna10_GlyGCC	56	cathet_male	65.4454	26.2565
											chrII_trna10_GlyGCC	56	cathomo_male	60.0574	12.3592
											chrII_trna10_GlyGCC	56	muthet_male	48.3802	13.7494
											chrII_trna10_GlyGCC	56	muthomo_male	74.1448	19.5323
											chrII_trna10_GlyGCC	57	cathet_male	65.4454	26.2565
											chrII_trna10_GlyGCC	57	cathomo_male	59.722	12.2258
											chrII_trna10_GlyGCC	57	muthet_male	48.3802	13.7494
											chrII_trna10_GlyGCC	57	muthomo_male	73.3652	19.4674
											chrII_trna10_GlyGCC	58	cathet_male	65.4454	26.2565
											chrII_trna10_GlyGCC	58	cathomo_male	59.216	11.9939
											chrII_trna10_GlyGCC	58	muthet_male	48.3802	13.7494
											chrII_trna10_GlyGCC	58	muthomo_male	73.1676	19.4657
											chrII_trna10_GlyGCC	59	cathet_male	65.4454	26.2565
											chrII_trna10_GlyGCC	59	cathomo_male	59.1062	11.993
											chrII_trna10_GlyGCC	59	muthet_male	48.3802	13.7494
											chrII_trna10_GlyGCC	59	muthomo_male	72.97	19.466
											chrII_trna10_GlyGCC	60	cathet_male	62.2863	24.8749
											chrII_trna10_GlyGCC	60	cathomo_male	57.4839	11.6065
											chrII_trna10_GlyGCC	60	muthet_male	46.4466	13.9716
											chrII_trna10_GlyGCC	60	muthomo_male	71.7427	19.1196
											chrII_trna10_GlyGCC	61	cathet_male	48.7873	19.2902
											chrII_trna10_GlyGCC	61	cathomo_male	47.3406	10.3648
											chrII_trna10_GlyGCC	61	muthet_male	30.4635	8.15151
											chrII_trna10_GlyGCC	61	muthomo_male	53.6411	14.2278
											chrII_trna10_GlyGCC	62	cathet_male	47.5084	18.8167
											chrII_trna10_GlyGCC	62	cathomo_male	45.9504	10.3932
											chrII_trna10_GlyGCC	62	muthet_male	28.9887	7.53296
											chrII_trna10_GlyGCC	62	muthomo_male	50.7794	13.6986
											chrII_trna10_GlyGCC	63	cathet_male	47.3095	18.8119
											chrII_trna10_GlyGCC	63	cathomo_male	45.9504	10.3932
											chrII_trna10_GlyGCC	63	muthet_male	28.8032	7.51953
											chrII_trna10_GlyGCC	63	muthomo_male	50.5818	13.7234
											chrII_trna10_GlyGCC	64	cathet_male	47.1084	18.8399
											chrII_trna10_GlyGCC	64	cathomo_male	45.8415	10.4243
											chrII_trna10_GlyGCC	64	muthet_male	28.8032	7.51953
											chrII_trna10_GlyGCC	64	muthomo_male	50.3842	13.751
											chrII_trna10_GlyGCC	65	cathet_male	43.6185	17.7678
											chrII_trna10_GlyGCC	65	cathomo_male	43.447	10.1859
											chrII_trna10_GlyGCC	65	muthet_male	26.1904	6.75562
											chrII_trna10_GlyGCC	65	muthomo_male	48.779	13.2239
											chrII_trna10_GlyGCC	66	cathet_male	42.4088	17.5625
											chrII_trna10_GlyGCC	66	cathomo_male	42.7799	10.1525
											chrII_trna10_GlyGCC	66	muthet_male	26.1904	6.75562
											chrII_trna10_GlyGCC	66	muthomo_male	47.771	12.6644
											chrII_trna10_GlyGCC	67	cathet_male	41.8099	17.614
											chrII_trna10_GlyGCC	67	cathomo_male	41.5982	9.61659
											chrII_trna10_GlyGCC	67	muthet_male	26.0049	6.74693
											chrII_trna10_GlyGCC	67	muthomo_male	46.8077	12.3896
											chrII_trna10_GlyGCC	68	cathet_male	41.6109	17.6264
											chrII_trna10_GlyGCC	68	cathomo_male	40.9278	9.56942
											chrII_trna10_GlyGCC	68	muthet_male	26.0049	6.74693
											chrII_trna10_GlyGCC	68	muthomo_male	45.9669	12.3185
											chrII_trna10_GlyGCC	69	cathet_male	30.6387	12.5309
											chrII_trna10_GlyGCC	69	cathomo_male	28.8059	6.7662
											chrII_trna10_GlyGCC	69	muthet_male	18.46	7.82688
											chrII_trna10_GlyGCC	69	muthomo_male	35.5514	10.1025
											chrII_trna10_GlyGCC	70	cathet_male	3.20007	0.945155
											chrII_trna10_GlyGCC	70	cathomo_male	6.04789	1.52661
											chrII_trna10_GlyGCC	70	muthet_male	3.65258	2.04441
											chrII_trna10_GlyGCC	70	muthomo_male	6.2194	1.66811
											chrIII_trna66_GluCTC	0	cathet_male	2291.02	828.148
											chrIII_trna66_GluCTC	0	cathomo_male	12358.7	1646.76
											chrIII_trna66_GluCTC	0	muthet_male	2683.05	668.13
											chrIII_trna66_GluCTC	0	muthomo_male	15664	4511.66
											chrIII_trna66_GluCTC	1	cathet_male	2299.65	832.056
											chrIII_trna66_GluCTC	1	cathomo_male	12408.3	1656.28
											chrIII_trna66_GluCTC	1	muthet_male	2695	672.035
											chrIII_trna66_GluCTC	1	muthomo_male	15722	4526.75
											chrIII_trna66_GluCTC	2	cathet_male	2304.79	835.163
											chrIII_trna66_GluCTC	2	cathomo_male	12417.9	1657.08
											chrIII_trna66_GluCTC	2	muthet_male	2704.04	676.45
											chrIII_trna66_GluCTC	2	muthomo_male	15739.8	4533.5
											chrIII_trna66_GluCTC	3	cathet_male	2339.9	841.627
											chrIII_trna66_GluCTC	3	cathomo_male	12455.3	1663.51
											chrIII_trna66_GluCTC	3	muthet_male	2741.39	683.633
											chrIII_trna66_GluCTC	3	muthomo_male	15780.7	4542.22
											chrIII_trna66_GluCTC	4	cathet_male	2398.33	855.883
											chrIII_trna66_GluCTC	4	cathomo_male	12514.7	1668.24
											chrIII_trna66_GluCTC	4	muthet_male	2800.46	696.63
											chrIII_trna66_GluCTC	4	muthomo_male	15845.7	4555.24
											chrIII_trna66_GluCTC	5	cathet_male	2405.44	858.405
											chrIII_trna66_GluCTC	5	cathomo_male	12525.3	1670.04
											chrIII_trna66_GluCTC	5	muthet_male	2806.61	698.518
											chrIII_trna66_GluCTC	5	muthomo_male	15859.6	4558.71
											chrIII_trna66_GluCTC	6	cathet_male	2410.72	859.675
											chrIII_trna66_GluCTC	6	cathomo_male	12532.7	1670.91
											chrIII_trna66_GluCTC	6	muthet_male	2811.47	700.503
											chrIII_trna66_GluCTC	6	muthomo_male	15870.6	4562.47
											chrIII_trna66_GluCTC	7	cathet_male	2412.12	860.533
											chrIII_trna66_GluCTC	7	cathomo_male	12535.3	1670.89
											chrIII_trna66_GluCTC	7	muthet_male	2812.4	700.768
											chrIII_trna66_GluCTC	7	muthomo_male	15872.8	4562.91
											chrIII_trna66_GluCTC	8	cathet_male	2415.9	862.166
											chrIII_trna66_GluCTC	8	cathomo_male	12544.7	1672.94
											chrIII_trna66_GluCTC	8	muthet_male	2816.16	701.791
											chrIII_trna66_GluCTC	8	muthomo_male	15886.7	4565.63
											chrIII_trna66_GluCTC	9	cathet_male	2469.24	872.623
											chrIII_trna66_GluCTC	9	cathomo_male	12589.5	1676.74
											chrIII_trna66_GluCTC	9	muthet_male	2866.15	715.374
											chrIII_trna66_GluCTC	9	muthomo_male	15956.7	4580.98
											chrIII_trna66_GluCTC	10	cathet_male	2573.59	885.307
											chrIII_trna66_GluCTC	10	cathomo_male	12661	1677.84
											chrIII_trna66_GluCTC	10	muthet_male	2963.1	736.359
											chrIII_trna66_GluCTC	10	muthomo_male	16075.4	4599.62
											chrIII_trna66_GluCTC	11	cathet_male	2763.38	867.369
											chrIII_trna66_GluCTC	11	cathomo_male	12743.8	1675.85
											chrIII_trna66_GluCTC	11	muthet_male	3064.08	756.639
											chrIII_trna66_GluCTC	11	muthomo_male	16204.7	4618.4
											chrIII_trna66_GluCTC	12	cathet_male	2846.69	873.387
											chrIII_trna66_GluCTC	12	cathomo_male	12811.8	1672.3
											chrIII_trna66_GluCTC	12	muthet_male	3134.11	775.896
											chrIII_trna66_GluCTC	12	muthomo_male	16290.4	4630.35
											chrIII_trna66_GluCTC	13	cathet_male	3013.69	909.767
											chrIII_trna66_GluCTC	13	cathomo_male	12936.2	1672.1
											chrIII_trna66_GluCTC	13	muthet_male	3325.27	817.863
											chrIII_trna66_GluCTC	13	muthomo_male	16483.3	4646.07
											chrIII_trna66_GluCTC	14	cathet_male	3057.99	910.21
											chrIII_trna66_GluCTC	14	cathomo_male	12963.9	1673.61
											chrIII_trna66_GluCTC	14	muthet_male	3361.21	825.733
											chrIII_trna66_GluCTC	14	muthomo_male	16531.1	4652.29
											chrIII_trna66_GluCTC	15	cathet_male	3120.16	898.383
											chrIII_trna66_GluCTC	15	cathomo_male	12966.5	1666.29
											chrIII_trna66_GluCTC	15	muthet_male	3365.45	823.231
											chrIII_trna66_GluCTC	15	muthomo_male	16496.7	4649.61
											chrIII_trna66_GluCTC	16	cathet_male	3144.54	907.514
											chrIII_trna66_GluCTC	16	cathomo_male	12998.4	1667.4
											chrIII_trna66_GluCTC	16	muthet_male	3395.47	834.969
											chrIII_trna66_GluCTC	16	muthomo_male	16514.5	4649
											chrIII_trna66_GluCTC	17	cathet_male	3213.91	917.798
											chrIII_trna66_GluCTC	17	cathomo_male	13054.5	1674.06
											chrIII_trna66_GluCTC	17	muthet_male	3452.14	844.049
											chrIII_trna66_GluCTC	17	muthomo_male	16571.7	4651.9
											chrIII_trna66_GluCTC	18	cathet_male	3224.3	916.987
											chrIII_trna66_GluCTC	18	cathomo_male	13076.8	1675.35
											chrIII_trna66_GluCTC	18	muthet_male	3468.04	845.159
											chrIII_trna66_GluCTC	18	muthomo_male	16596.6	4657.76
											chrIII_trna66_GluCTC	19	cathet_male	3229.78	918.012
											chrIII_trna66_GluCTC	19	cathomo_male	13085	1677.08
											chrIII_trna66_GluCTC	19	muthet_male	3469.83	846.762
											chrIII_trna66_GluCTC	19	muthomo_male	16608.2	4658.14
											chrIII_trna66_GluCTC	20	cathet_male	3230.36	918.295
											chrIII_trna66_GluCTC	20	cathomo_male	13088.1	1677.82
											chrIII_trna66_GluCTC	20	muthet_male	3469.83	846.762
											chrIII_trna66_GluCTC	20	muthomo_male	16612.2	4659.09
											chrIII_trna66_GluCTC	21	cathet_male	3230.03	918.063
											chrIII_trna66_GluCTC	21	cathomo_male	13088.5	1678.07
											chrIII_trna66_GluCTC	21	muthet_male	3469.83	846.762
											chrIII_trna66_GluCTC	21	muthomo_male	16612.2	4659.09
											chrIII_trna66_GluCTC	22	cathet_male	3232.13	917.534
											chrIII_trna66_GluCTC	22	cathomo_male	13090.3	1677.9
											chrIII_trna66_GluCTC	22	muthet_male	3469.82	847.122
											chrIII_trna66_GluCTC	22	muthomo_male	16613.6	4659.76
											chrIII_trna66_GluCTC	23	cathet_male	3262.84	932.767
											chrIII_trna66_GluCTC	23	cathomo_male	13131.4	1689.34
											chrIII_trna66_GluCTC	23	muthet_male	3494.8	851.415
											chrIII_trna66_GluCTC	23	muthomo_male	16642.3	4669.86
											chrIII_trna66_GluCTC	24	cathet_male	3358.34	952.348
											chrIII_trna66_GluCTC	24	cathomo_male	13193.4	1699.86
											chrIII_trna66_GluCTC	24	muthet_male	3551.18	871.324
											chrIII_trna66_GluCTC	24	muthomo_male	16691.2	4684.39
											chrIII_trna66_GluCTC	25	cathet_male	3369.24	953.416
											chrIII_trna66_GluCTC	25	cathomo_male	13188.5	1699.14
											chrIII_trna66_GluCTC	25	muthet_male	3560.52	868.277
											chrIII_trna66_GluCTC	25	muthomo_male	16704.7	4692.33
											chrIII_trna66_GluCTC	26	cathet_male	3358.95	949.606
											chrIII_trna66_GluCTC	26	cathomo_male	13162.2	1692.65
											chrIII_trna66_GluCTC	26	muthet_male	3552.52	866.168
											chrIII_trna66_GluCTC	26	muthomo_male	16684.9	4687.38
											chrIII_trna66_GluCTC	27	cathet_male	3424.76	969.306
											chrIII_trna66_GluCTC	27	cathomo_male	13214	1708.42
											chrIII_trna66_GluCTC	27	muthet_male	3585.68	880.035
											chrIII_trna66_GluCTC	27	muthomo_male	16710.2	4696.19
											chrIII_trna66_GluCTC	28	cathet_male	3430.58	967.039
											chrIII_trna66_GluCTC	28	cathomo_male	13208.8	1708.24
											chrIII_trna66_GluCTC	28	muthet_male	3587.37	880.426
											chrIII_trna66_GluCTC	28	muthomo_male	16710.3	4696.27
											chrIII_trna66_GluCTC	29	cathet_male	3418.66	959.507
											chrIII_trna66_GluCTC	29	cathomo_male	13198.4	1706.64
											chrIII_trna66_GluCTC	29	muthet_male	3581.4	880.176
											chrIII_trna66_GluCTC	29	muthomo_male	16695.6	4689.02
											chrIII_trna66_GluCTC	30	cathet_male	3176.7	878.372
											chrIII_trna66_GluCTC	30	cathomo_male	12913.2	1634.61
											chrIII_trna66_GluCTC	30	muthet_male	3377.07	836.15
											chrIII_trna66_GluCTC	30	muthomo_male	16441.9	4615.84
											chrIII_trna66_GluCTC	31	cathet_male	3188.23	881.76
											chrIII_trna66_GluCTC	31	cathomo_male	12930.9	1638.4
											chrIII_trna66_GluCTC	31	muthet_male	3381.95	838.4
											chrIII_trna66_GluCTC	31	muthomo_male	16451.8	4616.48
											chrIII_trna66_GluCTC	32	cathet_male	3188.08	881.687
											chrIII_trna66_GluCTC	32	cathomo_male	12914.3	1635.5
											chrIII_trna66_GluCTC	32	muthet_male	3379.51	837.827
											chrIII_trna66_GluCTC	32	muthomo_male	16434	4609.67
											chrIII_trna66_GluCTC	33	cathet_male	3039.23	836.748
											chrIII_trna66_GluCTC	33	cathomo_male	10931.9	1190.16
											chrIII_trna66_GluCTC	33	muthet_male	3110.18	701.57
											chrIII_trna66_GluCTC	33	muthomo_male	14697.5	4058.18
											chrIII_trna66_GluCTC	34	cathet_male	2532.7	686.539
											chrIII_trna66_GluCTC	34	cathomo_male	7524	949.768
											chrIII_trna66_GluCTC	34	muthet_male	2505.65	571.19
											chrIII_trna66_GluCTC	34	muthomo_male	9936.81	3091.46
											chrIII_trna66_GluCTC	35	cathet_male	2393.42	637.857
											chrIII_trna66_GluCTC	35	cathomo_male	6749.47	854.307
											chrIII_trna66_GluCTC	35	muthet_male	2327.32	524.443
											chrIII_trna66_GluCTC	35	muthomo_male	9137.01	2856.43
											chrIII_trna66_GluCTC	36	cathet_male	1143.95	271.587
											chrIII_trna66_GluCTC	36	cathomo_male	1476.92	201.276
											chrIII_trna66_GluCTC	36	muthet_male	959.811	211.294
											chrIII_trna66_GluCTC	36	muthomo_male	1665.29	400.945
											chrIII_trna66_GluCTC	37	cathet_male	1075.13	248.184
											chrIII_trna66_GluCTC	37	cathomo_male	1360.71	190.552
											chrIII_trna66_GluCTC	37	muthet_male	893.048	208.758
											chrIII_trna66_GluCTC	37	muthomo_male	1534.37	373.124
											chrIII_trna66_GluCTC	38	cathet_male	821.584	196.851
											chrIII_trna66_GluCTC	38	cathomo_male	992.609	143.053
											chrIII_trna66_GluCTC	38	muthet_male	610.814	144.442
											chrIII_trna66_GluCTC	38	muthomo_male	1087.32	271.588
											chrIII_trna66_GluCTC	39	cathet_male	741.218	189.924
											chrIII_trna66_GluCTC	39	cathomo_male	730.063	140.992
											chrIII_trna66_GluCTC	39	muthet_male	562.765	134.922
											chrIII_trna66_GluCTC	39	muthomo_male	753.891	183.412
											chrIII_trna66_GluCTC	40	cathet_male	626.654	193.41
											chrIII_trna66_GluCTC	40	cathomo_male	512.796	125.578
											chrIII_trna66_GluCTC	40	muthet_male	475.118	109.957
											chrIII_trna66_GluCTC	40	muthomo_male	472.206	112.129
											chrIII_trna66_GluCTC	41	cathet_male	673.808	234.69
											chrIII_trna66_GluCTC	41	cathomo_male	632.039	158.642
											chrIII_trna66_GluCTC	41	muthet_male	498.448	138.181
											chrIII_trna66_GluCTC	41	muthomo_male	544.985	152.114
											chrIII_trna66_GluCTC	42	cathet_male	656.244	239.696
											chrIII_trna66_GluCTC	42	cathomo_male	636.359	160.31
											chrIII_trna66_GluCTC	42	muthet_male	488.69	139.679
											chrIII_trna66_GluCTC	42	muthomo_male	537.938	150.636
											chrIII_trna66_GluCTC	43	cathet_male	654.528	239.432
											chrIII_trna66_GluCTC	43	cathomo_male	634.887	161.799
											chrIII_trna66_GluCTC	43	muthet_male	484.463	137.604
											chrIII_trna66_GluCTC	43	muthomo_male	536.561	151.372
											chrIII_trna66_GluCTC	44	cathet_male	654.528	239.432
											chrIII_trna66_GluCTC	44	cathomo_male	634.047	161.93
											chrIII_trna66_GluCTC	44	muthet_male	484.463	137.604
											chrIII_trna66_GluCTC	44	muthomo_male	536.561	151.372
											chrIII_trna66_GluCTC	45	cathet_male	652.937	239.476
											chrIII_trna66_GluCTC	45	cathomo_male	626.437	159.758
											chrIII_trna66_GluCTC	45	muthet_male	482.429	136.659
											chrIII_trna66_GluCTC	45	muthomo_male	534.137	150.207
											chrIII_trna66_GluCTC	46	cathet_male	637.898	235.059
											chrIII_trna66_GluCTC	46	cathomo_male	609.846	157.193
											chrIII_trna66_GluCTC	46	muthet_male	474.206	131.926
											chrIII_trna66_GluCTC	46	muthomo_male	519.552	147.241
											chrIII_trna66_GluCTC	47	cathet_male	562.492	204.133
											chrIII_trna66_GluCTC	47	cathomo_male	543.705	131.494
											chrIII_trna66_GluCTC	47	muthet_male	420.015	109.829
											chrIII_trna66_GluCTC	47	muthomo_male	475.814	132.466
											chrIII_trna66_GluCTC	48	cathet_male	516.518	201.003
											chrIII_trna66_GluCTC	48	cathomo_male	508.878	124.706
											chrIII_trna66_GluCTC	48	muthet_male	346.412	92.6778
											chrIII_trna66_GluCTC	48	muthomo_male	431.975	123.147
											chrIII_trna66_GluCTC	49	cathet_male	494.063	196.225
											chrIII_trna66_GluCTC	49	cathomo_male	485.117	122.241
											chrIII_trna66_GluCTC	49	muthet_male	331.971	88.4328
											chrIII_trna66_GluCTC	49	muthomo_male	414.418	114.22
											chrIII_trna66_GluCTC	50	cathet_male	432.11	170.386
											chrIII_trna66_GluCTC	50	cathomo_male	428.844	105.92
											chrIII_trna66_GluCTC	50	muthet_male	295.954	79.6202
											chrIII_trna66_GluCTC	50	muthomo_male	368.798	103.133
											chrIII_trna66_GluCTC	51	cathet_male	379.808	141.693
											chrIII_trna66_GluCTC	51	cathomo_male	387.95	94.8341
											chrIII_trna66_GluCTC	51	muthet_male	255.353	66.4244
											chrIII_trna66_GluCTC	51	muthomo_male	339.608	94.7071
											chrIII_trna66_GluCTC	52	cathet_male	329.015	125.008
											chrIII_trna66_GluCTC	52	cathomo_male	350.044	85.75
											chrIII_trna66_GluCTC	52	muthet_male	224.077	60.1097
											chrIII_trna66_GluCTC	52	muthomo_male	299.644	82.3271
											chrIII_trna66_GluCTC	53	cathet_male	328.354	125.413
											chrIII_trna66_GluCTC	53	cathomo_male	345.278	86.3191
											chrIII_trna66_GluCTC	53	muthet_male	219.413	58.7615
											chrIII_trna66_GluCTC	53	muthomo_male	291.401	79.9427
											chrIII_trna66_GluCTC	54	cathet_male	327.757	125.417
											chrIII_trna66_GluCTC	54	cathomo_male	344.782	86.6952
											chrIII_trna66_GluCTC	54	muthet_male	217.518	57.9441
											chrIII_trna66_GluCTC	54	muthomo_male	289.685	79.6021
											chrIII_trna66_GluCTC	55	cathet_male	324.481	125.683
											chrIII_trna66_GluCTC	55	cathomo_male	342.593	86.4996
											chrIII_trna66_GluCTC	55	muthet_male	214.977	57.2437
											chrIII_trna66_GluCTC	55	muthomo_male	289.051	79.3827
											chrIII_trna66_GluCTC	56	cathet_male	314.809	124.219
											chrIII_trna66_GluCTC	56	cathomo_male	322.207	80.2913
											chrIII_trna66_GluCTC	56	muthet_male	207.765	53.6503
											chrIII_trna66_GluCTC	56	muthomo_male	276.078	74.0082
											chrIII_trna66_GluCTC	57	cathet_male	307.648	120.807
											chrIII_trna66_GluCTC	57	cathomo_male	312.278	76.3447
											chrIII_trna66_GluCTC	57	muthet_male	203.51	51.7906
											chrIII_trna66_GluCTC	57	muthomo_male	273.301	73.4363
											chrIII_trna66_GluCTC	58	cathet_male	285.298	108.841
											chrIII_trna66_GluCTC	58	cathomo_male	298.979	73.5853
											chrIII_trna66_GluCTC	58	muthet_male	185.445	49.8733
											chrIII_trna66_GluCTC	58	muthomo_male	260.246	69.5822
											chrIII_trna66_GluCTC	59	cathet_male	284.754	108.901
											chrIII_trna66_GluCTC	59	cathomo_male	297.121	72.9743
											chrIII_trna66_GluCTC	59	muthet_male	183.368	49.612
											chrIII_trna66_GluCTC	59	muthomo_male	258.595	68.8292
											chrIII_trna66_GluCTC	60	cathet_male	168.336	69.3615
											chrIII_trna66_GluCTC	60	cathomo_male	146.902	39.4718
											chrIII_trna66_GluCTC	60	muthet_male	110.85	30.3145
											chrIII_trna66_GluCTC	60	muthomo_male	134.358	38.9579
											chrIII_trna66_GluCTC	61	cathet_male	99.3174	42.0427
											chrIII_trna66_GluCTC	61	cathomo_male	79.3836	23.5707
											chrIII_trna66_GluCTC	61	muthet_male	70.558	26.3958
											chrIII_trna66_GluCTC	61	muthomo_male	82.2415	26.6718
											chrIII_trna66_GluCTC	62	cathet_male	52.2313	23.0395
											chrIII_trna66_GluCTC	62	cathomo_male	45.82	15.7581
											chrIII_trna66_GluCTC	62	muthet_male	37.8973	13.837
											chrIII_trna66_GluCTC	62	muthomo_male	50.7683	18.3665
											chrIII_trna66_GluCTC	63	cathet_male	36.0999	16.1431
											chrIII_trna66_GluCTC	63	cathomo_male	31.8218	10.2259
											chrIII_trna66_GluCTC	63	muthet_male	28.1708	10.3682
											chrIII_trna66_GluCTC	63	muthomo_male	35.8922	13.5128
											chrIII_trna66_GluCTC	64	cathet_male	32.3539	14.3974
											chrIII_trna66_GluCTC	64	cathomo_male	29.3217	10.16
											chrIII_trna66_GluCTC	64	muthet_male	21.466	7.60435
											chrIII_trna66_GluCTC	64	muthomo_male	26.6914	11.2771
											chrIII_trna66_GluCTC	65	cathet_male	32.3539	14.3974
											chrIII_trna66_GluCTC	65	cathomo_male	29.3217	10.16
											chrIII_trna66_GluCTC	65	muthet_male	21.466	7.60435
											chrIII_trna66_GluCTC	65	muthomo_male	26.6914	11.2771
											chrIII_trna66_GluCTC	66	cathet_male	32.3539	14.3974
											chrIII_trna66_GluCTC	66	cathomo_male	29.3217	10.16
											chrIII_trna66_GluCTC	66	muthet_male	21.466	7.60435
											chrIII_trna66_GluCTC	66	muthomo_male	26.0635	10.9212
											chrIII_trna66_GluCTC	67	cathet_male	32.3539	14.3974
											chrIII_trna66_GluCTC	67	cathomo_male	29.1508	10.0838
											chrIII_trna66_GluCTC	67	muthet_male	21.466	7.60435
											chrIII_trna66_GluCTC	67	muthomo_male	26.0635	10.9212
											chrIII_trna66_GluCTC	68	cathet_male	31.8295	14.0828
											chrIII_trna66_GluCTC	68	cathomo_male	28.1943	9.5331
											chrIII_trna66_GluCTC	68	muthet_male	21.466	7.60435
											chrIII_trna66_GluCTC	68	muthomo_male	26.0635	10.9212
											chrIII_trna66_GluCTC	69	cathet_male	30.1819	13.4267
											chrIII_trna66_GluCTC	69	cathomo_male	24.7533	8.45252
											chrIII_trna66_GluCTC	69	muthet_male	20.7239	7.64366
											chrIII_trna66_GluCTC	69	muthomo_male	20.5372	7.71733
											chrIII_trna66_GluCTC	70	cathet_male	25.3524	11.5935
											chrIII_trna66_GluCTC	70	cathomo_male	23.0389	8.18527
											chrIII_trna66_GluCTC	70	muthet_male	19.2201	7.31708
											chrIII_trna66_GluCTC	70	muthomo_male	19.5074	7.32901
											chrIII_trna66_GluCTC	71	cathet_male	2.72987	2.55395
											chrIII_trna66_GluCTC	71	cathomo_male	0.670063	0.459982
											chrIII_trna66_GluCTC	71	muthet_male	1.27655	1.04285
											chrIII_trna66_GluCTC	71	muthomo_male	0.776112	0.536685

## Sheet: Supplemental Figure 2
Supplemental Figure 2B:					Supplemental Figure 2C: Fecundity was measured by assessing the brood size (# of progeny generated) of rnst-2Δ/Δ, rnst-2cat/cat, heterozygous controls (rnst-2Δ/+ & rnst-2cat/+), endogenously(CRISPR) tagged gfp::rnst-2, and WT (fog-2) males mated with WT fog-2 females (**pval <0.01, ***pval <0.001 – two-sample unpaired t-test). Additionally, fecundity of WT fog-2 males mated with rnst-2 mutant fem…								Supplemental Figure 2F: Reads mapping to rRNAs were quantitated for RNA length (y-axis) and plotted as their starting nucleotide in a diverging bar- graph (x-axis – total quantitated reads).
raw_counts(mRNA -rnst-2)	total_reads	allele	zygosity		rep	rnst-2(pen1); fog-2	rnst-2(pen1)/+; fog-2	fog-2 X rnst-2(pen1)	rnst-2(pen4); fog-2	fog-2 X rnst-2(pen4)	gfp::rnst-2 X fog-2		rnst_muthet_male				rnst_muthomo_female
2589	93935918	cc55	het		1	29	230	302	284	284	327		Starting_Nucleotide	Length	Average Reads	Average Reads (TPM)	Starting_Nucleotide	Length	Average Reads	Average Reads (TPM)
31	4408894	cc55	het		2	283	260	353	344	344	351		G	25	984	3939.66	G	24	16294	9357.43
177	11568942	cc55	het		3	232	282	205	239	239	298		G	24	994	3979.69	G	26	21046	12086.4
626	24927266	cc55	het		4	170	127	216	141	141	264		G	26	996	3987.7	G	23	18307	10513.5
18	8627154	cc55	homo		5	304	291	216	304	304	303		G	36	284	1137.06	G	31	14316	8221.49
50	75145609	cc55	homo		6	215	363	306	277	277	319		G	10	2405	9628.94	G	37	3540	2032.97
1	13004000	cc55	homo		7	206	317	323	283	283	311		G	23	1848	7398.87	G	25	16351	9390.16
14	22647987	cc55	homo		8	57	320	262	117	330	271		G	20	1534	6141.7	G	10	3048	1750.43
722	33258973	cc66	het		9	182	316	263	245	319	201		G	28	807	3231	G	40	3398	1951.43
926	40741293	cc66	het		10	199	288	279	223	295	323		G	31	7788	31180.9	G	22	19396	11138.9
552	14185522	cc66	het		11	274	174	340	177	311	338		G	27	959	3839.56	G	32	10053	5773.3
861	30560837	cc66	het		12	282	301	322	306	332	368		T	11	1754	7022.52	G	36	4829	2773.23
283	35345599	cc66	homo		13	301	292	304	200	200	309		A	13	882	3531.28	G	35	5844	3356.13
127	19054016	cc66	homo		14	244	269	416	337	337	240		A	10	1603	6417.96	G	18	14608	8389.18
34	2517082	cc66	homo		15	226	145	287	193	355	342		G	19	1673	6698.22	G	19	19942	11452.4
					16	173	311	338	198	297	306		A	21	2148	8599.98	G	20	19193	11022.3
					17	189	299	291	114	329	312		C	40	268	1073	T	24	23188	13316.6
					18	262	280	201	59	341	279		C	27	1198	4796.45	G	28	18500	10624.3
					19	259	277	347	181	289	319		A	12	811	3247.01	C	24	26740	15356.4
													A	24	2095	8387.78	C	35	24278	13942.5
													A	11	1268	5076.71	C	36	9192	5278.84
													A	33	824	3299.06	C	31	20393	11711.4
													C	10	2673	10701.9	C	23	33559	19272.5
													G	14	548	2194.04	C	40	5906	3391.74
													T	24	4727	18925.6	C	38	5260	3020.75
													G	11	1900	7607.06	C	30	23461	13473.3
													A	25	1548	6197.75	C	27	37389	21472
													T	20	1216	4868.52	C	21	47904	27510.6
													T	23	1255	5024.66	C	37	8809	5058.89
													T	22	1269	5080.71	T	35	7724	4435.79
													G	22	2136	8551.94	T	26	9297	5339.14
													G	21	7744	31004.8	T	31	13767	7906.2
													C	20	1534	6141.7	T	23	36184	20780
													C	19	1627	6514.05	T	28	12964	7445.05
													C	14	479	1917.78	T	33	6369	3657.63
													A	19	24600	98491.4	T	40	2656	1525.31
													C	21	1744	6982.48	T	10	2915	1674.05
													C	13	660	2642.45	T	21	16078	9233.38
													C	18	1816	7270.75	T	39	4764	2735.9
													C	12	1180	4724.38	T	34	7097	4075.71
													C	22	1402	5613.21	A	21	29740	17079.3
													A	22	2263	9060.41	A	20	38240	21960.7
													A	17	1069	4279.97	A	33	14956	8589.03
													A	23	2096	8391.79	A	32	19207	11030.3
													A	20	15532	62185.7	A	38	5984	3436.53
													A	18	1880	7526.99	C	20	46786	26868.6
													T	26	841	3367.12	C	32	19635	11276.1
													T	14	345	1381.28	C	15	3740	2147.83
													T	10	2832	11338.5	C	39	5014	2879.47
													T	29	1040	4163.86	C	12	3427	1968.08
													T	13	379	1517.41	G	38	4042	2321.27
													C	15	555	2222.06	A	39	4936	2834.68
													T	19	1522	6093.65	A	17	6078	3490.51
													G	38	1048	4195.89	C	29	28121	16149.5
													G	33	4366	17480.2	A	14	2432	1396.66
													A	30	7954	31845.6	A	15	2567	1474.19
													A	27	1471	5889.47	T	13	1541	884.976
													T	34	748	2994.78	T	14	1775	1019.36
													T	39	622	2490.31	A	31	16742	9614.71
													T	38	365	1461.36	A	30	26673	15317.9
													C	37	602	2410.24	A	25	22376	12850.2
													A	36	809	3239.01	T	11	3072	1764.21
													G	34	4688	18769.4	T	27	11384	6537.68
													T	33	620	2482.3	T	29	9507	5459.74
													A	31	952	3811.54	T	12	1870	1073.92
													A	32	5142	20587.1	T	30	8222	4721.78
													A	38	540	2162.01	T	38	4159	2388.46
													A	26	2719	10886.1	T	32	8424	4837.79
													G	30	624	2498.32	C	34	11190	6426.27
													G	29	679	2718.52	C	22	40556	23290.8
													T	40	227	908.843	C	28	21591	12399.4
													T	30	780	3122.9	A	23	29657	17031.6
													A	35	706	2826.62	A	37	12798	7349.72
													A	29	1411	5649.24	A	29	25160	14449
													A	28	1722	6894.4	A	27	32144	18459.9
													A	39	383	1533.42	A	35	8694	4992.85
													C	28	947	3791.52	A	36	7294	4188.85
													T	27	919	3679.41	A	28	27605	15853.2
													T	36	8762	35080.6	C	10	3921	2251.78
													T	31	638	2554.37	G	14	2369	1360.48
													A	40	194	776.721	G	12	2310	1326.6
													T	16	320	1281.19	G	34	12032	6909.82
													G	39	856	3427.18	G	13	2493	1431.7
													C	39	279	1117.04	G	11	5533	3177.53
													G	37	319	1277.19	G	27	11427	6562.37
													A	37	9374	37530.8	T	25	12193	7002.28
													T	21	1153	4616.28	T	19	15541	8924.99
													T	35	1285	5144.77	T	18	17358	9968.47
													T	28	1041	4167.87	T	15	2358	1354.17
													T	12	735	2942.73	T	17	2669	1532.77
													C	35	7330	29347.2	T	22	21059	12093.9
													C	34	547	2190.03	A	22	38025	21837.2
													C	11	2527	10117.4	A	24	23754	13641.6
													C	33	482	1929.79	A	10	2323	1334.07
													C	25	1677	6714.23	A	26	25606	14705.2
													C	24	1241	4968.61	A	11	2793	1603.98
													C	31	889	3559.3	T	20	15438	8865.84
													G	32	674	2698.5	G	21	26314	15111.8
													G	18	1404	5621.22	C	19	27222	15633.2
													G	17	921	3687.42	A	18	14311	8218.61
													G	13	594	2378.21	C	16	6571	3773.64
													G	12	855	3423.18	C	14	5783	3321.1
													G	16	608	2434.26	C	17	8674	4981.36
													C	29	7005	28046	C	18	26050	14960.2
													C	26	1351	5409.02	G	15	2202	1264.58
													C	23	1468	5877.45	G	16	2581	1482.23
													T	18	14815	59315	C	13	3532	2028.38
													T	17	701	2806.6	C	11	4962	2849.61
													C	17	1948	7799.24	C	26	18974	10896.5
													C	16	943	3775.5	A	19	48277	27724.8
													A	16	732	2930.72	A	13	2302	1322.01
													T	15	428	1713.59	A	16	3076	1766.51
													T	25	1118	4476.15	A	34	13874	7967.65
													T	32	683	2734.54	A	12	2324	1334.64
													A	15	557	2230.07	T	37	5018	2881.77
													G	35	632	2530.35	T	16	1678	963.653
													T	37	889	3559.3	C	25	30382	17448
													C	38	293	1173.09	G	17	5605	3218.88
													C	36	439	1757.63	G	29	9678	5557.95
													A	34	650	2602.42	G	33	13532	7771.25
													A	14	634	2538.36	T	36	19529	11215.2
													C	30	780	3122.9	G	30	8534	4900.96
													G	40	238	952.884	C	33	13169	7562.78
													C	32	694	2778.58	G	39	4745	2724.99
													G	15	442	1769.64	A	40	3679	2112.8
													N	24	41	164.152	N	37	159	91.3116
													N	18	130	520.483	N	18	445	255.558
													N	30	64	256.238	N	26	342	196.406
													N	33	36	144.134	N	24	411	236.032
													N	22	31	124.115	N	36	242	138.977
													N	19	128	512.476	N	40	81	46.5172
													N	17	25	100.093	N	31	317	182.049
													N	26	37	148.137	N	25	396	227.417
													N	14	5	20.0186	N	20	569	326.769
													N	10	68	272.253	N	23	547	314.135
													N	34	43	172.16	N	38	104	59.7258
													N	23	35	140.13	N	34	238	136.68
													N	35	58	232.215	N	33	252	144.72
													N	39	9	36.0334	N	28	365	209.615
													N	38	12	48.0446	N	39	111	63.7458
													N	37	63	252.234	N	19	573	329.066
													N	36	62	248.23	N	29	340	195.257
													N	21	65	260.242	N	30	314	180.326
													N	25	28	112.104	N	27	401	230.289
													N	32	44	176.163	N	22	580	333.086
													N	31	68	272.253	N	21	565	324.472
													N	20	94	376.349	N	11	50	28.7143
													N	29	57	228.212	N	17	122	70.063
													N	28	28	112.104	N	14	35	20.1
													N	27	20	80.0743	N	15	40	22.9715
													N	16	10	40.0372	N	10	63	36.1801
													N	40	5	20.0186	N	35	254	145.869
													N	11	13	52.0483	N	32	286	164.246
													N	15	8	32.0297	N	12	30	17.2286
													N	13	4	16.0149	N	16	50	28.7143
													N	12	7	28.026	N	13	27	15.5057

## Sheet: Fig. 3
Source Data Fig. 3 rnst-2 regulates tDR accumulation in sperm.
Fig. 3D and S3B:: Distribution of small RNAs mapped to endo-siRNAs, piRNAs, miRNAs, and tDRs in WT and rnst-2cat/cat mutant sperm and males. Data presented is the average of biological replicated (n = 3-4).					Fig. 3E: Distribution of tRNA mapping reads to the 5’ or 3’ portions of mature tRNA and plotted as the average across replicates as the percentage of mapped reads.
					genotype	rep	count_3prime	count_5prime	total	prop_5prime	prop_3prime
group	replicate	biotype	%_mapped		ce_sperm	1	1434212	956266	2390478	0.400031	0.599969
ce_sperm	1	miRNA	7.78332		rnst2_cat_homo_male	1	173323	1187365	1360688	0.872621	0.127379
ce_sperm	1	tRNA	14.3236		rnst2_cat_homo_sperm	1	367810	505211	873021	0.578693	0.421307
ce_sperm	1	piRNA	1.80228		ce_sperm	2	2280402	1950776	4231178	0.461048	0.538952
ce_sperm	1	mRNA	23.7728		rnst2_cat_homo_sperm	2	374187	516799	890986	0.58003	0.41997
ce_sperm	1	endo-siRNA	52.3181		ce_sperm	3	3827897	2972937	6800834	0.437143	0.562857
ce_sperm	2	miRNA	8.95414		rnst2_cat_homo_male	3	154912	1169262	1324174	0.883012	0.116988
ce_sperm	2	tRNA	22.081		rnst2_cat_homo_sperm	3	340299	556337	896636	0.620471	0.379529
ce_sperm	2	piRNA	1.39907		ce_sperm	4	1935543	1146753	3082296	0.372045	0.627955
ce_sperm	2	mRNA	25.7559		rnst2_cat_homo_male	4	145312	1026291	1171603	0.875972	0.124028
ce_sperm	2	endo-siRNA	41.8099		rnst2_cat_homo_sperm	4	523579	768981	1292560	0.594929	0.405071
ce_sperm	3	miRNA	6.10154
ce_sperm	3	tRNA	17.6899		Supplemental Figure 3C: Reads mapping to tRNAs were quantitated for RNA length (y-axis) and plotted as their starting nucleotide (legend) in a diverging bar-graph (x-axis – total quantitated reads) for WT and rnst-2cat/catmutant sperm.
ce_sperm	3	piRNA	2.18784		WT_sperm				rnst_cathomo_sperm
ce_sperm	3	mRNA	27.7788		Starting_Nucleotide	Length	Average Reads	Average Reads (TPM)	Starting_Nucleotide	Length	Average Reads	Average Reads (TPM)
ce_sperm	3	endo-siRNA	46.2419		C	26	137347	15348.9	C	26	18139	9176.95
ce_sperm	4	miRNA	10.073		C	24	155925	17425.1	C	24	16118	8154.48
ce_sperm	4	tRNA	16.5945		C	18	166085	18560.5	C	19	20156	10197.4
ce_sperm	4	piRNA	1.9458		C	19	185590	20740.2	C	25	81372	41168
ce_sperm	4	mRNA	26.4561		A	23	110655	12366	C	18	24462	12375.9
ce_sperm	4	endo-siRNA	44.9306		A	30	99793	11152.1	G	26	28053	14192.7
rnst2_cat_homo_male	1	miRNA	23.1327		A	22	99983	11173.4	A	23	19040	9632.79
rnst2_cat_homo_male	1	tRNA	17.5269		A	25	32578	3640.68	A	22	22457	11361.5
rnst2_cat_homo_male	1	piRNA	2.15663		C	23	243445	27205.7	A	25	8476	4288.21
rnst2_cat_homo_male	1	mRNA	11.7204		C	36	2702	301.956	A	32	6284	3179.22
rnst2_cat_homo_male	1	endo-siRNA	45.4633		T	21	73373	8199.64	C	36	800	404.739
rnst2_cat_homo_male	2	miRNA	20.0154		T	22	196581	21968.5	C	33	5922	2996.08
rnst2_cat_homo_male	2	tRNA	20.6657		C	22	60169	6724.05	C	23	28145	14239.2
rnst2_cat_homo_male	2	piRNA	1.95073		C	21	95734	10698.5	C	35	3124	1580.51
rnst2_cat_homo_male	2	mRNA	12.1049		C	20	144191	16113.7	C	30	6762	3421.06
rnst2_cat_homo_male	2	endo-siRNA	45.2632		C	33	39956	4465.19	C	34	6052	3061.85
rnst2_cat_homo_male	3	miRNA	24.2869		C	35	14278	1595.61	C	21	15497	7840.3
rnst2_cat_homo_male	3	tRNA	17.9		C	34	31723	3545.13	G	21	32266	16324.1
rnst2_cat_homo_male	3	piRNA	1.9297		T	19	138885	15520.8	C	22	9990	5054.18
rnst2_cat_homo_male	3	mRNA	10.2905		T	18	55985	6256.48	C	20	21548	10901.6
rnst2_cat_homo_male	3	endo-siRNA	45.5929		T	33	43711	4884.83	C	37	1096	554.492
rnst2_cat_homo_sperm	1	miRNA	5.64575		T	20	223201	24943.3	T	21	12705	6427.76
rnst2_cat_homo_sperm	1	tRNA	20.1675		T	32	31905	3565.47	T	20	25017	12656.7
rnst2_cat_homo_sperm	1	piRNA	1.76094		T	30	127097	14203.4	T	32	12076	6109.53
rnst2_cat_homo_sperm	1	mRNA	41.3706		T	31	35739	3993.93	T	22	25488	12895
rnst2_cat_homo_sperm	1	endo-siRNA	31.0551		T	25	107922	12060.6	T	34	56909	28791.6
rnst2_cat_homo_sperm	2	miRNA	5.2739		T	34	75452	8431.97	T	30	94094	47604.4
rnst2_cat_homo_sperm	2	tRNA	22.9642		T	26	135376	15128.6	T	27	10229	5175.09
rnst2_cat_homo_sperm	2	piRNA	1.41516		G	19	86274	9641.36	T	18	10186	5153.34
rnst2_cat_homo_sperm	2	mRNA	44.3517		G	20	138399	15466.5	T	33	57863	29274.3
rnst2_cat_homo_sperm	2	endo-siRNA	25.995		A	28	80255	8968.72	T	19	20372	10306.7
rnst2_cat_homo_sperm	3	miRNA	9.44244		A	29	39163	4376.57	T	24	20934	10591
rnst2_cat_homo_sperm	3	tRNA	23.5554		A	27	113293	12660.8	G	19	19215	9721.32
rnst2_cat_homo_sperm	3	piRNA	3.38623		A	20	279447	31229	G	18	31928	16153.1
rnst2_cat_homo_sperm	3	mRNA	38.3927		A	26	129325	14452.4	G	20	31709	16042.3
rnst2_cat_homo_sperm	3	endo-siRNA	25.2233		A	18	83697	9353.37	G	22	23732	12006.6
rnst2_cat_homo_sperm	4	miRNA	7.8463		C	28	108148	12085.8	G	35	3610	1826.38
rnst2_cat_homo_sperm	4	tRNA	22.7125		T	28	119393	13342.5	A	27	19320	9774.44
rnst2_cat_homo_sperm	4	piRNA	2.06412		G	25	63170	7059.42	A	29	7821	3956.83
rnst2_cat_homo_sperm	4	mRNA	36.0176		G	24	83677	9351.14	A	21	51278	25942.8
rnst2_cat_homo_sperm	4	endo-siRNA	31.3594		G	18	174043	19449.8	A	18	17087	8644.72
					G	23	72678	8121.97	A	20	52999	26813.4
					G	27	47940	5357.43	A	28	14350	7260
					G	22	122325	13670.2	G	27	10869	5498.88
Figure 3.D STAT					G	21	211773	23666.2	G	23	11869	6004.81
biotype	p	p_adj			A	21	207764	23218.2	G	24	12550	6349.34
endo	0.028571	0.034286			A	19	156942	17538.7	G	25	10671	5398.71
mRNA	0.028571	0.034286			A	24	54898	6135	A	24	10092	5105.78
miRNA	0.028571	0.034286			C	27	56605	6325.77	A	19	27717	14022.7
piRNA	0.057143	0.057143			G	31	112778	12603.3	A	26	22320	11292.2
rRNA	0.028571	0.034286			C	39	1069	119.464	G	28	76048	38474.5
tRNA	0.028571	0.034286			C	32	26193	2927.14	T	31	10386	5254.52
					T	23	51308	5733.81	T	26	22070	11165.7
					T	24	179234	20029.9	T	25	15106	7642.48
					A	34	14949	1670.59	C	38	1169	591.425
					G	26	155305	17355.8	T	23	7986	4040.31
					C	37	3488	389.794	C	27	8018	4056.5
					T	39	76273	8523.72	G	29	17021	8611.33
					G	39	2841	317.49	G	30	19154	9690.46
					C	38	2259	252.45	G	38	4215	2132.47
					C	30	53589	5988.72	T	39	8000	4047.39
					A	35	27236	3043.7	G	37	5322	2692.53
					A	33	8514	951.463	G	36	5830	2949.53
					A	36	9143	1021.76	A	34	3206	1621.99
					A	32	27763	3102.59	G	34	6788	3434.21
					T	27	53427	5970.62	A	35	5632	2849.36
					C	25	814941	91071.9	A	33	1968	995.658
					T	35	133749	14946.8	A	30	16082	8136.26
					T	37	48383	5406.93	C	39	371	187.698
					G	37	23243	2597.47	T	40	2870	1452
					G	29	32445	3625.82	T	38	14181	7174.5
					C	29	76275	8523.94	T	29	34902	17657.7
					G	28	87149	9739.14	G	32	45432	22985.1
					G	36	25862	2890.15	C	29	9080	4593.79
					T	36	821583	91814.2	C	31	6138	3105.36
					T	29	78671	8791.7	C	28	11080	5605.63
					C	31	25798	2883	T	36	157724	79796.3
					G	38	13586	1518.27	A	39	1525	771.533
					T	38	74863	8366.15	A	36	4860	2458.79
					G	30	67145	7503.64	T	35	50051	25322
					G	33	25407	2839.3	A	31	9045	4576.08
					T	40	45471	5081.51	T	37	12626	6387.79
					A	31	48887	5463.26	T	28	42024	21260.9
					A	38	3425	382.753	C	32	9444	4777.94
					A	37	9802	1095.4	G	33	25936	13121.6
					G	35	11008	1230.17	G	31	30752	15558.2
					G	32	46731	5222.32	C	40	166	83.9833
					G	34	10449	1167.7	A	37	5052	2555.93
					A	39	4437	495.847	A	38	1128	570.682
					C	40	529	59.1172	G	40	118	59.699
					G	40	369	41.2368	G	39	514	260.045
					A	40	1789	199.926	A	40	445	225.136

## Sheet: Fig. 4
Source Data Fig. 4: rnst-2 dependent regulation of tDRs is suppressed in females.
Fig. 4A & Sup. 4A: Distribution of small RNAs mapped to small RNA classes in rnst-2Δ/Δand rnst-2Δ/+ females.					Fig. 4B: Average distribution of tRNA mapping reads to the 5’ or 3’ portions of mature tRNA plotted as the percentages of mapped reads.
group	replicate	biotype	%_mapped		genotype	rep	count_3prime	count_5prime	total	prop_5prime	prop_3prime
rnst2_del_het_female	1	rRNA	3.41007		rnst2_del_het_female	1	37126	246740	283866	0.868796	0.131204
rnst2_del_het_female	1	miRNA	16.5776		rnst2_del_homo_female	1	31007	1177383	1208390	0.974332	0.025668
rnst2_del_het_female	1	tRNA	1.37825		rnst2_del_het_female	2	16790	96388	113178	0.851664	0.148336
rnst2_del_het_female	1	piRNA	0.701016		rnst2_del_homo_female	2	45762	384453	430215	0.893666	0.106334
rnst2_del_het_female	1	mRNA	5.2003		rnst2_del_het_female	3	17708	355313	373021	0.952543	0.047457
rnst2_del_het_female	1	endo-siRNA	72.7328		rnst2_del_homo_female	3	41209	542187	583396	0.929349	0.070651
rnst2_del_het_female	2	rRNA	3.67316		rnst2_del_het_female	4	28637	925282	953919	0.970006	0.029994
rnst2_del_het_female	2	miRNA	20.7859		rnst2_del_homo_female	4	15846	264707	280553	0.94354	0.05646
rnst2_del_het_female	2	tRNA	2.42531
rnst2_del_het_female	2	piRNA	0.547926
rnst2_del_het_female	2	mRNA	5.26136
rnst2_del_het_female	2	endo-siRNA	67.3063
rnst2_del_het_female	3	rRNA	3.51881
rnst2_del_het_female	3	miRNA	19.43
rnst2_del_het_female	3	tRNA	1.43405
rnst2_del_het_female	3	piRNA	0.553903
rnst2_del_het_female	3	mRNA	5.31265
rnst2_del_het_female	3	endo-siRNA	69.7505
rnst2_del_het_female	4	rRNA	4.85376
rnst2_del_het_female	4	miRNA	20.7975
rnst2_del_het_female	4	tRNA	4.63945
rnst2_del_het_female	4	piRNA	0.586218
rnst2_del_het_female	4	mRNA	5.43198
rnst2_del_het_female	4	endo-siRNA	63.6911
rnst2_del_homo_female	1	rRNA	4.91243
rnst2_del_homo_female	1	miRNA	17.9392
rnst2_del_homo_female	1	tRNA	5.10626
rnst2_del_homo_female	1	piRNA	0.659141
rnst2_del_homo_female	1	mRNA	5.50975
rnst2_del_homo_female	1	endo-siRNA	65.8732
rnst2_del_homo_female	2	rRNA	6.37436
rnst2_del_homo_female	2	miRNA	17.9551
rnst2_del_homo_female	2	tRNA	4.12999
rnst2_del_homo_female	2	piRNA	0.637646
rnst2_del_homo_female	2	mRNA	5.76182
rnst2_del_homo_female	2	endo-siRNA	65.1411
rnst2_del_homo_female	3	rRNA	4.075
rnst2_del_homo_female	3	miRNA	17.4697
rnst2_del_homo_female	3	tRNA	2.7684
rnst2_del_homo_female	3	piRNA	0.566104
rnst2_del_homo_female	3	mRNA	5.77248
rnst2_del_homo_female	3	endo-siRNA	69.3483
rnst2_del_homo_female	4	rRNA	3.88598
rnst2_del_homo_female	4	miRNA	15.477
rnst2_del_homo_female	4	tRNA	3.18497
rnst2_del_homo_female	4	piRNA	0.712359
rnst2_del_homo_female	4	mRNA	4.66355
rnst2_del_homo_female	4	endo-siRNA	72.0761
Figure 4.A STAT
biotype	p	p_adj
endo	0.885714	0.885714
mRNA	0.342857	0.411429
miRNA	0.2	0.4
piRNA	0.342857	0.411429
rRNA	0.114286	0.4
tRNA	0.2	0.4

## Sheet: Supplemental Figure 4
Supplemental Figure 4D: 22G endo-siRNA reads aligned to the rnst-2 gene locus in rnst-2Δ/+ male (Fig. 2) and female small RNA data.				Supplemental Figure 4C: Reads mapping to tRNAs were quantitated for RNA length (y-axis) and plotted as their starting nucleotide (legend) in a diverging bar-graph (x-axis – total quantitated reads) for rnst-2Δ/+and rnst- 2Δ/Δ females.
Genotype	rep	22G_alignments		rnst_muthet_female				rnst_muthomo_female
rnst-2(Δ)/+ female	1	104		Starting_Nucleotide	Length	Average Reads	Average Reads (TPM)	Starting_Nucleotide	Length	Average Reads	Average Reads (TPM)
rnst-2(Δ)/rnst-2(Δ) female	1	111		G	22	520	989.728	C	20	358	318.159
rnst-2(Δ)/+ male	1	2		C	35	156	296.918	C	22	618	549.224
rnst-2(Δ)/rnst-2(Δ) male	1	2		C	23	208	395.891	T	21	876	778.512
rnst-2(Δ)/+ female	2	106		C	22	398	757.522	A	20	510	453.243
rnst-2(Δ)/rnst-2(Δ) female	2	115		C	36	73	138.943	A	25	174	154.636
rnst-2(Δ)/+ male	2	2		A	20	412	784.169	A	19	421	374.148
rnst-2(Δ)/rnst-2(Δ) male	2	2		G	18	1085	2065.11	A	18	346	307.494
rnst-2(Δ)/+ female	3	101		G	20	571	1086.8	G	18	3973	3530.85
rnst-2(Δ)/rnst-2(Δ) female	3	79		C	26	914	1739.64	G	26	1772	1574.8
rnst-2(Δ)/+ male	3	3		T	22	198	376.858	A	23	216	191.962
rnst-2(Δ)/rnst-2(Δ) male	3	2		T	25	205	390.181	A	21	238	211.513
rnst-2(Δ)/+ female	4	91		T	21	313	595.74	G	28	19172	17038.4
rnst-2(Δ)/rnst-2(Δ) female	4	95		G	19	328	624.29	G	22	1096	974.028
rnst-2(Δ)/+ male	4	1		C	28	240	456.797	T	39	3366	2991.4
rnst-2(Δ)/rnst-2(Δ) male	4	2		A	26	166	315.952	G	37	550	488.792
rnst-2(Δ)/+ male	5	1		A	18	200	380.665	C	28	446	396.366
rnst-2(Δ)/rnst-2(Δ) male	5	2		A	29	100	190.332	C	23	505	448.8
rnst-2(Δ)/rnst-2(Δ) male	6	2		G	23	246	468.217	T	27	3930	3492.64
				A	19	228	433.958	T	24	495	439.912
				G	24	227	432.054	G	23	560	497.679
				C	24	215	409.214	C	24	376	334.156
				A	33	265	504.38	C	21	401	356.373
				T	19	310	590.03	A	32	414	367.927
				A	21	162	308.338	T	19	438	389.256
				C	29	248	472.024	G	21	1239	1101.11
				A	32	168	319.758	A	22	250	222.178
				G	27	560	1065.86	G	19	986	876.27
				C	27	294	559.577	G	20	2576	2289.32
				G	39	138	262.659	T	23	354	314.604
				A	34	204	388.278	A	33	616	547.447
				G	26	567	1079.18	C	31	828	735.853
				G	38	158	300.725	C	18	174	154.636
				A	22	141	268.368	C	26	1359	1207.76
				G	28	14962	28477.5	T	25	374	332.378
				G	21	572	1088.7	T	22	486	431.914
				A	24	106	201.752	G	39	172	152.858
				G	30	1324	2520	C	33	1994	1772.09
				G	36	1188	2261.15	T	37	5768	5126.09
				G	33	11360	21621.7	C	19	280	248.839
				C	31	374	711.843	C	38	64	56.8776
				T	28	1941	3694.35	A	35	878	780.289
				A	35	389	740.393	A	24	202	179.52
				T	27	3195	6081.12	C	25	551	489.68
				A	37	7576	14419.6	A	30	380	337.711
				T	26	535	1018.28	G	27	952	846.054
				C	19	104	197.946	C	39	52	46.213
				C	20	136	258.852	G	36	2734	2429.74
				A	27	111	211.269	T	35	64979	57747.6
				G	32	36632	69722.5	A	31	359	319.048
				G	31	14672	27925.5	G	30	2342	2081.36
				T	18	362	689.003	G	25	612	543.892
				G	25	298	567.19	C	36	170	151.081
				A	25	90	171.299	C	35	372	330.601
				T	20	712	1355.17	C	27	470	417.695
				A	23	138	262.659	A	29	253	224.844
				C	18	101	192.236	G	24	414	367.927
				T	36	122692	233522	C	29	474	421.249
				T	24	202	384.471	T	28	3015	2679.47
				G	34	2840	5405.44	T	20	1036	920.706
				G	37	426	810.815	C	37	76	67.5421
				A	36	2681	5102.81	A	34	618	549.224
				T	34	81541	155199	A	26	345	306.606
				A	28	282	536.737	C	30	548	487.014
				G	35	2490	4739.27	A	36	3254	2891.87
				C	33	1334	2539.03	A	37	9216	8190.37
				C	32	4432	8435.53	A	28	505	448.8
				G	29	554	1054.44	G	35	6412	5698.42
				T	23	176	334.985	G	32	103571	92044.8
				C	34	2892	5504.41	G	31	55268	49117.3
				A	40	12	22.8399	G	38	218	193.739
				C	30	306	582.417	G	33	22731	20201.3
				T	31	624	1187.67	T	26	1086	965.141
				T	29	10601	20177.1	G	34	9105	8091.72
				A	31	186	354.018	C	34	3501	3111.38
				A	30	170	323.565	T	31	2832	2516.83
				C	21	167	317.855	G	29	866	769.625
				T	40	1442	2744.59	T	18	739	656.758
				T	30	3360	6395.16	T	32	20526	18241.7
				T	38	1172	2230.69	A	27	212	188.407
				C	25	318	605.257	T	34	212566	188910
				T	33	123952	235921	C	32	4877	4334.25
				T	35	41384	78767.1	T	29	15416	13700.4
				T	32	3432	6532.2	A	40	37	32.8823
				T	39	1866	3551.6	G	40	108	95.9809
				T	37	3045	5795.62	T	38	2940	2612.81
				C	40	70	133.233	T	36	298641	265406
				C	39	24	45.6797	T	30	11977	10644.1
				C	38	36	68.5196	T	33	189308	168240
				G	40	78	148.459	C	40	168	149.304
				A	39	37	70.4229	T	40	1968	1748.99
				C	37	44	83.7462	A	38	162	143.971
				A	38	36	68.5196	A	39	113	100.424

## Sheet: Fig. 5
Source Data Fig. 5: Figure 5. rnst-2 mutant males transmit non-genetically inherited phenotypes to offspring.
Fig. 5D: The L1 progeny of rnst-2∆/∆ or WT fog-2 males mated with WT females were assessed for starvation survival over a time course in M9 medium. Six independent experiments were performed, and survival curves were generated using the Kaplan-Meier method with the lifelines package in Python. Statistical differences (p-value) were calculated using the log-rank test to compare survival distributi…					Fig. 5E: The adult progeny of rnst-2∆/∆ or rnst-2∆/+ mated with WT females mated were evaluated for survival after heat-shock.
Day	Genotype	Replicate	Percent_survival		rnst-2/+ male F1 adults	rnst-2/rnst-2 male F1 adults	Rep
2	fog-2 male F1	rep1	99.26		0.468085	0.132353	1
4	fog-2 male F1	rep1	100		0.393617	0.178082	2
6	fog-2 male F1	rep1	99.38		0.380952	0.168831	3
8	fog-2 male F1	rep1	98.63
10	fog-2 male F1	rep1	90.69
12	fog-2 male F1	rep1	62.75
14	fog-2 male F1	rep1	32.76
16	fog-2 male F1	rep1	8.25
18	fog-2 male F1	rep1	1.97
2	rnst-2-/- male F1	rep1	100
4	rnst-2-/- male F1	rep1	97.58
6	rnst-2-/- male F1	rep1	100
8	rnst-2-/- male F1	rep1	95.15
10	rnst-2-/- male F1	rep1	91.04
12	rnst-2-/- male F1	rep1	80.92
14	rnst-2-/- male F1	rep1	79.94
16	rnst-2-/- male F1	rep1	40.1
18	rnst-2-/- male F1	rep1	9.18
2	fog-2 male F1	rep2	98.92
4	fog-2 male F1	rep2	100
6	fog-2 male F1	rep2	98.7
8	fog-2 male F1	rep2	98.39
10	fog-2 male F1	rep2	73.68
12	fog-2 male F1	rep2	19.15
14	fog-2 male F1	rep2	4.28
16	fog-2 male F1	rep2	2.77
18	fog-2 male F1	rep2	0
2	rnst-2-/- male F1	rep2	100
4	rnst-2-/- male F1	rep2	100
6	rnst-2-/- male F1	rep2	96.19
8	rnst-2-/- male F1	rep2	98.91
10	rnst-2-/- male F1	rep2	98.91
12	rnst-2-/- male F1	rep2	96.81
14	rnst-2-/- male F1	rep2	63.56
16	rnst-2-/- male F1	rep2	40.61
18	rnst-2-/- male F1	rep2	12.31
2	fog-2 male F1	rep3	98.84
4	fog-2 male F1	rep3	98.18
6	fog-2 male F1	rep3	97.99
8	fog-2 male F1	rep3	90.8
10	fog-2 male F1	rep3	32.82
12	fog-2 male F1	rep3	0
2	rnst-2-/- male F1	rep3	100
4	rnst-2-/- male F1	rep3	100
6	rnst-2-/- male F1	rep3	97.73
8	rnst-2-/- male F1	rep3	90.42
10	rnst-2-/- male F1	rep3	60.85
12	rnst-2-/- male F1	rep3	10.17
14	rnst-2-/- male F1	rep3	1.85
2	fog-2 male F1	rep4	99.23
4	fog-2 male F1	rep4	100
6	fog-2 male F1	rep4	99.31
8	fog-2 male F1	rep4	85.55
10	fog-2 male F1	rep4	53.45
12	fog-2 male F1	rep4	13.15
14	fog-2 male F1	rep4	1.69
2	rnst-2-/- male F1	rep4	100
4	rnst-2-/- male F1	rep4	100
6	rnst-2-/- male F1	rep4	98.8
8	rnst-2-/- male F1	rep4	95.42
10	rnst-2-/- male F1	rep4	84.36
12	rnst-2-/- male F1	rep4	48.39
14	rnst-2-/- male F1	rep4	5.26
2	fog-2 male F1	rep5	100
4	fog-2 male F1	rep5	100
6	fog-2 male F1	rep5	95.12
8	fog-2 male F1	rep5	93.45
10	fog-2 male F1	rep5	27.32
12	fog-2 male F1	rep5	2.99
14	fog-2 male F1	rep5	0
2	rnst-2-/- male F1	rep5	100
4	rnst-2-/- male F1	rep5	100
6	rnst-2-/- male F1	rep5	92.86
8	rnst-2-/- male F1	rep5	98.91
10	rnst-2-/- male F1	rep5	45.93
12	rnst-2-/- male F1	rep5	16.9
14	rnst-2-/- male F1	rep5	4.33

## Sheet: Fig. 6
Source Data Fig. 6: tDRs causally transmit non-genetically inherited phenotypes to progeny.
fig. 6E: The adult progeny sired by mating rnst-2∆/∆ males with WT females and microinjected with either anti-tDR or controls were evaluated for survival after heat-shock (*pval <0.05, **pval <0.01 – two-sample unpaired t-test).
rnst-2/+ male F1 adults	rnst-2/rnst-2 male F1 adults	anti-tRF rnst-2/rnst-2 male F1 adults	GFP rnst-2/rnst-2 male F1 adults
0.37	0.232353	0.346	0.2125
0.423617	0.208082	0.419	0.2205
0.4	0.168831	0.3704	0.299
